# Supplementary material for: A comparative analysis of nonhost resistance across the two Triticeae crop species wheat and barley
Source: BMC Plant Biol. 2017 Dec 4;17:232. doi: 10.1186/s12870-017-1178-0 (PMC5715502; doi:10.1186/s12870-017-1178-0)
Supplement: Supplementary file 4 — Lists of wheat and barley genes general regulated after pathogen inoculation (lists of the subsets according to Venn diagrams in Fig. 2a). Signal values are an output of the GeneSpring GX software and given as log base 2 values. Fold changes are calculated accordingly. (XLSX 22727 kb) [file 12870_2017_1178_MOESM4_ESM.xlsx]

## Sheet: wheat_876_Blu_only
	Blumeria Interaction				Blumeria Interaction				Blumeria Interaction				Blumeria Interaction				Blumeria Interaction				Blumeria Interaction				Blumeria Interaction				Blumeria Interaction			Annotation								Annotation							Annotation
	Normalized signal values				Normalized signal values				Normalized signal values				Fold change				Fold change				Log Fold change				Log Fold change				Statistical significance			BLAST by IPK								Annotation by GeneSpring							MapMan (MERCARTOR)
	Mock				Host				Non-host				Host vs Mock				Nonhost vs Mock				Nonhost vs Mock				Host vs Mock
	6h	12h	24h	74h	6h	12h	24h	74h	6h	12h	24h	74h	6h	12h	24h	74h	6h	12h	24h	74h	6h	12h	24h	74h	6h	12h	24h	74h	static paired t-test	ANOVA	unpaired t-test
ProbeName	Bg_[ctrl, 06h](normalized) ( Table_generallyPathogenRegulated-Wheat-IPK-28-04-2012 ) ( Bg_exclusive 30_05_12 )	Bg_[ctrl, 12h](normalized) ( Table_generallyPathogenRegulated-Wheat-IPK-28-04-2012 ) ( Bg_exclusive 30_05_12 )	Bg_[ctrl, 24h](normalized) ( Table_generallyPathogenRegulated-Wheat-IPK-28-04-2012 ) ( Bg_exclusive 30_05_12 )	Bg_[ctrl, 74h](normalized) ( Table_generallyPathogenRegulated-Wheat-IPK-28-04-2012 ) ( Bg_exclusive 30_05_12 )	Bg_[host, 06h](normalized) ( Table_generallyPathogenRegulated-Wheat-IPK-28-04-2012 ) ( Bg_exclusive 30_05_12 )	Bg_[host, 12h](normalized) ( Table_generallyPathogenRegulated-Wheat-IPK-28-04-2012 ) ( Bg_exclusive 30_05_12 )	Bg_[host, 24h](normalized) ( Table_generallyPathogenRegulated-Wheat-IPK-28-04-2012 ) ( Bg_exclusive 30_05_12 )	Bg_[host, 74h](normalized) ( Table_generallyPathogenRegulated-Wheat-IPK-28-04-2012 ) ( Bg_exclusive 30_05_12 )	Bg_[nonhost, 06h](normalized) ( Table_generallyPathogenRegulated-Wheat-IPK-28-04-2012 ) ( Bg_exclusive 30_05_12 )	Bg_[nonhost, 12h](normalized) ( Table_generallyPathogenRegulated-Wheat-IPK-28-04-2012 ) ( Bg_exclusive 30_05_12 )	Bg_[nonhost, 24h](normalized) ( Table_generallyPathogenRegulated-Wheat-IPK-28-04-2012 ) ( Bg_exclusive 30_05_12 )	Bg_[nonhost, 74h](normalized) ( Table_generallyPathogenRegulated-Wheat-IPK-28-04-2012 ) ( Bg_exclusive 30_05_12 )	Bg_Fold change([host-06h] vs [ctrl-06h]) ( Table_generallyPathogenRegulated-Wheat-IPK-28-04-2012 ) ( Bg_exclusive 30_05_12 )	Bg_Fold change([host-12h] vs [ctrl-12h]) ( Table_generallyPathogenRegulated-Wheat-IPK-28-04-2012 ) ( Bg_exclusive 30_05_12 )	Bg_Fold change([host-24h] vs [ctrl-24h]) ( Table_generallyPathogenRegulated-Wheat-IPK-28-04-2012 ) ( Bg_exclusive 30_05_12 )	Bg_Fold change([host-74h] vs [ctrl-74h]) ( Table_generallyPathogenRegulated-Wheat-IPK-28-04-2012 ) ( Bg_exclusive 30_05_12 )	Bg_Fold change([nonhost-06h] vs [ctrl-06h]) ( Table_generallyPathogenRegulated-Wheat-IPK-28-04-2012 ) ( Bg_exclusive 30_05_12 )	Bg_Fold change([nonhost-12h] vs [ctrl-12h]) ( Table_generallyPathogenRegulated-Wheat-IPK-28-04-2012 ) ( Bg_exclusive 30_05_12 )	Bg_Fold change([nonhost-24h] vs [ctrl-24h]) ( Table_generallyPathogenRegulated-Wheat-IPK-28-04-2012 ) ( Bg_exclusive 30_05_12 )	Bg_Fold change([nonhost-74h] vs [ctrl-74h]) ( Table_generallyPathogenRegulated-Wheat-IPK-28-04-2012 ) ( Bg_exclusive 30_05_12 )	Bg_Log Fold change([host-06h] vs [ctrl-06h]) ( Table_generallyPathogenRegulated-Wheat-IPK-28-04-2012 ) ( Bg_exclusive 30_05_12 )	Bg_Log Fold change([host-12h] vs [ctrl-12h]) ( Table_generallyPathogenRegulated-Wheat-IPK-28-04-2012 ) ( Bg_exclusive 30_05_12 )	Bg_Log Fold change([host-24h] vs [ctrl-24h]) ( Table_generallyPathogenRegulated-Wheat-IPK-28-04-2012 ) ( Bg_exclusive 30_05_12 )	Bg_Log Fold change([host-74h] vs [ctrl-74h]) ( Table_generallyPathogenRegulated-Wheat-IPK-28-04-2012 ) ( Bg_exclusive 30_05_12 )	Bg_Log Fold change([nonhost-06h] vs [ctrl-06h]) ( Table_generallyPathogenRegulated-Wheat-IPK-28-04-2012 ) ( Bg_exclusive 30_05_12 )	Bg_Log Fold change([nonhost-12h] vs [ctrl-12h]) ( Table_generallyPathogenRegulated-Wheat-IPK-28-04-2012 ) ( Bg_exclusive 30_05_12 )	Bg_Log Fold change([nonhost-24h] vs [ctrl-24h]) ( Table_generallyPathogenRegulated-Wheat-IPK-28-04-2012 ) ( Bg_exclusive 30_05_12 )	Bg_Log Fold change([nonhost-74h] vs [ctrl-74h]) ( Table_generallyPathogenRegulated-Wheat-IPK-28-04-2012 ) ( Bg_exclusive 30_05_12 )	Bg_significant in static paired t-test analysis ( Table_generallyPathogenRegulated-Wheat-IPK-28-04-2012 ) ( Bg_exclusive 30_05_12 )	Bg_significant in ANOVA single timepoint analysis ( Table_generallyPathogenRegulated-Wheat-IPK-28-04-2012 ) ( Bg_exclusive 30_05_12 )	Bg_significant in unpaired t-test single timepoint analysis ( Table_generallyPathogenRegulated-Wheat-IPK-28-04-2012 ) ( Bg_exclusive 30_05_12 )	Oligo_ID ( Wheat_AgilentID_plus_TaGI-ID_plus_Longseq_vs_NCBI_NRPEP )	Oligo_TC_ID ( Wheat_AgilentID_plus_TaGI-ID_plus_Longseq_vs_NCBI_NRPEP )	Description1 ( Wheat_AgilentID_plus_TaGI-ID_plus_Longseq_vs_NCBI_NRPEP )	E-value1 ( Wheat_AgilentID_plus_TaGI-ID_plus_Longseq_vs_NCBI_NRPEP )	Description2 ( Wheat_AgilentID_plus_TaGI-ID_plus_Longseq_vs_NCBI_NRPEP )	Description3 ( Wheat_AgilentID_plus_TaGI-ID_plus_Longseq_vs_NCBI_NRPEP )	E-value2 ( Wheat_AgilentID_plus_TaGI-ID_plus_Longseq_vs_NCBI_NRPEP )	E-value3 ( Wheat_AgilentID_plus_TaGI-ID_plus_Longseq_vs_NCBI_NRPEP )	GeneName	GeneSymbol	Description	EnsemblID	EntrezGeneID	UniGeneID	TIGRID	BINCODE	NAME	IDENTIFIER
A_99_P457997	5.35719	5.33833	5.55205	5.54892	5.45237	4.64693	4.69899	5.17027	5.43416	4.68805	4.52131	4.86385	1.0682	-1.61486	-1.80632	-1.30013	1.0548	-1.56948	-2.04306	-1.60778	0.0951791	-0.691407	-0.853054	-0.378655	0.0769677	-0.650287	-1.03073	-0.68507	No	Yes	Yes	A_99_P457997	A_99_P457997_TC409190	hypothetical protein OsI_27291 [Oryza sativa Indica Group]	0	hypothetical protein OsI_27291 [Oryza sativa Indica Group]	hypothetical protein OsI_27291 [Oryza sativa Indica Group]	3e-28	5e-08						Ta.3624	TC409190	'29.5.9'	'protein.degradation.AAA type'	'a_99_p457997_tc409190'
A_99_P304826	6.50125	6.75705	6.88508	7.04481	6.31933	6.16485	5.89856	6.81249	6.00456	6.26764	5.85853	6.67527	-1.13439	-1.50755	-1.9814	-1.17472	-1.41097	-1.40387	-2.03714	-1.29194	-0.181916	-0.592202	-0.986524	-0.232314	-0.496687	-0.489409	-1.02655	-0.369536	No	Yes	Yes	A_99_P304826	A_99_P304826_TC408680	Os01g0869500 [Oryza sativa Japonica Group]_x0001_putative nuclear matrix protein 1 [Oryza sativa Japonica Group]_x0001_putative nuclear matrix protein 1 [Oryza sativa Japonica Group]_x0001_Os01g0869500 [Oryza sativa Japonica Group]_x0001_unnamed protein product [Oryza sativa Japonica Group]_x0001_unnamed protein product [Oryza sativa Japonica Group]_x0001_hypothetical protein OsJ_04222 [Oryza sat…	0	Os01g0869500 [Oryza sativa Japonica Group]_x0001_putative nuclear matrix protein 1 [Oryza sativa Japonica Group]_x0001_putative nuclear matrix protein 1 [Oryza sativa Japonica Group]_x0001_Os01g0869500 [Oryza sativa Japonica Group]_x0001_unnamed protein product [Oryza sativa Japonica Group]_x0001_unnamed protein product [Oryza sativa Japonica Group]_x0001_hypothetical protein OsJ_04222 [Oryza sat…	Os01g0869500 [Oryza sativa Japonica Group]_x0001_putative nuclear matrix protein 1 [Oryza sativa Japonica Group]_x0001_putative nuclear matrix protein 1 [Oryza sativa Japonica Group]_x0001_Os01g0869500 [Oryza sativa Japonica Group]_x0001_unnamed protein product [Oryza sativa Japonica Group]_x0001_unnamed protein product [Oryza sativa Japonica Group]_x0001_hypothetical protein OsJ_04222 [Oryza sat…	0	0			Rep: Nuclear matrix protein 1 - Zea mays (Maize), complete [TC408680]				TC408680	'35.2'	'not assigned.unknown'	'a_99_p304826_tc408680'
ETG02_36680	1.55378	1.51958	1.59674	1.54012	2.99741	3.23697	2.97012	4.2187	1.54521	1.53148	1.60493	1.52637	2.72004	3.28842	2.59077	6.40226	-1.00596	1.00829	1.00569	-1.00957	1.44363	1.71739	1.37338	2.67858	-0.00857174	0.0119066	0.00818336	-0.0137416	Yes	Yes	Yes											Unknown					#N/A	#N/A	#N/A
A_99_P309386	8.95838	7.70307	8.74875	8.55252	8.07146	6.63995	7.51686	8.26037	8.75506	6.95054	7.71115	8.19521	-1.84922	-2.08944	-2.34874	-1.22446	-1.15135	-1.68474	-2.05281	-1.28104	-0.886919	-1.06311	-1.23189	-0.292146	-0.203323	-0.752524	-1.0376	-0.35731	No	Yes	Yes	A_99_P309386	A_99_P309386_TC418658	hypothetical protein SORBIDRAFT_04g002655 [Sorghum bicolor]_x0001_hypothetical protein SORBIDRAFT_04g002655 [Sorghum bicolor]	5e-38							Rep: Predicted protein - Chlamydomonas reinhardtii, partial (5%) [TC418658]			Ta.31959	TC418658	'35.2'	'not assigned.unknown'	'a_99_p309386_tc418658'
A_99_P269156	11.8904	11.9689	11.6342	12.8909	11.3515	11.081	10.4265	11.8892	11.1408	10.9506	10.5998	12.027	-1.45291	-1.85054	-2.3097	-2.00244	-1.68132	-2.0256	-2.04826	-1.81994	-0.538948	-0.887943	-1.2077	-1.00176	-0.749594	-1.01835	-1.0344	-0.86389	No	Yes	Yes	A_99_P269156	A_99_P269156_TC404379	hypothetical protein OsJ_36681 [Oryza sativa Japonica Group]	0	hypothetical protein OsI_38915 [Oryza sativa Indica Group]	Leucine Rich Repeat family protein, expressed [Oryza sativa (japonica cultivar-group)]	0	0			Rep: Leucine Rich Repeat family protein, expressed - Oryza sativa subsp. japonica (Rice), partial (16%) [TC404379]				TC404379	'20.1'	'stress.biotic'	'a_99_p269156_tc404379'
A_99_P006141	7.91619	8.71663	6.43506	6.68499	8.29992	9.87265	9.05176	8.09942	8.66364	9.76974	8.9263	8.65913	1.30471	2.22842	6.13347	2.66556	1.67883	2.075	5.62262	3.92896	0.383733	1.15602	2.6167	1.41444	0.747455	1.05311	2.49124	1.97415	Yes	Yes	Yes														Ta.3199	TC447070	'35.2'	'not assigned.unknown'	'a_99_p006141_tc447070'
A_99_P286896	7.59391	8.35501	8.19569	8.18758	7.21113	6.92256	7.37606	7.24798	6.24933	7.55032	7.08914	7.60689	-1.30385	-2.69905	-1.76496	-1.918	-2.53956	-1.74677	-2.15331	-1.49557	-0.38278	-1.43245	-0.819635	-0.9396	-1.34458	-0.80469	-1.10655	-0.580692	No	Yes	Yes	A_99_P286896	A_99_P286896_TC378422	hypothetical protein SORBIDRAFT_06g027050 [Sorghum bicolor]_x0001_hypothetical protein SORBIDRAFT_06g027050 [Sorghum bicolor]	1e-25	hypothetical protein LOC100275709 [Zea mays]_x0001_hypothetical protein [Zea mays]	hypothetical protein OsI_17200 [Oryza sativa Indica Group]	1e-24	5e-24			FGAS017922 Triticum aestivum FGAS: Library 5 GATE 7 Triticum aestivum cDNA, mRNA sequence [CK206333]			Ta.46488	TC378422	'35.2'	'not assigned.unknown'	'a_99_p286896_tc378422'
A_99_P125570	10.3528	10.7188	11.5496	10.7313	9.99332	10.0036	10.1341	10.6285	9.68547	10.608	10.4199	10.6397	-1.28299	-1.64165	-2.66748	-1.07386	-1.58816	-1.07977	-2.1881	-1.06554	-0.359506	-0.715144	-1.41548	-0.10281	-0.667354	-0.110723	-1.12968	-0.0915823	No	Yes	Yes	A_99_P125570	A_99_P125570_TC421421	hypothetical protein SORBIDRAFT_01g046585 [Sorghum bicolor]_x0001_hypothetical protein SORBIDRAFT_01g046585 [Sorghum bicolor]	0.0002							G356.113J01F010919 G356 Triticum aestivum cDNA clone G356113J01, mRNA sequence [CD904416]			Ta.45834	TC421421	'35.2'	'not assigned.unknown'	'a_99_p125570_tc421421'
A_99_P270016	9.43276	10.3335	9.12082	9.49598	9.4894	10.1758	10.1284	10.0909	9.46286	10.3044	10.1343	10.1631	1.04004	-1.11545	2.01053	1.51037	1.02108	-1.02033	2.01881	1.58793	0.0566349	-0.15763	1.00758	0.594902	0.0300999	-0.0290403	1.01351	0.667149	No	Yes	Yes	A_99_P270016	A_99_P270016_TC443400	hypothetical protein SORBIDRAFT_03g027110 [Sorghum bicolor]_x0001_hypothetical protein SORBIDRAFT_03g027110 [Sorghum bicolor]	6e-16	hypothetical protein OsI_21200 [Oryza sativa Indica Group]	Os05g0589600 [Oryza sativa Japonica Group]_x0001_putative nuclear RNA binding protein A [Oryza sativa Japonica Group]_x0001_unknown protein [Oryza sativa Japonica Group]_x0001_Os05g0589600 [Oryza sativa Japonica Group]_x0001_hypothetical protein OsJ_19739 [Oryza sativa Japonica Group]	4e-15	4e-15							TC443400	'35.2'	'not assigned.unknown'	'a_99_p270016_tc443400'
A_99_P434647	6.45948	6.75229	7.26211	6.87725	6.19887	5.76777	6.2188	5.5165	5.60934	5.22988	5.52475	5.50188	-1.19799	-1.97866	-2.06096	-2.56819	-1.80267	-2.8727	-3.33426	-2.59436	-0.260611	-0.984526	-1.04332	-1.36075	-0.850138	-1.52241	-1.73737	-1.37538	Yes	No	No	A_99_P434647	A_99_P434647_TC392269	hypothetical protein OsI_15966 [Oryza sativa Indica Group]	2e-29	hypothetical protein OsI_15966 [Oryza sativa Indica Group]	H0823A09.7 [Oryza sativa (indica cultivar-group)]_x0001_OSIGBa0102D10.1 [Oryza sativa (indica cultivar-group)]	2e-29	2e-29							TC392269	'35.2'	'not assigned.unknown'	'a_99_p434647_tc392269'
A_99_P380292	6.95142	6.22698	6.38766	6.4013	7.5819	7.91716	7.58347	7.20999	8.13454	7.46868	8.2305	7.10038	1.54808	3.22699	2.29074	1.75163	2.27068	2.36477	3.58714	1.62347	0.630479	1.69019	1.19581	0.808694	1.18312	1.2417	1.84284	0.699084	Yes	Yes	Yes															TC453589	'35.2'	'not assigned.unknown'	'a_99_p380292_tc453589'
A_99_P080230	3.87886	4.93344	5.0845	5.32873	3.3192	2.71668	2.90766	3.78868	3.08501	2.60853	2.37604	4.09193	-1.47392	-4.64848	-4.5216	-2.90804	-1.73369	-5.01034	-6.5362	-2.35674	-0.55966	-2.21676	-2.17683	-1.54005	-0.793848	-2.32491	-2.70845	-1.2368	Yes	Yes	Yes	A_99_P080230	A_99_P080230_NP958413	putative centromeric protein [Triticum aestivum]	0	hypothetical protein OsI_12743 [Oryza sativa Indica Group]	expressed protein [Oryza sativa (japonica cultivar-group)]	0	0	uncharacterized LOC543043	LOC543043	Triticum aestivum partial mRNA for putative centromeric protein [AJ606023]		543043	Ta.30653	NP958413	'28.1'	'DNA.synthesis/chromatin structure'	'a_99_p080230_np958413'
A_99_P470762	5.04122	4.02958	4.44738	4.24126	3.70733	2.51807	1.89575	1.99115	4.72364	2.81957	1.75325	2.41488	-2.52081	-2.85108	-5.86296	-4.75718	-1.24624	-2.3134	-6.47162	-3.54644	-1.33389	-1.51151	-2.55163	-2.25011	-0.317578	-1.21001	-2.69413	-1.82637	Yes	Yes	Yes	A_99_P470762	A_99_P470762_TC417044	hypothetical protein OsI_11065 [Oryza sativa Indica Group]	8e-19	Hypothetical protein [Oryza sativa Japonica Group]_x0001_DNA topoisomerase VIA, putative, expressed [Oryza sativa (japonica cultivar-group)]	hypothetical protein OsI_03940 [Oryza sativa Indica Group]	8e-19	5e-16								'35.2'	'not assigned.unknown'	'a_99_p470762_tc417044'
A_99_P553082	7.30733	7.04637	7.90465	7.66853	7.00717	6.72071	6.86037	7.29545	6.92444	6.8745	6.97161	7.27317	-1.23128	-1.25324	-2.06234	-1.29511	-1.30395	-1.12652	-1.9093	-1.31527	-0.300163	-0.325662	-1.04428	-0.373077	-0.38289	-0.171876	-0.933044	-0.395359	No	Yes	Yes											Rep: Probable tRNA (5-methylaminomethyl-2-thiouridylate)-methyltransferase - Shewanella sp. (strain W3-18-1), partial (7%) [TC453468]				TC453468	'35.2'	'not assigned.unknown'	'a_99_p553082_tc453468'
A_99_P530772	12.5155	11.6232	11.4927	12.0441	12.7073	12.4088	11.9743	12.1721	12.9516	12.0705	12.6042	12.1007	1.14213	1.72381	1.39629	1.09276	1.35292	1.36354	2.16061	1.04004	0.191724	0.785602	0.481604	0.127975	0.436078	0.447361	1.11144	0.056633	No	Yes	Yes															TC444883	'35.2'	'not assigned.unknown'	'a_99_p530772_tc444883'
A_99_P465632	5.07747	4.66128	5.7519	5.06672	4.94319	4.40442	4.13247	4.97219	5.04341	4.70475	4.43776	5.1547	-1.09755	-1.19488	-3.07254	-1.06771	-1.02389	1.03059	-2.48655	1.06288	-0.134282	-0.256865	-1.61943	-0.0945258	-0.0340652	0.0434642	-1.31414	0.0879822	No	Yes	Yes															TC414004	'35.2'	'not assigned.unknown'	'a_99_p465632_tc414004'
A_99_P532212	1.80236	1.66691	1.77254	1.7613	2.13274	1.95333	3.46847	2.90175	1.76032	1.86655	4.34932	2.45818	1.25735	1.21961	3.23984	2.2045	-1.02957	1.14841	5.96606	1.621	0.330385	0.286425	1.69592	1.14045	-0.0420387	0.19964	2.57678	0.69688	No	Yes	Yes											Rep: neuro-oncological ventral antigen 2 - Mus musculus, partial (4%) [TC445421]			Ta.1930	TC445421	'35.2'	'not assigned.unknown'	'a_99_p532212_tc445421'
A_99_P561853	7.67773	9.07877	8.79079	9.74808	7.49599	7.59103	7.97336	8.21132	7.05644	7.90139	7.52887	8.61829	-1.13425	-2.8045	-1.76227	-2.90143	-1.53825	-2.26166	-2.39815	-2.18826	-0.18174	-1.48774	-0.817434	-1.53676	-0.621287	-1.17738	-1.26192	-1.12979	Yes	No	No	A_99_P561853	A_99_P561853_TC456754	phytochelatin synthetase [Triticum monococcum]	0	phytochelatin synthetase [Triticum monococcum]	phytochelatin synthetase [Triticum monococcum]	0	1e-10	phytochelatin synthetase	LOC543124	Triticum aestivum cDNA, clone: WT003_B13, cultivar: Chinese Spring [AK332079]		543124	Ta.54511	TC456754	'10.2.2'	'cell wall.cellulose synthesis.COBRA'	'a_99_p561853_tc456754'
A_99_P256361	3.62966	3.25526	2.83174	3.79103	4.74338	5.5742	5.27093	4.13653	5.01765	4.82264	5.24963	4.10771	2.16402	4.98963	5.42339	1.27059	2.61714	2.96365	5.3439	1.24546	1.11372	2.31893	2.4392	0.345497	1.38799	1.56738	2.41789	0.316679	Yes	No	No	A_99_P256361	A_99_P256361_CA685642	phosphate transporter 6 [Hordeum vulgare subsp. vulgare]	2e-24	phosphate transporter [Hordeum vulgare subsp. vulgare]	inorganic phosphate transporter 3 [Zea mays]_x0001_inorganic phosphate transporter 3 [Zea mays]	4e-24	2e-18								'34.7'	'transport.phosphate'	'a_99_p256361_ca685642'
A_99_P370867	6.19396	6.79822	6.55004	5.7083	5.53029	5.41776	5.02303	4.38547	5.32185	6.42511	5.30427	4.76099	-1.58411	-2.60351	-2.88188	-2.50155	-1.83034	-1.29514	-2.37145	-1.92827	-0.663671	-1.38046	-1.52701	-1.32282	-0.872111	-0.373108	-1.24577	-0.947308	Yes	No	No														Ta.18672	TC450684	'35.2'	'not assigned.unknown'	'a_99_p370867_tc450684'
A_99_P367012	5.40838	5.28771	5.30794	5.28409	5.26119	5.17828	6.17266	5.41178	5.2642	5.31265	6.81755	5.75002	-1.10741	-1.0788	1.82098	1.09255	-1.1051	1.01744	2.84733	1.3812	-0.14719	-0.109426	0.864717	0.127697	-0.144181	0.0249395	1.50961	0.465927	No	Yes	Yes	A_99_P367012	A_99_P367012_TC434878	hypothetical protein SORBIDRAFT_06g019340 [Sorghum bicolor]_x0001_hypothetical protein SORBIDRAFT_06g019340 [Sorghum bicolor]	0	hypothetical protein LOC100304196 [Zea mays]_x0001_unknown [Zea mays]	hypothetical protein LOC100278581 [Zea mays]_x0001_hypothetical protein [Zea mays]	0	0			Rep: Chromosome chr17 scaffold_12, whole genome shotgun sequence - Vitis vinifera (Grape), partial (42%) [TC434878]				TC434878	'35.2'	'not assigned.unknown'	'a_99_p367012_tc434878'
A_99_P289826	6.34279	5.9736	5.11655	5.53133	6.2525	6.4164	6.3388	5.56912	6.31605	6.45817	6.30109	5.89522	-1.06458	1.35923	2.3331	1.02654	-1.01871	1.39917	2.2729	1.28689	-0.0902872	0.442794	1.22225	0.0377841	-0.0267401	0.48457	1.18453	0.363887	No	Yes	Yes	A_99_P289826	A_99_P289826_TC411726	hypothetical protein SORBIDRAFT_02g022300 [Sorghum bicolor]_x0001_hypothetical protein SORBIDRAFT_02g022300 [Sorghum bicolor]	2e-40	hypothetical protein SORBIDRAFT_07g019410 [Sorghum bicolor]_x0001_hypothetical protein SORBIDRAFT_07g019410 [Sorghum bicolor]	cytochrome b5 [Zea mays]	2e-39	2e-38			Triticum aestivum cDNA, clone: WT011_N03, cultivar: Chinese Spring [AK335015]			Ta.55153	TC411726	'21.2'	'redox.ascorbate and glutathione'	'a_99_p289826_tc411726'
A_99_P311861	7.84501	7.82728	6.6576	6.78436	6.09084	6.4333	5.74848	5.61905	6.14281	6.96999	5.67668	6.89704	-3.3733	-2.62803	-1.8779	-2.24281	-3.25395	-1.81162	-1.97372	1.08124	-1.75416	-1.39398	-0.909117	-1.16531	-1.70219	-0.857284	-0.980917	0.112681	Yes	No	No	A_99_P311861	A_99_P311861_TC397740	PREDICTED: hypothetical protein [Vitis vinifera]	1e-41	PREDICTED: hypothetical protein [Vitis vinifera]	unnamed protein product [Vitis vinifera]	1e-41	1e-41			Rep: Chromosome chr18 scaffold_61, whole genome shotgun sequence - Vitis vinifera (Grape), partial (39%) [TC397740]				TC397740	'35.2'	'not assigned.unknown'	'a_99_p311861_tc397740'
A_99_P003761	7.4133	7.36751	7.92415	7.64825	7.24939	6.69038	7.31324	6.48053	6.37285	6.21844	6.62653	6.39449	-1.12032	-1.59896	-1.52723	-2.24657	-2.05687	-2.21772	-2.45824	-2.38462	-0.16391	-0.677133	-0.610915	-1.16772	-1.04045	-1.14908	-1.29763	-1.25376	Yes	No	No	A_99_P003761	A_99_P003761_TC408965	defensin precursor [Triticum turgidum subsp. durum]	2e-31	hypothetical protein OsI_08161 [Oryza sativa Indica Group]	OSJNBa0019D11.21 [Oryza sativa (japonica cultivar-group)]_x0001_OSIGBa0131L05.12 [Oryza sativa (indica cultivar-group)]_x0001_hypothetical protein OsI_16682 [Oryza sativa Indica Group]_x0001_hypothetical protein OsJ_15496 [Oryza sativa Japonica Group]	9e-20	3e-19						Ta.1711	TC408965	'35.2'	'not assigned.unknown'	'a_99_p003761_tc408965'
A_99_P316871	6.2693	6.41736	5.69643	6.34707	6.30387	7.57474	7.95668	6.77901	6.35571	7.52125	8.10958	6.97175	1.02426	2.23051	4.79074	1.34904	1.06173	2.14933	5.32635	1.54187	0.0345764	1.15737	2.26025	0.431936	0.0864134	1.10389	2.41315	0.624678	Yes	Yes	Yes	A_99_P316871	A_99_P316871_TC422438	hypothetical protein OsI_02908 [Oryza sativa Indica Group]	9e-08	hypothetical protein SORBIDRAFT_03g028300 [Sorghum bicolor]_x0001_hypothetical protein SORBIDRAFT_03g028300 [Sorghum bicolor]		2e-05				Rep: Chromosome chr15 scaffold_40, whole genome shotgun sequence - Vitis vinifera (Grape), partial (17%) [TC392617]				TC392617	'35.2'	'not assigned.unknown'	'a_99_p316871_tc422438'
A_99_P523947	2.96419	3.93887	3.71867	2.83062	4.05978	5.00203	5.25917	4.7537	4.37053	4.47975	5.53259	4.64782	2.137	2.0895	2.90896	3.79231	2.65064	1.45486	3.51596	3.52396	1.09558	1.06316	1.5405	1.92308	1.40634	0.540885	1.81392	1.8172	Yes	No	No											Rep: Os02g0556400 protein - Oryza sativa subsp. japonica (Rice), partial (98%) [TC400932]				TC400932	'35.2'	'not assigned.unknown'	'a_99_p523947_cj813316'
A_99_P273106	10.3213	11.1719	9.80491	9.34662	9.1689	9.69931	8.82967	8.49976	8.57632	10.6201	8.66495	9.07669	-2.2228	-2.77519	-1.96598	-1.79858	-3.35185	-1.46592	-2.20375	-1.20575	-1.15238	-1.47258	-0.975247	-0.84686	-1.74496	-0.551805	-1.13996	-0.269932	Yes	No	No	A_99_P273106	A_99_P273106_TC387486	Os03g0717000 [Oryza sativa Japonica Group]_x0001_Os03g0717000 [Oryza sativa Japonica Group]	0	hypothetical protein OsJ_12355 [Oryza sativa Japonica Group]	TMK [Oryza sativa (indica cultivar-group)]	0	0			Rep: Chromosome chr1 scaffold_5, whole genome shotgun sequence - Vitis vinifera (Grape), partial (27%) [TC387486]				TC387486	'30.2.9'	'signalling.receptor kinases.leucine rich repeat IX'	'a_99_p273106_tc387486'
A_99_P417962	3.3366	3.3743	2.32408	1.7046	5.26168	4.87657	3.60299	5.82	3.54584	3.98843	2.3421	2.06245	3.79757	2.83288	2.42655	17.3324	1.15608	1.53063	1.01257	1.28152	1.92508	1.50227	1.27891	4.1154	0.209244	0.614129	0.0180197	0.357852	Yes	Yes	Yes															TC378967	'35.2'	'not assigned.unknown'	'a_99_p417962_tc378967'
A_99_P316371	6.6439	6.81991	7.02661	6.74323	6.43623	5.75544	6.1712	5.38631	5.71013	5.45614	5.73732	5.52154	-1.15482	-2.0914	-1.80927	-2.56138	-1.91027	-2.57357	-2.44408	-2.3322	-0.207673	-1.06447	-0.855408	-1.35692	-0.933776	-1.36377	-1.28929	-1.22169	Yes	No	No																'35.2'	'not assigned.unknown'	'a_99_p316371'
A_99_P555112	7.20127	6.50134	7.80989	7.3285	7.02792	5.80786	7.02339	5.34161	5.45511	5.95558	5.92557	6.02213	-1.12767	-1.61718	-1.72488	-3.96382	-3.35464	-1.45979	-3.69178	-2.47319	-0.173351	-0.693483	-0.786498	-1.98689	-1.74616	-0.545759	-1.88432	-1.30637	Yes	No	No														Ta.22647	TC454225	'35.2'	'not assigned.unknown'	'a_99_p555112_tc454225'
A_99_P508212	8.12004	8.05841	8.51666	7.59835	7.48749	6.78865	6.74878	7.12518	7.50073	7.72723	7.19494	7.36442	-1.55031	-2.41121	-3.40553	-1.38816	-1.53615	-1.25804	-2.49964	-1.17604	-0.632558	-1.26976	-1.76788	-0.473174	-0.619316	-0.33118	-1.32172	-0.233932	Yes	No	No	A_99_P508212	A_99_P508212_TC435284	Os06g0149900 [Oryza sativa Japonica Group]_x0001_putative cysteine synthase [Oryza sativa Japonica Group]_x0001_Os06g0149900 [Oryza sativa Japonica Group]_x0001_unnamed protein product [Oryza sativa Japonica Group]_x0001_hypothetical protein OsI_21687 [Oryza sativa Indica Group]_x0001_hypothetical protein OsJ_20138 [Oryza sativa Japonica Group]	0	Os06g0149900 [Oryza sativa Japonica Group]_x0001_putative cysteine synthase [Oryza sativa Japonica Group]_x0001_Os06g0149900 [Oryza sativa Japonica Group]_x0001_unnamed protein product [Oryza sativa Japonica Group]_x0001_hypothetical protein OsI_21687 [Oryza sativa Indica Group]_x0001_hypothetical protein OsJ_20138 [Oryza sativa Japonica Group]	hypothetical protein SORBIDRAFT_10g003480 [Sorghum bicolor]_x0001_hypothetical protein SORBIDRAFT_10g003480 [Sorghum bicolor]	0	0							TC435284	'13.1.5.3.1'	'amino acid metabolism.synthesis.serine-glycine-cysteine group.cysteine.OASTL'	'a_99_p508212_tc435284'
A_99_P014744	6.95395	6.57878	7.38179	7.25032	6.83753	6.22257	7.02619	6.34281	5.52092	6.30694	5.8179	6.14384	-1.08403	-1.28006	-1.27951	-1.8758	-2.70013	-1.20735	-2.9565	-2.1532	-0.116411	-0.356215	-0.355597	-0.907506	-1.43303	-0.271847	-1.56389	-1.10648	Yes	No	No	A_99_P014744	A_99_P014744_TC370810	Os06g0151600 [Oryza sativa Japonica Group]_x0001_RadA-like protein [Oryza sativa Japonica Group]_x0001_putative RadA [Oryza sativa Japonica Group]_x0001_putative RadA [Oryza sativa Japonica Group]_x0001_Os06g0151600 [Oryza sativa Japonica Group]_x0001_unnamed protein product [Oryza sativa Japonica Group]	0	hypothetical protein SORBIDRAFT_10g003620 [Sorghum bicolor]_x0001_hypothetical protein SORBIDRAFT_10g003620 [Sorghum bicolor]	hypothetical protein LOC100384790 [Zea mays]_x0001_unknown [Zea mays]	0	0			CJ628545 Y.Ogihara unpublished cDNA library Wh_CSEC Triticum aestivum cDNA clone whcs15o12 5', mRNA sequence [CJ628545]			Ta.6171	TC370810	'28.2'	'DNA.repair'	'a_99_p014744_tc370810'
A_99_P505422	4.81167	4.25607	7.98024	5.09394	6.26298	7.96774	7.81286	6.95168	6.50315	5.31619	8.71541	5.89225	2.73457	13.1016	-1.12301	3.6244	3.22989	2.0851	1.66459	1.73907	1.45131	3.71167	-0.167377	1.85774	1.69149	1.06012	0.73517	0.798315	Yes	No	No	A_99_P505422	A_99_P505422_TC434092	17.5kDa heat-shock protein [Triticum turgidum subsp. dicoccoides]	0	17.6kDa heat-shock protein [Triticum turgidum subsp. dicoccum]	17.6kDa heat-shock protein [Triticum turgidum subsp. durum]	0	0			Rep: 17.6kDa heat-shock protein - Triticum turgidum subsp. dicoccon, partial (98%) [TC434092]				TC434092	'20.2.1'	'stress.abiotic.heat'	'a_99_p505422_tc434092'
A_99_P017564	4.45973	4.21932	4.56018	4.33059	3.77257	3.49447	4.12196	3.08776	3.14253	3.6094	3.26568	3.30445	-1.6101	-1.65273	-1.35493	-2.36662	-2.49182	-1.52617	-2.45291	-2.03656	-0.687152	-0.724852	-0.438221	-1.24283	-1.3172	-0.609914	-1.2945	-1.02614	Yes	No	No											CJ550328 Y.Ogihara unpublished cDNA library Wh_HGCPCDAM Triticum aestivum cDNA clone rwhhg13f12 3', mRNA sequence [CJ550328]			Ta.7132		'35.2'	'not assigned.unknown'	'a_99_p017564'
A_99_P536437	4.70878	4.94229	5.88501	5.04297	4.25347	4.67381	4.24024	4.99623	4.19016	5.0368	4.9385	4.72564	-1.37108	-1.20454	-3.12696	-1.03293	-1.43259	1.0677	-1.9272	-1.24602	-0.455308	-0.268481	-1.64476	-0.0467358	-0.518622	0.094511	-0.946506	-0.31733	No	Yes	Yes	A_99_P536437	A_99_P536437_TC447129	hypothetical protein OsI_29416 [Oryza sativa Indica Group]	0	hypothetical protein OsI_29416 [Oryza sativa Indica Group]	hypothetical protein OsJ_27509 [Oryza sativa Japonica Group]	0	0			Rep: Chromosome chr11 scaffold_56, whole genome shotgun sequence - Vitis vinifera (Grape), partial (47%) [TC447129]			Ta.16068	TC447129	'35.2'	'not assigned.unknown'	'a_99_p536437_tc447129'
A_99_P121189	3.93609	4.44826	4.91691	4.83729	3.47139	3.14307	4.10445	2.48035	2.58229	2.98903	3.11929	2.83581	-1.38003	-2.47117	-1.7562	-5.12284	-2.55586	-2.74963	-3.47645	-4.0041	-0.464704	-1.30519	-0.812454	-2.35694	-1.35381	-1.45924	-1.79761	-2.00148	Yes	No	No																'35.2'	'not assigned.unknown'	'a_99_p121189'
A_99_P522097	6.41988	5.76601	7.29975	6.7512	5.735	5.52299	6.27294	5.85644	6.12542	5.20468	6.29352	6.3496	-1.60757	-1.18346	-2.03751	-1.8593	-1.22642	-1.47563	-2.00866	-1.32097	-0.68488	-0.243011	-1.0268	-0.894762	-0.294457	-0.561329	-1.00623	-0.401598	No	Yes	Yes															TC441337	'35.2'	'not assigned.unknown'	'a_99_p522097_tc441337'
A_99_P232466	7.98127	8.12857	8.64208	8.19428	7.70713	6.91483	7.58453	6.86197	7.20055	7.08357	7.07263	7.05241	-1.20927	-2.31938	-2.08139	-2.51804	-1.71799	-2.06336	-2.96792	-2.20667	-0.274142	-1.21374	-1.05755	-1.3323	-0.780722	-1.045	-1.56945	-1.14187	Yes	No	No	A_99_P232466	A_99_P232466_TC370464	hypothetical protein LOC100193869 [Zea mays]_x0001_unknown [Zea mays]_x0001_eukaryotic translation initiation factor 2 alpha subunit [Zea mays]	0	hypothetical protein SORBIDRAFT_01g038230 [Sorghum bicolor]_x0001_hypothetical protein SORBIDRAFT_01g038230 [Sorghum bicolor]	hypothetical protein LOC100279728 [Zea mays]_x0001_unknown [Zea mays]	0	0			Rep: Eukaryotic translation initiation factor 2 alpha subunit family protein, expressed - Oryza sativa subsp. japonica (Rice), partial (54%) [TC370464]				TC370464	'29.2.3'	'protein.synthesis.initiation'	'a_99_p232466_tc370464'
A_99_P048264	5.63166	5.15778	5.5712	5.45859	4.34546	4.16623	4.76573	3.45149	4.36465	4.21414	3.97473	4.09689	-2.43885	-1.98832	-1.74771	-4.01975	-2.40663	-1.92338	-3.02402	-2.56988	-1.2862	-0.991547	-0.805464	-2.00711	-1.26702	-0.94364	-1.59647	-1.3617	Yes	No	No											wl1n.pk0070.b8 wl1n Triticum aestivum cDNA clone wl1n.pk0070.b8 5' end, mRNA sequence [CA620972]			Ta.17449		'35.2'	'not assigned.unknown'	'a_99_p048264_ca620972'
A_99_P121429	3.96631	3.95047	6.56221	6.05746	3.03219	2.96049	4.634	5.84648	3.38338	3.00469	5.51924	5.80949	-1.91072	-1.98615	-3.80581	-1.15747	-1.49789	-1.92622	-2.06046	-1.18753	-0.934119	-0.989973	-1.9282	-0.21098	-0.582929	-0.945774	-1.04297	-0.247969	Yes	No	No	A_99_P121429	A_99_P121429_TC441305	Os04g0541700 [Oryza sativa Japonica Group]_x0001_hypothetical protein OsI_16826 [Oryza sativa Indica Group]_x0001_hypothetical protein OsJ_15634 [Oryza sativa Japonica Group]_x0001_Os04g0541700 [Oryza sativa Japonica Group]	0	RecName: Full=Homeobox-leucine zipper protein HOX22; AltName: Full=HD-ZIP protein HOX22; AltName: Full=Homeodomain transcription factor HOX22; AltName: Full=OsHox22_x0001_RecName: Full=Homeobox-leucine zipper protein HOX22; AltName: Full=HD-ZIP protein HOX22; AltName: Full=Homeodomain transcription factor HOX22; AltName: Full=OsHox22	OSJNBb0103I08.6 [Oryza sativa (japonica cultivar-group)]_x0001_H0501D11.4 [Oryza sativa (indica cultivar-group)]	0	0							TC441305	'27.3.22'	'RNA.regulation of transcription.HB,Homeobox transcription factor family'	'a_99_p121429_tc441305'
A_99_P112570	8.02691	7.50786	6.99125	6.37143	7.0011	6.1908	6.59701	4.68392	6.79533	6.85507	6.22653	5.39389	-2.03611	-2.49158	-1.31425	-3.22099	-2.34824	-1.57221	-1.69904	-1.9691	-1.02581	-1.31706	-0.394244	-1.6875	-1.23158	-0.652795	-0.764724	-0.977537	Yes	No	No	A_99_P112570	A_99_P112570_TC455094	hypothetical protein SORBIDRAFT_04g035590 [Sorghum bicolor]_x0001_hypothetical protein SORBIDRAFT_04g035590 [Sorghum bicolor]	0	hypothetical protein SORBIDRAFT_04g035590 [Sorghum bicolor]_x0001_hypothetical protein SORBIDRAFT_04g035590 [Sorghum bicolor]	unknown [Zea mays]	0	0			Rep: Ankyrin repeat-rich protein - Solanum tuberosum (Potato), partial (66%) [TC455094]				TC455094	'17.5.1.20'	'hormone metabolism.ethylene.synthesis-degradation.XBAT32'	'a_99_p112570_tc455094'
A_99_P124905	6.19301	5.97156	6.50544	5.8383	5.88244	5.70541	5.36987	5.7491	6.03805	5.78291	5.5335	5.82216	-1.2402	-1.20259	-2.19704	-1.06378	-1.11339	-1.13969	-1.96146	-1.01125	-0.310568	-0.266146	-1.13556	-0.0891967	-0.154961	-0.188642	-0.971931	-0.0161414	No	Yes	Yes											Rep: Chromosome chr6 scaffold_3, whole genome shotgun sequence - Vitis vinifera (Grape), partial (9%) [TC372674]				TC372674	'35.2'	'not assigned.unknown'	'a_99_p124905_co347005'
A_99_P475617	4.86404	5.04745	4.56258	4.67358	3.49972	4.24037	3.62078	3.76999	4.13465	4.46608	3.97863	4.38126	-2.57454	-1.74967	-1.92092	-1.87072	-1.65793	-1.49627	-1.49894	-1.22461	-1.36431	-0.807085	-0.941801	-0.903593	-0.729385	-0.58137	-0.583944	-0.292321	Yes	No	No															TC419758	'35.2'	'not assigned.unknown'	'a_99_p475617_tc419758'
A_99_P505187	11.2199	11.3387	10.9989	11.114	10.8841	10.6117	9.84232	10.9374	10.9591	10.9267	10.0396	10.951	-1.26211	-1.6552	-2.22925	-1.13025	-1.19814	-1.33056	-1.94432	-1.11964	-0.335839	-0.727003	-1.15656	-0.176636	-0.260796	-0.412038	-0.959264	-0.163037	No	Yes	Yes	A_99_P505187	A_99_P505187_TC434017	Os12g0290600 [Oryza sativa Japonica Group]_x0001_Os12g0290600 [Oryza sativa Japonica Group]	0	Os12g0290600 [Oryza sativa Japonica Group]_x0001_Os12g0290600 [Oryza sativa Japonica Group]	expressed protein [Oryza sativa (japonica cultivar-group)]_x0001_unnamed protein product [Oryza sativa Japonica Group]_x0001_hypothetical protein OsI_38040 [Oryza sativa Indica Group]	0	0			Rep: Os12g0290600 protein - Oryza sativa subsp. japonica (Rice), partial (52%) [TC434017]				TC434017	'35.2'	'not assigned.unknown'	'a_99_p505187_tc434017'
A_99_P456377	7.19833	6.57285	7.74247	7.3179	6.99981	5.80875	6.84208	5.08713	5.68158	6.03017	5.74196	5.91182	-1.14752	-1.69831	-1.86657	-4.69384	-2.86146	-1.45668	-4.00141	-2.65016	-0.198515	-0.764102	-0.900393	-2.23077	-1.51675	-0.542685	-2.00051	-1.40608	Yes	No	No	A_99_P456377	A_99_P456377_TC408035	Os05g0251500 [Oryza sativa Japonica Group]_x0001_unknown protein [Oryza sativa Japonica Group]_x0001_Os05g0251500 [Oryza sativa Japonica Group]	2e-31	hypothetical protein [Zea mays]_x0001_hypothetical protein [Zea mays]_x0001_hypothetical protein [Zea mays]	hypothetical protein SORBIDRAFT_09g008210 [Sorghum bicolor]_x0001_hypothetical protein SORBIDRAFT_09g008210 [Sorghum bicolor]	9e-31	3e-30			Rep: Chromosome chr1 scaffold_75, whole genome shotgun sequence - Vitis vinifera (Grape), partial (66%) [TC408035]			Ta.55533	TC408035	'35.2'	'not assigned.unknown'	'a_99_p456377_tc408035'
A_99_P302431	10.1555	9.84813	10.4107	10.2551	10.6891	10.6762	11.3891	10.3485	10.9566	10.3655	11.6181	10.272	1.44747	1.77537	1.97026	1.06685	1.74241	1.43132	2.30917	1.01177	0.533535	0.828116	0.978384	0.093358	0.801086	0.517348	1.20738	0.0168877	No	Yes	Yes											Rep: Os01g0873900 protein - Oryza sativa subsp. japonica (Rice), partial (58%) [TC396335]				TC396335	'35.2'	'not assigned.unknown'	'a_99_p302431'
A_99_P063857	7.05682	6.63658	6.9539	7.19811	5.77758	5.301	5.6799	6.83869	6.35364	5.77474	6.07822	7.35243	-2.42712	-2.52377	-2.4183	-1.28291	-1.6281	-1.81736	-1.83487	1.1129	-1.27925	-1.33558	-1.27399	-0.359423	-0.703186	-0.861845	-0.875674	0.154321	Yes	No	No	A_99_P063857	A_99_P063857_CK169356	WCOR719 [Triticum aestivum]	0	WCOR719 [Triticum aestivum]	actin depolymerization factor-like protein [Lophopyrum elongatum]_x0001_actin depolymerization factor-like protein [Lophopyrum elongatum]	0	4.1e-44	Wcor719 protein	Wcor719	FGAS045385 Triticum aestivum FGAS: TaLt6 Triticum aestivum cDNA, mRNA sequence [CK170473]		543245	Ta.24728		'31.1.1.1.2'	'cell.organisation.cytoskeleton.actin.actin depolymerizing factors'	'a_99_p063857_ck169356'
A_99_P373292	7.22938	7.03725	6.2043	6.93937	6.7978	6.16079	4.50049	6.01668	7.54071	6.31889	4.96743	6.38055	-1.34871	-1.83586	-3.2576	-1.89565	1.24085	-1.64531	-2.35687	-1.47306	-0.431576	-0.876458	-1.70381	-0.922693	0.311333	-0.718363	-1.23687	-0.55882	No	Yes	Yes											Triticum aestivum cDNA, clone: WT008_A14, cultivar: Chinese Spring [AK333756]			Ta.40965		'35.2'	'not assigned.unknown'	'a_99_p373292'
A_99_P247331	12.3904	12.5845	12.7113	12.5477	12.2784	12.3641	11.3158	12.4492	12.5851	12.133	11.6122	12.2477	-1.08076	-1.16502	-2.6309	-1.07063	1.14444	-1.3674	-2.14228	-1.23114	-0.112043	-0.220351	-1.39556	-0.0984554	0.194645	-0.45144	-1.09915	-0.299994	No	Yes	Yes	A_99_P247331	A_99_P247331_TC382183	Os03g0358100 [Oryza sativa Japonica Group]_x0001_putative phospholipid hydroperoxide glutathione peroxidase [Oryza sativa (japonica cultivar-group)]_x0001_glutathione peroxidase, putative, expressed [Oryza sativa (japonica cultivar-group)]_x0001_Os03g0358100 [Oryza sativa Japonica Group]_x0001_hypothetical protein OsI_11636 [Oryza sativa Indica Group]_x0001_hypothetical protein OsJ_10908 [Oryza s…	0	LOC100283257 [Zea mays]_x0001_glutathione peroxidase 4 [Zea mays]_x0001_glutathione peroxidase 4 [Zea mays]_x0001_glutathione peroxidase 4 [Zea mays]_x0001_glutathione peroxidase 4 [Zea mays]	hypothetical protein ARALYDRAFT_484007 [Arabidopsis lyrata subsp. lyrata]_x0001_hypothetical protein AP2_C11.1 [Arabidopsis lyrata subsp. petraea]_x0001_hypothetical protein ARALYDRAFT_484007 [Arabidopsis lyrata subsp. lyrata]	0	0						Ta.54073	TC382183	'21.2.2'	'redox.ascorbate and glutathione.glutathione'	'a_99_p247331_tc382183'
A_99_P085895	4.02093	4.12524	4.67882	3.46019	4.54853	3.90345	3.99281	3.41082	3.39234	3.96081	2.90006	3.42514	1.44154	-1.16618	-1.60883	-1.03482	-1.54605	-1.12072	-3.43131	-1.02459	0.527606	-0.221793	-0.686012	-0.049377	-0.628587	-0.16443	-1.77876	-0.0350525	No	Yes	Yes	A_99_P085895	A_99_P085895_TC419855	hypothetical protein OsI_07506 [Oryza sativa Indica Group]	4e-25	hypothetical protein SORBIDRAFT_01g039330 [Sorghum bicolor]_x0001_hypothetical protein SORBIDRAFT_01g039330 [Sorghum bicolor]	Os11g0100200 [Oryza sativa Japonica Group]_x0001_RNA recognition motif family protein, expressed [Oryza sativa (japonica cultivar-group)]_x0001_hypothetical protein OsI_07508 [Oryza sativa Indica Group]_x0001_hypothetical protein OsJ_32621 [Oryza sativa Japonica Group]_x0001_Os11g0100200 [Oryza sativa Japonica Group]	2e-24	1e-23			FGAS019080 Triticum aestivum FGAS: Library 5 GATE 7 Triticum aestivum cDNA, mRNA sequence [CK207456]			Ta.32709	TC419855	'27.4'	'RNA.RNA binding'	'a_99_p085895_tc419855'
A_99_P510442	1.79441	2.98975	2.48051	2.37932	3.20031	5.06016	3.66484	2.78574	3.84222	3.69931	2.84226	2.52041	2.64983	4.20008	2.27259	1.32539	4.13479	1.63532	1.28498	1.10273	1.4059	2.07042	1.18434	0.406415	2.04782	0.70957	0.361748	0.141084	Yes	No	No															TC436093	'35.2'	'not assigned.unknown'	'a_99_p510442_tc436093'
A_99_P538537	10.258	9.95161	10.4603	10.3791	10.119	9.33418	9.89637	8.56313	9.0096	9.2659	8.97369	9.11049	-1.1011	-1.53414	-1.47831	-3.52096	-2.37572	-1.60849	-2.80234	-2.4093	-0.138941	-0.617429	-0.56395	-1.81597	-1.24836	-0.685703	-1.48663	-1.26862	Yes	No	No	A_99_P538537	A_99_P538537_TC447797	hypothetical protein OsI_00541 [Oryza sativa Indica Group]	0	Os01g0166100 [Oryza sativa Japonica Group]_x0001_putative Ca(2+)-dependent nuclease [Oryza sativa Japonica Group]_x0001_Os01g0166100 [Oryza sativa Japonica Group]_x0001_hypothetical protein OsJ_00507 [Oryza sativa Japonica Group]	hypothetical protein SORBIDRAFT_03g004830 [Sorghum bicolor]_x0001_hypothetical protein SORBIDRAFT_03g004830 [Sorghum bicolor]	0	0			Rep: Ca(2+)-dependent DNase - Populus tomentosa (Chinese white poplar), partial (37%) [TC447797]				TC447797	'28.99'	'DNA.unspecified'	'a_99_p538537_tc447797'
A_99_P303421	8.14996	8.44718	8.34236	8.49719	7.37402	7.26029	7.41286	7.59205	7.7761	7.0819	7.09361	7.43563	-1.71229	-2.27662	-1.90462	-1.87272	-1.29581	-2.57627	-2.37635	-2.08718	-0.775931	-1.18689	-0.929503	-0.905135	-0.373856	-1.36528	-1.24875	-1.06156	Yes	Yes	Yes	A_99_P303421	A_99_P303421_TC394995	Os06g0178700 [Oryza sativa Japonica Group]_x0001_putative iron/ascorbate-dependent oxidoreductase [Oryza sativa Japonica Group]_x0001_Os06g0178700 [Oryza sativa Japonica Group]_x0001_hypothetical protein OsI_21890 [Oryza sativa Indica Group]_x0001_unnamed protein product [Oryza sativa Japonica Group]	0	Os06g0178700 [Oryza sativa Japonica Group]_x0001_putative iron/ascorbate-dependent oxidoreductase [Oryza sativa Japonica Group]_x0001_Os06g0178700 [Oryza sativa Japonica Group]_x0001_hypothetical protein OsI_21890 [Oryza sativa Indica Group]_x0001_unnamed protein product [Oryza sativa Japonica Group]	hypothetical protein SORBIDRAFT_05g026540 [Sorghum bicolor]_x0001_hypothetical protein SORBIDRAFT_05g026540 [Sorghum bicolor]	0	0			Rep: Os06g0177800 protein - Oryza sativa subsp. japonica (Rice), partial (76%) [TC392045]				TC392045	'16.8.4'	'secondary metabolism.flavonoids.flavonols'	'a_99_p303421_tc394995'
A_99_P089035	6.32872	5.92917	6.21956	6.36505	5.76755	4.9126	5.4819	4.0412	4.6361	5.08475	4.66937	4.84087	-1.47547	-2.02311	-1.66747	-5.00667	-3.23244	-1.79554	-2.92855	-2.87623	-0.561171	-1.01657	-0.737663	-2.32385	-1.69262	-0.844419	-1.55019	-1.52418	Yes	No	No	A_99_P089035	A_99_P089035_TC437540	hypothetical protein OsJ_01360 [Oryza sativa Japonica Group]	1e-38	hypothetical protein OsI_01457 [Oryza sativa Indica Group]	F-box domain, putative [Oryza sativa Japonica Group]_x0001_F-box domain containing protein [Oryza sativa (japonica cultivar-group)]	1e-38	1e-38								'35.2'	'not assigned.unknown'	'a_99_p089035_tc437540'
A_99_P105560	4.61594	3.90341	4.7788	4.505	4.16933	3.1998	4.05204	2.72915	2.9109	2.66036	2.35138	2.63718	-1.36284	-1.62857	-1.65491	-3.42439	-3.26038	-2.36698	-5.37928	-3.64979	-0.446616	-0.703606	-0.726755	-1.77585	-1.70504	-1.24305	-2.42741	-1.86781	Yes	No	No															TC380867	'35.2'	'not assigned.unknown'	'a_99_p105560_tc380867'
A_99_P408422	7.67577	7.83622	8.24093	8.00454	7.35971	7.47695	7.23856	7.74761	7.44919	7.69538	7.61123	7.66376	-1.24492	-1.28278	-2.0033	-1.19493	-1.17006	-1.10255	-1.54725	-1.26644	-0.316059	-0.359274	-1.00238	-0.256927	-0.226579	-0.140839	-0.629707	-0.340775	No	Yes	Yes	A_99_P408422	A_99_P408422_TC370511	hypothetical protein VOLCADRAFT_63308 [Volvox carteri f. nagariensis]_x0001_hypothetical protein VOLCADRAFT_63308 [Volvox carteri f. nagariensis]	0.0007							Rep: Chromosome 15 SCAF14367, whole genome shotgun sequence - Tetraodon nigroviridis (Green puffer), partial (3%) [TC370511]				TC370511	'35.2'	'not assigned.unknown'	'a_99_p408422_tc370511'
A_99_P038289	5.96106	5.19526	5.97261	5.68017	5.32221	4.24898	5.1583	4.02562	4.2578	4.84922	3.7506	4.18368	-1.55708	-1.9269	-1.75845	-3.14826	-3.25635	-1.27106	-4.66543	-2.82156	-0.638846	-0.94628	-0.814308	-1.65455	-1.70326	-0.346035	-2.22201	-1.49649	Yes	No	No	A_99_P038289	A_99_P038289_TC389563	phospoenolpyruvate carboxylase [Triticum aestivum]	0	phospoenolpyruvate carboxylase [Triticum aestivum]	phosphoenolpyruvate carboxylase [Hordeum vulgare subsp. spontaneum]_x0001_phosphoenolpyruvate carboxylase [Hordeum vulgare subsp. spontaneum]_x0001_phosphoenolpyruvate carboxylase [Hordeum vulgare subsp. spontaneum]_x0001_phosphoenolpyruvate carboxylase [Hordeum vulgare subsp. spontaneum]_x0001_phosphoenolpyruvate carboxylase [Hordeum vulgare subsp. spontaneum]_x0001_phosphoenolpyruvate carboxyla…	0	0	uncharacterized LOC543077	LOC543077	FGAS051365 Triticum aestivum FGAS: TaLt7 Triticum aestivum cDNA, mRNA sequence [CK167085]		543077	Ta.14183	TC389563	'4.1.15'	'glycolysis.cytosolic branch.phospho-enol-pyruvate carboxylase (PEPC)'	'a_99_p038289_tc389563'
A_99_P134875	5.10877	5.40519	5.33171	5.29822	5.23624	4.56517	5.40842	4.27595	3.91611	4.47404	4.21041	3.87848	1.09238	-1.79007	1.05461	-2.03112	-2.28573	-1.9068	-2.17543	-2.67537	0.127469	-0.840018	0.0767121	-1.02227	-1.19265	-0.931154	-1.1213	-1.41974	Yes	No	No	A_99_P134875	A_99_P134875_TC372268	hypothetical protein SORBIDRAFT_02g032725 [Sorghum bicolor]_x0001_hypothetical protein SORBIDRAFT_02g032725 [Sorghum bicolor]	0	hypothetical protein OsI_32380 [Oryza sativa Indica Group]	Os09g0560000 [Oryza sativa Japonica Group]_x0001_unknown protein [Oryza sativa Japonica Group]_x0001_Os09g0560000 [Oryza sativa Japonica Group]_x0001_hypothetical protein OsJ_30327 [Oryza sativa Japonica Group]_x0001_unnamed protein product [Oryza sativa Japonica Group]	0	0			CJ623929 Y.Ogihara unpublished cDNA library Wh_VSCB Triticum aestivum cDNA clone rwhvs18k14 3', mRNA sequence [CJ623929]			Ta.48666		'35.2'	'not assigned.unknown'	'a_99_p134875_tc372268'
A_99_P286096	8.67133	8.51283	8.42345	8.13167	8.30181	7.87617	7.09082	7.63401	8.32607	8.19439	7.15813	7.75794	-1.29192	-1.55472	-2.51862	-1.41192	-1.27038	-1.24697	-2.4038	-1.2957	-0.36952	-0.636652	-1.33263	-0.497658	-0.345256	-0.318432	-1.26532	-0.373732	No	Yes	Yes	A_99_P286096	A_99_P286096_TC410122	hypothetical protein SORBIDRAFT_09g017970 [Sorghum bicolor]_x0001_hypothetical protein SORBIDRAFT_09g017970 [Sorghum bicolor]	0	hypothetical protein OsI_19644 [Oryza sativa Indica Group]	hypothetical protein OsJ_18237 [Oryza sativa Japonica Group]	0	0			Rep: Chromosome chr5 scaffold_64, whole genome shotgun sequence - Vitis vinifera (Grape), partial (94%) [TC410122]				TC410122	'11.9.4.9'	'lipid metabolism.lipid degradation.beta-oxidation.multifunctional'	'a_99_p286096_tc410122'
A_99_P479607	5.5379	5.11646	4.66092	5.05064	3.7753	3.94549	3.63912	2.61088	4.87496	4.54609	4.59882	4.40271	-3.3931	-2.25163	-2.03045	-5.42555	-1.58331	-1.4849	-1.04399	-1.56692	-1.7626	-1.17097	-1.0218	-2.43977	-0.66294	-0.57037	-0.0621023	-0.647933	Yes	No	No											Rep: Cytochrome b6-f complex subunit 6 - Hordeum vulgare (Barley), complete [TC421797]				TC421797	'35.2'	'not assigned.unknown'	'a_99_p479607_tc421797'
A_99_P438362	5.79063	5.75775	6.1482	6.16558	5.79694	5.0767	4.99484	5.81802	5.57357	5.5528	5.39791	5.56968	1.00438	-1.6033	-2.22432	-1.27241	-1.16237	-1.15265	-1.68213	-1.51141	0.0063057	-0.681044	-1.15336	-0.347561	-0.217063	-0.204948	-0.750293	-0.595895	No	Yes	Yes															TC395091	'35.2'	'not assigned.unknown'	'a_99_p438362_tc395091'
A_99_P073370	4.78475	4.74229	4.85903	4.63999	3.88546	4.20688	4.17613	3.53932	3.72657	3.46379	3.71748	3.13766	-1.86514	-1.44936	-1.60537	-2.14455	-2.0823	-2.42586	-2.20618	-2.83299	-0.899287	-0.535413	-0.682902	-1.10067	-1.05818	-1.2785	-1.14155	-1.50233	Yes	Yes	Yes											G356.103D06R011024 G356 Triticum aestivum cDNA clone G356103D06, mRNA sequence [CD901240]			Ta.28025		'35.2'	'not assigned.unknown'	'a_99_p073370'
A_99_P414352	5.37966	5.564	5.60792	5.72136	5.20399	4.92729	4.30539	5.35497	4.7448	5.14109	4.20971	5.10218	-1.12949	-1.55478	-2.46662	-1.28913	-1.55279	-1.34063	-2.63574	-1.53601	-0.175674	-0.636706	-1.30253	-0.366395	-0.634861	-0.422912	-1.39821	-0.619183	No	Yes	Yes	A_99_P414352	A_99_P414352_TC375963	expp1 protein [Zea mays]_x0001_expp1 protein precursor [Zea mays]	0	unknown [Zea mays]	expp1 protein [Zea mays]_x0001_expp1 protein precursor [Zea mays]	0	0			Rep: Chromosome chr8 scaffold_41, whole genome shotgun sequence - Vitis vinifera (Grape), partial (64%) [TC375963]				TC375963	'35.2'	'not assigned.unknown'	'a_99_p414352_tc375963'
A_99_P374882	1.70307	2.11205	1.69218	2.19748	1.91156	2.36047	3.59863	2.03443	2.30843	1.96597	4.70868	1.67431	1.15548	1.18791	3.74885	-1.11965	1.52137	-1.10656	8.09199	-1.43711	0.208498	0.24842	1.90645	-0.16305	0.605367	-0.146081	3.01649	-0.523172	No	Yes	Yes	A_99_P374882	A_99_P374882_TC450855	PDR-type ABC transporter [Triticum aestivum]	0	PDR-type ABC transporter [Triticum aestivum]	PDR-type ABC transporter [Triticum aestivum]	2e-10	0							TC450855	'34.16'	'transport.ABC transporters and multidrug resistance systems'	'a_99_p374882_tc450855'
A_99_P083870	12.0991	10.8233	8.9304	11.0753	11.0823	9.88833	7.24766	10.4692	10.782	10.3893	7.7679	10.5701	-2.02345	-1.9118	-3.21038	-1.52208	-2.49158	-1.35091	-2.23845	-1.4193	-1.01682	-0.934931	-1.68275	-0.606044	-1.31706	-0.433935	-1.1625	-0.505176	Yes	No	No	A_99_P083870	A_99_P083870_TC369029	CBFIIIa-D6 [Triticum aestivum]	0	CBFIIIa-6.1 [Triticum aestivum]	C-repeat binding factor 6 [Hordeum vulgare subsp. vulgare]_x0001_C-repeat binding factor 6 [Hordeum vulgare subsp. vulgare]_x0001_C-repeat binding factor 6 [Hordeum vulgare subsp. vulgare]_x0001_C-repeat binding factor 6 [Hordeum vulgare subsp. vulgare]_x0001_CRT/DRE binding factor 6 [Hordeum vulgare]	0	0	CBFIIIa-D6	LOC100037615	EST226 Stress treated wheat cDNA libraries from the FGAS project Triticum aestivum cDNA clone 917, mRNA sequence [DY761330]		100037615	Ta.31932	TC369029	'27.3.3'	'RNA.regulation of transcription.AP2/EREBP, APETALA2/Ethylene-responsive element binding protein family'	'a_99_p083870_tc369029'
A_99_P306536	9.34297	9.04725	9.78142	9.62871	9.14955	8.33606	8.66511	9.39064	9.16998	8.38045	8.85401	9.34827	-1.14348	-1.63715	-2.16793	-1.17942	-1.1274	-1.58755	-1.90187	-1.21457	-0.193429	-0.711184	-1.11632	-0.238079	-0.172997	-0.666801	-0.927417	-0.280441	No	Yes	Yes	A_99_P306536	A_99_P306536_TC415497	histidinol phosphate amino transferase [Brachypodium distachyon]	8e-11	hypothetical protein OsI_08645 [Oryza sativa Indica Group]	putative histidinol phosphate aminotransferase [Oryza sativa Japonica Group]	2e-10	2e-10			Rep: Chromosome chr18 scaffold_59, whole genome shotgun sequence - Vitis vinifera (Grape), partial (59%) [TC436484]				TC415497	'35.2'	'not assigned.unknown'	'a_99_p306536_tc415497'
A_99_P244211	10.8824	10.9298	10.8207	10.6025	10.2746	9.82894	9.93144	8.78207	9.93045	10.0709	9.69425	9.66534	-1.524	-2.14477	-1.85218	-3.53195	-1.93454	-1.81365	-2.18315	-1.9148	-0.607866	-1.10083	-0.889223	-1.82046	-0.951991	-0.858898	-1.12641	-0.93719	Yes	No	No														Ta.53856	TC393340	'35.2'	'not assigned.unknown'	'a_99_p244211'
A_99_P069765	2.26675	1.8679	1.95382	2.01058	7.02768	7.43726	7.14706	8.3434	6.83598	6.62139	6.17853	4.8378	27.1135	47.4838	36.5866	80.606	23.7398	26.9739	18.6967	7.09702	4.76094	5.56936	5.19325	6.33282	4.56923	4.75349	4.22471	2.82721	Yes	Yes	Yes	A_99_P069765	A_99_P069765_CD491409	unknown protein [Oryza sativa Japonica Group]	1e-39	Os09g0323000 [Oryza sativa Japonica Group]_x0001_putative UDP-glucose 4-epimerase [Oryza sativa Japonica Group]_x0001_Os09g0323000 [Oryza sativa Japonica Group]_x0001_unnamed protein product [Oryza sativa Japonica Group]_x0001_hypothetical protein OsI_30878 [Oryza sativa Indica Group]_x0001_hypothetical protein OsJ_28859 [Oryza sativa Japonica Group]	UDP-D-glucose epimerase 2 [Hordeum vulgare]	7e-33	3e-27			WHE3087_A06_A11ZT CS wheat cold-stressed seedling subtracted cDNA library Triticum aestivum cDNA clone WHE3087_A06_A11, mRNA sequence [CD491409]			Ta.26630		'10.1.2'	'cell wall.precursor synthesis.UGE'	'a_99_p069765_cd491409'
A_99_P407562	8.26807	8.39225	8.82391	8.58007	8.36388	7.96922	8.12945	8.55561	7.88807	7.95237	7.65423	8.57185	1.06866	-1.34074	-1.61828	-1.0171	-1.30134	-1.35649	-2.24962	-1.00572	0.0958023	-0.423025	-0.694461	-0.024456	-0.380003	-0.439882	-1.16968	-0.00822449	No	Yes	Yes	A_99_P407562	A_99_P407562_TC397255	hypothetical protein LOC100274264 [Zea mays]_x0001_unknown [Zea mays]	0	Os05g0574400 [Oryza sativa Japonica Group]_x0001_putative malate dehydrogenase [Oryza sativa Japonica Group]_x0001_putative malate dehydrogenase [Oryza sativa Japonica Group]_x0001_Os05g0574400 [Oryza sativa Japonica Group]_x0001_hypothetical protein OsI_21084 [Oryza sativa Indica Group]_x0001_hypothetical protein OsJ_19634 [Oryza sativa Japonica Group]	hypothetical protein SORBIDRAFT_09g029240 [Sorghum bicolor]_x0001_hypothetical protein SORBIDRAFT_09g029240 [Sorghum bicolor]	0	0			Rep: Malate dehydrogenase - Solanum tuberosum (Potato), partial (75%) [TC397255]				TC397255	'8.1.9'	'TCA / org transformation.TCA.malate DH'	'a_99_p407562_tc397255'
A_99_P468627	8.57174	8.2172	9.16386	8.75029	8.42088	7.71515	8.38145	7.29975	7.36224	7.73943	7.5023	7.50852	-1.11023	-1.41622	-1.72	-2.7331	-2.31258	-1.39259	-3.16358	-2.36488	-0.150864	-0.502042	-0.782411	-1.45054	-1.20951	-0.477767	-1.66156	-1.24176	Yes	No	No															TC415761	'35.2'	'not assigned.unknown'	'a_99_p468627_tc415761'
A_99_P327086	9.3872	9.46954	10.0095	9.61971	9.9424	10.6338	10.3295	10.2232	9.83836	9.98116	10.4668	10.1787	1.46937	2.24117	1.24839	1.51939	1.36714	1.42565	1.373	1.47328	0.5552	1.16426	0.320066	0.603488	0.451159	0.511618	0.457332	0.55903	No	Yes	Yes	A_99_P327086	A_99_P327086_TC426891	putative cyclic nucleotide and calmodulin-regulated ion channel protein [Hordeum vulgare subsp. vulgare]	2e-27	hypothetical protein SORBIDRAFT_04g034650 [Sorghum bicolor]_x0001_hypothetical protein SORBIDRAFT_04g034650 [Sorghum bicolor]	hypothetical protein OsJ_08556 [Oryza sativa Japonica Group]	4e-22	2e-19			Rep: Chromosome undetermined scaffold_109, whole genome shotgun sequence - Vitis vinifera (Grape), partial (9%) [TC426891]			Ta.55895	TC426891	'35.2'	'not assigned.unknown'	'a_99_p327086_tc426891'
ETG10_236652	5.70664	5.79539	6.44659	5.97367	5.41273	4.75454	5.25617	4.62672	4.64234	4.44832	4.60161	4.34248	-1.22596	-2.05744	-2.28219	-2.54374	-2.09116	-2.54395	-3.59249	-3.09767	-0.293913	-1.04085	-1.19042	-1.34695	-1.0643	-1.34707	-1.84499	-1.63118	Yes	No	No											Unknown					#N/A	#N/A	#N/A
A_99_P469622	6.22502	6.80708	5.62686	6.4274	5.90377	6.06343	7.1617	6.82697	5.67087	6.3554	6.65775	6.70155	-1.24941	-1.6744	2.89756	1.31911	-1.4683	-1.36763	2.04328	1.20928	-0.321248	-0.743643	1.53484	0.399569	-0.554147	-0.45168	1.03089	0.274147	No	Yes	Yes	A_99_P469622	A_99_P469622_TC416344	H0311C03.8 [Oryza sativa (indica cultivar-group)]_x0001_hypothetical protein OsI_16526 [Oryza sativa Indica Group]	2e-35	H0311C03.8 [Oryza sativa (indica cultivar-group)]_x0001_hypothetical protein OsI_16526 [Oryza sativa Indica Group]	H0311C03.8 [Oryza sativa (indica cultivar-group)]_x0001_hypothetical protein OsI_16526 [Oryza sativa Indica Group]	2e-35	2e-35			Rep: Expressed protein - Arabidopsis thaliana (Mouse-ear cress), partial (52%) [TC416344]			Ta.6349	TC416344	'35.2'	'not assigned.unknown'	'a_99_p469622_tc416344'
A_99_P205256	13.8366	13.7354	12.7848	13.4481	13.2865	12.6465	12.0444	13.0951	13.0508	13.4534	11.6517	12.7792	-1.46422	-2.12704	-1.67065	-1.27728	-1.72409	-1.21585	-2.1933	-1.5899	-0.550136	-1.08884	-0.74041	-0.353079	-0.785835	-0.281963	-1.1331	-0.668938	No	Yes	Yes	A_99_P205256	A_99_P205256_TC385128	vacuolar H+-pyrophosphatase [Triticum aestivum]	0	vacuolar proton-inorganic pyrophosphatase [Hordeum brevisubulatum]	vacuolar proton-inorganic pyrophosphatase [Hordeum vulgare subsp. vulgare]	0	0			Rep: Vacuolar proton-inorganic pyrophosphatase - Hordeum vulgare (Barley), partial (17%) [TC385128]				TC385128	'34.30'	'transport.H+ transporting pyrophosphatase'	'a_99_p205256_tc385128'
A_99_P063497	1.71177	1.69619	1.70861	1.67725	1.95397	1.72334	4.77905	2.00641	1.74097	1.85522	4.7205	1.66981	1.1828	1.019	8.40027	1.25628	1.02045	1.11654	8.06617	-1.00517	0.242201	0.02715	3.07044	0.329156	0.0292063	0.159033	3.01188	-0.00744295	No	Yes	Yes											WHE4046_C10_E20ZT Wheat meiotic anther cDNA library Triticum aestivum cDNA clone WHE4046_C10_E20, mRNA sequence [CA502349]			Ta.24329		'35.2'	'not assigned.unknown'	'a_99_p063497'
A_99_P543752	5.57217	5.65627	5.67032	4.83563	5.33208	5.36047	4.08633	6.47633	6.67364	4.36661	4.79413	5.01829	-1.18107	-1.22757	-2.99798	3.11819	2.14573	-2.44472	-1.83552	1.13497	-0.240088	-0.295805	-1.58399	1.64071	1.10147	-1.28967	-0.876187	0.182658	No	Yes	Yes															TC449923	'35.2'	'not assigned.unknown'	'a_99_p543752_tc449923'
A_99_P165837	4.61006	4.80325	5.29996	4.42386	4.56872	4.34529	4.35858	4.13225	4.15328	4.7475	3.92824	4.15347	-1.02907	-1.3736	-1.92037	-1.224	-1.37248	-1.0394	-2.5878	-1.20613	-0.0413365	-0.457963	-0.941383	-0.291606	-0.456783	-0.0557499	-1.37173	-0.270384	No	Yes	Yes	A_99_P165837	A_99_P165837_TC379107	LOC732740 [Zea mays]_x0001_protein phosphatase 2A regulatory subunit A [Zea mays]	1e-29	protein phosphatase 2A regulatory A subunit [Lolium perenne]	unknown [Zea mays]	1e-28	8e-28			Rep: Protein phosphatase 2A regulatory A subunit - Lolium perenne (Perennial ryegrass), partial (24%) [TC379107]			Ta.1998	TC379107	'29.4'	'protein.postranslational modification'	'a_99_p165837_tc379107'
A_99_P310081	6.03438	5.89297	5.09402	5.86516	5.87308	6.0428	6.14381	6.13639	5.38616	6.08253	6.06577	6.05872	-1.11829	1.10944	2.07022	1.20684	-1.56723	1.14041	1.96121	1.14358	-0.161301	0.149836	1.04979	0.271235	-0.648215	0.189558	0.971747	0.193562	No	Yes	Yes															TC413082	'35.2'	'not assigned.unknown'	'a_99_p310081_bj304061'
A_99_P504652	4.87773	5.07045	5.14699	4.90024	4.8796	4.42283	4.41508	4.21693	3.85154	4.03711	3.86502	3.45386	1.0013	-1.56658	-1.66083	-1.60582	-2.03664	-2.04676	-2.43171	-2.72523	0.00187349	-0.647614	-0.731907	-0.683313	-1.02619	-1.03334	-1.28197	-1.44638	Yes	No	No	A_99_P504652	A_99_P504652_TC433767	hypothetical protein [Paramecium tetraurelia strain d4-2]_x0001_unnamed protein product [Paramecium tetraurelia]	0	hypothetical protein [Paramecium tetraurelia strain d4-2]_x0001_unnamed protein product [Paramecium tetraurelia]	hypothetical protein [Paramecium tetraurelia strain d4-2]_x0001_unnamed protein product [Paramecium tetraurelia]	0	0			Rep: Protein kinase domain containing protein - Tetrahymena thermophila SB210, partial (37%) [TC433767]			Ta.27829	TC433767	'29.4.1'	'protein.postranslational modification.kinase'	'a_99_p504652_tc433767'
A_99_P544917	6.99897	7.03782	7.57932	7.02926	6.86124	6.65109	6.74426	6.68343	6.42924	6.5795	6.57572	6.47124	-1.10017	-1.30743	-1.78394	-1.27088	-1.48424	-1.37394	-2.005	-1.47224	-0.137731	-0.386728	-0.835065	-0.345829	-0.569724	-0.458315	-1.0036	-0.558014	No	Yes	Yes	A_99_P544917	A_99_P544917_TC450346	hypothetical protein OsJ_08386 [Oryza sativa Japonica Group]	0	hypothetical protein OsI_08942 [Oryza sativa Indica Group]	hypothetical protein OsI_22232 [Oryza sativa Indica Group]	0	0			Rep: Transitional endoplasmic reticulum ATPase-like - Oryza sativa subsp. japonica (Rice), partial (19%) [TC450346]				TC450346	'29.5.9'	'protein.degradation.AAA type'	'a_99_p544917_tc450346'
A_99_P281151	6.0216	5.25696	4.5945	2.93525	4.67379	3.71858	3.21797	2.85365	4.58018	4.93332	3.6564	3.10806	-2.54526	-2.90469	-2.59643	-1.05819	-2.71588	-1.25148	-1.91601	1.12725	-1.34781	-1.53839	-1.37653	-0.0815968	-1.44142	-0.32364	-0.938105	0.172813	Yes	No	No	A_99_P281151	A_99_P281151_TC442247	OSJNBa0014K14.21 [Oryza sativa (japonica cultivar-group)]_x0001_OSJNBb0116K07.13 [Oryza sativa (japonica cultivar-group)]_x0001_hypothetical protein OsI_16554 [Oryza sativa Indica Group]_x0001_unnamed protein product [Oryza sativa Japonica Group]_x0001_unnamed protein product [Oryza sativa Japonica Group]	0	OSJNBa0014K14.21 [Oryza sativa (japonica cultivar-group)]_x0001_OSJNBb0116K07.13 [Oryza sativa (japonica cultivar-group)]_x0001_hypothetical protein OsI_16554 [Oryza sativa Indica Group]_x0001_unnamed protein product [Oryza sativa Japonica Group]_x0001_unnamed protein product [Oryza sativa Japonica Group]	hypothetical protein SORBIDRAFT_06g021870 [Sorghum bicolor]_x0001_hypothetical protein SORBIDRAFT_06g021870 [Sorghum bicolor]	0	0			Triticum aestivum cDNA, clone: WT010_P09, cultivar: Chinese Spring [AK334762]			Ta.9382	TC442247	'35.1'	'not assigned.no ontology'	'a_99_p281151_tc442247'
A_99_P284276	8.54301	8.28816	7.96412	7.82984	8.08205	7.12537	7.02564	7.43499	7.97962	7.67768	7.13215	7.4181	-1.37646	-2.2389	-1.9165	-1.31481	-1.47775	-1.52677	-1.78012	-1.33029	-0.460963	-1.16279	-0.938477	-0.394849	-0.563398	-0.61048	-0.831971	-0.411742	No	Yes	Yes	A_99_P284276	A_99_P284276_TC379004	hypothetical protein SORBIDRAFT_10g031050 [Sorghum bicolor]_x0001_hypothetical protein SORBIDRAFT_10g031050 [Sorghum bicolor]	0	unknown [Zea mays]	pollen signalling protein with adenylyl cyclase activity [Zea mays]	0	0			Rep: Pollen signalling protein with adenylyl cyclase activity - Zea mays (Maize), partial (45%) [TC379004]				TC379004	'20.1.7'	'stress.biotic.PR-proteins'	'a_99_p284276_tc379004'
A_99_P399152	6.2011	5.89815	6.47158	6.28878	5.97539	5.2786	5.76722	4.71734	4.83522	4.87239	4.83197	4.92685	-1.16935	-1.5364	-1.62942	-2.97201	-2.57733	-2.03604	-3.11581	-2.57029	-0.225709	-0.619552	-0.704357	-1.57144	-1.36588	-1.02577	-1.6396	-1.36193	Yes	Yes	Yes	A_99_P399152	A_99_P399152_TC456956	hypothetical protein SNOG_08255 [Phaeosphaeria nodorum SN15]_x0001_hypothetical protein SNOG_08255 [Phaeosphaeria nodorum SN15]	0	26S protease regulatory subunit 6A [Pyrenophora tritici-repentis Pt-1C-BFP]_x0001_26S protease regulatory subunit 6A [Pyrenophora tritici-repentis Pt-1C-BFP]	26S protease regulatory subunit 6A [Botryotinia fuckeliana B05.10]_x0001_26S protease regulatory subunit 6A [Botryotinia fuckeliana B05.10]	0	0			Rep: 26S protease regulatory subunit 6A - Botryotinia fuckeliana (strain B05.10) (Noble rot fungus) (Botrytiscinerea), partial (69%) [TC456956]				TC456956	'29.5.11.20'	'protein.degradation.ubiquitin.proteasom'	'a_99_p399152_tc456956'
A_99_P560902	2.46766	2.75828	3.49768	3.13639	4.29161	5.25239	4.67236	3.53589	5.3322	4.49572	4.97589	3.65714	3.54049	5.63381	2.25742	1.31906	7.28301	3.33443	2.78603	1.4347	1.82395	2.49411	1.17467	0.399509	2.86454	1.73744	1.47821	0.520752	Yes	No	No											Rep: CG13731-PA - Drosophila melanogaster (Fruit fly), partial (3%) [TC456399]				TC456399	'35.2'	'not assigned.unknown'	'a_99_p560902_tc456399'
A_99_P366942	5.48438	5.73737	5.68693	5.40373	5.26374	4.69741	4.76818	4.77654	4.87974	5.11913	4.86916	4.94348	-1.16525	-2.05617	-1.89047	-1.54456	-1.5206	-1.535	-1.76268	-1.37579	-0.220636	-1.03996	-0.918741	-0.627193	-0.604637	-0.618236	-0.817771	-0.460256	No	Yes	Yes	A_99_P366942	A_99_P366942_TC418031	hypothetical protein SORBIDRAFT_03g045190 [Sorghum bicolor]_x0001_hypothetical protein SORBIDRAFT_03g045190 [Sorghum bicolor]	0	unnamed protein product [Vitis vinifera]	PREDICTED: hypothetical protein [Vitis vinifera]	0	0			Rep: Chromosome chr7 scaffold_31, whole genome shotgun sequence - Vitis vinifera (Grape), partial (22%) [TC418031]				TC418031	'35.2'	'not assigned.unknown'	'a_99_p366942_tc418031'
A_99_P321056	4.49265	4.43613	5.08031	3.87695	3.69985	2.24199	2.3053	3.68989	3.91055	2.84114	2.22058	3.96299	-1.73244	-4.57615	-6.84477	-1.13844	-1.49703	-3.02092	-7.25875	1.06145	-0.792805	-2.19413	-2.775	-0.187058	-0.582105	-1.59499	-2.85972	0.08604	Yes	Yes	Yes	A_99_P321056	A_99_P321056_TC406727	hypothetical protein SORBIDRAFT_10g009170 [Sorghum bicolor]_x0001_hypothetical protein SORBIDRAFT_10g009170 [Sorghum bicolor]	0	ABA-induced protein [Zea mays]	putative ABA-induced protein [Cynodon dactylon]	0	0			Triticum aestivum cDNA, clone: WT006_O04, cultivar: Chinese Spring [AK333602]			Ta.38186	TC406727	'33.99'	'development.unspecified'	'a_99_p321056_tc406727'
A_99_P647886	3.92279	3.55499	4.04818	4.61222	2.52694	2.51186	3.35415	2.3573	2.7619	3.16133	2.9645	3.27364	-2.63143	-2.0607	-1.6178	-4.77309	-2.23595	-1.31372	-2.11943	-2.52902	-1.39584	-1.04313	-0.694029	-2.25492	-1.16089	-0.39366	-1.08368	-1.33858	Yes	No	No									dehydrin WZY1-1	LOC542888	FGAS014233 Triticum aestivum FGAS: Library 4 Gate 8 Triticum aestivum cDNA, mRNA sequence [CK161662]		542888	Ta.29352		'35.2'	'not assigned.unknown'	'a_99_p647886'
A_99_P112325	4.33577	4.78175	5.06444	4.75105	3.97209	3.81334	3.28557	3.25383	3.60069	3.88872	3.43084	3.29025	-1.28671	-1.95668	-3.43158	-2.82299	-1.66449	-1.85706	-3.10287	-2.75262	-0.363683	-0.96841	-1.77887	-1.49722	-0.735084	-0.893024	-1.6336	-1.4608	Yes	No	No	A_99_P112325	A_99_P112325_DR741811	hypothetical protein SORBIDRAFT_04g023070 [Sorghum bicolor]_x0001_hypothetical protein SORBIDRAFT_04g023070 [Sorghum bicolor]	0	hypothetical protein SORBIDRAFT_04g023060 [Sorghum bicolor]_x0001_hypothetical protein SORBIDRAFT_04g023060 [Sorghum bicolor]	hypothetical protein OsJ_07155 [Oryza sativa Japonica Group]	0	0			FGAS030853 Triticum aestivum FGAS: Library 2 Gate 3 Triticum aestivum cDNA, mRNA sequence [DR741811]			Ta.41700		'29.5.11.4.2'	'protein.degradation.ubiquitin.E3.RING'	'a_99_p112325_dr741811'
A_99_P345651	10.503	10.7214	10.6047	10.8338	10.7901	11.6175	11.6747	10.8503	10.8581	11.3128	11.7449	10.7319	1.22013	1.86093	2.09936	1.01152	1.27906	1.50668	2.20404	-1.07319	0.287029	0.896028	1.06995	0.0165281	0.355083	0.591369	1.14015	-0.101902	No	Yes	Yes	A_99_P345651	A_99_P345651_TC388226	hypothetical protein OsI_10819 [Oryza sativa Indica Group]	0	hypothetical protein OsJ_10203 [Oryza sativa Japonica Group]	Os03g0259300 [Oryza sativa Japonica Group]_x0001_Sel-1 precursor, putative, expressed [Oryza sativa (japonica cultivar-group)]_x0001_Os03g0259300 [Oryza sativa Japonica Group]_x0001_unnamed protein product [Oryza sativa Japonica Group]	0	0			Rep: Chromosome chr17 scaffold_16, whole genome shotgun sequence - Vitis vinifera (Grape), partial (22%) [TC388226]				TC388226	'35.1'	'not assigned.no ontology'	'a_99_p345651_tc388226'
A_99_P493877	7.31981	7.12865	7.31153	7.20629	7.03812	6.45953	6.03668	6.72705	7.06983	6.63368	6.09803	6.83829	-1.21562	-1.59011	-2.41973	-1.39401	-1.18919	-1.40929	-2.31899	-1.29056	-0.281687	-0.669124	-1.27485	-0.479238	-0.249975	-0.494969	-1.2135	-0.367999	No	Yes	Yes	A_99_P493877	A_99_P493877_TC429002	Os07g0578600 [Oryza sativa Japonica Group]_x0001_Os07g0578600 [Oryza sativa Japonica Group]	1e-22	Os07g0578600 [Oryza sativa Japonica Group]_x0001_Os07g0578600 [Oryza sativa Japonica Group]	putative 5-formyltetrahydrofolate cycloligase [Oryza sativa Japonica Group]	1e-22	1e-22			Triticum aestivum cDNA, clone: WT007_L24, cultivar: Chinese Spring [AK331535]			Ta.1816	TC429002	'35.2'	'not assigned.unknown'	'a_99_p493877_tc429002'
A_99_P244706	4.92459	4.87017	8.78966	3.16779	7.27879	8.15987	8.66276	7.70628	6.8394	5.51251	9.20452	6.26621	5.11312	9.77912	-1.09195	23.2393	3.77064	1.56086	1.33317	8.56479	2.3542	3.28971	-0.126909	4.53849	1.91481	0.642338	0.41486	3.09842	Yes	No	No																'35.2'	'not assigned.unknown'	'a_99_p244706'
A_99_P293536	8.04444	8.28434	8.63363	8.1017	7.89545	7.68499	7.72687	7.77082	7.98734	7.90213	7.63215	7.85966	-1.10879	-1.51503	-1.87483	-1.25778	-1.04038	-1.30333	-2.00205	-1.18267	-0.148992	-0.599348	-0.906762	-0.330876	-0.0571074	-0.382208	-1.00148	-0.242042	No	Yes	Yes											Rep: Transposase IS630 - Listonella anguillarum serovar O2, partial (12%) [TC442518]				TC442518	'35.2'	'not assigned.unknown'	'a_99_p293536_tc442518'
A_99_P302311	4.34385	5.12326	4.79324	3.32916	3.45658	3.78014	3.35199	2.13879	3.31489	4.61353	3.63141	2.58156	-1.84967	-2.53701	-2.71556	-2.28213	-2.04054	-1.42379	-2.23741	-1.679	-0.88727	-1.34313	-1.44125	-1.19038	-1.02895	-0.509734	-1.16183	-0.7476	Yes	No	No	A_99_P302311	A_99_P302311_TC418368	RecName: Full=Metallothionein-like protein 1; Short=MT-1_x0001_ids-1 [Hordeum vulgare subsp. vulgare]	7e-13	metallothionein-like protein [Hordeum vulgare subsp. vulgare]	metallothionein-like protein [Hordeum vulgare subsp. vulgare]	7e-13	5e-12			Rep: Metallothionein-like protein - Hordeum vulgare (Barley), complete [TC418368]				TC418368	'35.2'	'not assigned.unknown'	'a_99_p302311_tc418368'
A_99_P291121	6.20778	6.76362	6.32089	6.55686	6.36974	7.36664	7.59855	7.16372	6.93344	7.31692	7.74676	6.9732	1.11881	1.5189	2.42446	1.52293	1.65366	1.46744	2.68677	1.33453	0.161959	0.603024	1.27767	0.606854	0.725662	0.5533	1.42587	0.416334	No	Yes	Yes	A_99_P291121	A_99_P291121_TC374489	hypothetical protein SORBIDRAFT_02g009350 [Sorghum bicolor]_x0001_hypothetical protein SORBIDRAFT_02g009350 [Sorghum bicolor]	0	hypothetical protein SORBIDRAFT_02g009350 [Sorghum bicolor]_x0001_hypothetical protein SORBIDRAFT_02g009350 [Sorghum bicolor]	hypothetical protein LOC100216723 [Zea mays]_x0001_unknown [Zea mays]	0	0							TC374489	'29.3.3'	'protein.targeting.chloroplast'	'a_99_p291121_tc374489'
A_99_P118890	3.0464	2.98715	5.08282	4.0939	2.32982	2.96997	2.41576	3.76609	2.35224	3.19911	3.22116	3.68178	-1.64328	-1.01198	-6.35135	-1.2551	-1.61794	1.15825	-3.63427	-1.33064	-0.716575	-0.0171878	-2.66706	-0.327806	-0.694161	0.211951	-1.86167	-0.412116	No	Yes	Yes	A_99_P118890	A_99_P118890_TC437824	hypothetical protein OsI_36777 [Oryza sativa Indica Group]_x0001_hypothetical protein OsJ_34535 [Oryza sativa Japonica Group]	7e-19	Helix-loop-helix DNA-binding domain containing protein [Oryza sativa (japonica cultivar-group)]	hypothetical protein SORBIDRAFT_05g025230 [Sorghum bicolor]_x0001_hypothetical protein SORBIDRAFT_05g025230 [Sorghum bicolor]	5e-17	9e-08			CJ650006 Y.Ogihara unpublished cDNA library Wh_EM Triticum aestivum cDNA clone whem19c01 5', mRNA sequence [CJ650006]			Ta.43795	TC437824	'35.2'	'not assigned.unknown'	'a_99_p118890_tc437824'
A_99_P127930	8.44012	9.02403	9.11139	8.64616	8.17108	8.31319	8.09774	8.50732	8.47697	8.74686	8.6392	8.52762	-1.205	-1.63675	-2.01902	-1.10103	1.02587	-1.21182	-1.38721	-1.08564	-0.269038	-0.710838	-1.01365	-0.138847	0.036849	-0.277171	-0.472185	-0.118543	No	Yes	Yes	A_99_P127930	A_99_P127930_CA498266	hypothetical protein OsJ_15272 [Oryza sativa Japonica Group]	0	Os04g0488700 [Oryza sativa Japonica Group]_x0001_OJ991113_30.20 [Oryza sativa (japonica cultivar-group)]_x0001_Os04g0488700 [Oryza sativa Japonica Group]_x0001_hypothetical protein OsI_16405 [Oryza sativa Indica Group]	hypothetical protein SORBIDRAFT_06g020830 [Sorghum bicolor]_x0001_hypothetical protein SORBIDRAFT_06g020830 [Sorghum bicolor]	0	0			WHE3241_B11_C21ZT Wheat meiotic anther cDNA library Triticum aestivum cDNA clone WHE3241_B11_C21, mRNA sequence [CA498266]			Ta.46657		'29.4'	'protein.postranslational modification'	'a_99_p127930_ca498266'
A_99_P476967	2.37199	2.62616	3.04975	5.61053	1.95077	1.85344	1.85576	2.44119	1.70081	2.6158	1.68929	4.18462	-1.33906	-1.70849	-2.28785	-8.99635	-1.59238	-1.0072	-2.56766	-2.68684	-0.421225	-0.77272	-1.19399	-3.16934	-0.671188	-0.0103562	-1.36045	-1.42591	Yes	No	No	A_99_P476967	A_99_P476967_TC420518	hypothetical protein SORBIDRAFT_08g002520 [Sorghum bicolor]_x0001_hypothetical protein SORBIDRAFT_08g002520 [Sorghum bicolor]	3e-27	hypothetical protein LOC100383957 [Zea mays]_x0001_unknown [Zea mays]	hypothetical protein OsI_37241 [Oryza sativa Indica Group]_x0001_hypothetical protein OsJ_35008 [Oryza sativa Japonica Group]	2e-25	2e-24			Rep: WRKY transcription factor 50 - Oryza sativa subsp. indica (Rice), partial (32%) [TC420518]			Ta.32667	TC420518	'35.2'	'not assigned.unknown'	'a_99_p476967_tc420518'
A_99_P146112	4.72131	4.59369	5.00767	4.50689	5.0728	5.88685	5.32296	4.67857	5.58086	5.1731	5.62082	4.90974	1.27588	2.45065	1.24426	1.12636	1.81447	1.49424	1.52959	1.32211	0.351488	1.29317	0.315287	0.171673	0.859546	0.579414	0.613146	0.402845	No	Yes	Yes											CJ789427 Y. Ogihara unpublished cDNA library, whatl Triticum aestivum cDNA clone whatl23d14 3', mRNA sequence [CJ789427]			Ta.51827		'35.2'	'not assigned.unknown'	'a_99_p146112'
A_99_P439952	4.41084	3.82623	5.12358	5.06477	3.71932	3.28062	4.36429	3.06716	2.731	3.21383	3.07	3.32547	-1.61498	-1.45964	-1.69266	-3.99338	-3.20392	-1.5288	-4.15135	-3.33872	-0.691516	-0.545609	-0.75929	-1.99761	-1.67984	-0.612397	-2.05358	-1.7393	Yes	Yes	Yes	A_99_P439952	A_99_P439952_TC396343	Os02g0223700 [Oryza sativa Japonica Group]_x0001_unknown protein [Oryza sativa Japonica Group]_x0001_unknown protein [Oryza sativa Japonica Group]_x0001_Os02g0223700 [Oryza sativa Japonica Group]_x0001_hypothetical protein OsI_06417 [Oryza sativa Indica Group]_x0001_unnamed protein product [Oryza sativa Japonica Group]	4e-42	hypothetical protein SORBIDRAFT_04g007920 [Sorghum bicolor]_x0001_hypothetical protein SORBIDRAFT_04g007920 [Sorghum bicolor]	hypothetical protein SORBIDRAFT_04g007920 [Sorghum bicolor]_x0001_hypothetical protein SORBIDRAFT_04g007920 [Sorghum bicolor]	5e-40	5e-40						Ta.7766	TC396343	'35.2'	'not assigned.unknown'	'a_99_p439952_tc396343'
A_99_P304611	11.6644	11.9054	11.8643	11.9868	11.1876	10.7338	11.0835	10.4831	10.71	10.949	10.5758	11.0022	-1.39161	-2.25252	-1.71804	-2.83563	-1.93779	-1.94036	-2.4426	-1.97869	-0.476753	-1.17154	-0.780761	-1.50367	-0.954411	-0.956321	-1.28842	-0.984543	Yes	No	No											Rep: Insoluble protein - Pinctada fucata (Pearl oyster), partial (4%) [TC379138]			Ta.37134	TC379138	'35.2'	'not assigned.unknown'	'a_99_p304611_tc382492'
A_99_P383112	6.88747	7.07112	7.02935	7.11803	6.36361	6.06225	6.42919	5.73428	6.17123	5.72818	5.93281	5.49358	-1.43779	-2.01234	-1.51589	-2.60946	-1.6429	-2.53668	-2.13841	-3.08326	-0.523857	-1.00888	-0.600161	-1.38375	-0.716242	-1.34294	-1.09654	-1.62446	Yes	No	No	A_99_P383112	A_99_P383112_TC429094	hypothetical protein OsJ_19246 [Oryza sativa Japonica Group]	0	hypothetical protein OsI_22285 [Oryza sativa Indica Group]	Os05g0521300 [Oryza sativa Japonica Group]_x0001_Os05g0521300 [Oryza sativa Japonica Group]	0	0			Rep: Os05g0521300 protein - Oryza sativa subsp. japonica (Rice), partial (36%) [TC429094]				TC429094	'31.1'	'cell.organisation'	'a_99_p383112_tc429094'
A_99_P544222	1.65649	1.62159	1.66161	1.63248	2.05708	3.72128	3.06452	1.83168	4.79006	1.92098	4.12515	1.64065	1.32005	4.28619	2.64435	1.14806	8.77605	1.23063	5.5157	1.00568	0.400591	2.0997	1.40291	0.199198	3.13357	0.299397	2.46354	0.00817049	Yes	Yes	Yes											Rep: Uncharacterized protein ZK512.1 precursor - Caenorhabditis elegans, partial (5%) [TC450091]				TC450091	'35.2'	'not assigned.unknown'	'a_99_p544222_tc450091'
A_99_P085070	6.69879	6.9514	7.64445	7.13255	6.08282	5.90334	5.96308	6.34647	5.80298	6.36211	6.28293	6.60318	-1.53259	-2.06775	-3.20733	-1.72438	-1.86066	-1.5045	-2.56957	-1.44329	-0.615974	-1.04806	-1.68137	-0.786079	-0.895815	-0.589289	-1.36152	-0.529366	Yes	Yes	Yes	A_99_P085070	A_99_P085070_TC393518	hypothetical protein LOC100384536 [Zea mays]_x0001_unknown [Zea mays]	0	hypothetical protein LOC100384536 [Zea mays]_x0001_unknown [Zea mays]	hypothetical protein SORBIDRAFT_01g046585 [Sorghum bicolor]_x0001_hypothetical protein SORBIDRAFT_01g046585 [Sorghum bicolor]	0	0			AZO3.104I08F010930 AZO3 Triticum aestivum cDNA clone AZO3104I08, mRNA sequence [CD875195]			Ta.32422	TC393518	'28.1'	'DNA.synthesis/chromatin structure'	'a_99_p085070_tc393518'
A_99_P359431	5.74213	5.68626	6.2128	5.67066	5.53361	4.92081	5.15763	4.77083	4.65187	4.28225	4.55067	4.48323	-1.1555	-1.69989	-2.07796	-1.86585	-2.12912	-2.64635	-3.16485	-2.27746	-0.208519	-0.765445	-1.05517	-0.899836	-1.09026	-1.40401	-1.66214	-1.18743	Yes	No	No											Rep: Cupin family protein - Myxococcus xanthus (strain DK 1622), partial (6%) [TC429000]				TC429000	'35.2'	'not assigned.unknown'	'a_99_p359431_tc429000'
A_99_P368332	4.52419	5.6137	5.51093	5.41942	4.16492	4.36371	4.00863	5.27572	4.40655	4.66887	4.43458	4.79339	-1.28278	-2.37839	-2.83295	-1.10474	-1.08495	-1.92497	-2.10869	-1.54331	-0.35927	-1.24999	-1.5023	-0.143703	-0.117635	-0.944834	-1.07635	-0.626027	No	Yes	Yes	A_99_P368332	A_99_P368332_TC447356	PREDICTED: hypothetical protein [Vitis vinifera]	0	PREDICTED: hypothetical protein [Vitis vinifera]	predicted protein [Populus trichocarpa]_x0001_predicted protein [Populus trichocarpa]	0	0			Rep: Chromosome undetermined scaffold_259, whole genome shotgun sequence - Vitis vinifera (Grape), partial (34%) [TC447356]				TC447356	'31.1'	'cell.organisation'	'a_99_p368332_tc447356'
A_99_P180595	12.3717	12.9625	12.7055	12.1226	12.3329	12.3689	11.5093	12.0887	12.0737	12.3085	11.2088	12.1291	-1.02728	-1.50902	-2.29138	-1.02379	-1.22943	-1.57349	-2.82201	1.00452	-0.0388308	-0.593616	-1.19622	-0.0339155	-0.297992	-0.653966	-1.49672	0.00650883	No	Yes	Yes																'35.2'	'not assigned.unknown'	'a_99_p180595'
A_99_P335576	9.78395	9.37549	9.94962	9.97513	10.2818	10.4978	10.3385	10.1944	10.5812	9.97909	10.6269	10.1146	1.41214	2.17688	1.30941	1.16415	1.73773	1.51951	1.59916	1.10152	0.497887	1.12226	0.388916	0.219275	0.797207	0.603601	0.677311	0.139493	No	Yes	Yes	A_99_P335576	A_99_P335576_TC389461	hypothetical protein OsI_28047 [Oryza sativa Indica Group]	0	hypothetical protein OsI_28047 [Oryza sativa Indica Group]	hypothetical protein OsI_28047 [Oryza sativa Indica Group]	0	1.4e-45							TC389461	'27.3.44'	'RNA.regulation of transcription.Chromatin Remodeling Factors'	'a_99_p335576_tc389461'
A_99_P647131	5.41202	5.45428	5.50299	5.72656	4.85111	4.42026	4.97728	3.36171	4.34739	4.60219	4.08407	4.15236	-1.47519	-2.04773	-1.43965	-5.15101	-2.09163	-1.80512	-2.67386	-2.97771	-0.560905	-1.03403	-0.525715	-2.36485	-1.06463	-0.852093	-1.41893	-1.5742	Yes	No	No	A_99_P647131	A_99_P647131_TC372180	glutathione transferase F1 [Triticum aestivum]	0	glutathione S-transferase [Triticum aestivum]_x0001_glutathione S-transferase [Triticum aestivum]	glutathione-S-transferase, I subunit [Hordeum vulgare subsp. vulgare]	0	0			Rep: Glutathione transferase F1 - Triticum aestivum (Wheat), complete [TC372180]			Ta.54399	TC372180	'26.9'	'misc.glutathione S transferases'	'a_99_p647131_tc372180'
A_99_P164558	5.81042	4.83642	4.54971	4.61895	4.47441	3.97467	4.21691	3.08558	4.76281	4.97923	4.80963	4.38048	-2.52452	-1.81724	-1.25945	-2.89462	-2.06711	1.10405	1.19741	-1.17974	-1.33601	-0.86175	-0.332796	-1.53337	-1.04761	0.142809	0.259915	-0.238473	Yes	No	No																'35.2'	'not assigned.unknown'	'a_99_p164558'
A_99_P422412	3.72826	4.11146	4.42099	3.83381	4.36152	3.65139	4.88547	7.84652	3.03274	3.36998	4.93246	4.16089	1.55107	-1.37561	1.37982	16.1416	-1.61947	-1.67189	1.4255	1.25447	0.633261	-0.460068	0.464482	4.01271	-0.695518	-0.741478	0.511467	0.32708	No	Yes	Yes															TC382604	'35.2'	'not assigned.unknown'	'a_99_p422412_tc382604'
A_99_P573052	8.36047	8.01012	8.81882	8.61936	7.88275	7.38919	7.37718	7.91114	7.96092	7.51801	7.60715	7.88632	-1.39254	-1.53787	-2.71629	-1.63379	-1.3191	-1.4065	-2.31606	-1.66214	-0.477722	-0.620929	-1.44164	-0.708221	-0.399551	-0.492107	-1.21167	-0.733038	No	Yes	Yes															TC460860	'35.2'	'not assigned.unknown'	'a_99_p573052_tc460860'
A_99_P036439	8.25999	8.62454	9.97554	9.78768	8.02296	7.77757	8.78787	9.35893	7.84561	8.15111	8.85528	9.40183	-1.17857	-1.79872	-2.27784	-1.34607	-1.33273	-1.38841	-2.17385	-1.30663	-0.237034	-0.846972	-1.18767	-0.42875	-0.41438	-0.473431	-1.12025	-0.38585	No	Yes	Yes	A_99_P036439	A_99_P036439_TC414865	hypothetical protein OsI_15237 [Oryza sativa Indica Group]	2e-08	OSIGBa0092J07.5 [Oryza sativa (indica cultivar-group)]	Os04g0367400 [Oryza sativa Japonica Group]_x0001_Os04g0367400 [Oryza sativa Japonica Group]_x0001_unnamed protein product [Oryza sativa Japonica Group]_x0001_hypothetical protein OsJ_14443 [Oryza sativa Japonica Group]	2e-08	2e-08			BJ314759 Y. Ogihara unpublished cDNA library, Wh_yf Triticum aestivum cDNA clone whyf14d09 5', mRNA sequence [BJ314759]			Ta.13517	TC414865	'35.2'	'not assigned.unknown'	'a_99_p036439_tc414865'
A_99_P448912	6.0482	6.32224	6.58998	6.216	5.71192	4.97347	5.11685	4.96927	5.01563	5.52337	4.50607	5.19169	-1.26249	-2.54695	-2.77624	-2.37303	-2.04566	-1.73974	-4.23955	-2.034	-0.336272	-1.34877	-1.47313	-1.24673	-1.03257	-0.798869	-2.08391	-1.02432	Yes	Yes	Yes	A_99_P448912	A_99_P448912_TC402907	OSIGBa0099L20.2 [Oryza sativa (indica cultivar-group)]_x0001_hypothetical protein OsI_17795 [Oryza sativa Indica Group]	0	hypothetical protein OsJ_16515 [Oryza sativa Japonica Group]	Os04g0663100 [Oryza sativa Japonica Group]_x0001_OSJNBa0084K01.14 [Oryza sativa (japonica cultivar-group)]_x0001_Os04g0663100 [Oryza sativa Japonica Group]	0	0			Triticum aestivum cDNA, clone: SET5_J16, cultivar: Chinese Spring [AK330904]			Ta.9309	TC402907	'30.3'	'signalling.calcium'	'a_99_p448912_tc402907'
A_99_P114360	7.16727	6.39132	7.11679	6.87327	5.15066	4.72616	6.44995	5.84709	5.91595	5.2699	6.01801	6.36585	-4.04634	-3.1715	-1.58759	-2.03663	-2.3806	-2.17562	-2.14174	-1.4215	-2.01662	-1.66517	-0.666841	-1.02618	-1.25133	-1.12143	-1.09878	-0.507418	Yes	Yes	Yes	A_99_P114360	A_99_P114360_TC443951	hypothetical protein OsJ_09330 [Oryza sativa Japonica Group]	8e-28	hypothetical protein OsI_09926 [Oryza sativa Indica Group]	Os03g0137600 [Oryza sativa Japonica Group]_x0001_expressed protein [Oryza sativa (japonica cultivar-group)]_x0001_Os03g0137600 [Oryza sativa Japonica Group]_x0001_unnamed protein product [Oryza sativa Japonica Group]_x0001_unnamed protein product [Oryza sativa Japonica Group]_x0001_unnamed protein product [Oryza sativa Japonica Group]	8e-28	8e-28			CJ723696 Y.Ogihara unpublished cDNA library Wh_VHS Triticum aestivum cDNA clone whvh2c17 5', mRNA sequence [CJ723696]			Ta.42438	TC443951	'35.2'	'not assigned.unknown'	'a_99_p114360_tc443951'
A_99_P329516	5.72109	6.4814	7.13809	6.60141	5.73248	5.82826	6.1352	6.34368	5.7812	6.07786	6.17724	6.2301	1.00793	-1.57258	-2.004	-1.19559	1.04254	-1.32275	-1.94645	-1.29353	0.0113902	-0.653138	-1.00289	-0.257729	0.0601048	-0.403539	-0.960845	-0.371315	No	Yes	Yes											Rep: Transcription factor protein - Ciona intestinalis (Transparent sea squirt), partial (4%) [TC424481]				TC424481	'35.2'	'not assigned.unknown'	'a_99_p329516_tc424481'
A_99_P239191	5.42749	6.73521	5.41849	6.24435	5.71312	8.00414	7.32673	7.39997	6.24904	7.58174	7.63435	7.30781	1.21895	2.40982	3.75351	2.22779	1.7673	1.79816	4.64558	2.08993	0.285635	1.26893	1.90824	1.15561	0.821549	0.846523	2.21586	1.06346	Yes	No	No	A_99_P239191	A_99_P239191_TC405593	hypothetical protein OsI_28114 [Oryza sativa Indica Group]	1.4e-45	hypothetical protein OsI_28114 [Oryza sativa Indica Group]	Os08g0192900 [Oryza sativa Japonica Group]_x0001_putative nucleolin [Oryza sativa Japonica Group]_x0001_putative nucleolin [Oryza sativa Indica Group]_x0001_Os08g0192900 [Oryza sativa Japonica Group]_x0001_hypothetical protein OsJ_26324 [Oryza sativa Japonica Group]	1.4e-45	1.4e-45							TC405593	'29.2.2.3.1'	'protein.synthesis.ribosome biogenesis.Pre-rRNA processing and modifications.snoRNPs'	'a_99_p239191_tc405593'
A_99_P014709	8.21469	8.00642	7.93209	7.74402	8.42466	7.45069	7.31704	6.84512	7.37717	7.53702	6.19639	6.52721	1.15667	-1.46992	-1.53162	-1.86464	-1.78697	-1.38454	-3.33042	-2.32432	0.209971	-0.555736	-0.615055	-0.898894	-0.837518	-0.469405	-1.7357	-1.21681	Yes	No	No											WHE2992_B11_C22ZS Wheat dormant embryo cDNA library Triticum aestivum cDNA clone WHE2992_B11_C22, mRNA sequence [BQ842375]			Ta.6162	TC383696	'35.2'	'not assigned.unknown'	'a_99_p014709_bq842375'
A_99_P407337	5.14439	4.66561	6.2334	5.55597	3.73958	3.9607	3.8739	4.88617	4.17381	4.1656	4.49642	4.56189	-2.64783	-1.63004	-5.13192	-1.59085	-1.95962	-1.41422	-3.33337	-1.99181	-1.40481	-0.704905	-2.3595	-0.669801	-0.970575	-0.500011	-1.73698	-0.99408	Yes	Yes	Yes	A_99_P407337	A_99_P407337_TC369408	hypothetical protein SORBIDRAFT_05g009983 [Sorghum bicolor]_x0001_hypothetical protein SORBIDRAFT_05g009983 [Sorghum bicolor]	6e-23	hypothetical protein SORBIDRAFT_05g009983 [Sorghum bicolor]_x0001_hypothetical protein SORBIDRAFT_05g009983 [Sorghum bicolor]	hypothetical protein SORBIDRAFT_05g009983 [Sorghum bicolor]_x0001_hypothetical protein SORBIDRAFT_05g009983 [Sorghum bicolor]	6e-23	6e-23			Rep: FAR1; Zinc finger, SWIM-type - Medicago truncatula (Barrel medic), partial (6%) [TC369408]			Ta.51819	TC369408	'35.2'	'not assigned.unknown'	'a_99_p407337_tc369408'
A_99_P009416	9.19487	9.61196	10.7314	10.5627	8.78432	8.702	9.60541	9.92366	9.30681	8.97439	9.95167	10.0244	-1.3292	-1.87901	-2.1825	-1.55727	1.08068	-1.55571	-1.7168	-1.45224	-0.410558	-0.909969	-1.12598	-0.639015	0.111938	-0.637576	-0.77972	-0.538276	No	Yes	Yes	A_99_P009416	A_99_P009416_TC375616	calcium-dependent protein kinase [Triticum aestivum]	0	calcium dependent protein kinase [Triticum aestivum]	hypothetical protein SORBIDRAFT_01g048570 [Sorghum bicolor]_x0001_hypothetical protein SORBIDRAFT_01g048570 [Sorghum bicolor]	0	0	calcium-dependent protein kinase	CPK1	Triticum aestivum calcium-dependent protein kinase (CPK1) mRNA, complete cds [EU181177]		100192122	Ta.4334	TC375616	'30.3'	'signalling.calcium'	'a_99_p009416_tc375616'
A_99_P376577	7.46169	8.0732	8.57513	8.11438	7.2251	7.53867	7.52165	7.72568	7.46677	7.64553	7.69259	7.82542	-1.1782	-1.44847	-2.07553	-1.30921	1.00353	-1.34506	-1.84361	-1.22176	-0.23659	-0.534532	-1.05348	-0.388698	0.00508261	-0.427668	-0.882534	-0.288957	No	Yes	Yes															TC379838	'35.2'	'not assigned.unknown'	'a_99_p376577_tc379838'
A_99_P248236	5.43956	6.00901	5.71821	5.44823	4.88514	4.38079	4.72517	4.81714	4.54833	5.18765	4.36062	5.06038	-1.46858	-3.09132	-1.99038	-1.54873	-1.85476	-1.76708	-2.56258	-1.30844	-0.554418	-1.62822	-0.993044	-0.631086	-0.89123	-0.821365	-1.3576	-0.387845	No	Yes	Yes	A_99_P248236	A_99_P248236_TC395219	OSIGBa0099L20.2 [Oryza sativa (indica cultivar-group)]_x0001_hypothetical protein OsI_17795 [Oryza sativa Indica Group]	0	OSIGBa0099L20.2 [Oryza sativa (indica cultivar-group)]_x0001_hypothetical protein OsI_17795 [Oryza sativa Indica Group]	Os04g0663100 [Oryza sativa Japonica Group]_x0001_OSJNBa0084K01.14 [Oryza sativa (japonica cultivar-group)]_x0001_Os04g0663100 [Oryza sativa Japonica Group]	0	0			Triticum aestivum cDNA, clone: SET5_J16, cultivar: Chinese Spring [AK330904]			Ta.9309	TC395219	'30.3'	'signalling.calcium'	'a_99_p248236_tc395219'
A_99_P139015	7.57447	7.32275	7.00963	6.62131	6.59172	6.15134	6.30648	4.93885	6.06951	6.31238	5.81818	5.35952	-1.97623	-2.25233	-1.62806	-3.20974	-2.83818	-2.01442	-2.28383	-2.39793	-0.982754	-1.17142	-0.703151	-1.68246	-1.50496	-1.01037	-1.19145	-1.26179	Yes	No	No	A_99_P139015	A_99_P139015_CK155309	putative puroindoline b protein [Triticum aestivum subsp. macha]	7e-08	hypothetical protein CUS_0203 [Ruminococcus albus 8]_x0001_hypothetical protein CUS_0203 [Ruminococcus albus 8]	hypothetical protein CUS_0263 [Ruminococcus albus 8]_x0001_hypothetical protein CUS_0263 [Ruminococcus albus 8]	3e-05	3e-05			FGAS036097 Triticum aestivum FGAS: TaLt4 Triticum aestivum cDNA, mRNA sequence [CK155309]			Ta.49935		'35.2'	'not assigned.unknown'	'a_99_p139015_ck155309'
A_99_P157952	4.35951	4.58612	4.95488	4.44537	3.94624	3.3283	3.56511	3.89491	3.46274	3.43264	3.21346	3.25396	-1.33171	-2.39134	-2.62036	-1.46455	-1.8619	-2.2245	-3.34364	-2.28375	-0.413275	-1.25782	-1.38976	-0.550459	-0.896774	-1.15348	-1.74142	-1.19141	Yes	No	No	A_99_P157952	A_99_P157952_TC370725	hypothetical protein OsI_02250 [Oryza sativa Indica Group]	0	hypothetical protein OsI_02250 [Oryza sativa Indica Group]	Os01g0527700 [Oryza sativa Japonica Group]_x0001_putative heme A:farnesyltransferase [Oryza sativa Japonica Group]_x0001_putative heme A:farnesyltransferase [Oryza sativa Japonica Group]_x0001_Os01g0527700 [Oryza sativa Japonica Group]_x0001_unnamed protein product [Oryza sativa Japonica Group]_x0001_unnamed protein product [Oryza sativa Japonica Group]_x0001_hypothetical protein OsJ_02055 [Oryza…	0	0								'19.99'	'tetrapyrrole synthesis.unspecified'	'a_99_p157952_tc370725'
A_99_P436097	6.88508	7.56176	8.26183	7.59512	6.72278	7.35599	7.24261	7.44895	7.17352	6.99261	7.379	7.36156	-1.11908	-1.1533	-2.02682	-1.10662	1.22132	-1.48364	-1.84398	-1.17573	-0.162307	-0.205762	-1.01922	-0.146166	0.288435	-0.569143	-0.882825	-0.233555	No	Yes	Yes											Rep: Undecaprenyl-diphosphatase - Maricaulis maris (strain MCS10), partial (5%) [TC393391]				TC393391	'35.2'	'not assigned.unknown'	'a_99_p436097_tc393391'
A_99_P327111	8.39809	8.02277	7.31665	6.87731	7.35703	6.99463	6.51712	5.62434	6.92248	7.52639	6.3085	6.72494	-2.05773	-2.03938	-1.74053	-2.38332	-2.781	-1.41067	-2.01132	-1.1114	-1.04105	-1.02813	-0.799529	-1.25297	-1.4756	-0.496382	-1.00814	-0.152374	Yes	No	No	A_99_P327111	A_99_P327111_TC382904	Os09g0531100 [Oryza sativa Japonica Group]_x0001_unknown protein [Oryza sativa Japonica Group]_x0001_Os09g0531100 [Oryza sativa Japonica Group]	0	hypothetical protein [Zea mays]	unknown [Zea mays]_x0001_unknown [Zea mays]	0	0			Rep: Predicted protein - Physcomitrella patens subsp. patens, partial (65%) [TC382904]				TC382904	'35.2'	'not assigned.unknown'	'a_99_p327111_tc382904'
A_99_P455252	8.74275	8.38895	9.215	8.84957	8.48287	7.85997	8.13755	8.36309	8.45951	8.168	8.28605	8.44226	-1.19737	-1.44291	-2.11031	-1.40101	-1.21692	-1.1655	-1.90389	-1.32621	-0.259871	-0.52898	-1.07745	-0.486472	-0.283238	-0.220947	-0.928951	-0.407305	No	Yes	Yes															TC407242	'35.2'	'not assigned.unknown'	'a_99_p455252_tc407242'
A_99_P097870	9.39601	8.61799	9.94463	9.57053	9.44832	8.20942	9.22025	7.63238	7.80931	7.96823	7.73792	7.9725	1.03692	-1.32736	-1.65218	-3.83214	-3.00362	-1.56891	-4.61619	-3.02729	0.05231	-0.408564	-0.724372	-1.93815	-1.5867	-0.649762	-2.2067	-1.59803	Yes	No	No	A_99_P097870	A_99_P097870_TC455532	hypothetical protein OsI_30931 [Oryza sativa Indica Group]	0	hypothetical protein OsI_30931 [Oryza sativa Indica Group]	hypothetical protein OsJ_28928 [Oryza sativa Japonica Group]_x0001_PDR20 [Oryza sativa Japonica Group]	1e-27	0								'34.16'	'transport.ABC transporters and multidrug resistance systems'	'a_99_p097870_tc455532'
A_99_P264561	13.865	13.2289	14.618	14.2188	14.056	12.7307	13.9245	12.2853	12.4238	12.8783	12.6241	12.9122	1.1415	-1.41246	-1.61713	-3.81973	-2.71555	-1.27511	-3.98293	-2.47366	0.190937	-0.498214	-0.693438	-1.93347	-1.44124	-0.350623	-1.99383	-1.30665	Yes	No	No	A_99_P264561	A_99_P264561_TC406756	Os08g0540300 [Oryza sativa Japonica Group]_x0001_putative ariadne [Oryza sativa Japonica Group]_x0001_putative ariadne [Oryza sativa Japonica Group]_x0001_Os08g0540300 [Oryza sativa Japonica Group]_x0001_hypothetical protein OsJ_28120 [Oryza sativa Japonica Group]	0	Os08g0540300 [Oryza sativa Japonica Group]_x0001_putative ariadne [Oryza sativa Japonica Group]_x0001_putative ariadne [Oryza sativa Japonica Group]_x0001_Os08g0540300 [Oryza sativa Japonica Group]_x0001_hypothetical protein OsJ_28120 [Oryza sativa Japonica Group]	hypothetical protein SORBIDRAFT_07g025570 [Sorghum bicolor]_x0001_hypothetical protein SORBIDRAFT_07g025570 [Sorghum bicolor]	0	0			Triticum aestivum cDNA, clone: WT002_G19, cultivar: Chinese Spring [AK331813]			Ta.7255	TC406756	'29.5.11.4.2'	'protein.degradation.ubiquitin.E3.RING'	'a_99_p264561_tc406756'
A_99_P402952	3.62381	4.97126	4.38395	4.20597	4.28339	5.86561	6.18119	5.25957	4.15963	5.71695	6.03643	5.56035	1.57962	1.85877	3.47556	2.0757	1.44977	1.67678	3.14375	2.55686	0.65958	0.894347	1.79724	1.05359	0.535825	0.745692	1.65249	1.35437	Yes	No	No	A_99_P402952	A_99_P402952_TC458120	hypothetical protein SORBIDRAFT_01g046590 [Sorghum bicolor]_x0001_hypothetical protein SORBIDRAFT_01g046590 [Sorghum bicolor]	0	hypothetical protein OsI_07282 [Oryza sativa Indica Group]	hypothetical protein OsJ_06799 [Oryza sativa Japonica Group]	0	0			Triticum aestivum cDNA, clone: WT007_H02, cultivar: Chinese Spring [AK331415]			Ta.68081		'35.2'	'not assigned.unknown'	'a_99_p402952_tc458120'
A_99_P044304	5.05232	5.90746	5.84821	6.1725	4.8313	4.75172	4.61817	4.86801	4.90177	4.85209	4.44654	4.95904	-1.16556	-2.22798	-2.34572	-2.46996	-1.11	-2.07824	-2.64206	-2.31892	-0.221021	-1.15573	-1.23003	-1.30448	-0.150558	-1.05537	-1.40166	-1.21346	No	Yes	Yes	A_99_P044304	A_99_P044304_TC421437	17.0 kDa heat-shock protein [Triticum monococcum]	0	16.9a kDa heat-shock protein [Triticum monococcum]	16.9 kDa heat-shock protein [Aegilops longissima]	0	0			Rep: Heat shock protein 16.9B - Triticum aestivum (Wheat), complete [TC421437]				TC421437	'20.2.1'	'stress.abiotic.heat'	'a_99_p044304_tc421437'
A_99_P286301	8.78571	8.56699	7.62556	9.27516	7.92907	6.72618	6.7388	7.52939	7.46729	7.54968	6.34102	7.89441	-1.81081	-3.58212	-1.84901	-3.35374	-2.49392	-2.02414	-2.43604	-2.60404	-0.856637	-1.84081	-0.886753	-1.74577	-1.31842	-1.01731	-1.28454	-1.38075	Yes	No	No	A_99_P286301	A_99_P286301_TC382479	hypothetical protein SORBIDRAFT_01g000280 [Sorghum bicolor]_x0001_hypothetical protein SORBIDRAFT_01g000280 [Sorghum bicolor]	0	Os03g0861100 [Oryza sativa Japonica Group]_x0001_expressed protein [Oryza sativa (japonica cultivar-group)]_x0001_Os03g0861100 [Oryza sativa Japonica Group]_x0001_unnamed protein product [Oryza sativa Japonica Group]	hypothetical protein OsJ_13460 [Oryza sativa Japonica Group]	0	0			Rep: Expressed protein - Oryza sativa subsp. japonica (Rice), partial (15%) [TC382479]				TC382479	'35.2'	'not assigned.unknown'	'a_99_p286301_tc382479'
A_99_P359201	4.95558	4.40139	4.00817	4.53106	5.12282	5.88222	4.27642	3.97786	6.05881	5.33593	5.11838	3.8543	1.12291	2.79109	1.20434	-1.46734	2.14836	1.91129	2.15877	-1.59855	0.167243	1.48083	0.268248	-0.5532	1.10323	0.934544	1.11021	-0.676761	No	Yes	Yes	A_99_P359201	A_99_P359201_TC410061	serine/threonine kinase-like protein ABC1040 [Hordeum vulgare subsp. vulgare]_x0001_serine/threonine kinase-like protein ABC1040 [Hordeum vulgare subsp. vulgare]	0	serine/threonine kinase-like protein ABC1036 [Hordeum vulgare subsp. vulgare]	serine/threonine kinase-like protein ABC1036 [Hordeum vulgare subsp. vulgare]	1.4e-45	5.6e-45			Rep: Serine/threonine kinase-like protein ABC1036 - Hordeum vulgare var. distichum (Two-rowed barley), partial (22%) [TC410061]				TC410061	'29.4.1.57'	'protein.postranslational modification.kinase.receptor like cytoplasmatic kinase VII'	'a_99_p359201_tc410061'
A_99_P544962	7.06088	7.39603	7.50118	7.59383	7.13446	7.53207	8.6793	7.28889	7.19737	7.42934	9.26896	7.7715	1.05232	1.09888	2.26282	-1.23537	1.09923	1.02336	3.4053	1.13105	0.0735784	0.13604	1.17812	-0.304946	0.136492	0.0333071	1.76778	0.177665	No	Yes	Yes															TC450370	'35.2'	'not assigned.unknown'	'a_99_p544962_tc450370'
A_99_P535522	5.72472	5.24095	6.11691	5.54448	5.80258	4.49167	4.62413	5.33031	5.17247	4.8663	4.62198	5.06444	1.05545	-1.68096	-2.8143	-1.16004	-1.46637	-1.29652	-2.81849	-1.39478	0.0778608	-0.749285	-1.49277	-0.214172	-0.552247	-0.374648	-1.49492	-0.48004	No	Yes	Yes															TC446748	'35.2'	'not assigned.unknown'	'a_99_p535522_tc446748'
A_99_P393247	6.44311	5.95351	6.35679	6.23392	5.76462	5.16355	5.65899	4.90139	5.33522	5.13975	4.9482	4.95025	-1.60046	-1.72902	-1.62203	-2.51843	-2.1553	-1.75779	-2.65478	-2.43456	-0.678489	-0.789954	-0.697802	-1.33252	-1.10789	-0.813759	-1.40859	-1.28366	Yes	No	No	A_99_P393247	A_99_P393247_TC387533	hypothetical protein SORBIDRAFT_07g004180 [Sorghum bicolor]_x0001_hypothetical protein SORBIDRAFT_07g004180 [Sorghum bicolor]	7e-21	ramosa 1 enhancer locus 2 [Zea mays]_x0001_ramosa 1 enhancer locus 2 [Zea mays]_x0001_ramosa 1 enhancer locus 2 [Zea mays]	Os08g0162100 [Oryza sativa Japonica Group]_x0001_Os08g0162100 [Oryza sativa Japonica Group]_x0001_hypothetical protein OsI_27917 [Oryza sativa Indica Group]	8e-20	9e-18			Rep: Os08g0162100 protein - Oryza sativa subsp. japonica (Rice), partial (5%) [TC387533]				TC387533	'35.2'	'not assigned.unknown'	'a_99_p393247_tc387533'
A_99_P387627	7.83692	6.74886	6.12464	7.19597	7.98674	7.46035	7.06453	7.50386	7.99386	7.51932	7.22495	7.2221	1.10943	1.63749	1.91838	1.23789	1.11492	1.70581	2.14401	1.01828	0.149819	0.711484	0.939892	0.307887	0.156936	0.77046	1.10031	0.0261307	No	Yes	Yes	A_99_P387627	A_99_P387627_TC448905	putative receptor-like protein kinase [Oryza sativa Japonica Group]_x0001_hypothetical protein OsJ_04818 [Oryza sativa Japonica Group]	0	putative receptor-like protein kinase [Oryza sativa Japonica Group]_x0001_hypothetical protein OsJ_04818 [Oryza sativa Japonica Group]	Os01g0957100 [Oryza sativa Japonica Group]_x0001_Os01g0957100 [Oryza sativa Japonica Group]	0	0			Rep: Chromosome chr5 scaffold_67, whole genome shotgun sequence - Vitis vinifera (Grape), partial (20%) [TC448905]				TC448905	'30.2.7'	'signalling.receptor kinases.leucine rich repeat VII'	'a_99_p387627_tc448905'
A_99_P528602	7.83508	7.62546	7.78014	7.52388	7.59558	7.24541	6.87932	7.28475	7.36037	7.45222	6.76221	7.36481	-1.18059	-1.30138	-1.86712	-1.18029	-1.38964	-1.12758	-2.02501	-1.11657	-0.239506	-0.380041	-0.900816	-0.239137	-0.474711	-0.173233	-1.01793	-0.159071	No	Yes	Yes															TC443972	'35.2'	'not assigned.unknown'	'a_99_p528602_tc443972'
A_99_P122190	4.45249	3.93705	2.77902	2.94763	4.38145	5.10183	3.71754	3.67643	5.59938	4.80218	4.51613	3.49122	-1.05048	2.242	1.91656	1.65726	2.21436	1.82151	3.33366	1.45759	-0.0710425	1.16478	0.938521	0.728799	1.14689	0.865133	1.73711	0.543585	Yes	No	No											CJ645417 Y.Ogihara unpublished cDNA library Wh_EMI Triticum aestivum cDNA clone whei1o24 5', mRNA sequence [CJ645417]			Ta.44770	TC439759	'35.2'	'not assigned.unknown'	'a_99_p122190_tc439759'
A_99_P468282	4.06552	4.66665	4.42845	4.07487	3.3259	3.15881	3.31571	2.29432	2.81707	2.83634	2.80887	3.05567	-1.66973	-2.84383	-2.16255	-3.43559	-2.37585	-3.55613	-3.07285	-2.02679	-0.739615	-1.50784	-1.11274	-1.78056	-1.24845	-1.83031	-1.61958	-1.0192	Yes	No	No	A_99_P468282	A_99_P468282_TC415568	hypothetical protein SORBIDRAFT_03g037010 [Sorghum bicolor]_x0001_hypothetical protein SORBIDRAFT_03g037010 [Sorghum bicolor]	0	hypothetical protein SORBIDRAFT_03g037010 [Sorghum bicolor]_x0001_hypothetical protein SORBIDRAFT_03g037010 [Sorghum bicolor]	hypothetical protein OsJ_03742 [Oryza sativa Japonica Group]	0	0						Ta.56857	TC415568	'29.5.1'	'protein.degradation.subtilases'	'a_99_p468282_tc415568'
A_99_P259710	7.68359	7.63429	8.1286	7.98403	7.16825	6.8514	7.0911	7.47282	7.1802	7.10779	7.02251	7.35885	-1.42933	-1.72058	-2.05267	-1.42524	-1.41755	-1.44043	-2.15262	-1.54241	-0.515339	-0.782894	-1.0375	-0.511208	-0.503395	-0.526504	-1.10609	-0.625184	No	Yes	Yes	A_99_P259710	A_99_P259710_TC423365	vacuolar invertase1 [Triticum monococcum]	0	fructosyltransferase [Lolium perenne]	putative soluble acid invertase [Lolium temulentum]	0	0	vacuolar invertase	WIVRV	Triticum aestivum vacuolar invertase (WIVRV) mRNA, partial cds [AF069309]		542828	Ta.30927	TC423365	'2.2.1.3.3'	'major CHO metabolism.degradation.sucrose.invertases.vacuolar'	'a_99_p259710_tc423365'
A_99_P496902	4.98907	4.84476	5.3262	4.58903	3.77668	3.86329	3.94322	3.94435	3.57487	3.53019	3.50134	3.63954	-2.31722	-1.97448	-2.60806	-1.56339	-2.66512	-2.48728	-3.54273	-1.9312	-1.21239	-0.981471	-1.38298	-0.644682	-1.4142	-1.31457	-1.82486	-0.949499	Yes	No	No	A_99_P496902	A_99_P496902_TC430354	putative GTP-binding protein [Oryza sativa Japonica Group]_x0001_Dynamin-related protein 1C, putative, expressed [Oryza sativa (japonica cultivar-group)]_x0001_unnamed protein product [Oryza sativa Japonica Group]_x0001_hypothetical protein OsI_13267 [Oryza sativa Indica Group]_x0001_hypothetical protein OsJ_12333 [Oryza sativa Japonica Group]	0	unknown [Zea mays]	dynamin-related protein 1C [Zea mays]_x0001_dynamin-related protein 1C [Zea mays]_x0001_unknown [Zea mays]_x0001_unknown [Zea mays]	0	0			Rep: Os03g0713100 protein - Oryza sativa subsp. japonica (Rice), partial (48%) [TC430354]			Ta.49776	TC430354	'26.17'	'misc.dynamin'	'a_99_p496902_tc430354'
A_99_P442447	3.45888	3.42448	4.64586	5.07462	4.99585	4.93302	5.3714	5.00138	6.14887	5.47494	5.04161	5.26161	2.90185	2.84521	1.65352	-1.05208	6.4531	4.14236	1.31563	1.13838	1.53697	1.50854	0.725538	-0.0732441	2.68999	2.05045	0.395756	0.186986	Yes	No	No															TC398214	'35.2'	'not assigned.unknown'	'a_99_p442447_tc398214'
A_99_P532617	3.42335	2.73123	6.10733	5.32174	1.66892	1.68518	2.52156	3.93442	3.39283	1.66943	2.94953	4.36271	-3.37393	-2.06486	-12.0067	-2.61592	-1.02138	-2.08753	-8.92464	-1.944	-1.75443	-1.04605	-3.58577	-1.38732	-0.0305233	-1.0618	-3.15779	-0.959031	Yes	Yes	Yes	A_99_P532617	A_99_P532617_TC445512	hypothetical protein OsI_15041 [Oryza sativa Indica Group]	0	hypothetical protein OsI_15041 [Oryza sativa Indica Group]	hypothetical protein OsI_15041 [Oryza sativa Indica Group]	0	0			Rep: Os04g0177300 protein - Oryza sativa subsp. japonica (Rice), partial (28%) [TC445512]			Ta.16121	TC445512	'28.2'	'DNA.repair'	'a_99_p532617_tc445512'
A_99_P218306	10.1079	10.0456	9.42723	10.1424	10.0154	10.4473	10.3605	9.96609	10.7885	10.6323	10.8086	10.2534	-1.06626	1.32109	1.90958	-1.13001	1.60281	1.5018	2.60514	1.07996	-0.0925598	0.401729	0.933253	-0.176334	0.680601	0.586688	1.38136	0.110981	No	Yes	Yes	A_99_P218306	A_99_P218306_TC429530	glutathione transferase F5 [Triticum aestivum]	2e-40	unknown [Zea mays]_x0001_unknown [Zea mays]_x0001_unknown [Zea mays]_x0001_unknown [Zea mays]_x0001_unknown [Zea mays]	Glutathione transferase III(a) [Zea mays]	1e-29	1e-29						Ta.54501		'26.9'	'misc.glutathione S transferases'	'a_99_p218306_tc429530'
A_99_P292516	9.35903	10.3626	9.96507	10.8322	8.4147	8.86087	9.50509	9.599	9.57528	9.00815	9.69473	9.62645	-1.92431	-2.83182	-1.37552	-2.35081	1.16171	-2.557	-1.20609	-2.3065	-0.944338	-1.50173	-0.459975	-1.23316	0.216248	-1.35445	-0.270335	-1.20571	Yes	No	No	A_99_P292516	A_99_P292516_TC414211	hypothetical protein OsI_18294 [Oryza sativa Indica Group]	0	hypothetical protein OsI_18294 [Oryza sativa Indica Group]	Os05g0127200 [Oryza sativa Japonica Group]_x0001_putative phosphatidylinositol-specific phospholipase C [Oryza sativa Japonica Group]_x0001_Os05g0127200 [Oryza sativa Japonica Group]_x0001_hypothetical protein OsJ_16979 [Oryza sativa Japonica Group]	1e-24	0			Rep: Phosphoinositide-specific phospholipase C P25 - Glycine max (Soybean), partial (54%) [TC414211]				TC414211	'30.4.4'	'signalling.phosphinositides.phosphoinositide phospholipase C'	'a_99_p292516_tc414211'
A_99_P122945	1.7146	1.8126	1.58767	1.57034	1.61665	2.24269	3.84635	1.75726	2.83452	2.09422	4.20691	2.02983	-1.07026	1.34732	4.78555	1.13833	2.17334	1.21556	6.14427	1.37505	-0.0979586	0.430091	2.25868	0.186923	1.11991	0.28162	2.61924	0.459488	Yes	Yes	Yes	A_99_P122945	A_99_P122945_TC420280	PDR-type ABC transporter [Triticum aestivum]	0	PDR-type ABC transporter [Triticum aestivum]	PDR-type ABC transporter [Triticum aestivum]	0	0			Ta08_07n07_R Ta08_AAFC_ECORC_Fusarium_graminearum_inculated_wheat_heads Triticum aestivum cDNA clone Ta08_07n07, mRNA sequence [EB513603]			Ta.44974		'34.16'	'transport.ABC transporters and multidrug resistance systems'	'a_99_p122945_tc420280'
A_99_P512082	4.43523	3.62205	4.26832	4.72841	4.54425	3.50988	3.98778	3.46051	3.96331	4.00596	2.98983	3.68543	1.07849	-1.08086	-1.21465	-2.4081	-1.38696	1.30487	-2.42586	-2.06048	0.109015	-0.112175	-0.280538	-1.26789	-0.471922	0.383908	-1.2785	-1.04298	No	Yes	Yes	A_99_P512082	A_99_P512082_TC436984	hypothetical protein SORBIDRAFT_09g002390 [Sorghum bicolor]_x0001_hypothetical protein SORBIDRAFT_09g002390 [Sorghum bicolor]	3e-15	hypothetical protein OsI_18300 [Oryza sativa Indica Group]	Os05g0128200 [Oryza sativa Japonica Group]_x0001_Os05g0128200 [Oryza sativa Japonica Group]	2e-14	2e-14			OV.104L02F010202 OV Triticum aestivum cDNA clone OV104L02, mRNA sequence [GH732220]			Ta.66954	TC385668	'35.2'	'not assigned.unknown'	'a_99_p512082_tc436984'
A_99_P569492	10.9004	11.4174	11.2631	10.4397	10.9484	10.9667	10.2459	10.4231	10.8519	10.9507	10.144	10.3939	1.03381	-1.36663	-2.02401	-1.01156	-1.03418	-1.38192	-2.17219	-1.0323	0.0479736	-0.450625	-1.01722	-0.0165863	-0.048481	-0.466679	-1.11915	-0.0458584	No	Yes	Yes															TC459635	'35.2'	'not assigned.unknown'	'a_99_p569492_tc459635'
A_99_P494027	4.87986	3.66831	4.46887	3.98629	4.97297	6.50022	6.97635	6.42126	6.08146	5.44219	6.90078	4.80558	1.06667	7.12017	5.68629	5.40754	2.29994	3.41972	5.39607	1.76454	0.0931091	2.83191	2.50749	2.43497	1.2016	1.77388	2.43191	0.81929	Yes	No	No	A_99_P494027	A_99_P494027_TC429073	oxalate oxidase [Triticum aestivum]	3e-35	germin E [Hordeum vulgare]	germin D [Hordeum vulgare]	3e-35	5e-33			Rep: Germin E - Hordeum vulgare (Barley), partial (39%) [TC429073]			Ta.25181	TC429073	'35.2'	'not assigned.unknown'	'a_99_p494027_tc429073'
A_99_P249836	10.4691	10.4907	9.24264	10.9764	10.5741	10.62	10.8374	11.0372	10.332	10.76	10.4912	11.1608	1.07546	1.09381	3.02041	1.04302	-1.0997	1.20525	2.37598	1.13635	0.10495	0.129356	1.59474	0.0607634	-0.137108	0.269328	1.24852	0.184402	No	Yes	Yes	A_99_P249836	A_99_P249836_TC383544	hypothetical protein OsJ_23155 [Oryza sativa Japonica Group]	0	hypothetical protein OsI_24967 [Oryza sativa Indica Group]	Os07g0159500 [Oryza sativa Japonica Group]_x0001_unknown protein [Oryza sativa Japonica Group]_x0001_unknown protein [Oryza sativa Japonica Group]_x0001_Os07g0159500 [Oryza sativa Japonica Group]_x0001_unnamed protein product [Oryza sativa Japonica Group]	0	0			Rep: Chromosome chr2 scaffold_140, whole genome shotgun sequence - Vitis vinifera (Grape), partial (49%) [TC392719]				TC392719	'35.2'	'not assigned.unknown'	'a_99_p249836_tc383544'
A_99_P274176	8.055	7.71362	7.40361	7.70907	8.50574	9.18432	8.38469	7.96226	9.14769	8.70298	8.77428	8.02186	1.36674	2.77158	1.97394	1.19184	2.13271	1.98531	2.5859	1.2421	0.450739	1.47071	0.98108	0.253187	1.09269	0.989362	1.37067	0.312787	No	Yes	Yes	A_99_P274176	A_99_P274176_TC391007	ubiquitin ligase SINAT5 [Zea mays]_x0001_unknown [Zea mays]_x0001_unknown [Zea mays]	0	hypothetical protein SORBIDRAFT_02g041870 [Sorghum bicolor]_x0001_hypothetical protein SORBIDRAFT_02g041870 [Sorghum bicolor]	hypothetical protein OsJ_25443 [Oryza sativa Japonica Group]	0	0			Triticum aestivum cDNA, clone: WT010_G09, cultivar: Chinese Spring [AK334589]			Ta.7187	TC391007	'33.99'	'development.unspecified'	'a_99_p274176_tc391007'
A_99_P451552	6.21254	6.94583	6.36835	6.59366	5.80715	6.52782	4.52772	6.35743	6.50694	6.17559	5.19726	6.33718	-1.32444	-1.33608	-3.58167	-1.17791	1.22638	-1.70555	-2.25183	-1.19456	-0.405385	-0.418008	-1.84063	-0.236228	0.294403	-0.77024	-1.1711	-0.256484	No	Yes	Yes	A_99_P451552	A_99_P451552_TC404820	hypothetical protein SORBIDRAFT_03g039770 [Sorghum bicolor]_x0001_hypothetical protein SORBIDRAFT_03g039770 [Sorghum bicolor]	1e-35	aldose reductase [Zea mays]	aldose reductase [Zea mays]	1e-34	1e-34			Rep: Aldose reductase - Zea mays (Maize), partial (24%) [TC404820]				TC404820	'3.5'	'minor CHO metabolism.others'	'a_99_p451552_tc404820'
A_99_P241516	11.1962	11.2283	11.4461	11.1467	11.3192	10.6785	10.8247	11.3241	10.6485	10.6067	10.3938	11.1847	1.08901	-1.46384	-1.53836	1.13087	-1.46181	-1.53857	-2.07385	1.02664	0.123019	-0.549755	-0.621397	0.177429	-0.547757	-0.621586	-1.05231	0.0379333	No	Yes	Yes	A_99_P241516	A_99_P241516_TC369812	iron-deficiency induced gene [Hordeum vulgare]	0	aci-reductone-dioxygenase-like protein [Triticum aestivum]	Os03g0161800 [Oryza sativa Japonica Group]_x0001_RecName: Full=1,2-dihydroxy-3-keto-5-methylthiopentene dioxygenase 2; AltName: Full=Aci-reductone dioxygenase 2; Short=ARD 2; AltName: Full=Submergence-induced protein 2A_x0001_RecName: Full=1,2-dihydroxy-3-keto-5-methylthiopentene dioxygenase 2; AltName: Full=Aci-reductone dioxygenase 2; Short=ARD 2; AltName: Full=Submergence-induced protein 2A_x0…	0	0			Rep: IDI1 protein - Hordeum vulgare (Barley), complete [TC369812]			Ta.55476	TC369812	'15.3'	'metal handling.regulation'	'a_99_p241516_tc369812'
A_99_P020669	6.87116	6.87585	7.2634	6.85818	6.44308	5.81369	6.3	5.68394	5.92803	5.63129	5.65021	5.58646	-1.34544	-2.08805	-1.9499	-2.25675	-1.92269	-2.36945	-3.05926	-2.41449	-0.428073	-1.06216	-0.963397	-1.17424	-0.943128	-1.24455	-1.61318	-1.27172	Yes	Yes	Yes											WHE0455_F09_K17ZT Wheat Fusarium graminearum infected spike cDNA library Triticum aestivum cDNA clone WHE0455_F09_K17, mRNA sequence [BQ161592]			Ta.8204		'35.2'	'not assigned.unknown'	'a_99_p020669_tc421515'
A_99_P582302	4.90933	4.98081	5.4364	5.16543	4.70614	4.12967	4.27888	4.36727	3.69295	3.85381	3.84901	3.75387	-1.15124	-1.80393	-2.23072	-1.73889	-2.32364	-2.18404	-3.00504	-2.66026	-0.203194	-0.851145	-1.15751	-0.798166	-1.21639	-1.127	-1.58738	-1.41157	Yes	No	No	A_99_P582302	A_99_P582302_TC377458	hypothetical protein OsI_08869 [Oryza sativa Indica Group]	0	Os02g0738900 [Oryza sativa Japonica Group]_x0001_Os02g0738900 [Oryza sativa Japonica Group]_x0001_hypothetical protein OsJ_08316 [Oryza sativa Japonica Group]	putative dynamin homolog [Oryza sativa Japonica Group]	0	0			Rep: Os02g0738900 protein - Oryza sativa subsp. japonica (Rice), partial (31%) [TC377458]			Ta.1822	TC377458	'26.17'	'misc.dynamin'	'a_99_p582302_tc377458'
A_99_P179795	4.82356	4.38981	4.49555	2.2931	3.48567	2.23752	2.76012	2.6486	2.0217	3.71686	2.4081	2.94603	-2.52782	-4.44533	-3.32979	1.27943	-6.97338	-1.59434	-4.24996	1.57236	-1.33789	-2.15229	-1.73543	0.355503	-2.80186	-0.672955	-2.08745	0.65293	Yes	No	No																'35.2'	'not assigned.unknown'	'a_99_p179795'
A_99_P080995	6.08867	5.83962	5.07691	5.66239	6.40983	6.68041	6.40101	6.08935	6.68979	6.33646	6.67664	5.93399	1.24934	1.79104	2.50376	1.3444	1.5169	1.41112	3.03086	1.20714	0.321163	0.840796	1.3241	0.42696	0.601123	0.496844	1.59973	0.271597	No	Yes	Yes											CJ851534 Y. Ogihara unpublished cDNA library, whsctal Triticum aestivum cDNA clone whsctal19b19 5', mRNA sequence [CJ851534]			Ta.30923	TC422036	'35.2'	'not assigned.unknown'	'a_99_p080995_tc422036'
A_99_P361361	4.21146	4.48664	5.04033	4.55822	4.65161	3.83144	4.0147	3.69086	3.8028	4.18207	3.67455	3.60869	1.35674	-1.57484	-2.03585	-1.82432	-1.32745	-1.23505	-2.57716	-1.93125	0.440148	-0.655201	-1.02563	-0.867361	-0.408659	-0.304566	-1.36578	-0.949534	No	Yes	Yes	A_99_P361361	A_99_P361361_TC420338	unknown [Zea mays]	1e-31	protein kinase APK1B [Zea mays]_x0001_protein kinase APK1B [Zea mays]	hypothetical protein SORBIDRAFT_09g022780 [Sorghum bicolor]_x0001_hypothetical protein SORBIDRAFT_09g022780 [Sorghum bicolor]	1e-31	1e-30			Rep: Chromosome undetermined scaffold_197, whole genome shotgun sequence - Vitis vinifera (Grape), partial (16%) [TC420338]				TC420338	'29.4.1.57'	'protein.postranslational modification.kinase.receptor like cytoplasmatic kinase VII'	'a_99_p361361_tc420338'
A_99_P114510	3.53361	3.85816	3.56343	4.12667	2.28824	3.21351	3.1027	2.31966	3.37722	2.65925	3.12765	2.68265	-2.37079	-1.56337	-1.37623	-3.49915	-1.1145	-2.29566	-1.35264	-2.72078	-1.24537	-0.644657	-0.460726	-1.807	-0.156396	-1.19891	-0.435777	-1.44402	Yes	No	No											CJ725956 Y.Ogihara unpublished cDNA library Wh_VSCB Triticum aestivum cDNA clone whvs12d11 5', mRNA sequence [CJ725956]			Ta.42479	TC445840	'35.2'	'not assigned.unknown'	'a_99_p114510_tc445840'
A_99_P167859	5.06209	5.23745	4.63204	4.52055	4.34824	3.84428	2.38657	4.12839	4.36694	4.8648	3.08955	4.57337	-1.64018	-2.62656	-4.74193	-1.31236	-1.61905	-1.29473	-2.91297	1.03729	-0.713858	-1.39317	-2.24547	-0.392164	-0.695151	-0.37265	-1.54249	0.0528193	Yes	No	No														Ta.176		'35.2'	'not assigned.unknown'	'a_99_p167859'
A_99_P307551	4.49166	4.13489	5.21301	4.5107	4.58426	4.10529	3.87677	4.42234	4.71343	4.72229	4.84011	4.64052	1.06629	-1.02073	-2.52492	-1.06315	1.16617	1.50253	-1.29496	1.09416	0.0926027	-0.0295992	-1.33624	-0.0883508	0.221775	0.587394	-0.372902	0.129825	No	Yes	Yes	A_99_P307551	A_99_P307551_TC434966	ankyrin-like protein [Oryza sativa Japonica Group]	2e-07	OSIGBa0092G14.6 [Oryza sativa (indica cultivar-group)]	hypothetical protein [Oryza sativa Japonica Group]	3e-07	3e-07			Rep: Predicted protein - Monosiga brevicollis MX1, partial (9%) [TC434966]				TC434966	'35.2'	'not assigned.unknown'	'a_99_p307551_tc434966'
A_99_P072055	4.3669	4.33889	4.72	4.32843	3.70177	2.85934	3.29061	3.35967	4.10273	3.62306	3.84048	3.67428	-1.5857	-2.78863	-2.69333	-1.95715	-1.20094	-1.64243	-1.83976	-1.57369	-0.665124	-1.47956	-1.42939	-0.968757	-0.264164	-0.715834	-0.879521	-0.654148	Yes	No	No											Triticum aestivum clone wle1n.pk0092.c1:fis, full insert mRNA sequence [BT009230]			Ta.27509		'35.2'	'not assigned.unknown'	'a_99_p072055'
A_99_P019714	3.45023	4.25483	4.30504	4.22644	3.3472	3.27607	2.47405	3.69279	2.78444	3.28528	2.97801	4.01145	-1.07403	-1.97077	-3.55782	-1.44759	-1.58644	-1.95824	-2.50887	-1.1607	-0.103029	-0.978762	-1.83099	-0.533651	-0.665792	-0.969557	-1.32704	-0.214994	No	Yes	Yes	A_99_P019714	A_99_P019714_TC460714	NBS-LRR type R protein Nbs9-75 [Oryza sativa Japonica Group]	0	putative NBS-LRR disease resistance protein [Oryza sativa Indica Group]	Os06g0287700 [Oryza sativa Japonica Group]_x0001_Os06g0287700 [Oryza sativa Japonica Group]	0	0			WHE0332_C07_F14ZT Wheat unstressed seedling shoot cDNA library Triticum aestivum cDNA clone WHE0332_C07_F14, mRNA sequence [BQ160847]			Ta.7880		'35.2'	'not assigned.unknown'	'a_99_p019714_tc460714'
A_99_P473972	11.4948	11.5427	10.3109	11.2099	12.0603	12.5258	12.3344	11.7826	12.5325	12.529	12.3827	11.8568	1.47989	1.9768	4.06573	1.48737	2.05298	1.98121	4.20406	1.56582	0.565487	0.98317	2.02351	0.572764	1.03772	0.986382	2.07179	0.646918	Yes	Yes	Yes	A_99_P473972	A_99_P473972_TC422169	glutathione transferase F5 [Triticum aestivum]	0	glutathione transferase F5 [Triticum aestivum]	unknown [Zea mays]_x0001_unknown [Zea mays]_x0001_unknown [Zea mays]_x0001_unknown [Zea mays]_x0001_unknown [Zea mays]	0	0	glutathione transferase F5	gstf5	FGAS081165 Triticum aestivum FGAS: Library 3 Gate 6 Triticum aestivum cDNA, mRNA sequence [DR735495]		543000	Ta.54501	TC422169	'26.9'	'misc.glutathione S transferases'	'a_99_p473972_tc422169'
A_99_P458587	2.24755	2.99259	4.69489	3.32221	2.04666	4.35178	5.30231	3.23087	4.02747	4.4022	5.92992	3.00865	-1.14941	2.56541	1.52353	-1.06537	3.43408	2.65666	2.35386	-1.24277	-0.200891	1.35919	0.607417	-0.0913487	1.77992	1.40961	1.23503	-0.313565	Yes	No	No	A_99_P458587	A_99_P458587_TC374276	Os06g0148200 [Oryza sativa Japonica Group]_x0001_putative lipase [Oryza sativa Japonica Group]_x0001_putative nodulin [Oryza sativa Japonica Group]_x0001_putative nodulin [Oryza sativa Japonica Group]_x0001_Os06g0148200 [Oryza sativa Japonica Group]_x0001_hypothetical protein OsI_21674 [Oryza sativa Indica Group]_x0001_unnamed protein product [Oryza sativa Japonica Group]_x0001_unnamed protein pr…	0	hypothetical protein SORBIDRAFT_10g003340 [Sorghum bicolor]_x0001_hypothetical protein SORBIDRAFT_10g003340 [Sorghum bicolor]	hypothetical protein LOC100216840 [Zea mays]_x0001_unknown [Zea mays]	0	0			Triticum aestivum cDNA, clone: WT009_K06, cultivar: Chinese Spring [AK334220]			Ta.54508	TC408538	'26.28'	'misc.GDSL-motif lipase'	'a_99_p458587_tc374276'
A_99_P082870	12.3845	12.4347	12.5046	12.4927	12.6362	12.0584	12.2035	12.5684	11.7375	11.9642	11.3393	12.6439	1.19064	-1.29799	-1.23211	1.0539	-1.56589	-1.38562	-2.24285	1.1105	0.251739	-0.376279	-0.301129	0.0757408	-0.646984	-0.470528	-1.16533	0.151207	No	Yes	Yes	A_99_P082870	A_99_P082870_TC398589	thioredoxin h [Triticum aestivum]_x0001_thioredoxin H [Triticum aestivum]	1e-23	thioredoxin h [Triticum aestivum]_x0001_thioredoxin H [Triticum aestivum]	RecName: Full=Thioredoxin H-type; Short=Trx-H; AltName: Full=TrxTa_x0001_unnamed protein product [Triticum aestivum]	1e-23	7e-23			FGAS074198 Triticum aestivum FGAS: Library 2 Gate 3 Triticum aestivum cDNA, mRNA sequence [CV779789]			Ta.31601	TC398589	'35.2'	'not assigned.unknown'	'a_99_p082870_tc398589'
A_99_P176761	4.88	5.49582	6.03853	5.52159	4.83521	4.61692	4.80304	5.11621	5.24458	4.86477	5.17421	5.02211	-1.03153	-1.83898	-2.35463	-1.32443	1.28751	-1.54869	-1.82049	-1.4137	-0.0447869	-0.878907	-1.2355	-0.405377	0.364584	-0.631051	-0.864325	-0.499478	No	Yes	Yes	A_99_P176761	A_99_P176761_TC427300	hypothetical protein OsJ_18321 [Oryza sativa Japonica Group]	0	hypothetical protein OsJ_18321 [Oryza sativa Japonica Group]	hypothetical protein OsI_19729 [Oryza sativa Indica Group]	0	0							TC427300	'20.2.1'	'stress.abiotic.heat'	'a_99_p176761_tc427300'
A_99_P400122	4.74381	5.09778	4.8968	4.2387	4.48332	4.1149	3.8873	4.65748	4.07271	4.82601	4.1798	4.29774	-1.19789	-1.97641	-2.01321	1.33679	-1.59229	-1.20729	-1.64375	1.04177	-0.260493	-0.982882	-1.0095	0.418776	-0.671101	-0.271768	-0.716991	0.0590377	No	Yes	Yes											Rep: THREONINE DEHYDRATASE BIOSYNTHETIC - Wolinella succinogenes, partial (4%) [TC443729]				TC443729	'35.2'	'not assigned.unknown'	'a_99_p400122_tc443729'
A_99_P557887	6.72924	6.7765	7.13038	6.78638	6.22097	5.70283	5.93939	5.31917	5.89497	5.62704	5.85655	5.47058	-1.42234	-2.10479	-2.2831	-2.76486	-1.78295	-2.21831	-2.41802	-2.4894	-0.508268	-1.07368	-1.19099	-1.4672	-0.834269	-1.14946	-1.27383	-1.3158	Yes	No	No	A_99_P557887	A_99_P557887_TC455252	60s ribosomal protein L21 [Lycoris radiata]	1e-06	60s ribosomal protein L21 [Triticum aestivum]	60S ribosomal protein L21 [Oryza sativa Japonica Group]	1e-06	5e-06			Rep: 60S ribosomal protein L21-like protein - Solanum tuberosum (Potato), partial (16%) [TC455252]			Ta.54425	TC455252	'35.2'	'not assigned.unknown'	'a_99_p557887_tc455252'
A_99_P369312	2.03737	2.35433	1.88383	2.16711	2.37903	4.54266	4.22878	3.30299	3.30759	4.36047	5.15664	3.5106	1.26722	4.55777	5.08043	2.19754	2.41199	4.01706	9.66525	2.53764	0.341669	2.18833	2.34495	1.13589	1.27022	2.00614	3.27281	1.34349	Yes	Yes	Yes	A_99_P369312	A_99_P369312_TC426207	ACT domain-containing protein [Arabidopsis lyrata subsp. lyrata]_x0001_ACT domain-containing protein [Arabidopsis lyrata subsp. lyrata]	1e-15	ACT domain-containing protein [Arabidopsis thaliana]	amino acid binding protein, putative [Ricinus communis]_x0001_amino acid binding protein, putative [Ricinus communis]	2e-15	2e-14							TC426207	'13'	'amino acid metabolism'	'a_99_p369312_tc426207'
A_99_P394107	1.60367	1.87278	1.63531	2.01515	2.62722	3.32245	1.7331	6.06054	2.35419	2.16268	1.61206	1.84443	2.03292	2.73146	1.07013	16.5114	1.6824	1.22256	-1.01625	-1.12561	1.02355	1.44967	0.0977864	4.04539	0.750523	0.289901	-0.023252	-0.170713	Yes	No	No	A_99_P394107	A_99_P394107_TC459316	Os03g0356596 [Oryza sativa Japonica Group]_x0001_Os03g0356596 [Oryza sativa Japonica Group]	0	hypothetical protein OsJ_10889 [Oryza sativa Japonica Group]	Phosphatidylinositol-4-phosphate 5-kinase 4, putative, expressed [Oryza sativa (japonica cultivar-group)]_x0001_unnamed protein product [Oryza sativa Japonica Group]_x0001_hypothetical protein OsI_11616 [Oryza sativa Indica Group]	0	0			Rep: Phosphatidylinositol-4-phosphate 5-kinase-like protein - Oryza sativa subsp. japonica (Rice), partial (21%) [TC459316]				TC459316	'30.4.1'	'signalling.phosphinositides.phosphatidylinositol-4-phosphate 5-kinase'	'a_99_p394107_tc459316'
A_99_P358326	5.91729	5.89412	6.24024	6.00536	4.72056	4.93865	5.09603	4.96646	5.02439	5.29925	4.61022	4.80736	-2.2922	-1.93921	-2.21025	-2.05466	-1.8569	-1.51034	-3.09517	-2.29421	-1.19673	-0.955472	-1.14421	-1.0389	-0.892898	-0.59487	-1.63002	-1.198	Yes	Yes	Yes	A_99_P358326	A_99_P358326_TC392542	hypothetical protein OsJ_25542 [Oryza sativa Japonica Group]	0.0001	hypothetical protein OsJ_25542 [Oryza sativa Japonica Group]	hypothetical protein SORBIDRAFT_02g042600 [Sorghum bicolor]_x0001_hypothetical protein SORBIDRAFT_02g042600 [Sorghum bicolor]	0.0001	0.0001			Rep: Anther-specific proline-rich protein APG - Brassica napus (Rape), partial (7%) [TC392542]				TC392542	'35.2'	'not assigned.unknown'	'a_99_p358326_tc392542'
A_99_P444612	4.26866	5.53476	5.92698	5.6841	3.84133	3.56382	3.58294	4.91061	3.48849	4.88837	4.37919	4.34664	-1.34474	-3.92022	-5.07721	-1.70939	-1.71733	-1.56525	-2.92369	-2.52706	-0.42733	-1.97093	-2.34404	-0.773484	-0.780163	-0.646392	-1.54779	-1.33746	Yes	Yes	Yes											Rep: ISAE1 Orf2 fusion protein - Ralstonia eutropha (strain ATCC 17699 / H16 / DSM 428 / Stanier 337)(Cupriavidus necator (strain ATCC 17699 / H16 / DSM 428 / Stanier337)), partial (5%) [TC399845]				TC399845	'35.2'	'not assigned.unknown'	'a_99_p444612_tc399845'
A_99_P382202	3.25463	2.97494	1.98258	2.94638	4.19376	4.59348	3.9917	3.26545	5.32707	3.55285	4.91679	3.75967	1.91738	3.07065	4.02537	1.24753	4.20598	1.49269	7.64342	1.75721	0.939133	1.61854	2.00912	0.319072	2.07244	0.577916	2.93422	0.813286	Yes	Yes	Yes															TC427053	'35.2'	'not assigned.unknown'	'a_99_p382202_tc427053'
A_99_P101895	8.34643	7.89322	7.97001	7.86599	7.49757	6.54588	7.08431	5.78182	6.88441	7.0102	6.55783	6.46621	-1.80108	-2.54443	-1.84765	-4.24029	-2.75493	-1.84424	-2.66139	-2.6386	-0.848859	-1.34734	-0.885693	-2.08416	-1.46202	-0.883025	-1.41218	-1.39977	Yes	No	No	A_99_P101895	A_99_P101895_TC458317	calcium-dependent protein kinase [Triticum aestivum]	0	hypothetical protein OsI_04143 [Oryza sativa Indica Group]_x0001_hypothetical protein OsJ_03814 [Oryza sativa Japonica Group]	Os01g0808400 [Oryza sativa Japonica Group]_x0001_putative calcium-dependent protein kinase [Oryza sativa Japonica Group]_x0001_putative calcium-dependent protein kinase [Oryza sativa Japonica Group]_x0001_Os01g0808400 [Oryza sativa Japonica Group]	0	0	calcium-dependent protein kinase	CPK13	Triticum aestivum calcium-dependent protein kinase (CPK13) mRNA, complete cds [EU181193]		100192188	Ta.38504	TC458317	'30.3'	'signalling.calcium'	'a_99_p101895_tc458317'
A_99_P390117	6.0184	6.09129	6.2204	6.10206	5.274	5.01563	5.25006	4.77355	4.78028	4.59886	4.60461	4.78128	-1.67527	-2.10768	-1.95931	-2.51142	-2.3589	-2.81362	-3.0648	-2.498	-0.744397	-1.07565	-0.970345	-1.3285	-1.23811	-1.49243	-1.61579	-1.32077	Yes	Yes	Yes	A_99_P390117	A_99_P390117_TC397669	hypothetical protein OsJ_19570 [Oryza sativa Japonica Group]	0	hypothetical protein OsJ_19570 [Oryza sativa Japonica Group]	hypothetical protein OsI_21009 [Oryza sativa Indica Group]	0	0			Rep: Chromosome undetermined scaffold_143, whole genome shotgun sequence - Vitis vinifera (Grape), partial (10%) [TC397669]				TC397669	'27.1'	'RNA.processing'	'a_99_p390117_tc397669'
A_99_P001266	4.2633	4.45493	5.14638	4.83581	3.77902	3.16005	3.77881	4.44047	3.61845	3.93398	3.74347	4.2685	-1.39889	-2.45356	-2.58036	-1.31525	-1.56358	-1.43489	-2.64435	-1.48176	-0.484284	-1.29488	-1.36757	-0.395341	-0.644855	-0.520944	-1.40291	-0.567311	No	Yes	Yes	A_99_P001266	A_99_P001266_TC414064	hypothetical protein SORBIDRAFT_01g040770 [Sorghum bicolor]_x0001_hypothetical protein SORBIDRAFT_01g040770 [Sorghum bicolor]	0	zinc finger family protein, putative, expressed [Oryza sativa (japonica cultivar-group)]_x0001_unnamed protein product [Oryza sativa Japonica Group]	Os03g0254900 [Oryza sativa Japonica Group]_x0001_hypothetical protein OsJ_08439 [Oryza sativa Japonica Group]_x0001_Os03g0254900 [Oryza sativa Japonica Group]	0	0								'29.5.11.4.2'	'protein.degradation.ubiquitin.E3.RING'	'a_99_p001266_tc414064'
A_99_P063942	4.88667	4.72651	6.29603	5.77807	4.66129	3.83213	4.50838	5.25126	4.47972	3.91848	4.09901	4.69468	-1.16908	-1.85881	-3.45252	-1.44074	-1.32587	-1.75081	-4.58532	-2.11901	-0.225376	-0.894378	-1.78765	-0.526811	-0.406945	-0.808026	-2.19702	-1.08339	Yes	Yes	Yes									cytosolic acetyl-CoA carboxylase	Acc-2,1	Triticum aestivum 7iL cytosolic acetyl-CoA carboxylase (Acc-2,1) mRNA, partial cds [AF438769]		542886	Ta.24796		'35.2'	'not assigned.unknown'	'a_99_p063942'
A_99_P306526	3.02203	2.64356	1.71167	2.79374	3.26684	3.99865	2.80517	2.59405	4.77465	3.38824	3.51703	2.32082	1.18493	2.55813	2.13392	-1.14845	3.3697	1.67559	3.49517	-1.38792	0.244802	1.35509	1.09351	-0.199685	1.75262	0.744672	1.80536	-0.472923	No	Yes	Yes															TC427356	'35.2'	'not assigned.unknown'	'a_99_p306526_tc427356'
A_99_P536337	11.7392	11.6083	12.6374	12.5159	12.4744	12.9079	13.5724	12.9485	12.6856	12.9391	13.7949	13.3036	1.66457	2.46147	1.91188	1.34963	1.92697	2.51528	2.23071	1.72633	0.735147	1.29952	0.934996	0.432563	0.946337	1.33072	1.1575	0.787711	Yes	No	No	A_99_P536337	A_99_P536337_TC447100	hypothetical protein OsI_19949 [Oryza sativa Indica Group]	0	hypothetical protein OsI_19949 [Oryza sativa Indica Group]	hsr203J [Zea mays]_x0001_hsr203J [Zea mays]	0	0			Rep: Cell death associated protein - Oryza sativa subsp. japonica (Rice), partial (66%) [TC447100]			Ta.29817	TC447100	'35.2'	'not assigned.unknown'	'a_99_p536337_tc447100'
A_99_P132220	8.39617	8.28472	8.74346	8.48761	7.91786	7.27134	7.77271	7.03475	7.15113	7.36324	7.25405	7.29285	-1.39311	-2.01863	-1.95986	-2.7375	-2.37025	-1.89406	-2.80774	-2.28906	-0.478312	-1.01337	-0.970753	-1.45286	-1.24504	-0.921479	-1.48941	-1.19476	Yes	No	No	A_99_P132220	A_99_P132220_TC422300	hypothetical protein OsJ_36405 [Oryza sativa Japonica Group]	3e-21	hypothetical protein LOC_Os12g36000 [Oryza sativa (japonica cultivar-group)]	hypothetical protein SORBIDRAFT_01g045760 [Sorghum bicolor]_x0001_hypothetical protein SORBIDRAFT_01g045760 [Sorghum bicolor]	3e-21	8e-20			CJ675851 Y.Ogihara unpublished cDNA library Wh_MS Triticum aestivum cDNA clone whms2l08 5', mRNA sequence [CJ675851]			Ta.47920	TC422300	'35.2'	'not assigned.unknown'	'a_99_p132220_tc422300'
A_99_P185384	2.80545	3.00422	3.30208	3.01563	2.94724	4.64561	3.70948	3.82488	4.06796	4.21921	4.5962	3.72263	1.10327	3.11967	1.3263	1.75229	2.39914	2.3214	2.45227	1.6324	0.141791	1.64139	0.407403	0.809244	1.26252	1.215	1.29412	0.706995	Yes	No	No																'35.2'	'not assigned.unknown'	'a_99_p185384_cd894815'
A_99_P123440	6.66352	6.91112	5.70758	7.10975	6.46935	6.79442	6.38544	6.22297	6.5942	6.9613	6.81809	6.49514	-1.14406	-1.08425	1.59976	-1.84904	-1.04922	1.03539	2.15922	-1.53114	-0.194168	-0.116703	0.677856	-0.886778	-0.0693202	0.05018	1.11051	-0.614604	No	Yes	Yes	A_99_P123440	A_99_P123440_TC382980	receptor-like kinase CR4 [Hordeum vulgare subsp. vulgare]	0	hypothetical protein OsJ_11840 [Oryza sativa Japonica Group]	hypothetical protein OsI_12742 [Oryza sativa Indica Group]	0	0			FGAS022495 Triticum aestivum FGAS: Library 5 GATE 7 Triticum aestivum cDNA, mRNA sequence [CK210671]			Ta.45092	TC382980	'30.2.26'	'signalling.receptor kinases.crinkly like'	'a_99_p123440_tc382980'
A_99_P402057	4.893	5.41324	5.90813	6.20377	4.13469	4.20906	4.66595	5.03829	4.68598	5.03627	5.51077	5.69407	-1.69151	-2.30406	-2.36555	-2.24307	-1.1543	-1.29861	-1.3171	-1.42375	-0.75831	-1.20418	-1.24218	-1.16548	-0.20702	-0.376966	-0.39736	-0.509696	Yes	No	No	A_99_P402057	A_99_P402057_TC399686	hypothetical protein SORBIDRAFT_03g026070 [Sorghum bicolor]_x0001_hypothetical protein SORBIDRAFT_03g026070 [Sorghum bicolor]	0	hypothetical protein SORBIDRAFT_03g026070 [Sorghum bicolor]_x0001_hypothetical protein SORBIDRAFT_03g026070 [Sorghum bicolor]	LOC100281468 [Zea mays]_x0001_protein phosphatase 2C ABI2 [Zea mays]	0	2e-43			Rep: Os01g0583100 protein - Oryza sativa subsp. japonica (Rice), partial (24%) [TC399686]				TC399686	'17.1.2'	'hormone metabolism.abscisic acid.signal transduction'	'a_99_p402057_tc399686'
A_99_P391987	8.48822	8.50323	8.63531	8.76359	7.91783	7.27784	7.81121	6.49156	6.78515	7.01253	6.57054	6.95214	-1.48492	-2.33819	-1.77043	-4.83001	-3.25594	-2.81025	-4.18367	-3.50995	-0.570384	-1.22539	-0.8241	-2.27203	-1.70307	-1.4907	-2.06477	-1.81145	Yes	Yes	Yes															TC431665	'35.2'	'not assigned.unknown'	'a_99_p391987_tc431665'
A_99_P418577	7.72052	7.52317	7.32419	7.30145	6.72057	5.77495	6.3741	4.82879	6.02958	6.55215	5.68554	5.63753	-1.99994	-3.35944	-1.932	-5.55064	-3.22866	-1.96023	-3.11374	-3.16875	-0.999953	-1.74822	-0.950092	-2.47265	-1.69094	-0.971026	-1.63865	-1.66391	Yes	No	No	A_99_P418577	A_99_P418577_TC379495	Lysosomal Cystine Transporter family protein, expressed [Oryza sativa (japonica cultivar-group)]_x0001_unnamed protein product [Oryza sativa Japonica Group]	0	LOC100283468 [Zea mays]_x0001_unknown [Zea mays]_x0001_cystinosin [Zea mays]	Os12g0278700 [Oryza sativa Japonica Group]_x0001_Lysosomal Cystine Transporter family protein, expressed [Oryza sativa (japonica cultivar-group)]_x0001_Os12g0278700 [Oryza sativa Japonica Group]_x0001_hypothetical protein OsI_37977 [Oryza sativa Indica Group]_x0001_hypothetical protein OsJ_35759 [Oryza sativa Japonica Group]	0	2e-44							TC379495	'35.1'	'not assigned.no ontology'	'a_99_p418577_tc379495'
A_99_P453912	5.45459	5.75708	5.57314	5.25581	4.52059	3.90613	3.9317	4.34386	4.35688	4.75255	3.93417	4.47302	-1.91056	-3.60738	-3.11978	-1.88159	-2.14014	-2.00629	-3.11443	-1.72045	-0.933994	-1.85095	-1.64144	-0.911952	-1.09771	-1.00453	-1.63897	-0.782783	Yes	No	No	A_99_P453912	A_99_P453912_TC406368	hypothetical protein SORBIDRAFT_06g031840 [Sorghum bicolor]_x0001_hypothetical protein SORBIDRAFT_06g031840 [Sorghum bicolor]	2e-36	OSIGBa0099L20.2 [Oryza sativa (indica cultivar-group)]_x0001_hypothetical protein OsI_17795 [Oryza sativa Indica Group]	Os04g0663100 [Oryza sativa Japonica Group]_x0001_OSJNBa0084K01.14 [Oryza sativa (japonica cultivar-group)]_x0001_Os04g0663100 [Oryza sativa Japonica Group]	1e-32	1e-32			Rep: AGAP004544-PA - Anopheles gambiae str. PEST, partial (5%) [TC406368]			Ta.9309	TC406368	'35.2'	'not assigned.unknown'	'a_99_p453912_tc406368'
A_99_P247326	12.826	12.9473	13.1395	13.0268	12.632	12.5002	11.5266	12.6069	12.8931	12.4039	11.9304	12.6043	-1.14394	-1.36331	-3.05861	-1.33786	1.04762	-1.45738	-2.31179	-1.34031	-0.194011	-0.447118	-1.61288	-0.419927	0.0671139	-0.54338	-1.20901	-0.422562	No	Yes	Yes	A_99_P247326	A_99_P247326_TC382183	Os03g0358100 [Oryza sativa Japonica Group]_x0001_putative phospholipid hydroperoxide glutathione peroxidase [Oryza sativa (japonica cultivar-group)]_x0001_glutathione peroxidase, putative, expressed [Oryza sativa (japonica cultivar-group)]_x0001_Os03g0358100 [Oryza sativa Japonica Group]_x0001_hypothetical protein OsI_11636 [Oryza sativa Indica Group]_x0001_hypothetical protein OsJ_10908 [Oryza s…	0	LOC100283257 [Zea mays]_x0001_glutathione peroxidase 4 [Zea mays]_x0001_glutathione peroxidase 4 [Zea mays]_x0001_glutathione peroxidase 4 [Zea mays]_x0001_glutathione peroxidase 4 [Zea mays]	hypothetical protein ARALYDRAFT_484007 [Arabidopsis lyrata subsp. lyrata]_x0001_hypothetical protein AP2_C11.1 [Arabidopsis lyrata subsp. petraea]_x0001_hypothetical protein ARALYDRAFT_484007 [Arabidopsis lyrata subsp. lyrata]	0	0			Rep: Glutathione peroxidase - Oryza sativa subsp. indica (Rice), complete [TC382183]			Ta.54073	TC382183	'21.2.2'	'redox.ascorbate and glutathione.glutathione'	'a_99_p247326_tc382183'
A_99_P564287	8.21184	8.37766	8.8012	8.40953	7.90525	7.27665	7.72213	7.02406	7.34895	7.27911	7.22814	7.14718	-1.23678	-2.14504	-2.11268	-2.61257	-1.81868	-2.14139	-2.97535	-2.39887	-0.306593	-1.10101	-1.07907	-1.38547	-0.862893	-1.09855	-1.57306	-1.26235	Yes	No	No	A_99_P564287	A_99_P564287_TC457694	heat shock protein 93-V [Arabidopsis lyrata subsp. lyrata]_x0001_heat shock protein 93-V [Arabidopsis lyrata subsp. lyrata]	3e-13	hypothetical protein LOC100383416 [Zea mays]_x0001_unknown [Zea mays]	hypothetical protein OsJ_35634 [Oryza sativa Japonica Group]	3e-13	3e-13			Rep: ClpC - Arabidopsis thaliana (Mouse-ear cress), partial (4%) [TC457694]				TC457694	'35.2'	'not assigned.unknown'	'a_99_p564287_tc457694'
A_99_P106925	2.95959	3.5639	4.46251	3.78764	4.16616	3.70139	3.26766	4.24086	3.97299	3.68068	3.89492	4.1505	2.30788	1.09999	-2.28921	1.36909	2.01866	1.08431	-1.48205	1.28597	1.20657	0.137495	-1.19485	0.45322	1.0134	0.116782	-0.567596	0.362858	No	Yes	Yes											FGAS017843 Triticum aestivum FGAS: Library 5 GATE 7 Triticum aestivum cDNA, mRNA sequence [CK206258]			Ta.40160	TC405026	'35.2'	'not assigned.unknown'	'a_99_p106925_tc405026'
A_99_P488842	8.11299	8.68616	8.98032	9.09729	7.81535	8.26745	7.63075	8.69774	8.15998	8.53849	8.22921	8.67852	-1.22913	-1.33673	-2.54836	-1.3191	1.03311	-1.10778	-1.68309	-1.33679	-0.29764	-0.418711	-1.34957	-0.39955	0.0469875	-0.147671	-0.751114	-0.418774	No	Yes	Yes											Rep: Shikimate kinase - Mycobacterium sp. (strain KMS), partial (8%) [TC426564]				TC426564	'35.2'	'not assigned.unknown'	'a_99_p488842_tc426564'
A_99_P408262	7.41544	7.13431	6.84544	7.15084	7.76683	7.92897	7.58886	7.44305	8.04655	7.5979	7.88377	7.34694	1.27579	1.73468	1.67414	1.22451	1.54875	1.37897	2.05385	1.14559	0.351387	0.794669	0.743421	0.292209	0.631108	0.463591	1.03833	0.196096	No	Yes	Yes	A_99_P408262	A_99_P408262_TC370310	SAUR55 - auxin-responsive SAUR family member [Zea mays]_x0001_SAUR55 - auxin-responsive SAUR family member [Zea mays]_x0001_unknown [Zea mays]	1e-29	hypothetical protein SORBIDRAFT_02g031780 [Sorghum bicolor]_x0001_hypothetical protein SORBIDRAFT_02g031780 [Sorghum bicolor]	hypothetical protein OsI_32268 [Oryza sativa Indica Group]	7e-29	5e-28			Rep: Auxin induced protein - Zea mays (Maize), partial (56%) [TC370310]				TC370310	'35.2'	'not assigned.unknown'	'a_99_p408262_tc370310'
A_99_P313176	7.59544	7.93581	8.4884	7.13485	7.19596	6.94296	7.317	7.21849	6.79081	7.70324	7.53245	7.27531	-1.31903	-1.99011	-2.25231	1.05969	-1.7467	-1.17493	-1.93986	1.10225	-0.399479	-0.992847	-1.1714	0.0836391	-0.80463	-0.232569	-0.955951	0.140457	No	Yes	Yes											FGAS081707 Triticum aestivum FGAS: Library 5 GATE 7 Triticum aestivum cDNA, mRNA sequence [DR736337]			Ta.69199	TC400309	'35.2'	'not assigned.unknown'	'a_99_p313176'
A_99_P427047	9.90624	9.33469	10.5887	11.0601	10.2836	10.4741	10.523	10.4511	10.5883	10.1508	10.7358	10.8701	1.29893	2.20298	-1.04659	-1.52517	1.6044	1.76062	1.10733	-1.14074	0.377327	1.13946	-0.0656977	-0.60897	0.682035	0.816082	0.147088	-0.189972	No	Yes	Yes											Rep: Membrane related protein - Oryza sativa subsp. japonica (Rice), partial (18%) [TC404833]			Ta.46184	TC386163	'35.2'	'not assigned.unknown'	'a_99_p427047_tc389020'
A_99_P282386	5.68165	5.88486	6.23005	5.78389	5.69076	5.0683	5.32683	4.57509	5.0159	4.44226	4.55169	4.42304	1.00634	-1.76119	-1.87024	-2.31145	-1.58639	-2.71809	-3.20066	-2.56835	0.0091157	-0.816552	-0.903226	-1.2088	-0.66575	-1.44259	-1.67837	-1.36084	Yes	No	No																'35.2'	'not assigned.unknown'	'a_99_p282386_tc411528'
A_99_P092400	9.95869	10.1599	9.98383	9.74916	9.44952	9.12846	8.78196	9.51637	9.61055	9.47687	9.13524	9.4259	-1.42323	-2.04407	-2.30038	-1.17511	-1.27292	-1.60551	-1.80074	-1.25116	-0.509165	-1.03144	-1.20187	-0.232792	-0.348141	-0.683034	-0.848587	-0.323263	No	Yes	Yes	A_99_P092400	A_99_P092400_TC453157	hypothetical protein OsJ_13996 [Oryza sativa Japonica Group]	0	hypothetical protein OsI_15047 [Oryza sativa Indica Group]	Os04g0176400 [Oryza sativa Japonica Group]_x0001_OSJNBb0051N19.2 [Oryza sativa (japonica cultivar-group)]_x0001_Os04g0176400 [Oryza sativa Japonica Group]	0	0			FGAS021373 Triticum aestivum FGAS: Library 5 GATE 7 Triticum aestivum cDNA, mRNA sequence [CK209601]			Ta.34926	TC405376	'29.5'	'protein.degradation'	'a_99_p092400_tc453157'
A_99_P382012	2.10132	1.63476	1.66858	1.63621	2.79492	3.87809	2.59544	1.51921	4.78552	3.74537	2.65017	1.59235	1.61731	4.73488	1.90114	-1.08448	6.42724	4.31872	1.97465	-1.03087	0.693596	2.24333	0.926864	-0.117	2.6842	2.1106	0.981599	-0.0438612	Yes	No	No															TC435230	'35.2'	'not assigned.unknown'	'a_99_p382012_tc435230'
A_99_P403167	6.04266	6.33011	6.95323	6.63742	5.82347	5.01662	5.75338	4.66944	5.02141	4.99381	4.92881	4.86365	-1.16407	-2.48543	-2.29716	-3.91221	-2.02967	-2.52503	-4.06829	-3.41947	-0.219183	-1.31349	-1.19985	-1.96799	-1.02125	-1.3363	-2.02442	-1.77377	Yes	No	No	A_99_P403167	A_99_P403167_TC407569	hypothetical protein SORBIDRAFT_01g045320 [Sorghum bicolor]_x0001_hypothetical protein SORBIDRAFT_01g045320 [Sorghum bicolor]	0	G protein alpha subunit [Sorghum bicolor]	heterotrimeric G protein [Oryza punctata]_x0001_heterotrimeric G protein [Oryza punctata]	0	0			Rep: G protein alpha subunit - Sorghum bicolor (Sorghum) (Sorghum vulgare), partial (33%) [TC407569]				TC407569	'30.5'	'signalling.G-proteins'	'a_99_p403167_tc407569'
A_99_P309186	2.5438	2.59999	1.53294	2.20266	2.97605	6.31877	3.73337	2.74693	4.39778	4.13893	3.78595	3.54148	1.34934	13.1663	4.59616	1.45827	3.61497	2.90581	4.76676	2.52943	0.432251	3.71877	2.20043	0.544262	1.85398	1.53894	2.25301	1.33881	Yes	Yes	Yes															TC390141	'35.2'	'not assigned.unknown'	'a_99_p309186_tc390141'
A_99_P378782	10.9111	11.2318	12.0793	11.2382	10.4894	10.4336	10.457	10.8957	10.131	10.9692	10.7702	10.9556	-1.33948	-1.73893	-3.07863	-1.26789	-1.71724	-1.19965	-2.47778	-1.21638	-0.421671	-0.798203	-1.62229	-0.342429	-0.780092	-0.262619	-1.30905	-0.282594	No	Yes	Yes	A_99_P378782	A_99_P378782_TC438040	Os03g0157800 [Oryza sativa Japonica Group]_x0001_3'-5' exonuclease family protein, expressed [Oryza sativa (japonica cultivar-group)]_x0001_Os03g0157800 [Oryza sativa Japonica Group]_x0001_unnamed protein product [Oryza sativa Japonica Group]_x0001_hypothetical protein OsJ_09469 [Oryza sativa Japonica Group]	2e-11	Putative nucleolar protein [Oryza sativa Japonica Group]_x0001_Putative nucleolar protein [Oryza sativa Japonica Group]	hypothetical protein OsI_10088 [Oryza sativa Indica Group]	2e-11	2e-11							TC421421	'35.2'	'not assigned.unknown'	'a_99_p378782_tc438040'
A_99_P028379	3.78772	3.04881	2.96586	2.92548	3.82314	4.19243	2.4473	2.25505	4.18572	3.88041	3.01022	2.84437	1.02486	2.20935	-1.43252	-1.59155	1.31768	1.77967	1.03123	-1.05784	0.0354252	1.14362	-0.518555	-0.670431	0.398005	0.831609	0.0443594	-0.0811148	No	Yes	Yes											FGAS022681 Triticum aestivum FGAS: Library 5 GATE 7 Triticum aestivum cDNA, mRNA sequence [CK210854]			Ta.10794		'35.2'	'not assigned.unknown'	'a_99_p028379_tc387502'
A_99_P328226	7.6836	7.71208	6.30315	6.85506	7.81619	7.78391	7.28036	7.2027	7.98009	8.0943	7.5488	7.15841	1.09626	1.05106	1.96865	1.27248	1.22815	1.30335	2.37126	1.234	0.132586	0.0718384	0.977208	0.347641	0.296488	0.382224	1.24566	0.303341	No	Yes	Yes	A_99_P328226	A_99_P328226_TC387256	hypothetical protein LOC100382566 [Zea mays]_x0001_unknown [Zea mays]	0	hypothetical protein LOC100384249 [Zea mays]_x0001_unknown [Zea mays]	transposon protein [Zea mays]_x0001_transposon protein [Zea mays]	0	0			Rep: Os07g0668000 protein - Oryza sativa subsp. japonica (Rice), partial (72%) [TC387256]				TC387256	'29.4'	'protein.postranslational modification'	'a_99_p328226_tc387256'
A_99_P075230	5.95377	5.5612	6.65554	6.26705	5.44739	4.93245	5.59611	4.46032	4.33794	4.64482	4.57402	4.32173	-1.42048	-1.54622	-2.08411	-3.49848	-3.06487	-1.88737	-4.23255	-3.85122	-0.50638	-0.628746	-1.05943	-1.80673	-1.61583	-0.916377	-2.08153	-1.94531	Yes	Yes	Yes											FGAS039239 Triticum aestivum FGAS: TaLt4 Triticum aestivum cDNA, mRNA sequence [CK158033]			Ta.29121		'35.2'	'not assigned.unknown'	'a_99_p075230_ck158033'
A_99_P546052	3.1262	3.77607	2.88836	2.22263	4.38179	5.27135	3.68828	3.28655	5.44607	4.28535	4.60506	3.26744	2.38766	2.8192	1.741	2.09061	4.99289	1.42334	3.28684	2.0631	1.2556	1.49529	0.799918	1.06392	2.31987	0.509278	1.7167	1.04481	Yes	No	No	A_99_P546052	A_99_P546052_TC450783	hypothetical protein OsJ_22648 [Oryza sativa Japonica Group]	6e-15	putative calcium/calmodulin-dependent protein kinase [Oryza sativa Japonica Group]_x0001_hypothetical protein OsI_24450 [Oryza sativa Indica Group]	hypothetical protein SORBIDRAFT_10g030040 [Sorghum bicolor]_x0001_hypothetical protein SORBIDRAFT_10g030040 [Sorghum bicolor]	6e-15	2e-14			Rep: Os06g0714200 protein - Oryza sativa subsp. japonica (Rice), partial (7%) [TC450783]				TC450783	'35.2'	'not assigned.unknown'	'a_99_p546052_tc450783'
A_99_P571847	5.04649	4.69763	5.04545	4.97079	4.17709	3.66641	4.40711	2.98659	3.55731	3.5681	3.65408	3.50812	-1.82691	-2.04375	-1.55653	-3.95645	-2.8073	-2.18787	-2.62327	-2.75618	-0.869402	-1.03122	-0.638337	-1.9842	-1.48918	-1.12953	-1.39137	-1.46267	Yes	No	No	A_99_P571847	A_99_P571847_TC460400	HvEMF2c [Hordeum vulgare]	2e-30	EMF2 [Dendrocalamus latiflorus]	HvEMF2b [Hordeum vulgare]	2e-24	9e-24			Rep: HvEMF2c protein - Hordeum vulgare (Barley), partial (15%) [TC460400]				TC460400	'27.3.65'	'RNA.regulation of transcription.Polycomb Group (PcG)'	'a_99_p571847_tc460400'
A_99_P096200	4.38948	3.93712	4.54931	3.72334	4.10857	3.36661	3.90913	4.43459	3.47019	3.46672	2.76769	2.33883	-1.21496	-1.48505	-1.55853	1.63723	-1.89117	-1.38549	-3.43811	-2.61083	-0.280908	-0.570514	-0.640183	0.711255	-0.919282	-0.470401	-1.78162	-1.38451	Yes	No	No	A_99_P096200	A_99_P096200_CK208156	RING finger and CHY zinc finger domain-containing protein 1 [Zea mays]_x0001_RING finger and CHY zinc finger domain-containing protein 1 [Zea mays]_x0001_unknown [Zea mays]	0	RING finger and CHY zinc finger domain-containing protein 1 [Zea mays]	hypothetical protein OsJ_03270 [Oryza sativa Japonica Group]	0	0			FGAS019837 Triticum aestivum FGAS: Library 5 GATE 7 Triticum aestivum cDNA, mRNA sequence [CK208156]			Ta.36271		'29.5.11.4.2'	'protein.degradation.ubiquitin.E3.RING'	'a_99_p096200_ck208156'
A_99_P491692	6.46059	7.1171	8.29645	6.96604	6.277	6.5243	6.62977	6.57355	6.57113	6.63443	6.63841	6.6331	-1.13571	-1.50817	-3.17484	-1.31265	1.07963	-1.39733	-3.15589	-1.25957	-0.183589	-0.592802	-1.66669	-0.392485	0.110537	-0.482671	-1.65805	-0.332935	No	Yes	Yes											Rep: Rhodanese family protein-like - Oryza sativa subsp. japonica (Rice), partial (10%) [TC428072]				TC428072	'35.2'	'not assigned.unknown'	'a_99_p491692_tc428072'
A_99_P040289	9.52904	10.883	11.1414	8.82819	8.92973	9.21873	9.26268	8.36946	8.11636	10.3317	9.36582	8.19747	-1.51499	-3.16959	-3.67749	-1.37434	-2.6623	-1.46542	-3.42377	-1.54834	-0.599304	-1.6643	-1.87872	-0.458735	-1.41267	-0.551311	-1.77558	-0.630722	Yes	Yes	Yes											Rep: ErfK/YbiS/YcfS/YnhG family protein - Pelobacter propionicus (strain DSM 2379), partial (5%) [TC458688]				TC458688	'35.2'	'not assigned.unknown'	'a_99_p040289_tc458688'
A_99_P407727	6.46947	6.72477	7.17922	7.16027	5.9301	5.76916	5.73623	6.84919	5.99008	6.18603	6.0542	6.68452	-1.45334	-1.93941	-2.71885	-1.24064	-1.39416	-1.4527	-2.18106	-1.39064	-0.539373	-0.955614	-1.443	-0.31108	-0.479393	-0.538737	-1.12503	-0.47575	No	Yes	Yes											Rep: Prostaglandin F2-alpha receptor - Homo sapiens (Human), partial (5%) [TC369822]				TC369822	'35.2'	'not assigned.unknown'	'a_99_p407727_tc369822'
A_99_P240251	13.8761	14.3807	13.7753	13.578	14.0939	14.1809	13.236	13.856	13.6322	14.3213	12.765	13.7356	1.16291	-1.14853	-1.45324	1.21254	-1.18421	-1.04201	-2.01433	1.11544	0.217741	-0.199783	-0.539272	0.278035	-0.24392	-0.0593748	-1.0103	0.157616	No	Yes	Yes	A_99_P240251	A_99_P240251_DR739355	multiprotein bridging factor 1 [Triticum aestivum]	1e-25	hypothetical protein SORBIDRAFT_07g014940 [Sorghum bicolor]_x0001_hypothetical protein SORBIDRAFT_07g014940 [Sorghum bicolor]	Os08g0366100 [Oryza sativa Japonica Group]_x0001_putative ethylene-responsive transcriptional coactivator [Oryza sativa Japonica Group]_x0001_Os08g0366100 [Oryza sativa Japonica Group]_x0001_hypothetical protein OsI_29001 [Oryza sativa Indica Group]_x0001_hypothetical protein OsI_29003 [Oryza sativa Indica Group]_x0001_hypothetical protein OsJ_27077 [Oryza sativa Japonica Group]_x0001_unnamed pro…	4e-24	4e-24								'17.5.3'	'hormone metabolism.ethylene.induced-regulated-responsive-activated'	'a_99_p240251_dr739355'
A_99_P216511	2.51589	2.24427	7.62872	2.77655	3.48735	7.57576	6.77123	6.51971	4.43295	3.60052	7.93735	4.72781	1.96083	40.266	-1.81189	13.3906	3.77654	2.56019	1.23853	3.86711	0.971463	5.33149	-0.857492	3.74315	1.91706	1.35625	0.308625	1.95126	Yes	No	No	A_99_P216511	A_99_P216511_TC373041	hypothetical protein OsI_14582 [Oryza sativa Indica Group]	0	heat shock protein 83 [Beta vulgaris]	OSJNBb0085F13.17 [Oryza sativa (japonica cultivar-group)]_x0001_OSJNBa0027H06.1 [Oryza sativa (japonica cultivar-group)]	0	0						Ta.55629	TC373041	'20.2.1'	'stress.abiotic.heat'	'a_99_p216511_tc373041'
A_99_P370197	12.9386	13.0472	12.6488	12.8021	12.5141	12.4922	13.6704	12.7644	12.9694	12.5518	13.0122	12.92	-1.3421	-1.46919	2.03019	-1.02647	1.02157	-1.40974	1.28645	1.08514	-0.424492	-0.555023	1.02162	-0.037693	0.0307922	-0.49543	0.363392	0.117878	No	Yes	Yes											Rep: CG13958-PA - Drosophila melanogaster (Fruit fly), partial (4%) [TC449531]				TC449531	'35.2'	'not assigned.unknown'	'a_99_p370197_tc449531'
A_99_P467167	13.7776	13.8553	13.2633	13.0985	14.0852	14.0688	14.1109	13.1321	14.298	14.1956	14.623	12.749	1.23758	1.15957	1.79958	1.02358	1.43433	1.26606	2.56641	-1.27406	0.307519	0.213587	0.847663	0.0336227	0.520375	0.34035	1.35975	-0.349434	No	Yes	Yes	A_99_P467167	A_99_P467167_TC372944	UCW116, putative lipase [Hordeum vulgare subsp. vulgare]	0	unknown [Zea mays]	hypothetical protein SORBIDRAFT_10g003930 [Sorghum bicolor]_x0001_hypothetical protein SORBIDRAFT_10g003930 [Sorghum bicolor]	0	0							TC414921	'11.9.2'	'lipid metabolism.lipid degradation.lipases'	'a_99_p467167_tc372944'
A_99_P649107	8.74719	8.10706	8.57086	8.17531	8.59524	7.54349	6.97192	7.93777	8.29906	7.86013	7.36393	7.75675	-1.11106	-1.47792	-3.0292	-1.17898	-1.36427	-1.18668	-2.30846	-1.3366	-0.151943	-0.563564	-1.59894	-0.237543	-0.448126	-0.246926	-1.20693	-0.418564	No	Yes	Yes	A_99_P649107	A_99_P649107_TC445683	RecName: Full=Myb-related protein Hv1_x0001_MybHv1 [Hordeum vulgare subsp. vulgare]_x0001_MybHv1 [Hordeum vulgare subsp. vulgare]_x0001_myb-related gene Hv1	0	transcription factor Myb1 [Triticum aestivum]	R2R3 MYB protein MYB1 [Lolium perenne]	0	8e-40	transcription factor Myb1	Myb1	Triticum aestivum transcription factor Myb1 (Myb1) mRNA, complete cds [AY615198]		543159	Ta.62121	TC369933	'35.2'	'not assigned.unknown'	'a_99_p649107_tc445683'
A_99_P460132	4.74082	5.08295	5.69408	5.47774	4.3858	4.42217	5.20772	4.80231	4.43263	4.63362	4.45301	5.54857	-1.279	-1.58094	-1.40091	-1.59707	-1.23816	-1.3654	-2.36373	1.05032	-0.35502	-0.660779	-0.486361	-0.675425	-0.308195	-0.449327	-1.24107	0.0708289	No	Yes	Yes																'35.2'	'not assigned.unknown'	'a_99_p460132_tc410642'
A_99_P373827	1.50707	1.64402	1.50672	1.73236	1.86501	4.64791	4.18543	2.47062	3.2819	2.93475	4.24524	3.43553	1.2816	8.0216	6.40284	1.66816	3.42198	2.44652	6.67385	3.25617	0.357942	3.00389	2.67871	0.73826	1.77483	1.29073	2.73852	1.70317	Yes	Yes	Yes	A_99_P373827	A_99_P373827_TC434255	unknown [Zea mays]	2e-23	brittle stalk-2-like protein 7 [Zea mays]_x0001_brittle stalk-2-like protein 7 [Zea mays]_x0001_unknown [Zea mays]	hypothetical protein SORBIDRAFT_02g038740 [Sorghum bicolor]_x0001_hypothetical protein SORBIDRAFT_02g038740 [Sorghum bicolor]	2e-23	3e-23			Rep: Brittle stalk-2-like protein 7 - Zea mays (Maize), partial (12%) [TC434255]				TC434255	'10.2.2'	'cell wall.cellulose synthesis.COBRA'	'a_99_p373827_tc434255'
A_99_P492302	2.10566	2.12922	2.46016	1.55871	4.17402	5.14394	6.3845	1.47009	5.67067	4.38509	7.0217	1.71786	4.19408	8.08205	15.1825	-1.06335	11.8351	4.77625	23.6135	1.11663	2.06836	3.01472	3.92433	-0.0886227	3.565	2.25588	4.56154	0.159151	Yes	Yes	Yes	A_99_P492302	A_99_P492302_TC428312	hypothetical protein OsJ_27241 [Oryza sativa Japonica Group]	4e-28	Os08g0404500 [Oryza sativa Japonica Group]_x0001_unknown protein [Oryza sativa Japonica Group]_x0001_unknown protein [Oryza sativa Japonica Group]_x0001_Os08g0404500 [Oryza sativa Japonica Group]_x0001_unnamed protein product [Oryza sativa Japonica Group]_x0001_unnamed protein product [Oryza sativa Japonica Group]	hypothetical protein OsI_29177 [Oryza sativa Indica Group]	4e-28	3e-27			Rep: Protein kinase - Sorangium cellulosum (strain So ce56) (Polyangium cellulosum (strainSo ce56)), partial (6%) [TC428312]				TC428312	'35.1.26'	'not assigned.no ontology.DC1 domain containing protein'	'a_99_p492302_tc428312'
A_99_P240161	13.7069	14.2141	13.6118	12.8805	13.5059	14.0261	13.7849	14.022	13.8353	14.5868	14.8055	14.057	-1.14949	-1.13914	1.12745	2.20601	1.09309	1.29477	2.28741	2.26014	-0.200994	-0.187943	0.17306	1.14144	0.12841	0.372698	1.19372	1.17641	No	Yes	Yes	A_99_P240161	A_99_P240161_TC393294	pathogenisis-related protein 1.2 [Triticum aestivum]	0	pathogenisis-related protein 1.2 [Triticum aestivum]	type-1 pathogenesis-related protein [Hordeum vulgare]	0	0						Ta.16297	TC374398	'20.1'	'stress.biotic'	'a_99_p240161_tc393294'
A_99_P167449	9.40448	9.65518	9.51552	9.61011	9.19892	9.02934	8.50159	9.15895	9.07727	8.9878	8.46205	9.31466	-1.15313	-1.54311	-2.0194	-1.36713	-1.25459	-1.58819	-2.07551	-1.22726	-0.205556	-0.625841	-1.01393	-0.451154	-0.327211	-0.667383	-1.05347	-0.295444	No	Yes	Yes											Rep: Cytochrome c family protein - Burkholderia pseudomallei (strain 668), partial (4%) [TC386378]			Ta.15761	TC386378	'35.2'	'not assigned.unknown'	'a_99_p167449_tc386378'
A_99_P133895	5.31767	6.0962	5.82386	5.70558	5.02018	5.04624	3.93261	4.74087	4.85184	5.50374	4.34662	5.0181	-1.22901	-2.07047	-3.70956	-1.95168	-1.38111	-1.50781	-2.78416	-1.61047	-0.297492	-1.04996	-1.89125	-0.964719	-0.46583	-0.592453	-1.47724	-0.687486	Yes	No	No	A_99_P133895	A_99_P133895_TC369015	hypothetical protein OsI_22696 [Oryza sativa Indica Group]	0	hypothetical protein SORBIDRAFT_10g011790 [Sorghum bicolor]_x0001_hypothetical protein SORBIDRAFT_10g011790 [Sorghum bicolor]	putative microtubule-associated protein [Oryza sativa Japonica Group]_x0001_putative microtubule-associated protein [Oryza sativa Japonica Group]	0	0			Triticum aestivum cDNA, clone: SET4_O06, cultivar: Chinese Spring [AK330617]			Ta.48435	TC369015	'31.1.1.2.6'	'cell.organisation.cytoskeleton.mikrotubuli.MAP65'	'a_99_p133895_tc369015'
A_99_P052276	5.08263	5.56802	4.6582	5.67723	3.63514	4.87191	3.55648	5.33858	4.20772	3.92	3.64939	4.93195	-2.72735	-1.62014	-2.14611	-1.26458	-1.83389	-3.13405	-2.01225	-1.6763	-1.4475	-0.696115	-1.10172	-0.338653	-0.87491	-1.64803	-1.00881	-0.745283	Yes	No	No											wre1n.pk0041.f7 wre1n Triticum aestivum cDNA clone wre1n.pk0041.f7 5' end, mRNA sequence [CA641200]			Ta.18721	TC443263	'35.2'	'not assigned.unknown'	'a_99_p052276_tc443263'
A_99_P453122	3.2373	3.25071	3.27923	3.22663	2.25895	4.26183	4.89637	4.2666	3.81528	4.42612	5.35197	4.18199	-1.97021	2.01548	3.06766	2.05619	1.49276	2.25857	4.20683	1.93907	-0.978351	1.01112	1.61714	1.03997	0.577979	1.17541	2.07273	0.955368	Yes	No	No															TC405863	'35.2'	'not assigned.unknown'	'a_99_p453122_tc405863'
A_99_P348136	7.59645	8.58621	8.96497	8.3039	6.905	7.73087	7.57202	7.68719	7.35485	7.9567	8.23704	7.89314	-1.61491	-1.80918	-2.62616	-1.53338	-1.1823	-1.54704	-1.65627	-1.32939	-0.691454	-0.855338	-1.39295	-0.616712	-0.241598	-0.62951	-0.72794	-0.410762	No	Yes	Yes	A_99_P348136	A_99_P348136_TC408288	Os01g0201900 [Oryza sativa Japonica Group]_x0001_unknown protein [Oryza sativa Japonica Group]_x0001_unnamed protein product [Oryza sativa Japonica Group]_x0001_Os01g0201900 [Oryza sativa Japonica Group]	0	Os01g0201900 [Oryza sativa Japonica Group]_x0001_unknown protein [Oryza sativa Japonica Group]_x0001_unnamed protein product [Oryza sativa Japonica Group]_x0001_Os01g0201900 [Oryza sativa Japonica Group]	hypothetical protein OsI_00800 [Oryza sativa Indica Group]	0	0			Rep: Os01g0201900 protein - Oryza sativa subsp. japonica (Rice), partial (8%) [TC408288]				TC408288	'35.2'	'not assigned.unknown'	'a_99_p348136_tc408288'
A_99_P166082	7.75769	7.83212	8.22744	7.84796	7.65164	6.8734	7.33291	6.63604	6.91773	6.917	6.8561	6.77294	-1.07628	-1.94358	-1.85901	-2.31646	-1.79001	-1.88573	-2.58711	-2.10676	-0.106056	-0.958719	-0.894532	-1.21192	-0.839965	-0.915127	-1.37134	-1.07503	Yes	No	No	A_99_P166082	A_99_P166082_TC426391	hypothetical protein LOC100383423 [Zea mays]_x0001_protein phosphatase type 2-C [Zea mays]_x0001_unknown [Zea mays]	0	hypothetical protein SORBIDRAFT_01g038410 [Sorghum bicolor]_x0001_hypothetical protein SORBIDRAFT_01g038410 [Sorghum bicolor]	putative serine/threonine phosphatase type 2c [Sporobolus stapfianus]	0	0			FGAS019149 Triticum aestivum FGAS: Library 5 GATE 7 Triticum aestivum cDNA, mRNA sequence [CK207520]			Ta.56501		'29.4'	'protein.postranslational modification'	'a_99_p166082_tc426391'
A_99_P289946	8.78939	9.04602	8.69357	9.28243	9.02754	8.94997	10.0138	9.52062	8.35364	9.10538	9.80092	9.61493	1.17948	-1.06884	2.49706	1.17951	-1.35262	1.042	2.1545	1.25919	0.238149	-0.0960493	1.32023	0.238189	-0.435752	0.0593595	1.10735	0.3325	No	Yes	Yes	A_99_P289946	A_99_P289946_TC380709	hypothetical protein OsJ_01160 [Oryza sativa Japonica Group]	1e-12	hypothetical protein OsI_01241 [Oryza sativa Indica Group]	Os01g0257400 [Oryza sativa Japonica Group]_x0001_RecName: Full=Zinc finger CCCH domain-containing protein 5; Short=OsC3H5; AltName: Full=Zinc finger CCCH domain-containing protein ZFN-like 3_x0001_putative floral homeotic protein HUA1 [Oryza sativa Japonica Group]_x0001_unnamed protein product [Oryza sativa Japonica Group]_x0001_Os01g0257400 [Oryza sativa Japonica Group]	1e-12	1e-12			Triticum aestivum cDNA, clone: SET3_D09, cultivar: Chinese Spring [AK336091]			Ta.2231	TC437227	'35.2'	'not assigned.unknown'	'a_99_p289946_tc380709'
A_99_P364516	2.93806	4.75692	2.86623	3.10046	3.29202	5.02613	5.47806	5.00519	3.04864	5.2688	5.65089	5.03099	1.27806	1.20515	6.11278	3.74439	1.07966	1.42591	6.89073	3.81194	0.353952	0.26921	2.61183	1.90473	0.110573	0.511885	2.78466	1.93053	Yes	No	No	A_99_P364516	A_99_P364516_TC390503	Os02g0672700 [Oryza sativa Japonica Group]_x0001_putative DNA-directed RNA polymerase III [Oryza sativa Japonica Group]_x0001_putative DNA-directed RNA polymerase II [Oryza sativa Japonica Group]_x0001_Os02g0672700 [Oryza sativa Japonica Group]_x0001_unnamed protein product [Oryza sativa Japonica Group]_x0001_unnamed protein product [Oryza sativa Japonica Group]	2e-24	hypothetical protein LOC100193056 [Zea mays]_x0001_unknown [Zea mays]_x0001_hypothetical protein [Zea mays]	hypothetical protein SORBIDRAFT_04g032090 [Sorghum bicolor]_x0001_hypothetical protein SORBIDRAFT_04g032090 [Sorghum bicolor]	7e-22	2e-21			Rep: DNA-directed RNA polymerase subunit - Oryza sativa subsp. japonica (Rice), partial (46%) [TC390503]				TC390503	'35.2'	'not assigned.unknown'	'a_99_p364516_tc390503'
A_99_P151797	4.36678	4.03526	3.18655	3.98987	3.6804	2.52686	2.1178	3.48477	3.10393	3.6373	2.83024	3.92256	-1.60924	-2.84493	-2.09762	-1.41922	-2.39969	-1.31764	-1.28015	-1.04776	-0.68638	-1.50839	-1.06875	-0.5051	-1.26285	-0.397961	-0.356316	-0.0673084	No	Yes	Yes											CJ829832 Y. Ogihara unpublished cDNA library, whatlal Triticum aestivum cDNA clone whatlal2b16 5', mRNA sequence [CJ829832]			Ta.53181	TC452504	'35.2'	'not assigned.unknown'	'a_99_p151797_tc452504'
A_99_P560632	6.19089	5.85451	6.69319	6.3227	5.95102	5.09869	5.69233	4.88337	5.02737	5.10672	4.90298	4.96285	-1.18089	-1.68858	-2.0012	-2.71195	-2.24004	-1.67922	-3.45867	-2.56657	-0.239873	-0.755812	-1.00086	-1.43933	-1.16352	-0.747788	-1.79022	-1.35984	Yes	No	No	A_99_P560632	A_99_P560632_TC456261	hypothetical protein SORBIDRAFT_10g030880 [Sorghum bicolor]_x0001_hypothetical protein SORBIDRAFT_10g030880 [Sorghum bicolor]	1e-40	hypothetical protein SORBIDRAFT_10g030880 [Sorghum bicolor]_x0001_hypothetical protein SORBIDRAFT_10g030880 [Sorghum bicolor]	hypothetical protein OsI_24527 [Oryza sativa Indica Group]	1e-40	1e-39							TC456261	'29.4.1.57'	'protein.postranslational modification.kinase.receptor like cytoplasmatic kinase VII'	'a_99_p560632_tc456261'
A_99_P256996	10.9752	10.9606	11.6392	10.9412	10.4978	10.2724	10.7776	10.5258	10.409	10.2847	10.4682	10.8639	-1.39223	-1.61124	-1.81705	-1.33361	-1.48063	-1.59751	-2.25164	-1.05499	-0.4774	-0.68817	-0.861597	-0.415339	-0.566215	-0.675825	-1.17098	-0.0772276	No	Yes	Yes											Rep: Cytosolic glutathione peroxidase - Triticum monococcum (Einkorn wheat) (Small spelt), partial (24%) [TC437487]				TC437487	'35.2'	'not assigned.unknown'	'a_99_p256996'
A_99_P428097	4.41211	4.59114	8.54828	3.428	6.83608	8.11317	8.45786	6.60385	6.50843	4.7736	9.02016	5.77487	5.36649	11.4878	-1.06468	9.03702	4.27619	1.13482	1.38692	5.08718	2.42398	3.52203	-0.0904207	3.17585	2.09633	0.182466	0.471882	2.34687	Yes	No	No	A_99_P428097	A_99_P428097_TC387039	17.5kDa heat-shock protein [Triticum turgidum subsp. dicoccoides]	0	17.6kDa heat-shock protein [Triticum turgidum subsp. dicoccum]	heat shock protein 17.3 [Triticum aestivum]	0	0			Rep: 17.6kDa heat-shock protein - Triticum turgidum subsp. dicoccon, complete [TC387039]			Ta.28083	TC387039	'20.2.1'	'stress.abiotic.heat'	'a_99_p428097_tc387039'
A_99_P349581	5.78426	6.49521	5.93007	5.76475	5.34197	4.87081	4.95823	5.64582	5.50984	5.51948	5.29711	5.86991	-1.35876	-3.08313	-1.96135	-1.08593	-1.20951	-1.96663	-1.55075	1.07561	-0.442288	-1.6244	-0.971849	-0.118936	-0.27442	-0.975726	-0.632963	0.105154	No	Yes	Yes	A_99_P349581	A_99_P349581_TC398751	hypothetical protein SORBIDRAFT_08g016600 [Sorghum bicolor]_x0001_hypothetical protein SORBIDRAFT_08g016600 [Sorghum bicolor]	0	unknown [Zea mays]	Os03g0690500 [Oryza sativa Japonica Group]_x0001_putative oxygenase [Oryza sativa Japonica Group]_x0001_oxidoreductase, 2OG-Fe oxygenase family protein, expressed [Oryza sativa (japonica cultivar-group)]_x0001_hypothetical protein OsI_13090 [Oryza sativa Indica Group]_x0001_hypothetical protein OsJ_12172 [Oryza sativa Japonica Group]_x0001_Os03g0690500 [Oryza sativa Japonica Group]	0	0			Rep: Os03g0690500 protein - Oryza sativa subsp. japonica (Rice), partial (61%) [TC398751]				TC398751	'16.5.1.1.1.13'	'secondary metabolism.sulfur-containing.glucosinolates.synthesis.aliphatic.2-oxoglutarate-dependent dioxygenase'	'a_99_p349581_tc398751'
A_99_P333461	4.55535	4.77245	5.53525	4.92882	3.52444	3.26868	4.19918	2.967	3.38201	3.40934	3.18378	3.25916	-2.04332	-2.83581	-2.52461	-3.89554	-2.25534	-2.57238	-5.10344	-3.18141	-1.03092	-1.50376	-1.33606	-1.96182	-1.17335	-1.36311	-2.35147	-1.66967	Yes	Yes	Yes											Rep: Wali2 protein - Triticum aestivum (Wheat), partial (6%) [TC376163]				TC376163	'35.2'	'not assigned.unknown'	'a_99_p333461_tc376163'
A_99_P053097	6.93388	6.40346	6.54296	6.25785	6.26173	5.41906	5.52759	6.33126	6.28889	5.92554	5.71908	6.04606	-1.59344	-1.97849	-2.02142	1.0522	-1.56372	-1.39273	-1.77016	-1.15812	-0.672147	-0.9844	-1.01537	0.0734077	-0.644985	-0.477921	-0.823881	-0.211784	No	Yes	Yes											wre1n.pk0107.d9 wre1n Triticum aestivum cDNA clone wre1n.pk0107.d9 5' end, mRNA sequence [CA646151]			Ta.19027		'35.2'	'not assigned.unknown'	'a_99_p053097'
A_99_P449752	8.2564	8.51953	8.38104	8.53855	7.92517	8.01484	6.81682	8.17101	8.34307	8.00076	7.39946	8.35488	-1.25809	-1.41881	-2.95719	-1.29015	1.06191	-1.43273	-1.97463	-1.13577	-0.331235	-0.504683	-1.56423	-0.367543	0.0866661	-0.518767	-0.981582	-0.183675	No	Yes	Yes	A_99_P449752	A_99_P449752_TC403521	NBS-LRR resistance protein [Thinopyrum intermedium]	0	hypothetical protein OsI_27977 [Oryza sativa Indica Group]	Os08g0170200 [Oryza sativa Japonica Group]_x0001_Os08g0170200 [Oryza sativa Japonica Group]_x0001_hypothetical protein OsJ_26199 [Oryza sativa Japonica Group]	9e-33	6e-32							TC403521	'35.2'	'not assigned.unknown'	'a_99_p449752_tc403521'
A_99_P175079	4.82869	4.52112	4.93765	4.60558	3.87368	3.65404	3.9688	3.65772	3.55067	3.84877	3.35302	3.50754	-1.93858	-1.82397	-1.95728	-1.92901	-2.42505	-1.59367	-2.99931	-2.14063	-0.955004	-0.867086	-0.968848	-0.94786	-1.27802	-0.672353	-1.58463	-1.09804	Yes	Yes	Yes	A_99_P175079	A_99_P175079_CK152983	cold acclimation protein WCOR518 [Triticum aestivum]	4e-29	cold acclimation protein WCOR518 [Triticum aestivum]	cold acclimation protein WCOR518 [Triticum aestivum]	4e-29	3e-27			FGAS036062 Triticum aestivum FGAS: TaLt3 Triticum aestivum cDNA, mRNA sequence [CK152983]			Ta.58575		'26.21'	'misc.protease inhibitor/seed storage/lipid transfer protein (LTP) family protein'	'a_99_p175079_ck152983'
A_99_P388622	4.1734	4.53228	4.85326	4.49614	3.16033	3.3171	4.03538	3.4917	2.94403	2.87337	3.47345	2.9822	-2.0182	-2.3217	-1.76281	-2.00616	-2.34465	-3.15779	-2.60233	-2.85588	-1.01307	-1.21518	-0.817875	-1.00444	-1.22937	-1.65891	-1.37981	-1.51394	Yes	No	No																'35.2'	'not assigned.unknown'	'a_99_p388622_tc433333'
A_99_P336236	3.65923	1.93281	2.24333	1.87384	5.15319	4.85483	4.59946	5.70682	4.86073	4.13081	3.66417	2.65345	2.8166	7.5791	5.11996	14.2509	2.29978	4.58842	2.67741	1.71667	1.49396	2.92203	2.35613	3.83298	1.2015	2.198	1.42084	0.77961	Yes	Yes	Yes																'35.2'	'not assigned.unknown'	'a_99_p336236_be517948'
A_99_P394397	5.7304	5.72482	6.36288	5.97942	5.516	4.80092	5.40185	4.76402	4.74708	4.86626	4.66608	4.44831	-1.16022	-1.89725	-1.9467	-2.32205	-1.97701	-1.81323	-3.2418	-2.89008	-0.214399	-0.923907	-0.961029	-1.2154	-0.983318	-0.858562	-1.6968	-1.53111	Yes	No	No	A_99_P394397	A_99_P394397_TC411607	hypothetical protein OsI_27823 [Oryza sativa Indica Group]	0	hypothetical protein OsJ_26058 [Oryza sativa Japonica Group]	RecName: Full=Aquaporin NIP3-2; AltName: Full=NOD26-like intrinsic protein 3-2; AltName: Full=OsNIP3;2_x0001_putative nodulin [Oryza sativa Japonica Group]_x0001_putative nodulin [Oryza sativa Japonica Group]_x0001_hypothetical protein OsI_27822 [Oryza sativa Indica Group]	0	0			Rep: Aquaporin NIP3-2 - Oryza sativa subsp. japonica (Rice), partial (54%) [TC411607]				TC411607	'34.19.3'	'transport.Major Intrinsic Proteins.NIP'	'a_99_p394397_tc411607'
A_99_P473412	6.05833	5.91392	5.53365	5.7466	6.28239	6.58533	6.25958	5.83769	6.56659	6.38742	6.64854	5.84254	1.16801	1.59262	1.65397	1.06517	1.42233	1.38847	2.16578	1.06876	0.224054	0.671405	0.72593	0.0910864	0.508261	0.473495	1.11489	0.0959406	No	Yes	Yes																'35.2'	'not assigned.unknown'	'a_99_p473412'
A_99_P473917	10.3849	10.47	10.5374	10.0962	10.207	9.58554	9.1571	9.58327	9.92592	9.90419	9.14788	9.66988	-1.13127	-1.84605	-2.60326	-1.427	-1.37461	-1.4802	-2.61995	-1.34385	-0.177941	-0.884439	-1.38032	-0.51298	-0.459026	-0.565788	-1.38954	-0.42637	No	Yes	Yes	A_99_P473917	A_99_P473917_TC380606	HvB12D [Hordeum vulgare subsp. vulgare]_x0001_B12Dg1 [Hordeum vulgare subsp. vulgare]	6e-43	LOC100286358 [Zea mays]_x0001_B12D protein [Zea mays]_x0001_B12D protein [Zea mays]	LOC100281961 [Zea mays]_x0001_B12D protein [Zea mays]	2e-37	6e-37			Rep: HvB12D protein - Hordeum vulgare (Barley), complete [TC380606]				TC380606	'33.99'	'development.unspecified'	'a_99_p473917_tc380606'
A_99_P462657	8.03823	8.0072	7.46292	7.68479	8.07731	8.40247	8.69317	8.06654	8.05577	8.39874	8.67874	7.88521	1.02746	1.31519	2.34608	1.30292	1.01223	1.31179	2.32272	1.14903	0.0390835	0.395267	1.23025	0.381748	0.017539	0.391534	1.21582	0.200422	No	Yes	Yes	A_99_P462657	A_99_P462657_TC412236	hypothetical protein OsJ_27210 [Oryza sativa Japonica Group]	0	Os08g0398700 [Oryza sativa Japonica Group]_x0001_Os08g0398700 [Oryza sativa Japonica Group]_x0001_unnamed protein product [Oryza sativa Japonica Group]_x0001_hypothetical protein OsI_29144 [Oryza sativa Indica Group]	putative puromycin-sensitive aminopeptidase (PSA) [Oryza sativa Japonica Group]_x0001_putative puromycin-sensitive aminopeptidase (PSA) [Oryza sativa Japonica Group]	0	0			Rep: Os08g0398700 protein - Oryza sativa subsp. japonica (Rice), partial (26%) [TC412236]			Ta.54655	TC412236	'29.5'	'protein.degradation'	'a_99_p462657_tc412236'
A_99_P395552	9.51425	9.46695	9.8852	9.7806	9.318	9.73694	8.85905	9.78975	9.7587	9.06995	9.21371	9.63231	-1.14572	1.2058	-2.03659	1.00636	1.18464	-1.31677	-1.59272	-1.10825	-0.196252	0.269994	-1.02615	0.00914669	0.244446	-0.396998	-0.671493	-0.148288	No	Yes	Yes	A_99_P395552	A_99_P395552_TC419486	hypothetical protein SORBIDRAFT_01g013680 [Sorghum bicolor]_x0001_hypothetical protein SORBIDRAFT_01g013680 [Sorghum bicolor]	0	hypothetical protein SORBIDRAFT_01g013680 [Sorghum bicolor]_x0001_hypothetical protein SORBIDRAFT_01g013680 [Sorghum bicolor]	hypothetical protein SORBIDRAFT_01g013680 [Sorghum bicolor]_x0001_hypothetical protein SORBIDRAFT_01g013680 [Sorghum bicolor]	0	0			Rep: NPH3 family protein - Oryza sativa subsp. japonica (Rice), partial (30%) [TC419486]			Ta.63287	TC419486	'30.11'	'signalling.light'	'a_99_p395552_tc419486'
A_99_P534392	6.27345	6.38291	6.55622	7.32998	6.72496	6.6662	8.14263	7.04746	6.77991	6.25387	7.46452	7.47336	1.36747	1.21697	3.00302	-1.21632	1.42056	-1.09356	1.87684	1.10449	0.451511	0.283288	1.58641	-0.282517	0.50646	-0.129037	0.908305	0.143387	No	Yes	Yes	A_99_P534392	A_99_P534392_TC446276	hypothetical protein OsI_10173 [Oryza sativa Indica Group]	0	Os03g0168300 [Oryza sativa Japonica Group]_x0001_expressed protein [Oryza sativa (japonica cultivar-group)]_x0001_Os03g0168300 [Oryza sativa Japonica Group]_x0001_unnamed protein product [Oryza sativa Japonica Group]_x0001_hypothetical protein OsJ_09559 [Oryza sativa Japonica Group]	hypothetical protein [Oryza sativa Japonica Group]	0	0			Rep: Chromosome chr14 scaffold_21, whole genome shotgun sequence - Vitis vinifera (Grape), partial (17%) [TC434849]				TC446276	'35.2'	'not assigned.unknown'	'a_99_p534392_tc446276'
A_99_P061208	6.7563	6.06541	6.99255	6.78469	6.5389	5.49147	6.70632	4.9563	5.21733	5.4105	5.43975	5.3937	-1.16264	-1.48859	-1.21945	-3.5514	-2.90586	-1.57452	-2.93387	-2.62258	-0.217398	-0.573947	-0.286234	-1.82839	-1.53897	-0.654914	-1.5528	-1.39099	Yes	No	No											wlm96.pk050.f8 wlm96 Triticum aestivum cDNA clone wlm96.pk050.f8 5' end, mRNA sequence [CA691464]			Ta.22647	TC447518	'35.2'	'not assigned.unknown'	'a_99_p061208_tc447518'
A_99_P120399	5.03822	5.54943	5.60348	5.25372	4.50094	4.90217	4.28028	4.70567	4.54583	5.28171	4.5831	4.97678	-1.45124	-1.56619	-2.50221	-1.46211	-1.40678	-1.20391	-2.02845	-1.21163	-0.537285	-0.647262	-1.3232	-0.548047	-0.492392	-0.267724	-1.02038	-0.276945	No	Yes	Yes											CJ720148 Y.Ogihara unpublished cDNA library Wh_VWD Triticum aestivum cDNA clone whvd6p06 5', mRNA sequence [CJ720148]			Ta.44243	TC455405	'35.2'	'not assigned.unknown'	'a_99_p120399_tc455405'
A_99_P250781	7.81581	8.16662	7.94328	7.71811	7.46634	8.2728	8.8137	7.38601	8.14566	8.32669	9.20174	7.76142	-1.27409	1.07637	1.82819	-1.25884	1.25689	1.11733	2.3924	1.03048	-0.349469	0.106176	0.870419	-0.332095	0.329854	0.160061	1.25846	0.0433121	No	Yes	Yes	A_99_P250781	A_99_P250781_TC420786	hypothetical protein OsJ_13213 [Oryza sativa Japonica Group]	1e-40	hypothetical protein OsI_14152 [Oryza sativa Indica Group]	Os03g0829200 [Oryza sativa Japonica Group]_x0001_putative hydrolase [Oryza sativa Japonica Group]_x0001_putative hydrolase [Oryza sativa Japonica Group]_x0001_hydrolase, alpha/beta fold family protein, expressed [Oryza sativa (japonica cultivar-group)]_x0001_Os03g0829200 [Oryza sativa Japonica Group]_x0001_unnamed protein product [Oryza sativa Japonica Group]	1e-40	1e-40			Rep: Epoxide hydrolase - Ananas comosus (Pineapple), partial (31%) [TC420786]				TC420786	'26.1'	'misc.misc2'	'a_99_p250781_tc420786'
A_99_P257286	4.86629	3.67784	3.95869	3.61595	5.76574	4.21614	6.08751	4.78489	5.11918	4.95748	5.1417	4.53694	1.86536	1.45226	4.37359	2.24847	1.19159	2.42779	2.27049	1.89341	0.89945	0.538301	2.12882	1.16894	0.252882	1.27965	1.183	0.920988	Yes	Yes	Yes	A_99_P257286	A_99_P257286_TC447692	hypothetical protein OsJ_23848 [Oryza sativa Japonica Group]	0	Os07g0281800 [Oryza sativa Japonica Group]_x0001_Os07g0281800 [Oryza sativa Japonica Group]	RecName: Full=Putative aldehyde oxidase-like protein_x0001_putative aldehyde oxidase [Oryza sativa Japonica Group]	0	0			Rep: Aldehyde oxidase 1 - Lactuca sativa (Garden lettuce), partial (13%) [TC447692]				TC447692	'17.1.1'	'hormone metabolism.abscisic acid.synthesis-degradation'	'a_99_p257286_tc447692'
A_99_P316966	3.32619	4.40869	4.35133	4.13476	2.4342	3.40514	3.19567	3.58852	2.85097	3.33585	3.41452	2.60335	-1.85573	-2.00492	-2.22787	-1.46028	-1.39012	-2.10357	-1.9143	-2.89069	-0.89199	-1.00354	-1.15567	-0.546247	-0.475214	-1.07284	-0.936817	-1.53141	Yes	No	No															TC372205	'35.2'	'not assigned.unknown'	'a_99_p316966'
A_99_P517677	7.19316	7.71776	6.68015	6.63273	7.13479	8.20461	7.80517	6.15028	7.19861	8.1868	7.70659	6.45154	-1.04129	1.40138	2.18105	-1.39712	1.00378	1.38419	2.037	-1.13382	-0.0583706	0.486852	1.12503	-0.482453	0.00544977	0.469047	1.02645	-0.181193	No	Yes	Yes	A_99_P517677	A_99_P517677_TC439582	HMG-I/Y protein HMGa [Triticum aestivum]	1e-35	HMG-I/Y protein HMGa [Triticum aestivum]	hypothetical protein SORBIDRAFT_07g020920 [Sorghum bicolor]_x0001_hypothetical protein SORBIDRAFT_07g020920 [Sorghum bicolor]	4e-12	4e-22			Rep: HMG-I/Y protein HMGa - Triticum aestivum (Wheat), partial (66%) [TC439582]			Ta.40200	TC439582	'35.2'	'not assigned.unknown'	'a_99_p517677_tc439582'
A_99_P529862	8.95755	9.21069	8.7982	8.6554	8.45346	8.01223	7.98591	8.1816	7.98689	8.70636	7.7387	8.28275	-1.41823	-2.29496	-1.756	-1.38877	-1.95974	-1.41847	-2.08421	-1.29473	-0.504088	-1.19847	-0.812295	-0.473804	-0.970665	-0.504338	-1.0595	-0.372648	No	Yes	Yes	A_99_P529862	A_99_P529862_TC442790	LacZ-alpha [Shuttle vector pLPV111]	6e-06	conserved domain protein [Ruminococcus albus 8]_x0001_conserved domain protein [Ruminococcus albus 8]	conserved hypothetical protein [Ruminococcus albus 8]_x0001_conserved hypothetical protein [Ruminococcus albus 8]	8e-06	8e-06						Ta.9309	TC444492	'35.2'	'not assigned.unknown'	'a_99_p529862_tc442790'
A_99_P296956	10.3584	10.4112	10.503	10.6654	10.9235	11.3581	11.4999	10.7253	11.1155	10.9208	11.8142	10.8701	1.47955	1.92774	1.99566	1.04244	1.69017	1.42367	2.48136	1.15246	0.56516	0.946907	0.996867	0.0599709	0.757173	0.50962	1.31113	0.204719	No	Yes	Yes	A_99_P296956	A_99_P296956_TC398093	hypothetical protein OsI_00239 [Oryza sativa Indica Group]	0	Os01g0128800 [Oryza sativa Japonica Group]_x0001_Os01g0128800 [Oryza sativa Japonica Group]	plant synaptotagmin [Sorghum bicolor]_x0001_plant synaptotagmin [Sorghum bicolor]	0	0			Triticum aestivum cDNA, clone: WT002_M02, cultivar: Chinese Spring [AK331942]			Ta.34802	TC398093	'35.1.19'	'not assigned.no ontology.C2 domain-containing protein'	'a_99_p296956_tc398093'
A_99_P318571	7.16496	7.25254	6.4559	6.74907	6.33355	5.95817	5.26671	5.94888	6.39035	6.47342	5.28971	6.78652	-1.77942	-2.45269	-2.28025	-1.74133	-1.71072	-1.71609	-2.2442	1.0263	-0.831406	-1.29437	-1.18919	-0.800187	-0.774607	-0.779122	-1.1662	0.0374536	Yes	No	No	A_99_P318571	A_99_P318571_TC379552	hypothetical protein LOC100383403 [Zea mays]_x0001_unknown [Zea mays]	0	hypothetical protein LOC100383403 [Zea mays]_x0001_unknown [Zea mays]	hypothetical protein LOC100383403 [Zea mays]_x0001_unknown [Zea mays]	5e-38	5e-38			Rep: Chromosome chr8 scaffold_34, whole genome shotgun sequence - Vitis vinifera (Grape), partial (56%) [TC379552]			Ta.33864	TC379552	'33.99'	'development.unspecified'	'a_99_p318571_tc379552'
A_99_P285071	10.4977	9.92869	8.87086	9.1068	10.8971	10.923	9.72791	9.68001	11.2552	10.5484	9.9288	9.50932	1.31902	1.99207	1.81133	1.48783	1.69062	1.53653	2.08196	1.32181	0.399464	0.994267	0.857051	0.573213	0.75755	0.61968	1.05794	0.402516	No	Yes	Yes	A_99_P285071	A_99_P285071_TC442926	universal stress protein [Hordeum vulgare subsp. vulgare]	0	hypothetical protein OsI_27297 [Oryza sativa Indica Group]	putative universal stress protein USP1 [Oryza sativa Indica Group]	0	0			Rep: Universal stress protein - Hordeum vulgare var. distichum (Two-rowed barley), partial (92%) [TC442926]				TC442926	'20.2.99'	'stress.abiotic.unspecified'	'a_99_p285071_tc442926'
A_99_P278066	9.73776	9.37703	8.00073	7.71877	8.14866	7.67452	7.30201	7.23203	8.10908	8.56246	7.45123	8.25209	-3.00862	-3.25466	-1.62307	-1.40128	-3.09231	-1.75877	-1.46359	1.44725	-1.5891	-1.7025	-0.698725	-0.48674	-1.62868	-0.814566	-0.549509	0.533319	Yes	No	No	A_99_P278066	A_99_P278066_TC381807	B0616E02-H0507E05.5 [Oryza sativa (indica cultivar-group)]_x0001_hypothetical protein OsI_14566 [Oryza sativa Indica Group]	0	Os04g0105700 [Oryza sativa Japonica Group]_x0001_unknown [Oryza sativa Japonica Group]_x0001_OSJNBb0085F13.1 [Oryza sativa (japonica cultivar-group)]_x0001_OSJNBb0004G23.6 [Oryza sativa (japonica cultivar-group)]_x0001_Os04g0105700 [Oryza sativa Japonica Group]_x0001_unnamed protein product [Oryza sativa Japonica Group]_x0001_unnamed protein product [Oryza sativa Japonica Group]_x0001_unnamed pro…	hypothetical protein SORBIDRAFT_02g003450 [Sorghum bicolor]_x0001_hypothetical protein SORBIDRAFT_02g003450 [Sorghum bicolor]	0	0			Rep: F23N19.15 - Arabidopsis thaliana (Mouse-ear cress), partial (82%) [TC381807]				TC381807	'35.2'	'not assigned.unknown'	'a_99_p278066_tc381807'
A_99_P246296	11.8748	11.7829	11.6626	11.3421	11.6873	11.347	10.6177	11.6142	11.5679	11.6651	10.8567	11.4364	-1.13879	-1.35268	-2.06327	1.20759	-1.23701	-1.08502	-1.74823	1.06757	-0.187504	-0.435825	-1.04494	0.272125	-0.306859	-0.117723	-0.805895	0.0943241	No	Yes	Yes	A_99_P246296	A_99_P246296_TC398984	Os12g0429200 [Oryza sativa Japonica Group]_x0001_RecName: Full=Beta-galactosidase 15; Short=Lactase 15; Flags: Precursor_x0001_Os12g0429200 [Oryza sativa Japonica Group]	0	Os12g0429200 [Oryza sativa Japonica Group]_x0001_RecName: Full=Beta-galactosidase 15; Short=Lactase 15; Flags: Precursor_x0001_Os12g0429200 [Oryza sativa Japonica Group]	hypothetical protein SORBIDRAFT_08g004410 [Sorghum bicolor]_x0001_hypothetical protein SORBIDRAFT_08g004410 [Sorghum bicolor]	0	0			Triticum aestivum cDNA, clone: WT004_F13, cultivar: Chinese Spring [AK332584]			Ta.6326	TC398984	'26.3.2'	'misc.gluco-, galacto- and mannosidases.beta-galactosidase'	'a_99_p246296_tc398984'
A_99_P128840	4.32685	4.70855	4.93914	4.44315	4.30284	3.44423	3.8797	3.53298	3.43433	3.86439	3.54335	3.45943	-1.01678	-2.40215	-2.08411	-1.87927	-1.85642	-1.79522	-2.63131	-1.97756	-0.0240145	-1.26433	-1.05943	-0.910174	-0.892524	-0.844161	-1.39578	-0.98372	Yes	No	No	A_99_P128840	A_99_P128840_TC396818	F-box protein-like protein [Oryza sativa Japonica Group]	0	F-box protein-like protein [Oryza sativa Japonica Group]	hypothetical protein OsJ_24139 [Oryza sativa Japonica Group]	0	0			CJ567774 Y.Ogihara unpublished cDNA library Wh_MS Triticum aestivum cDNA clone rwhms18h14 3', mRNA sequence [CJ567774]			Ta.46945		'29.5.11.4.3.2'	'protein.degradation.ubiquitin.E3.SCF.FBOX'	'a_99_p128840_tc396818'
A_99_P479002	8.17503	9.11336	8.82366	9.92078	7.81618	7.69508	7.66445	8.23053	7.68116	7.86409	7.60172	8.47508	-1.28241	-2.67267	-2.23336	-3.22713	-1.40822	-2.37722	-2.3326	-2.72394	-0.358859	-1.41828	-1.15922	-1.69025	-0.49387	-1.24928	-1.22194	-1.4457	Yes	Yes	Yes	A_99_P479002	A_99_P479002_TC369453	putative cellulose synthase [Triticum aestivum]	0	putative cellulose synthase catalytic subunit [Hordeum vulgare]	Os07g0208500 [Oryza sativa Japonica Group]_x0001_RecName: Full=Probable cellulose synthase A catalytic subunit 8 [UDP-forming]; AltName: Full=OsCesA8_x0001_cellulose synthase-4 [Oryza sativa Japonica Group]_x0001_cellulose synthase-4 [Oryza sativa Japonica Group]_x0001_Os07g0208500 [Oryza sativa Japonica Group]_x0001_hypothetical protein OsJ_23516 [Oryza sativa Japonica Group]_x0001_unnamed prote…	0	0	CesA protein	CesA	Triticum aestivum CesA mRNA for putative cellulose synthase, complete cds [AB158407]		542808	Ta.54488	TC421591	'10.2.1'	'cell wall.cellulose synthesis.cellulose synthase'	'a_99_p479002_tc369453'
A_99_P541012	9.87043	10.3503	10.0213	9.79086	9.4152	9.62558	8.98502	9.73364	9.62944	9.86294	9.26867	9.56081	-1.371	-1.65262	-2.05097	-1.04046	-1.1818	-1.40191	-1.6849	-1.17287	-0.455234	-0.724758	-1.03631	-0.0572195	-0.24099	-0.487395	-0.752662	-0.230045	No	Yes	Yes	A_99_P541012	A_99_P541012_TC448865	Os06g0174400 [Oryza sativa Japonica Group]_x0001_putative synaptobrevin 1 [Oryza sativa Japonica Group]_x0001_Os06g0174400 [Oryza sativa Japonica Group]_x0001_unnamed protein product [Oryza sativa Japonica Group]_x0001_hypothetical protein OsI_21875 [Oryza sativa Indica Group]_x0001_hypothetical protein OsJ_20311 [Oryza sativa Japonica Group]	1e-19	Os06g0174400 [Oryza sativa Japonica Group]_x0001_putative synaptobrevin 1 [Oryza sativa Japonica Group]_x0001_Os06g0174400 [Oryza sativa Japonica Group]_x0001_unnamed protein product [Oryza sativa Japonica Group]_x0001_hypothetical protein OsI_21875 [Oryza sativa Indica Group]_x0001_hypothetical protein OsJ_20311 [Oryza sativa Japonica Group]	synaptobrevin homolog [Oryza sativa Indica Group]	1e-19	1e-19			Rep: Synaptobrevin homolog - Oryza sativa subsp. indica (Rice), partial (58%) [TC448865]				TC448865	'35.2'	'not assigned.unknown'	'a_99_p541012_tc448865'
A_99_P303856	9.61004	9.48848	8.75271	8.46534	8.45286	8.3258	7.89001	7.64031	8.51542	8.61177	8.11972	8.49152	-2.23022	-2.23872	-1.81844	-1.77157	-2.13557	-1.83617	-1.55077	1.01831	-1.15718	-1.16267	-0.862701	-0.825032	-1.09462	-0.876701	-0.632987	0.0261812	Yes	No	No	A_99_P303856	A_99_P303856_TC399191	GTP-binding protein-related [Arabidopsis thaliana]	0	GTP-binding protein-related [Arabidopsis thaliana]	hypothetical protein ARALYDRAFT_474672 [Arabidopsis lyrata subsp. lyrata]_x0001_hypothetical protein ARALYDRAFT_474672 [Arabidopsis lyrata subsp. lyrata]	0	0			Rep: GTP-binding protein-related - Arabidopsis thaliana, partial (86%) [TC399191]				TC399191	'30.5'	'signalling.G-proteins'	'a_99_p303856_tc399191'
A_99_P156842	6.40888	6.5442	7.05667	6.61254	5.8313	5.34319	5.89826	5.07354	5.29196	4.94479	4.92681	4.78465	-1.49234	-2.29901	-2.23211	-2.90593	-2.16884	-3.03021	-4.37674	-3.55018	-0.577578	-1.20101	-1.15841	-1.539	-1.11692	-1.59942	-2.12986	-1.82789	Yes	Yes	Yes											FGAS029735 Triticum aestivum FGAS: Library 6 CAP GATE 1 Triticum aestivum cDNA, mRNA sequence [CK217733]			Ta.54395		'35.2'	'not assigned.unknown'	'a_99_p156842'
A_99_P125205	6.62405	6.46237	6.79115	6.64345	6.24864	6.04156	5.99649	5.76586	6.02398	5.94137	5.7889	5.73156	-1.29721	-1.33867	-1.73466	-1.83731	-1.51579	-1.43495	-2.00311	-1.88152	-0.375413	-0.420805	-0.794654	-0.877593	-0.600074	-0.521001	-1.00225	-0.911895	No	Yes	Yes	A_99_P125205	A_99_P125205_TC384808	hypothetical protein OsI_06611 [Oryza sativa Indica Group]_x0001_hypothetical protein OsJ_06120 [Oryza sativa Japonica Group]	0	unnamed protein product [Oryza sativa Japonica Group]	putative cyclic nucleotide-gated calmodulin-binding ion channel [Oryza sativa Japonica Group]	0	0			FGAS085242 Triticum aestivum FGAS: Library 2 Gate 3 Triticum aestivum cDNA, mRNA sequence [DR740314]			Ta.25613	TC384808	'34.22'	'transport.cyclic nucleotide or calcium regulated channels'	'a_99_p125205_tc384808'
A_99_P339881	10.5848	9.98937	9.89961	10.6272	10.8278	10.9962	10.5899	10.6978	10.9223	10.0767	10.5543	10.8665	1.18344	2.00952	1.61366	1.05015	1.26356	1.06242	1.57427	1.18045	0.242988	1.00685	0.690336	0.0705986	0.337493	0.0873528	0.654683	0.239331	No	Yes	Yes																'35.2'	'not assigned.unknown'	'a_99_p339881'
A_99_P120974	10.2372	10.4976	10.054	10.2674	9.73383	9.687	9.0003	9.67902	10.0749	9.88843	9.40132	9.74034	-1.41747	-1.75397	-2.07586	-1.50353	-1.11905	-1.52541	-1.57209	-1.44095	-0.503317	-0.810624	-1.05371	-0.58835	-0.162273	-0.609196	-0.652688	-0.527023	No	Yes	Yes									beta-tubulin 4	Tubb4	Triticum aestivum beta-tubulin 4 (Tubb4) mRNA, complete cds [U76895]		543260	Ta.44405	TC369670	'35.2'	'not assigned.unknown'	'a_99_p120974'
A_99_P286136	4.45749	5.16085	4.90722	2.73203	3.66206	4.06507	2.19689	3.12846	3.57016	4.151	2.90711	2.44849	-1.7356	-2.13729	-6.54472	1.31625	-1.84975	-2.01371	-4.00031	-1.21718	-0.795433	-1.09578	-2.71033	0.396429	-0.88733	-1.00985	-2.00011	-0.283547	Yes	No	No	A_99_P286136	A_99_P286136_TC439869	LOC100281263 [Zea mays]_x0001_thaumatin-like protein precursor [Zea mays]_x0001_unknown [Zea mays]	1e-32	hypothetical protein OsJ_22450 [Oryza sativa Japonica Group]	hypothetical protein OsI_24266 [Oryza sativa Indica Group]	1e-32	1e-32			Rep: Thaumatin-like protein - Brassica campestris (Field mustard), partial (27%) [TC439869]				TC439869	'20.1'	'stress.biotic'	'a_99_p286136_tc439869'
A_99_P100620	7.27451	6.08994	5.26666	5.19388	6.62132	4.97445	3.10925	4.87991	6.2728	6.15181	4.38678	5.25207	-1.57265	-2.16668	-4.46114	-1.24312	-2.00238	1.04382	-1.84022	1.04116	-0.653194	-1.11549	-2.15741	-0.313965	-1.00172	0.0618739	-0.879882	0.0581965	Yes	No	No	A_99_P100620	A_99_P100620_TC393395	BCL-2 binding anthanogene-1 [Zea mays]_x0001_BCL-2 binding anthanogene-1 [Zea mays]_x0001_BCL-2 binding anthanogene-1 [Zea mays]_x0001_BCL-2 binding anthanogene-1 [Zea mays]	0	hypothetical protein SORBIDRAFT_03g043180 [Sorghum bicolor]_x0001_hypothetical protein SORBIDRAFT_03g043180 [Sorghum bicolor]	Os01g0907200 [Oryza sativa Japonica Group]_x0001_P0497A05.5 [Oryza sativa Japonica Group]_x0001_Os01g0907200 [Oryza sativa Japonica Group]_x0001_hypothetical protein OsI_04847 [Oryza sativa Indica Group]_x0001_hypothetical protein OsJ_04470 [Oryza sativa Japonica Group]	0	0			Rep: Ubiquitin-like protein - Oryza sativa subsp. japonica (Rice), partial (46%) [TC393395]				TC393395	'29.5.11.1'	'protein.degradation.ubiquitin.ubiquitin'	'a_99_p100620_tc393395'
A_99_P022369	9.66049	8.93072	10.1881	9.72262	9.66695	8.34293	9.31704	7.73103	8.0832	8.38301	8.1225	8.30408	1.00449	-1.50294	-1.82901	-3.97673	-2.98408	-1.46176	-4.18609	-2.67315	0.00646019	-0.587787	-0.87106	-1.99158	-1.57729	-0.547709	-2.06561	-1.41854	Yes	No	No	A_99_P022369	A_99_P022369_BQ162290	hypothetical protein SELMODRAFT_422911 [Selaginella moellendorffii]_x0001_hypothetical protein SELMODRAFT_422911 [Selaginella moellendorffii]	5e-17	hypothetical protein SELMODRAFT_185373 [Selaginella moellendorffii]_x0001_hypothetical protein SELMODRAFT_185373 [Selaginella moellendorffii]	histone acetyltransferase 5 [Arabidopsis lyrata subsp. lyrata]_x0001_histone acetyltransferase 5 [Arabidopsis lyrata subsp. lyrata]	5e-17	6e-17			WHE0763_E04_I07ZT Wheat heat-stressed seedling cDNA library Triticum aestivum cDNA clone WHE0763_E04_I07, mRNA sequence [BQ162290]			Ta.8731		'27.3.54'	'RNA.regulation of transcription.Histone acetyltransferases'	'a_99_p022369_bq162290'
A_99_P411102	5.0166	5.0912	5.57011	5.17028	5.25597	4.31593	4.68596	4.05305	4.21102	4.35015	4.14879	3.76011	1.18047	-1.71151	-1.84568	-2.1693	-1.74785	-1.67139	-2.67829	-2.65768	0.239367	-0.775269	-0.88415	-1.11723	-0.805585	-0.741048	-1.42131	-1.41017	Yes	No	No											Rep: Atency associated nuclear antigen-like - Oryza sativa subsp. japonica (Rice), partial (4%) [TC373168]			Ta.24424	TC373168	'35.2'	'not assigned.unknown'	'a_99_p411102_tc373168'
A_99_P146457	4.00854	4.14464	4.96521	4.33178	2.94832	2.6613	2.7324	2.92669	2.65151	2.25713	2.13509	2.293	-2.08526	-2.79594	-4.70049	-2.64834	-2.56158	-3.69996	-7.11137	-4.10899	-1.06023	-1.48333	-2.23281	-1.40509	-1.35703	-1.88751	-2.83013	-2.03878	Yes	Yes	Yes											FGAS006617 Triticum aestivum FGAS: Library 3 Gate 6 Triticum aestivum cDNA, mRNA sequence [CK198136]			Ta.51904		'35.2'	'not assigned.unknown'	'a_99_p146457_ck198136'
A_99_P447477	8.50901	8.45956	9.17597	8.90196	8.24845	7.75813	8.21384	7.95538	7.69434	8.10848	7.98211	8.2127	-1.19795	-1.62612	-1.94818	-1.92729	-1.75889	-1.27552	-2.28764	-1.61245	-0.260562	-0.70143	-0.962128	-0.946571	-0.814662	-0.351082	-1.19386	-0.689255	No	Yes	Yes											Rep: Ser/Thr protein kinase - Oenococcus oeni ATCC BAA-1163, partial (6%) [TC401947]				TC401947	'35.2'	'not assigned.unknown'	'a_99_p447477_tc401947'
A_99_P211761	10.693	10.849	11.4876	10.9014	10.5162	10.3987	10.3526	10.7932	10.8276	10.4647	10.6727	10.4792	-1.13032	-1.36632	-2.19618	-1.07782	1.09783	-1.3052	-1.75921	-1.3399	-0.176726	-0.450296	-1.135	-0.108121	0.13466	-0.384275	-0.814924	-0.422122	No	Yes	Yes	A_99_P211761	A_99_P211761_TC379998	lipid transfer protein-like [Oryza sativa Japonica Group]_x0001_unnamed protein product [Oryza sativa Japonica Group]_x0001_unnamed protein product [Oryza sativa Japonica Group]	0	hypothetical protein OsI_30026 [Oryza sativa Indica Group]	Os08g0532800 [Oryza sativa Japonica Group]_x0001_lipid transfer protein-like [Oryza sativa Japonica Group]_x0001_Os08g0532800 [Oryza sativa Japonica Group]_x0001_hypothetical protein OsJ_28065 [Oryza sativa Japonica Group]_x0001_unnamed protein product [Oryza sativa Japonica Group]_x0001_unnamed protein product [Oryza sativa Japonica Group]	0	0			Rep: Lipid transfer protein-like - Oryza sativa subsp. japonica (Rice), partial (77%) [TC379998]			Ta.41353	TC379998	'11.6'	'lipid metabolism.lipid transfer proteins etc'	'a_99_p211761_tc379998'
A_99_P200801	6.83002	4.58267	7.51011	3.52455	6.6078	5.21235	3.04427	2.20983	6.23444	2.42323	3.5344	2.09652	-1.16653	1.54722	-22.098	-2.48755	-1.51107	-4.46743	-15.7329	-2.6908	-0.222219	0.629679	-4.46584	-1.31473	-0.595575	-2.15944	-3.97572	-1.42803	Yes	No	No	A_99_P200801	A_99_P200801_TC394325	RecName: Full=Probable nicotianamine synthase 2; AltName: Full=HvNAS2; AltName: Full=S-adenosyl-L-methionine:S-adenosyl-L-methionine:S- adenosyl-methionine 3-amino-3-carboxypropyltransferase 2_x0001_nicochianamine synthase 2 [Hordeum vulgare subsp. vulgare]	0	RecName: Full=Probable nicotianamine synthase 3; AltName: Full=HvNAS3; AltName: Full=S-adenosyl-L-methionine:S-adenosyl-L-methionine:S- adenosyl-methionine 3-amino-3-carboxypropyltransferase 3_x0001_nicochianamine synthase 3 [Hordeum vulgare subsp. vulgare]	RecName: Full=Probable nicotianamine synthase 6; AltName: Full=HvNAS6; AltName: Full=S-adenosyl-L-methionine:S-adenosyl-L-methionine:S- adenosyl-methionine 3-amino-3-carboxypropyltransferase 6_x0001_nicotianamine Synthase 6 [Hordeum vulgare subsp. vulgare]	0	0			Rep: Probable nicotianamine synthase 2 - Hordeum vulgare (Barley), partial (41%) [TC394325]			Ta.37977	TC394325	'15.2'	'metal handling.binding, chelation and storage'	'a_99_p200801_tc394325'
A_99_P274591	4.96504	5.34034	4.57491	4.83495	5.29601	5.64037	5.58014	5.04973	4.90156	5.83019	5.24266	5.15809	1.25785	1.23117	2.00727	1.16053	-1.04498	1.4043	1.5886	1.25105	0.330965	0.300032	1.00523	0.214782	-0.0634799	0.489847	0.667755	0.323144	No	Yes	Yes	A_99_P274591	A_99_P274591_TC403797	unknown [Zea mays]	0	ASC1-like protein 1 [Zea mays]_x0001_ASC1-like protein 1 [Zea mays]	hypothetical protein OsJ_29136 [Oryza sativa Japonica Group]	0	0							TC403797	'11.8.1'	'lipid metabolism.'exotics' (steroids, squalene etc).sphingolipids'	'a_99_p274591_tc403797'
A_99_P532367	5.64546	5.8443	6.17438	5.69724	5.23279	4.67617	5.21187	5.23569	4.51776	5.11531	5.08052	5.40325	-1.33115	-2.24721	-1.9487	-1.37702	-2.18511	-1.65747	-2.13445	-1.22602	-0.412672	-1.16813	-0.962511	-0.461548	-1.1277	-0.728986	-1.09386	-0.293987	No	Yes	Yes	A_99_P532367	A_99_P532367_TC445461	hypothetical protein SORBIDRAFT_02g040980 [Sorghum bicolor]_x0001_hypothetical protein SORBIDRAFT_02g040980 [Sorghum bicolor]	3e-35	hypothetical protein SORBIDRAFT_02g040980 [Sorghum bicolor]_x0001_hypothetical protein SORBIDRAFT_02g040980 [Sorghum bicolor]	hypothetical protein SORBIDRAFT_02g040980 [Sorghum bicolor]_x0001_hypothetical protein SORBIDRAFT_02g040980 [Sorghum bicolor]	3e-35	3e-35			CJ778107 Y. Ogihara unpublished cDNA library, whatl Triticum aestivum cDNA clone whatl25c05 5', mRNA sequence [CJ778107]			Ta.39213	TC445461	'35.2'	'not assigned.unknown'	'a_99_p532367_tc445461'
A_99_P256406	8.93704	9.45632	7.74694	8.2433	8.74697	8.10606	6.87869	8.2297	8.31884	8.36816	6.61133	7.78639	-1.14082	-2.54958	-1.82544	-1.00947	-1.53496	-2.12603	-2.19711	-1.3726	-0.190073	-1.35026	-0.868248	-0.0136042	-0.618204	-1.08816	-1.13561	-0.456914	No	Yes	Yes	A_99_P256406	A_99_P256406_TC437394	RecName: Full=Fructan 1-exohydrolase; Flags: Precursor_x0001_fructan 1-exohydrolase w1 [Triticum urartu]	0	RecName: Full=Fructan 1-exohydrolase; Flags: Precursor_x0001_fructan 1-exohydrolase w1 [Triticum urartu]	RecName: Full=Fructan 1-exohydrolase w1; Flags: Precursor_x0001_fructan 1-exohydrolase w1 precursor [Triticum aestivum]_x0001_fructan 1-exohydrolase w1 [Triticum aestivum]	0	0	fructan 1-exohydrolase	1-FEH	Triticum aestivum mRNA for fructan 1-exohydrolase (1-FEH gene) [AJ508387]		543441	Ta.199	TC437394	'2.2.1.3.2'	'major CHO metabolism.degradation.sucrose.invertases.cell wall'	'a_99_p256406_tc437394'
A_99_P255461	8.65031	9.48278	9.25608	10.1451	8.08591	7.854	7.77834	8.95353	7.9156	8.38015	7.71926	9.19895	-1.47877	-3.09253	-2.78511	-2.28402	-1.66406	-2.14746	-2.90154	-1.92674	-0.564396	-1.62879	-1.47773	-1.19157	-0.734706	-1.10263	-1.53682	-0.946159	Yes	Yes	Yes	A_99_P255461	A_99_P255461_TC397856	hypothetical protein SORBIDRAFT_06g027830 [Sorghum bicolor]_x0001_hypothetical protein SORBIDRAFT_06g027830 [Sorghum bicolor]	0	hypothetical protein LOC100280073 [Zea mays]_x0001_unknown [Zea mays]	Os08g0230200 [Oryza sativa Japonica Group]_x0001_unknown protein [Oryza sativa Japonica Group]_x0001_unknown protein [Oryza sativa Japonica Group]_x0001_Os08g0230200 [Oryza sativa Japonica Group]_x0001_hypothetical protein OsI_28323 [Oryza sativa Indica Group]_x0001_hypothetical protein OsJ_26491 [Oryza sativa Japonica Group]_x0001_unnamed protein product [Oryza sativa Japonica Group]	0	0						Ta.1798	TC397856	'35.1'	'not assigned.no ontology'	'a_99_p255461_tc397856'
A_99_P441487	12.5366	12.6069	12.8491	12.7808	12.4906	12.3484	11.3489	12.5873	12.7502	12.2574	11.7425	12.4759	-1.03242	-1.19624	-2.82889	-1.14352	1.15954	-1.27407	-2.1534	-1.23535	-0.0460281	-0.258512	-1.50023	-0.193484	0.213548	-0.349446	-1.10662	-0.304915	No	Yes	Yes	A_99_P441487	A_99_P441487_TC397536	Os03g0358100 [Oryza sativa Japonica Group]_x0001_putative phospholipid hydroperoxide glutathione peroxidase [Oryza sativa (japonica cultivar-group)]_x0001_glutathione peroxidase, putative, expressed [Oryza sativa (japonica cultivar-group)]_x0001_Os03g0358100 [Oryza sativa Japonica Group]_x0001_hypothetical protein OsI_11636 [Oryza sativa Indica Group]_x0001_hypothetical protein OsJ_10908 [Oryza s…	0	LOC100283257 [Zea mays]_x0001_glutathione peroxidase 4 [Zea mays]_x0001_glutathione peroxidase 4 [Zea mays]_x0001_glutathione peroxidase 4 [Zea mays]_x0001_glutathione peroxidase 4 [Zea mays]	hypothetical protein ARALYDRAFT_484007 [Arabidopsis lyrata subsp. lyrata]_x0001_hypothetical protein AP2_C11.1 [Arabidopsis lyrata subsp. petraea]_x0001_hypothetical protein ARALYDRAFT_484007 [Arabidopsis lyrata subsp. lyrata]	0	0			Rep: Glutathione peroxidase - Oryza sativa subsp. indica (Rice), complete [TC397536]			Ta.54073	TC397536	'21.2.2'	'redox.ascorbate and glutathione.glutathione'	'a_99_p441487_tc397536'
A_99_P296946	6.57305	6.77059	6.96913	7.04497	7.24584	7.58587	7.78764	7.1551	7.45711	7.1758	8.06044	7.26662	1.59415	1.75963	1.76358	1.07933	1.84557	1.32428	2.13066	1.16607	0.672788	0.815275	0.818503	0.110138	0.884063	0.405213	1.0913	0.221655	No	Yes	Yes	A_99_P296946	A_99_P296946_TC386370	plant synaptotagmin [Sorghum bicolor]_x0001_plant synaptotagmin [Sorghum bicolor]	0	plant synaptotagmin [Sorghum bicolor]_x0001_plant synaptotagmin [Sorghum bicolor]	hypothetical protein OsI_00239 [Oryza sativa Indica Group]	2e-11	0			Triticum aestivum cDNA, clone: WT002_M02, cultivar: Chinese Spring [AK331942]			Ta.34802	TC386370	'35.1.19'	'not assigned.no ontology.C2 domain-containing protein'	'a_99_p296946_tc386370'
A_99_P040658	2.43126	1.58936	2.2165	2.34415	10.3445	10.7377	9.84846	10.8278	10.359	10.2934	8.87475	6.91606	241.058	567.459	198.358	357.961	243.488	417.044	101.003	23.784	7.91323	9.14837	7.63196	8.48366	7.9277	8.70406	6.65825	4.57192	Yes	Yes	Yes											wlm96.pk037.h11 wlm96 Triticum aestivum cDNA clone wlm96.pk037.h11 5' end, mRNA sequence [CA690357]			Ta.15115		'35.2'	'not assigned.unknown'	'a_99_p040658'
A_99_P506617	4.1689	4.48492	5.13282	4.29327	3.97596	3.21381	3.93117	3.55788	3.31091	3.125	3.224	2.66847	-1.14309	-2.41347	-2.30001	-1.66485	-1.8125	-2.5667	-3.755	-3.08399	-0.192937	-1.27111	-1.20164	-0.735395	-0.857983	-1.35992	-1.90881	-1.6248	Yes	No	No	A_99_P506617	A_99_P506617_TC434615	RecName: Full=Ribulose bisphosphate carboxylase small chain PW9, chloroplastic; Short=RuBisCO small subunit PW9; Flags: Precursor_x0001_ribulose-1,5-bisphosphate carboxylase/oxygenase [Triticum aestivum]	0	ribulose-1,5-bisphosphate carboxylase/oxygenase small subunit [Triticum aestivum]	hypothetical protein [Secale cereale]	0	0			Rep: Ribulose bisphosphate carboxylase small chain PW9, chloroplast precursor - Triticum aestivum (Wheat), complete [TC434615]			Ta.447	TC434615	'1.3.2'	'PS.calvin cycle.rubisco small subunit'	'a_99_p506617_tc434615'
A_99_P321856	5.72041	6.30357	5.20437	6.08806	5.31657	5.70244	6.7977	6.43711	5.26532	6.05218	6.2961	6.26623	-1.32303	-1.5169	3.01745	1.27372	-1.37086	-1.19036	2.1313	1.13145	-0.403842	-0.601128	1.59333	0.349051	-0.455084	-0.251396	1.09173	0.178171	No	Yes	Yes	A_99_P321856	A_99_P321856_TC416344	H0311C03.8 [Oryza sativa (indica cultivar-group)]_x0001_hypothetical protein OsI_16526 [Oryza sativa Indica Group]	2e-35	H0311C03.8 [Oryza sativa (indica cultivar-group)]_x0001_hypothetical protein OsI_16526 [Oryza sativa Indica Group]	H0311C03.8 [Oryza sativa (indica cultivar-group)]_x0001_hypothetical protein OsI_16526 [Oryza sativa Indica Group]	2e-35	2e-35			Rep: Expressed protein - Arabidopsis thaliana (Mouse-ear cress), partial (52%) [TC416344]			Ta.6349	TC416344	'35.2'	'not assigned.unknown'	'a_99_p321856_tc416344'
A_99_P553912	4.59622	4.16052	3.97224	3.79308	2.42819	3.27493	2.59512	2.04583	2.78226	2.9729	2.66319	2.21848	-4.4941	-1.84751	-2.59748	-3.35718	-3.51606	-2.27776	-2.47779	-2.97854	-2.16803	-0.885586	-1.37711	-1.74725	-1.81396	-1.18761	-1.30905	-1.57461	Yes	No	No	A_99_P553912	A_99_P553912_TC453771	Os02g0655700 [Oryza sativa Japonica Group]_x0001_amino acid permease-like [Oryza sativa Japonica Group]_x0001_amino acid permease-like [Oryza sativa Japonica Group]_x0001_Os02g0655700 [Oryza sativa Japonica Group]_x0001_hypothetical protein OsI_08327 [Oryza sativa Indica Group]	0	Os02g0655700 [Oryza sativa Japonica Group]_x0001_amino acid permease-like [Oryza sativa Japonica Group]_x0001_amino acid permease-like [Oryza sativa Japonica Group]_x0001_Os02g0655700 [Oryza sativa Japonica Group]_x0001_hypothetical protein OsI_08327 [Oryza sativa Indica Group]	Os02g0655700 [Oryza sativa Japonica Group]_x0001_amino acid permease-like [Oryza sativa Japonica Group]_x0001_amino acid permease-like [Oryza sativa Japonica Group]_x0001_Os02g0655700 [Oryza sativa Japonica Group]_x0001_hypothetical protein OsI_08327 [Oryza sativa Indica Group]	0	0			Rep: Chromosome chr15 scaffold_19, whole genome shotgun sequence - Vitis vinifera (Grape), partial (59%) [TC453771]			Ta.48517	TC453771	'34.3'	'transport.amino acids'	'a_99_p553912_tc453771'
A_99_P217971	5.77012	5.18663	2.68108	2.24634	3.26321	3.48409	1.57524	1.3647	4.07818	4.21547	2.14587	1.39798	-5.68399	-3.25472	-2.15223	-1.84247	-3.2309	-1.96041	-1.44915	-1.80045	-2.5069	-1.70253	-1.10583	-0.88164	-1.69193	-0.971152	-0.535207	-0.848358	Yes	No	No											Rep: Proline-rich protein - Triticum aestivum (Wheat), partial (34%) [TC374284]				TC374284	'35.2'	'not assigned.unknown'	'a_99_p217971_tc374284'
A_99_P237766	11.2383	11.4988	10.9273	11.1615	10.9059	10.7778	10.5754	10.8124	10.5647	10.9942	9.91911	11.0392	-1.25906	-1.64834	-1.27625	-1.27374	-1.595	-1.41873	-2.01141	-1.08846	-0.332353	-0.721017	-0.351912	-0.349075	-0.67356	-0.504598	-1.00821	-0.122286	No	Yes	Yes	A_99_P237766	A_99_P237766_TC378479	Os12g0152700 [Oryza sativa Japonica Group]_x0001_ACT domain-containing protein, putative, expressed [Oryza sativa (japonica cultivar-group)]_x0001_Os12g0152700 [Oryza sativa Japonica Group]_x0001_unnamed protein product [Oryza sativa Japonica Group]_x0001_hypothetical protein OsJ_35248 [Oryza sativa Japonica Group]	0	hypothetical protein LOC100383740 [Zea mays]_x0001_unknown [Zea mays]	ACT domain containing protein [Zea mays]_x0001_ACT domain containing protein [Zea mays]	0	0			Triticum aestivum cDNA, clone: SET1_O12, cultivar: Chinese Spring [AK332791]			Ta.55433	TC380158	'13'	'amino acid metabolism'	'a_99_p237766_tc378479'
A_99_P500372	5.31515	5.32093	4.67091	5.32098	6.98348	6.63873	6.6484	7.50848	5.89232	6.21759	5.57836	5.15393	3.17847	2.49286	3.93805	4.55516	1.49192	1.86175	1.87572	-1.12276	1.66833	1.3178	1.97748	2.1875	0.577174	0.896657	0.907442	-0.167052	Yes	No	No	A_99_P500372	A_99_P500372_TC431680	unnamed protein product [Oryza sativa Japonica Group]	0	unnamed protein product [Oryza sativa Japonica Group]	hypothetical protein OsI_09828 [Oryza sativa Indica Group]	0	0			Triticum aestivum cDNA, clone: WT013_N08, cultivar: Chinese Spring [AK335811]			Ta.20438	TC431680	'28.1'	'DNA.synthesis/chromatin structure'	'a_99_p500372_tc431680'
A_99_P116845	4.79555	4.92172	4.22484	4.19371	3.13653	4.04699	3.63312	2.91717	3.69106	4.74247	3.63999	3.80746	-3.15801	-1.83367	-1.50705	-2.42257	-2.15022	-1.13229	-1.49989	-1.30699	-1.65902	-0.874737	-0.591726	-1.27654	-1.10448	-0.179248	-0.584853	-0.386252	Yes	No	No	A_99_P116845	A_99_P116845_TC429611	hypothetical protein LOC100502389 [Zea mays]_x0001_unknown [Zea mays]	2e-28	hypothetical protein LOC100383365 [Zea mays]_x0001_unknown [Zea mays]	hypothetical protein OsI_06635 [Oryza sativa Indica Group]	2e-28	7e-28			CJ662127 Y.Ogihara unpublished cDNA library Wh_KMP Triticum aestivum cDNA clone whkp11k12 5', mRNA sequence [CJ662127]			Ta.43190	TC429611	'30.5'	'signalling.G-proteins'	'a_99_p116845_tc429611'
A_99_P072280	3.99874	4.84708	5.10493	4.53308	3.19063	3.10201	3.44373	3.61675	3.0749	3.64089	2.80496	2.5678	-1.75092	-3.3521	-3.1628	-1.88731	-1.89717	-2.30727	-4.92447	-3.9049	-0.808113	-1.74506	-1.6612	-0.916332	-0.923848	-1.20619	-2.29997	-1.96529	Yes	Yes	Yes											Triticum aestivum clone wdk3c.pk011.l1:fis, full insert mRNA sequence [BT009022]			Ta.27563		'35.2'	'not assigned.unknown'	'a_99_p072280'
A_99_P399297	8.49785	9.35305	9.44147	6.80856	7.5235	8.66522	7.86394	5.43156	8.71512	8.78115	8.07406	6.17916	-1.96476	-1.61086	-2.98459	-2.59729	1.16253	-1.48648	-2.58007	-1.54693	-0.974353	-0.687832	-1.57753	-1.377	0.217263	-0.571901	-1.36741	-0.629407	Yes	No	No	A_99_P399297	A_99_P399297_TC427017	hypothetical protein OsI_20727 [Oryza sativa Indica Group]	3e-38	Os05g0529700 [Oryza sativa Japonica Group]_x0001_unknown protein [Oryza sativa Japonica Group]_x0001_Os05g0529700 [Oryza sativa Japonica Group]_x0001_unnamed protein product [Oryza sativa Japonica Group]_x0001_hypothetical protein OsJ_19300 [Oryza sativa Japonica Group]	hypothetical protein SORBIDRAFT_09g026410 [Sorghum bicolor]_x0001_hypothetical protein SORBIDRAFT_09g026410 [Sorghum bicolor]	3e-38	3e-32			CJ945640 Y. Ogihara unpublished cDNA library, whchul Triticum aestivum cDNA clone whchul14n06 5', mRNA sequence [CJ945640]			Ta.43122	TC427017	'20.2.1'	'stress.abiotic.heat'	'a_99_p399297_tc427017'
A_99_P365376	8.47359	8.56411	7.75988	7.85755	7.9833	6.81515	7.38899	7.33724	6.76831	7.56406	6.60365	7.09884	-1.40472	-3.36116	-1.29315	-1.43426	-3.26093	-2.00007	-2.22874	-1.69197	-0.490284	-1.74896	-0.370894	-0.520309	-1.70528	-1.00005	-1.15623	-0.758705	Yes	No	No																'35.2'	'not assigned.unknown'	'a_99_p365376_tc451942'
A_99_P412722	10.0275	9.92992	10.0357	9.87782	9.68414	9.03794	8.80401	9.66021	9.85375	9.21008	9.01561	9.30809	-1.26869	-1.85572	-2.34847	-1.1628	-1.12797	-1.647	-2.02809	-1.48424	-0.34334	-0.891975	-1.23172	-0.217605	-0.173735	-0.719838	-1.02012	-0.569729	No	Yes	Yes	A_99_P412722	A_99_P412722_TC432836	small GTP-binding protein [Triticum aestivum]	0	ras-related protein Rab-2-B [Zea mays]_x0001_RecName: Full=Ras-related protein Rab-2-B_x0001_GTP binding protein [Zea mays]_x0001_ras-related protein Rab-2-A [Zea mays]_x0001_unknown [Zea mays]	hypothetical protein SORBIDRAFT_06g019620 [Sorghum bicolor]_x0001_hypothetical protein SORBIDRAFT_06g019620 [Sorghum bicolor]	0	0			Rep: Small GTP-binding protein - Triticum aestivum (Wheat), complete [TC432836]			Ta.5309	TC432836	'30.5'	'signalling.G-proteins'	'a_99_p412722_tc432836'
A_99_P010011	5.95871	5.92355	6.45448	6.08477	5.96391	4.95199	5.69163	4.73662	5.05303	4.95034	4.97359	4.76511	1.00361	-1.96096	-1.69684	-2.54586	-1.87342	-1.96321	-2.7912	-2.49606	0.005198	-0.971557	-0.762855	-1.34815	-0.905676	-0.973212	-1.48089	-1.31965	Yes	No	No	A_99_P010011	A_99_P010011_TC394791	Os02g0817000 [Oryza sativa Japonica Group]_x0001_unknown protein [Oryza sativa Japonica Group]_x0001_unknown protein [Oryza sativa Japonica Group]_x0001_Os02g0817000 [Oryza sativa Japonica Group]	0	hypothetical protein OsI_09447 [Oryza sativa Indica Group]	hypothetical protein SORBIDRAFT_04g037215 [Sorghum bicolor]_x0001_hypothetical protein SORBIDRAFT_04g037215 [Sorghum bicolor]	0	0			FGAS020754 Triticum aestivum FGAS: Library 5 GATE 7 Triticum aestivum cDNA, mRNA sequence [CK209020]			Ta.4542		'35.2'	'not assigned.unknown'	'a_99_p010011_tc394791'
A_99_P398982	9.79138	9.56744	10.0461	9.79439	9.73283	8.96983	9.36009	8.80011	8.78282	8.94477	8.56284	8.77162	-1.04142	-1.51321	-1.60886	-1.99208	-2.01191	-1.53972	-2.79585	-2.03181	-0.0585518	-0.597611	-0.686036	-0.994272	-1.00856	-0.62267	-1.48329	-1.02277	Yes	No	No											Rep: LigA - Anaeromyxobacter dehalogenans (strain 2CP-C), partial (4%) [TC411226]				TC411226	'35.2'	'not assigned.unknown'	'a_99_p398982_tc411226'
A_99_P420432	10.1968	10.0542	10.5507	10.4336	9.70051	9.43086	9.54717	9.9179	9.83975	9.83083	9.92664	10.1184	-1.41056	-1.5404	-2.00493	-1.42971	-1.2808	-1.16744	-1.54123	-1.24419	-0.496273	-0.623309	-1.00355	-0.51572	-0.35704	-0.223344	-0.624082	-0.315203	No	Yes	Yes											Rep: Wsv018 - White spot syndrome virus (WSSV), partial (13%) [TC381137]				TC381137	'35.2'	'not assigned.unknown'	'a_99_p420432'
A_99_P532052	4.96312	4.31354	4.03269	4.39582	5.27655	5.599	5.20601	5.15253	5.57576	5.42831	5.52232	4.8061	1.24266	2.43759	2.2553	1.68964	1.52905	2.1656	2.80817	1.32894	0.313435	1.28545	1.17332	0.756714	0.612637	1.11477	1.48963	0.410278	No	Yes	Yes	A_99_P532052	A_99_P532052_TC445309	hypothetical protein SORBIDRAFT_08g002593 [Sorghum bicolor]_x0001_hypothetical protein SORBIDRAFT_08g002593 [Sorghum bicolor]	1e-10	hypothetical protein LOC100383155 [Zea mays]_x0001_unknown [Zea mays]	hypothetical protein LOC100279248 [Zea mays]_x0001_unknown [Zea mays]	3e-10	2e-09							TC445309	'35.2'	'not assigned.unknown'	'a_99_p532052_tc445309'
A_99_P446447	4.24781	4.79671	4.94348	4.45647	5.15355	5.46067	5.09276	4.72679	5.76571	5.05247	4.88977	4.98215	1.87351	1.58443	1.10902	1.20607	2.86375	1.19396	-1.03793	1.43961	0.905746	0.663964	0.14928	0.270318	1.5179	0.255759	-0.0537052	0.525677	No	Yes	Yes	A_99_P446447	A_99_P446447_TC404652	hypothetical protein OsJ_09165 [Oryza sativa Japonica Group]	0	hypothetical protein OsI_09728 [Oryza sativa Indica Group]	Os03g0115400 [Oryza sativa Japonica Group]_x0001_expressed protein [Oryza sativa (japonica cultivar-group)]_x0001_Os03g0115400 [Oryza sativa Japonica Group]_x0001_unnamed protein product [Oryza sativa Japonica Group]	0	0			Rep: Expressed protein - Oryza sativa subsp. japonica (Rice), partial (40%) [TC404652]				TC404652	'35.1'	'not assigned.no ontology'	'a_99_p446447_tc404652'
A_99_P147002	5.5257	4.64413	4.26447	4.05752	5.75717	7.04742	4.044	4.13401	6.62338	5.75023	5.00325	4.41835	1.17403	5.29007	-1.16511	1.05445	2.14011	2.15263	1.66877	1.28416	0.231475	2.40329	-0.220471	0.0764937	1.09768	1.1061	0.738786	0.360824	No	Yes	Yes											CJ926359 Y. Ogihara unpublished cDNA library, whchan Triticum aestivum cDNA clone whchan2m17 5', mRNA sequence [CJ926359]			Ta.52045	TC379294	'35.2'	'not assigned.unknown'	'a_99_p147002'
A_99_P608712	16.7518	16.9732	14.2863	14.9734	17.2228	17.3598	13.7868	16.6458	17.3386	17.4013	12.8065	15.25	1.38613	1.30736	-1.4138	3.18749	1.50201	1.34549	-2.78912	1.21135	0.471062	0.386656	-0.499577	1.67242	0.586893	0.428131	-1.47981	0.276618	No	Yes	Yes	A_99_P608712	A_99_P608712_TC434489	glycine-rich RNA-binding protein [Triticum aestivum]	1e-42	RecName: Full=Glycine-rich RNA-binding protein blt801; AltName: Full=Low temperature-responsive RNA-binding protein_x0001_low temperature-responsive RNA-binding protein [Hordeum vulgare subsp. vulgare]	single-stranded nucleic acid binding protein [Triticum aestivum]	4e-42	4e-35						Ta.54252	TC434489	'27.3.75'	'RNA.regulation of transcription.GRP'	'a_99_p608712_tc434489'
A_99_P434277	5.66811	5.65718	5.89294	5.68104	5.67099	4.97194	5.22797	5.42534	5.05638	5.22355	4.7537	5.2071	1.002	-1.60797	-1.58554	-1.19391	-1.52809	-1.35063	-2.20264	-1.38889	0.0028758	-0.685239	-0.664972	-0.255693	-0.611734	-0.43363	-1.13924	-0.473933	No	Yes	Yes	A_99_P434277	A_99_P434277_TC391931	Os10g0487900 [Oryza sativa Japonica Group]_x0001_Os10g0487900 [Oryza sativa Japonica Group]	3e-30	putative small ribonucleoprotein [Oryza sativa Japonica Group]_x0001_expressed protein [Oryza sativa (japonica cultivar-group)]_x0001_hypothetical protein OsJ_31960 [Oryza sativa Japonica Group]	hypothetical protein OsI_34103 [Oryza sativa Indica Group]	3e-30	2e-29			CJ629761 Y.Ogihara unpublished cDNA library Wh_CSEC Triticum aestivum cDNA clone whcs20b15 5', mRNA sequence [CJ629761]			Ta.46466	TC391931	'35.2'	'not assigned.unknown'	'a_99_p434277_tc391931'
A_99_P569997	4.40387	3.96183	2.51926	4.17022	4.61388	4.84281	5.23687	5.49982	4.20535	4.85334	5.54726	5.2487	1.15669	1.84163	6.57782	2.51333	-1.14752	1.85511	8.1568	2.11182	0.210004	0.88098	2.71761	1.3296	-0.198522	0.891506	3.028	1.07849	Yes	No	No	A_99_P569997	A_99_P569997_TC459798	hypothetical protein OsI_02692 [Oryza sativa Indica Group]	1e-28	hypothetical protein OsI_02692 [Oryza sativa Indica Group]	hypothetical protein OsI_02692 [Oryza sativa Indica Group]	1e-28	1e-28						Ta.61155	TC459798	'35.2'	'not assigned.unknown'	'a_99_p569997_tc459798'
A_99_P125050	4.91785	4.941	5.08623	4.85375	4.33357	3.62893	3.98132	3.43206	3.87434	3.58916	3.7298	3.50069	-1.49929	-2.48299	-2.15086	-2.67899	-2.06124	-2.55239	-2.56051	-2.55452	-0.584275	-1.31208	-1.10491	-1.42169	-1.04351	-1.35185	-1.35643	-1.35305	Yes	No	No	A_99_P125050	A_99_P125050_CJ541215	cyclin H-1 [Oryza sativa Japonica Group]	1e-11	cyclin H-1 [Oryza sativa Japonica Group]	Os03g0737600 [Oryza sativa Japonica Group]_x0001_RecName: Full=Cyclin-H1-1; Short=CycH1;1; AltName: Full=Cyclin-H-1; Short=CycH-1_x0001_cyclin H-1 [Oryza sativa]_x0001_Cyclin, N-terminal domain containing protein, expressed [Oryza sativa (japonica cultivar-group)]_x0001_Os03g0737600 [Oryza sativa Japonica Group]_x0001_unnamed protein product [Oryza sativa Japonica Group]_x0001_unnamed protein pro…	1e-11	1e-11			CJ541215 Y.Ogihara unpublished cDNA library Wh_EM Triticum aestivum cDNA clone rwhem16o04 3', mRNA sequence [CJ541215]			Ta.45656		'35.2'	'not assigned.unknown'	'a_99_p125050_cj541215'
A_99_P422362	9.03507	9.80029	9.31844	9.37492	8.38444	8.22015	8.43005	8.39355	7.94547	8.92707	8.52496	8.67446	-1.56985	-2.98998	-1.85111	-1.97435	-2.12814	-1.83175	-1.73325	-1.62503	-0.650631	-1.58014	-0.888389	-0.981376	-1.08959	-0.873225	-0.793477	-0.700469	Yes	Yes	Yes	A_99_P422362	A_99_P422362_TC378422	hypothetical protein SORBIDRAFT_06g027050 [Sorghum bicolor]_x0001_hypothetical protein SORBIDRAFT_06g027050 [Sorghum bicolor]	1e-25	hypothetical protein LOC100275709 [Zea mays]_x0001_hypothetical protein [Zea mays]	hypothetical protein OsI_17200 [Oryza sativa Indica Group]	1e-24	5e-24			Rep: Chromosome chr16 scaffold_10, whole genome shotgun sequence - Vitis vinifera (Grape), partial (9%) [TC378422]			Ta.46488	TC378422	'35.2'	'not assigned.unknown'	'a_99_p422362_tc378422'
A_99_P439842	3.31554	3.97283	2.92997	3.88672	3.21327	3.98435	3.21628	4.24846	4.33078	4.08151	4.30807	4.30895	-1.07346	1.00802	1.21951	1.28497	2.02124	1.07824	2.59927	1.33999	-0.102265	0.0115192	0.286307	0.361734	1.01524	0.10868	1.3781	0.422226	No	Yes	Yes	A_99_P439842	A_99_P439842_TC396237	hypothetical protein OsI_36048 [Oryza sativa Indica Group]	3e-38	hypothetical protein OsJ_34371 [Oryza sativa Japonica Group]	expressed protein [Oryza sativa (japonica cultivar-group)]	8e-38	8e-38			Rep: Chromosome chr5 scaffold_2, whole genome shotgun sequence - Vitis vinifera (Grape), partial (8%) [TC396237]			Ta.6221	TC396237	'35.2'	'not assigned.unknown'	'a_99_p439842_tc396237'
A_99_P329051	7.01863	7.94021	7.06608	6.77921	6.77994	6.8975	7.16045	7.06521	6.22705	7.37894	6.79659	6.96979	-1.17992	-2.06011	1.0676	1.21926	-1.73097	-1.47557	-1.20538	1.14122	-0.23869	-1.04272	0.0943694	0.286005	-0.791579	-0.561275	-0.269485	0.190583	No	Yes	Yes	A_99_P329051	A_99_P329051_TC411991	Os01g0311500 [Oryza sativa Japonica Group]_x0001_Os01g0311500 [Oryza sativa Japonica Group]	0	hypothetical protein OsI_01590 [Oryza sativa Indica Group]	putative PROPYZAMIDE-HTPERSENSITIVE 1 [Oryza sativa Japonica Group]_x0001_putative PROPYZAMIDE-HTPERSENSITIVE 1 [Oryza sativa Japonica Group]_x0001_hypothetical protein OsJ_01481 [Oryza sativa Japonica Group]	0	0			Rep: Chromosome chr17 scaffold_16, whole genome shotgun sequence - Vitis vinifera (Grape), partial (14%) [TC411991]			Ta.11281	TC411991	'29.4'	'protein.postranslational modification'	'a_99_p329051_tc411991'
A_99_P217391	10.077	10.0129	10.5721	9.98583	10.2547	9.77152	9.62609	10.0246	9.76327	9.54701	9.33839	9.86	1.13103	-1.18212	-1.92652	1.02723	-1.24294	-1.38116	-2.35169	-1.09114	0.177631	-0.241373	-0.945999	0.0387545	-0.313752	-0.465882	-1.2337	-0.125831	No	Yes	Yes	A_99_P217391	A_99_P217391_TC395978	Os06g0112200 [Oryza sativa Japonica Group]_x0001_methylthioadenosine/S-adenosyl homocysteine nucleosidase [Oryza sativa Japonica Group]_x0001_hypothetical protein [Oryza sativa Japonica Group]_x0001_Os06g0112200 [Oryza sativa Japonica Group]_x0001_hypothetical protein OsJ_19870 [Oryza sativa Japonica Group]_x0001_unnamed protein product [Oryza sativa Japonica Group]_x0001_unnamed protein product …	0	methylthioadenosine/S-adenosyl homocysteine nucleosidase [Oryza sativa]	mta/sah nucleosidase [Oryza sativa Indica Group]	0	0			Rep: Methylthioadenosine/S-adenosyl homocysteine nucleosidase - Oryza sativa subsp. japonica (Rice), partial (95%) [TC395978]			Ta.54620	TC395978	'13.1.3.4'	'amino acid metabolism.synthesis.aspartate family.methionine'	'a_99_p217391_tc395978'
A_99_P528812	7.57462	7.63233	7.19248	7.01989	7.73808	8.2213	8.02093	7.38162	7.79074	8.05749	8.20923	7.24425	1.11996	1.50417	1.77578	1.28496	1.1616	1.34272	2.02335	1.16826	0.163451	0.588964	0.828455	0.361727	0.216111	0.425162	1.01675	0.224356	No	Yes	Yes	A_99_P528812	A_99_P528812_TC444133	hypothetical protein OsI_21279 [Oryza sativa Indica Group]	3e-19	hypothetical protein OsJ_19815 [Oryza sativa Japonica Group]	Os06g0103700 [Oryza sativa Japonica Group]_x0001_putative glutamine cyclotransferase precursor [Oryza sativa Japonica Group]_x0001_Os06g0103700 [Oryza sativa Japonica Group]_x0001_unnamed protein product [Oryza sativa Japonica Group]	3e-19	3e-19			Triticum aestivum cDNA, clone: WT009_E23, cultivar: Chinese Spring [AK334089]			Ta.27942	TC444133	'35.2'	'not assigned.unknown'	'a_99_p528812_tc444133'
A_99_P150137	1.40623	1.70001	2.52268	2.33753	2.90981	2.67847	3.02328	3.97992	2.75942	2.82769	1.91475	2.7107	2.83546	1.97036	1.41481	3.12184	2.55478	2.18506	-1.52407	1.2952	1.50358	0.978461	0.500607	1.6424	1.3532	1.12767	-0.60793	0.373178	Yes	No	No											CJ851314 Y. Ogihara unpublished cDNA library, whsctal Triticum aestivum cDNA clone whsctal18n23 5', mRNA sequence [CJ851314]			Ta.52806	TC454749	'35.2'	'not assigned.unknown'	'a_99_p150137_tc454749'
A_99_P447542	4.55137	4.79462	5.33627	3.69994	3.84556	3.94247	3.44853	3.42304	3.61185	3.99683	3.60052	2.58707	-1.63106	-1.80518	-3.70057	-1.21159	-1.91789	-1.73844	-3.33053	-2.16275	-0.705813	-0.852145	-1.88775	-0.276904	-0.939522	-0.797792	-1.73575	-1.11287	Yes	Yes	Yes															TC401975	'35.2'	'not assigned.unknown'	'a_99_p447542_tc401975'
A_99_P233206	8.26475	8.44551	8.27568	8.37843	8.62537	9.52187	9.12552	8.52951	8.75948	9.17823	9.49887	8.57903	1.28397	2.10871	1.8023	1.11039	1.40905	1.66177	2.33462	1.14917	0.360613	1.07636	0.849838	0.151072	0.494724	0.732719	1.22319	0.200598	No	Yes	Yes	A_99_P233206	A_99_P233206_TC382495	unknown [Zea mays]	0	hypothetical protein LOC100192097 [Zea mays]_x0001_unknown [Zea mays]	WDL1 [Zea mays]	0	0			Triticum aestivum cDNA, clone: WT005_I06, cultivar: Chinese Spring [AK333048]			Ta.56098	TC382495	'35.2'	'not assigned.unknown'	'a_99_p233206_tc382495'
A_99_P549092	13.2886	13.4327	13.6881	13.5958	13.2489	13.1471	12.189	13.4234	13.5603	13.0622	12.5454	13.2775	-1.02791	-1.21892	-2.82674	-1.12691	1.20715	-1.29285	-2.20798	-1.24686	-0.0397139	-0.285606	-1.49914	-0.172371	0.271605	-0.370559	-1.14273	-0.318304	No	Yes	Yes	A_99_P549092	A_99_P549092_TC371053	Os03g0358100 [Oryza sativa Japonica Group]_x0001_putative phospholipid hydroperoxide glutathione peroxidase [Oryza sativa (japonica cultivar-group)]_x0001_glutathione peroxidase, putative, expressed [Oryza sativa (japonica cultivar-group)]_x0001_Os03g0358100 [Oryza sativa Japonica Group]_x0001_hypothetical protein OsI_11636 [Oryza sativa Indica Group]_x0001_hypothetical protein OsJ_10908 [Oryza s…	0	LOC100283257 [Zea mays]_x0001_glutathione peroxidase 4 [Zea mays]_x0001_glutathione peroxidase 4 [Zea mays]_x0001_glutathione peroxidase 4 [Zea mays]_x0001_glutathione peroxidase 4 [Zea mays]	hypothetical protein ARALYDRAFT_484007 [Arabidopsis lyrata subsp. lyrata]_x0001_hypothetical protein AP2_C11.1 [Arabidopsis lyrata subsp. petraea]_x0001_hypothetical protein ARALYDRAFT_484007 [Arabidopsis lyrata subsp. lyrata]	0	0						Ta.54073	TC451919	'21.2.2'	'redox.ascorbate and glutathione.glutathione'	'a_99_p549092_tc371053'
A_99_P087915	9.40185	9.70185	9.44212	9.37137	9.88278	10.4118	10.1966	9.67022	10.1893	10.2337	10.5418	9.46722	1.39563	1.6358	1.68697	1.23017	1.72605	1.44577	2.14309	1.0687	0.480921	0.709997	0.754435	0.298855	0.787476	0.531838	1.09969	0.0958519	No	Yes	Yes	A_99_P087915	A_99_P087915_TC449444	hypothetical protein OsJ_07073 [Oryza sativa Japonica Group]	0	hypothetical protein OsI_07592 [Oryza sativa Indica Group]	putative myosin XI [Oryza sativa Japonica Group]	0	0							TC449444	'31.1.1.3.11'	'cell.organisation.cytoskeleton.Myosin.Class XI'	'a_99_p087915_tc449444'
A_99_P324046	10.8309	11.2767	10.6557	10.6086	10.329	10.0793	9.61456	9.68621	9.72383	10.5961	9.89613	10.2052	-1.41604	-2.29327	-2.05783	-1.89525	-2.15401	-1.60283	-1.69297	-1.32261	-0.501862	-1.19741	-1.04113	-0.922385	-1.10702	-0.680623	-0.759556	-0.403384	No	Yes	Yes	A_99_P324046	A_99_P324046_TC412415	hypothetical protein SORBIDRAFT_01g038000 [Sorghum bicolor]_x0001_hypothetical protein SORBIDRAFT_01g038000 [Sorghum bicolor]	0	glycosyltransferase 5 [Zea mays]_x0001_glycosyltransferase 5 [Zea mays]	glycosyltransferase 5 [Zea mays]_x0001_glycosyltransferase 5 [Zea mays]	0	0			Triticum aestivum cDNA, clone: WT013_O05, cultivar: Chinese Spring [AK335833]			Ta.14249	TC412415	'26.2'	'misc.UDP glucosyl and glucoronyl transferases'	'a_99_p324046_tc412415'
A_99_P390002	6.14948	5.98451	5.47928	6.20445	5.63996	5.01536	4.1719	5.5145	5.58146	4.95984	3.84376	5.32754	-1.42358	-1.95769	-2.47493	-1.61323	-1.48249	-2.0345	-3.107	-1.83644	-0.509523	-0.969154	-1.30739	-0.689954	-0.568023	-1.02467	-1.63552	-0.87691	Yes	Yes	Yes	A_99_P390002	A_99_P390002_TC420819	hypothetical protein SORBIDRAFT_05g000320 [Sorghum bicolor]_x0001_hypothetical protein SORBIDRAFT_05g000320 [Sorghum bicolor]	0	hypothetical protein SORBIDRAFT_05g000320 [Sorghum bicolor]_x0001_hypothetical protein SORBIDRAFT_05g000320 [Sorghum bicolor]	hypothetical protein OsI_37128 [Oryza sativa Indica Group]	0	0			Rep: IBR domain containing protein - Oryza sativa subsp. japonica (Rice), partial (30%) [TC420819]				TC420819	'29.5.11.4.2'	'protein.degradation.ubiquitin.E3.RING'	'a_99_p390002_tc420819'
A_99_P017504	5.14028	5.88975	8.39649	7.42	5.66372	5.71078	7.02482	7.55019	5.30583	5.87316	7.20893	7.14994	1.43738	-1.13208	-2.5877	1.09444	1.12159	-1.01157	-2.27768	-1.20586	0.523446	-0.178973	-1.37167	0.130191	0.165549	-0.0165892	-1.18757	-0.27006	No	Yes	Yes	A_99_P017504	A_99_P017504_BQ744317	Os05g0577100 [Oryza sativa Japonica Group]_x0001_hypothetical protein OsI_21108 [Oryza sativa Indica Group]_x0001_Os05g0577100 [Oryza sativa Japonica Group]	0	hypothetical protein SORBIDRAFT_09g029410 [Sorghum bicolor]_x0001_hypothetical protein SORBIDRAFT_09g029410 [Sorghum bicolor]	plant-specific domain TIGR01570 family protein [Zea mays]_x0001_plant-specific domain TIGR01570 family protein [Zea mays]	0	0			WHE4114_B08_C16ZS Wheat salt-stressed root cDNA library Triticum aestivum cDNA clone WHE4114_B08_C16, mRNA sequence [BQ744317]			Ta.7112		'35.2'	'not assigned.unknown'	'a_99_p017504_bq744317'
A_99_P306201	8.63905	9.28014	9.68037	9.51528	8.90904	8.49184	8.64183	9.22225	8.86911	8.45892	8.65229	9.30743	1.2058	-1.72703	-2.05414	-1.22521	1.17288	-1.7669	-2.0393	-1.15497	0.26999	-0.788296	-1.03853	-0.29303	0.230061	-0.821218	-1.02807	-0.207849	No	Yes	Yes	A_99_P306201	A_99_P306201_TC390311	hypothetical protein OsJ_24675 [Oryza sativa Japonica Group]	0	serine/threonine-protein kinase receptor precursor [Oryza sativa Indica Group]	Os07g0551300 [Oryza sativa Japonica Group]_x0001_putative S-receptor kinase KIK1 precursor [Oryza sativa Japonica Group]_x0001_putative S-receptor kinase KIK1 precursor [Oryza sativa Japonica Group]_x0001_Os07g0551300 [Oryza sativa Japonica Group]_x0001_hypothetical protein OsI_26420 [Oryza sativa Indica Group]	0	0			Rep: Serine/threonine-protein kinase receptor - Oryza sativa subsp. indica (Rice), partial (93%) [TC390311]				TC390311	'29.4'	'protein.postranslational modification'	'a_99_p306201_tc390311'
A_99_P106330	5.00945	5.2574	5.65009	5.37578	5.10003	4.51739	4.80501	4.52002	4.61327	5.09789	4.37516	4.24155	1.06479	-1.67019	-1.79637	-1.80971	-1.31602	-1.11691	-2.41987	-2.19502	0.0905719	-0.740013	-0.845083	-0.855757	-0.396183	-0.159513	-1.27493	-1.13423	No	Yes	Yes	A_99_P106330	A_99_P106330_TC402112	hypothetical protein OsI_27580 [Oryza sativa Indica Group]	0	hypothetical protein OsJ_25804 [Oryza sativa Japonica Group]	Os08g0113200 [Oryza sativa Japonica Group]_x0001_putative RNA recognition motif (RRM)-containing protein [Oryza sativa Japonica Group]_x0001_Os08g0113200 [Oryza sativa Japonica Group]	0	0			FGAS020650 Triticum aestivum FGAS: Library 5 GATE 7 Triticum aestivum cDNA, mRNA sequence [CK208925]			Ta.40001	TC402112	'27.4'	'RNA.RNA binding'	'a_99_p106330_tc402112'
A_99_P457627	12.6338	12.4814	12.1093	12.6647	12.4749	12.1259	10.5883	12.7216	12.7936	11.8592	11.3188	12.5746	-1.11642	-1.27947	-2.86997	1.04022	1.11716	-1.53927	-1.72971	-1.06442	-0.158879	-0.355543	-1.52103	0.0568943	0.159832	-0.622244	-0.79053	-0.0900707	No	Yes	Yes	A_99_P457627	A_99_P457627_TC408873	hypothetical protein SORBIDRAFT_05g005185 [Sorghum bicolor]_x0001_hypothetical protein SORBIDRAFT_05g005185 [Sorghum bicolor]	9e-28	hypothetical protein SORBIDRAFT_05g005185 [Sorghum bicolor]_x0001_hypothetical protein SORBIDRAFT_05g005185 [Sorghum bicolor]	hypothetical protein LOC100273808 [Zea mays]_x0001_unknown [Zea mays]	9e-28	3e-26							TC408873	'35.2'	'not assigned.unknown'	'a_99_p457627_tc408873'
A_99_P516857	4.08753	3.48895	3.44949	3.80059	2.53969	3.07659	2.607	2.06678	2.57501	2.20819	2.48269	3.01979	-2.9238	-1.33086	-1.79314	-3.32605	-2.85309	-2.42967	-1.9545	-1.71808	-1.54785	-0.412359	-0.842489	-1.73381	-1.51252	-1.28076	-0.9668	-0.7808	Yes	No	No	A_99_P516857	A_99_P516857_TC439187	hypothetical protein OsJ_29914 [Oryza sativa Japonica Group]	3e-21	hypothetical protein OsI_32000 [Oryza sativa Indica Group]	hypothetical protein OsJ_29938 [Oryza sativa Japonica Group]	2e-20	5e-20			Rep: Expressed protein - Oryza sativa subsp. japonica (Rice), partial (33%) [TC439187]			Ta.22417	TC439187	'35.2'	'not assigned.unknown'	'a_99_p516857_tc439187'
A_99_P378362	1.9973	1.61357	1.81805	1.34957	3.6387	2.52638	2.9981	2.49815	5.47212	3.27546	2.6366	1.82248	3.1197	1.88271	2.26584	2.21697	11.118	3.1643	1.76363	1.38791	1.64141	0.912809	1.18005	1.14859	3.47483	1.66189	0.818548	0.472914	Yes	No	No											Rep: Collagen, type I, alpha 2 - Methylobacterium sp. 4-46, partial (10%) [TC450195]				TC450195	'35.2'	'not assigned.unknown'	'a_99_p378362_tc450195'
A_99_P472452	7.34079	7.63998	7.6306	7.55957	8.06416	9.3911	9.0249	8.35646	6.91419	8.10456	9.14083	8.32434	1.65103	3.3662	2.62861	1.73735	-1.34406	1.37992	2.84855	1.6991	0.723365	1.75112	1.3943	0.796888	-0.426601	0.464583	1.51023	0.764774	Yes	No	No	A_99_P472452	A_99_P472452_TC418010	Os02g0118200 [Oryza sativa Japonica Group]_x0001_putative protein kinase [Oryza sativa Japonica Group]_x0001_Os02g0118200 [Oryza sativa Japonica Group]_x0001_hypothetical protein OsI_05597 [Oryza sativa Indica Group]_x0001_hypothetical protein OsJ_05134 [Oryza sativa Japonica Group]	0	hypothetical protein SORBIDRAFT_04g001360 [Sorghum bicolor]_x0001_hypothetical protein SORBIDRAFT_04g001360 [Sorghum bicolor]	serine/threonine-protein kinase Cx32 [Zea mays]_x0001_serine/threonine-protein kinase Cx32 [Zea mays]	0	0							TC418010	'29.4.1.57'	'protein.postranslational modification.kinase.receptor like cytoplasmatic kinase VII'	'a_99_p472452_tc418010'
A_99_P033224	7.66866	8.24055	8.19012	8.02817	7.07864	7.23407	7.0238	7.85009	7.2554	7.53417	7.21762	7.76371	-1.50527	-2.009	-2.24438	-1.13138	-1.3317	-1.6317	-1.96224	-1.20118	-0.590026	-1.00648	-1.16632	-0.178078	-0.413265	-0.706374	-0.972505	-0.264455	No	Yes	Yes	A_99_P033224	A_99_P033224_TC440482	hypothetical protein OsJ_10244 [Oryza sativa Japonica Group]	1e-05	Os03g0265200 [Oryza sativa Japonica Group]_x0001_Josephin, putative, expressed [Oryza sativa (japonica cultivar-group)]_x0001_Os03g0265200 [Oryza sativa Japonica Group]_x0001_unnamed protein product [Oryza sativa Japonica Group]	unknown protein [Oryza sativa Japonica Group]	1e-05	1e-05			CJ651434 Y.Ogihara unpublished cDNA library Wh_EM Triticum aestivum cDNA clone whem4n13 5', mRNA sequence [CJ651434]			Ta.12312	TC440482	'35.2'	'not assigned.unknown'	'a_99_p033224_tc440482'
A_99_P338106	4.30367	4.43675	4.58975	3.90517	3.47669	3.24221	3.43478	3.56802	3.67519	4.30558	3.85866	3.81374	-1.77396	-2.28872	-2.22681	-1.26326	-1.54593	-1.09518	-1.65989	-1.06542	-0.826977	-1.19454	-1.15498	-0.337148	-0.628478	-0.131173	-0.731091	-0.091424	No	Yes	Yes															TC414338	'35.2'	'not assigned.unknown'	'a_99_p338106_tc414338'
A_99_P570657	6.82253	6.02387	3.58525	6.80592	5.47972	4.31401	2.24948	5.39601	4.3837	4.76277	2.78451	6.23247	-2.53644	-3.27129	-2.5241	-2.65721	-5.42201	-2.39678	-1.74199	-1.48807	-1.34281	-1.70986	-1.33577	-1.40991	-2.43883	-1.2611	-0.800736	-0.573445	Yes	No	No											wre1n.pk0126.c1 wre1n Triticum aestivum cDNA clone wre1n.pk0126.c1 5' end, mRNA sequence [CA648094]			Ta.46462	TC460014	'35.2'	'not assigned.unknown'	'a_99_p570657_tc460014'
A_99_P015404	5.57247	5.77902	6.15756	5.83702	4.68567	4.74706	4.98146	4.3789	4.81356	4.82819	4.7023	4.31737	-1.84907	-2.0448	-2.25965	-2.74751	-1.69221	-1.93297	-2.74205	-2.86721	-0.886796	-1.03196	-1.1761	-1.45812	-0.758911	-0.950823	-1.45525	-1.51965	Yes	No	No											BJ303572 Y. Ogihara unpublished cDNA library, Wh_yd Triticum aestivum cDNA clone whyd20d11 5', mRNA sequence [BJ303572]			Ta.6393	TC419662	'35.2'	'not assigned.unknown'	'a_99_p015404_tc419662'
A_99_P211886	8.27797	9.14947	7.30842	6.18513	6.98472	8.67627	3.8653	7.76903	8.83781	7.20927	4.4209	5.83489	-2.45079	-1.38819	-10.8763	2.9978	1.4741	-3.8376	-7.4	-1.27477	-1.29325	-0.4732	-3.44312	1.5839	0.559835	-1.9402	-2.88753	-0.350233	No	Yes	Yes	A_99_P211886	A_99_P211886_TC394626	hblt14.2 protein [Hordeum vulgare subsp. vulgare]	4e-19	BLT14.2 protein [Hordeum vulgare subsp. vulgare]	acclimation protein [Secale cereale]	3e-18	5e-13			Rep: Hblt14.2 protein - Hordeum vulgare var. distichum (Two-rowed barley), partial (91%) [TC394626]			Ta.53918	TC394626	'35.2'	'not assigned.unknown'	'a_99_p211886_tc394626'
A_99_P175844	5.24996	5.84348	6.2752	4.80152	4.42096	5.21814	3.79072	5.5413	6.08789	3.75385	4.06498	4.68818	-1.77645	-1.54257	-5.59634	1.66992	1.78749	-4.25639	-4.62746	-1.08173	-0.829	-0.625335	-2.48448	0.739775	0.837936	-2.08963	-2.21022	-0.113341	No	Yes	Yes	A_99_P175844	A_99_P175844_TC414035	putative NADH2 dehydrogenase (ubiquinone) chain PSST precursor [Oryza sativa Japonica Group]_x0001_hypothetical protein OsI_03544 [Oryza sativa Indica Group]_x0001_hypothetical protein OsJ_03280 [Oryza sativa Japonica Group]	0	hypothetical protein SORBIDRAFT_03g033090 [Sorghum bicolor]_x0001_hypothetical protein SORBIDRAFT_03g033090 [Sorghum bicolor]	NADH-ubiquinone oxidoreductase 20 kDa subunit [Zea mays]	0	0			Rep: Chromosome chr4 scaffold_6, whole genome shotgun sequence - Vitis vinifera (Grape), partial (76%) [TC414035]			Ta.54275	TC414035	'9.1.2'	'mitochondrial electron transport / ATP synthesis.NADH-DH.localisation not clear'	'a_99_p175844_tc414035'
A_99_P405772	6.2945	6.15423	9.97917	5.6858	8.40521	9.60017	9.80523	8.76783	8.47337	6.88149	10.514	7.42833	4.31902	10.8976	-1.12813	8.46807	4.52797	1.65549	1.44873	3.34621	2.1107	3.44594	-0.173935	3.08203	2.17886	0.727262	0.53479	1.74253	Yes	No	No											Rep: Heat shock protein 17.3 - Triticum aestivum (Wheat), complete [TC414061]			Ta.47096	TC414061	'35.2'	'not assigned.unknown'	'a_99_p405772_tc457861'
A_99_P533597	6.01707	2.68567	3.64262	2.61316	7.82385	4.58488	3.8482	2.52966	8.56611	6.54468	4.18159	3.43862	3.49859	3.73008	1.15314	-1.05959	5.85243	14.5104	1.45293	1.7721	1.80678	1.89921	0.20557	-0.0835025	2.54903	3.85901	0.538969	0.825458	Yes	No	No	A_99_P533597	A_99_P533597_TC445978	hypothetical protein OsI_27746 [Oryza sativa Indica Group]	3e-37	Os08g0137800 [Oryza sativa Japonica Group]_x0001_Os08g0137800 [Oryza sativa Japonica Group]_x0001_unnamed protein product [Oryza sativa Japonica Group]	Os08g0137900 [Oryza sativa Japonica Group]_x0001_putative blue copper binding protein [Oryza sativa Japonica Group]_x0001_putative blue copper binding protein [Oryza sativa Japonica Group]_x0001_hypothetical protein OsJ_25977 [Oryza sativa Japonica Group]_x0001_Os08g0137900 [Oryza sativa Japonica Group]	3e-37	3e-37							TC445978	'26.7'	'misc.oxidases - copper, flavone etc'	'a_99_p533597_tc445978'
A_99_P188447	9.24129	8.47284	9.77476	9.37244	9.23639	7.87859	9.04256	7.29661	7.76333	8.03237	7.82775	8.00779	-1.00341	-1.50969	-1.66117	-4.21585	-2.78556	-1.35705	-3.85574	-2.57513	-0.00490475	-0.594248	-0.7322	-2.07582	-1.47797	-0.440477	-1.94701	-1.36465	Yes	No	No	A_99_P188447	A_99_P188447_TC429924	Os03g0796501 [Oryza sativa Japonica Group]_x0001_putative 60S ribosomal protein L1 [Oryza sativa Japonica Group]_x0001_putative 60S ribosomal protein L1 [Oryza sativa Japonica Group]_x0001_hypothetical protein OsJ_12950 [Oryza sativa Japonica Group]_x0001_Os03g0796501 [Oryza sativa Japonica Group]	3e-10	Os03g0796501 [Oryza sativa Japonica Group]_x0001_putative 60S ribosomal protein L1 [Oryza sativa Japonica Group]_x0001_putative 60S ribosomal protein L1 [Oryza sativa Japonica Group]_x0001_hypothetical protein OsJ_12950 [Oryza sativa Japonica Group]_x0001_Os03g0796501 [Oryza sativa Japonica Group]	Os07g0180900 [Oryza sativa Japonica Group]_x0001_Os07g0180900 [Oryza sativa Japonica Group]	3e-10	8e-10						Ta.39762		'35.2'	'not assigned.unknown'	'a_99_p188447_tc429924'
A_99_P083655	4.33129	4.70315	5.44062	4.97842	3.65889	3.27547	4.08656	3.61443	3.16899	3.43723	3.3297	3.18131	-1.59372	-2.69013	-2.55629	-2.57395	-2.23814	-2.4048	-4.31964	-3.47522	-0.672398	-1.42767	-1.35405	-1.36399	-1.1623	-1.26592	-2.11091	-1.79711	Yes	Yes	Yes	A_99_P083655	A_99_P083655_CV763899	glutathione transferase [Hordeum vulgare subsp. vulgare]	0	glutathione-S-transferase 19E50 [Triticum aestivum]	glutathione transferase [Alopecurus myosuroides]	0	0			FGAS058282 Triticum aestivum FGAS: Library 2 Gate 3 Triticum aestivum cDNA, mRNA sequence [CV763899]			Ta.31856		'26.9'	'misc.glutathione S transferases'	'a_99_p083655_cv763899'
A_99_P315796	6.19815	5.5946	6.62404	7.49068	7.61139	5.87117	8.34137	8.32497	5.95769	5.98663	7.2847	8.1218	2.66334	1.21131	3.28826	1.78298	-1.18137	1.31224	1.5808	1.54876	1.41323	0.276567	1.71733	0.834289	-0.240457	0.392027	0.660652	0.63111	Yes	No	No	A_99_P315796	A_99_P315796_TC399034	Os11g0700500 [Oryza sativa Japonica Group]_x0001_RecName: Full=Myb-related protein MYBAS1_x0001_MYB transcription factor [Oryza sativa Japonica Group]_x0001_MYB transcription factor MYBAS1-3 [Oryza sativa]_x0001_myb family transcription factor, putative, expressed [Oryza sativa (japonica cultivar-group)]_x0001_Os11g0700500 [Oryza sativa Japonica Group]_x0001_hypothetical protein OsJ_34832 [Oryza …	0	hypothetical protein OsI_37035 [Oryza sativa Indica Group]	hypothetical protein OsJ_36546 [Oryza sativa Japonica Group]	0	0						Ta.5251	TC385085	'27.3.25'	'RNA.regulation of transcription.MYB domain transcription factor family'	'a_99_p315796_tc399034'
A_99_P081705	4.46569	3.93873	4.97442	4.65794	4.48796	3.14441	4.43464	3.26404	2.77072	3.62598	3.12041	3.02987	1.01555	-1.73426	-1.45375	-2.62788	-3.23771	-1.24207	-3.61502	-3.091	0.0222659	-0.794318	-0.539776	-1.3939	-1.69497	-0.312745	-1.85401	-1.62808	Yes	No	No											G118.001M15F010305 G118 Triticum aestivum cDNA clone G118001M15, mRNA sequence [CD885547]			Ta.31161	TC422824	'35.2'	'not assigned.unknown'	'a_99_p081705_tc422824'
A_99_P247336	11.9656	12.1156	12.4116	12.1162	11.9552	11.7496	10.634	11.8401	12.0672	11.6466	10.9916	11.7156	-1.00726	-1.28875	-3.42837	-1.21091	1.07293	-1.38416	-2.67576	-1.32004	-0.010438	-0.365976	-1.77752	-0.276093	0.10156	-0.469015	-1.41995	-0.400579	No	Yes	Yes	A_99_P247336	A_99_P247336_TC412436	Os03g0358100 [Oryza sativa Japonica Group]_x0001_putative phospholipid hydroperoxide glutathione peroxidase [Oryza sativa (japonica cultivar-group)]_x0001_glutathione peroxidase, putative, expressed [Oryza sativa (japonica cultivar-group)]_x0001_Os03g0358100 [Oryza sativa Japonica Group]_x0001_hypothetical protein OsI_11636 [Oryza sativa Indica Group]_x0001_hypothetical protein OsJ_10908 [Oryza s…	0	LOC100283257 [Zea mays]_x0001_glutathione peroxidase 4 [Zea mays]_x0001_glutathione peroxidase 4 [Zea mays]_x0001_glutathione peroxidase 4 [Zea mays]_x0001_glutathione peroxidase 4 [Zea mays]	hypothetical protein ARALYDRAFT_484007 [Arabidopsis lyrata subsp. lyrata]_x0001_hypothetical protein AP2_C11.1 [Arabidopsis lyrata subsp. petraea]_x0001_hypothetical protein ARALYDRAFT_484007 [Arabidopsis lyrata subsp. lyrata]	0	3e-41			Rep: Glutathione peroxidase - Oryza sativa subsp. indica (Rice), partial (63%) [TC412436]				TC412436	'21.2.2'	'redox.ascorbate and glutathione.glutathione'	'a_99_p247336_tc412436'
A_99_P254401	6.64363	6.39891	6.37728	6.38976	5.56636	5.25324	5.55293	4.96688	5.55893	5.81387	5.59073	5.89444	-2.11004	-2.21249	-1.77074	-2.68119	-2.12094	-1.50008	-1.72494	-1.40963	-1.07727	-1.14567	-0.82435	-1.42287	-1.08471	-0.585043	-0.786549	-0.495319	Yes	No	No	A_99_P254401	A_99_P254401_BQ744457	unknown [Zea mays]	0	unknown [Zea mays]_x0001_unknown [Zea mays]	hypothetical protein OsI_35655 [Oryza sativa Indica Group]	0	0			Rep: Chromosome chr7 scaffold_44, whole genome shotgun sequence - Vitis vinifera (Grape), partial (87%) [TC406486]			Ta.5022	TC406486	'35.2'	'not assigned.unknown'	'a_99_p254401_bq744457'
A_99_P535787	4.769	4.90074	4.91284	5.01453	4.60256	5.11903	3.79698	4.82914	5.17866	5.18482	4.68325	5.12933	-1.12229	1.16335	-2.16725	-1.13712	1.32837	1.21763	-1.1725	1.08282	-0.166447	0.218289	-1.11587	-0.18539	0.409655	0.28408	-0.229592	0.114794	No	Yes	Yes											CJ897388 Y. Ogihara unpublished cDNA library, whthkles Triticum aestivum cDNA clone whthkles12h20 5', mRNA sequence [CJ897388]			Ta.52759	TC446833	'35.2'	'not assigned.unknown'	'a_99_p535787_tc446833'
A_99_P005461	5.16413	5.07867	5.66213	5.43572	4.91539	4.44782	4.82616	4.23062	4.36493	3.97939	4.17263	3.88971	-1.18817	-1.54849	-1.78506	-2.30554	-1.74013	-2.14248	-2.80793	-2.92008	-0.248736	-0.630858	-0.835971	-1.20511	-0.799195	-1.09928	-1.48951	-1.54601	Yes	No	No											FGAS014358 Triticum aestivum FGAS: Library 4 Gate 8 Triticum aestivum cDNA, mRNA sequence [CK161784]			Ta.2948		'35.2'	'not assigned.unknown'	'a_99_p005461'
A_99_P521392	6.21695	6.62413	7.11161	6.9877	6.02477	6.31551	5.95942	6.70746	6.44997	6.31188	6.35962	6.61901	-1.14249	-1.23852	-2.22252	-1.2144	1.17529	-1.24164	-1.68412	-1.29118	-0.192177	-0.308615	-1.1522	-0.280247	0.233021	-0.312244	-0.751991	-0.368693	No	Yes	Yes	A_99_P521392	A_99_P521392_TC441056	hypothetical protein SORBIDRAFT_06g017780 [Sorghum bicolor]_x0001_hypothetical protein SORBIDRAFT_06g017780 [Sorghum bicolor]	4e-34	hypothetical protein OsI_16043 [Oryza sativa Indica Group]	Os04g0444600 [Oryza sativa Japonica Group]_x0001_OSJNBa0027P08.4 [Oryza sativa (japonica cultivar-group)]_x0001_OSJNBa0058G03.7 [Oryza sativa (japonica cultivar-group)]_x0001_Os04g0444600 [Oryza sativa Japonica Group]_x0001_hypothetical protein OsJ_14933 [Oryza sativa Japonica Group]_x0001_unnamed protein product [Oryza sativa Japonica Group]	4e-34	4e-34							TC441056	'29.5.11.20'	'protein.degradation.ubiquitin.proteasom'	'a_99_p521392_tc441056'
A_99_P009401	1.91332	1.5644	2.913	3.01847	2.94773	2.31781	5.2143	2.95412	4.61407	3.85353	5.66383	3.13676	2.04829	1.68577	4.929	-1.04561	6.50141	4.8876	6.73102	1.08545	1.03442	0.753409	2.30129	-0.0643451	2.70075	2.28912	2.75083	0.11829	Yes	No	No	A_99_P009401	A_99_P009401_TC370147	pathogenesis related protein 10 [Triticum aestivum]	0	Os03g0300400 [Oryza sativa Japonica Group]_x0001_pathogen-related protein [Oryza sativa]_x0001_JIOsPR10 [Oryza sativa]_x0001_Pathogenesis-related protein 1, putative, expressed [Oryza sativa (japonica cultivar-group)]_x0001_Os03g0300400 [Oryza sativa Japonica Group]_x0001_hypothetical protein OsI_11187 [Oryza sativa Indica Group]_x0001_unnamed protein product [Oryza sativa Japonica Group]	pathogenesis-related protein 1 [Zea mays]	0	0			FGAS083911 Triticum aestivum FGAS: Library 6 CAP GATE 1 Triticum aestivum cDNA, mRNA sequence [DR738694]			Ta.4328	TC370147	'35.2'	'not assigned.unknown'	'a_99_p009401_tc370147'
A_99_P000536	3.45938	3.8664	2.88705	2.91972	3.46746	4.88282	3.57607	3.83622	4.09715	4.34228	4.55776	4.06065	1.00562	2.02288	1.61218	1.88754	1.55592	1.39076	3.1837	2.20523	0.00808167	1.01641	0.689015	0.916503	0.637767	0.475875	1.67071	1.14093	No	Yes	Yes											FGAS083352 Triticum aestivum FGAS: Library 6 CAP GATE 1 Triticum aestivum cDNA, mRNA sequence [DR738135]			Ta.291	TC392149	'35.2'	'not assigned.unknown'	'a_99_p000536_tc392149'
A_99_P251011	1.59535	1.29814	1.3019	1.30368	1.27972	1.28032	1.3191	7.29654	1.27998	1.28729	1.28726	1.73099	-1.24456	-1.01243	1.012	63.684	-1.24434	-1.00755	-1.0102	1.34473	-0.315635	-0.0178152	0.0172024	5.99286	-0.315375	-0.01085	-0.0146471	0.427313	No	Yes	Yes	A_99_P251011	A_99_P251011_TC384140	ice recrystallization inhibition protein 1 precursor [Triticum aestivum]	0	ice recrystallization inhibition protein 1 precursor [Triticum aestivum]	ice recrystallization inhibition protein 1 [Hordeum vulgare subsp. vulgare]	0	0			Rep: Ice recrystallization inhibition protein 1 precursor - Triticum aestivum (Wheat), partial (69%) [TC384140]				TC384140	'35.2'	'not assigned.unknown'	'a_99_p251011_tc384140'
A_99_P421397	11.7147	11.7036	10.8565	11.5514	11.1452	11.3384	11.8777	11.7257	11.1172	11.7033	11.5262	12.124	-1.48396	-1.28805	2.02969	1.12839	-1.51312	-1.00025	1.59078	1.48721	-0.569447	-0.36519	1.02126	0.17427	-0.597527	-0.00036	0.669739	0.572608	No	Yes	Yes	A_99_P421397	A_99_P421397_TC402815	beta-cyanoalanine synthase [Triticum aestivum]	0	beta-cyanoalanine synthase [Hordeum vulgare]	hypothetical protein SORBIDRAFT_06g001610 [Sorghum bicolor]_x0001_hypothetical protein SORBIDRAFT_06g001610 [Sorghum bicolor]	0	0	beta-cyanoalanine synthase	LOC100682425	Triticum aestivum cDNA, clone: WT006_I07, cultivar: Chinese Spring [AK333455]		100682425	Ta.15119	TC433756	'13.1.5.3.1'	'amino acid metabolism.synthesis.serine-glycine-cysteine group.cysteine.OASTL'	'a_99_p421397_tc402815'
A_99_P000591	6.94727	7.37428	8.08419	6.74796	6.98745	7.06444	7.05971	6.9047	7.13452	6.89566	7.15367	6.7881	1.02825	-1.23957	-2.03422	1.11476	1.13859	-1.3934	-1.90596	1.02821	0.0401854	-0.30984	-1.02447	0.156739	0.18725	-0.478613	-0.93052	0.0401411	No	Yes	Yes	A_99_P000591	A_99_P000591_TC412329	Os03g0748600 [Oryza sativa Japonica Group]_x0001_unknown protein [Oryza sativa Japonica Group]_x0001_expressed protein [Oryza sativa (japonica cultivar-group)]_x0001_Os03g0748600 [Oryza sativa Japonica Group]_x0001_unnamed protein product [Oryza sativa Japonica Group]_x0001_hypothetical protein OsI_13509 [Oryza sativa Indica Group]_x0001_hypothetical protein OsJ_12571 [Oryza sativa Japonica Group]	1e-39	hypothetical protein SORBIDRAFT_01g008120 [Sorghum bicolor]_x0001_hypothetical protein SORBIDRAFT_01g008120 [Sorghum bicolor]	hypothetical protein LOC100276954 [Zea mays]_x0001_hypothetical protein [Zea mays]	1e-37	5e-36			FGAS022809 Triticum aestivum FGAS: Library 5 GATE 7 Triticum aestivum cDNA, mRNA sequence [CK210982]			Ta.314	TC412329	'35.2'	'not assigned.unknown'	'a_99_p000591_tc412329'
A_99_P076380	6.57146	6.66649	6.83601	6.5093	6.09309	5.64173	5.9553	5.28139	5.65537	5.59904	5.47481	5.42632	-1.39316	-2.03463	-1.84128	-2.34227	-1.88699	-2.09574	-2.569	-2.1184	-0.478361	-1.02477	-0.880707	-1.22791	-0.916083	-1.06746	-1.3612	-1.08298	Yes	No	No											FGAS043120 Triticum aestivum FGAS: TaLt6 Triticum aestivum cDNA, mRNA sequence [CK168565]			Ta.29479		'35.2'	'not assigned.unknown'	'a_99_p076380'
A_99_P109165	4.53073	4.25065	5.35255	4.84239	3.98994	3.17085	4.19057	2.74609	2.35612	2.91902	2.50636	2.76938	-1.45477	-2.11374	-2.23765	-4.27609	-4.51463	-2.51686	-7.19099	-4.20763	-0.540793	-1.07979	-1.16198	-2.09629	-2.17461	-1.33163	-2.84619	-2.07301	Yes	No	No														Ta.40854		'35.2'	'not assigned.unknown'	'a_99_p109165'
A_99_P294176	5.72979	6.74119	6.26082	6.44853	5.98932	7.07563	6.90479	6.84422	6.37502	6.89377	7.28369	6.93618	1.19709	1.26089	1.56262	1.31557	1.56399	1.11156	2.03196	1.40216	0.259527	0.334439	0.643971	0.395693	0.645235	0.152581	1.02287	0.487652	No	Yes	Yes	A_99_P294176	A_99_P294176_TC415490	hypothetical protein SORBIDRAFT_02g033090 [Sorghum bicolor]_x0001_hypothetical protein SORBIDRAFT_02g033090 [Sorghum bicolor]	5e-36	hypothetical protein OsI_25966 [Oryza sativa Indica Group]	Os07g0475800 [Oryza sativa Japonica Group]_x0001_putative EBNA1-binding protein homolog; Ebp2p [Oryza sativa Japonica Group]_x0001_Os07g0475800 [Oryza sativa Japonica Group]_x0001_hypothetical protein OsJ_24216 [Oryza sativa Japonica Group]_x0001_unnamed protein product [Oryza sativa Japonica Group]	7e-36	7e-36			Rep: Chromosome chr16 scaffold_94, whole genome shotgun sequence - Vitis vinifera (Grape), partial (11%) [TC415490]				TC415490	'29.2.2.3.99'	'protein.synthesis.ribosome biogenesis.Pre-rRNA processing and modifications.misc'	'a_99_p294176_tc415490'
A_99_P397942	5.01619	4.74479	5.25862	4.81594	5.09008	3.69128	4.45348	3.83718	3.92906	4.15608	3.40421	3.5517	1.05255	-2.07557	-1.74733	-1.97077	-2.12452	-1.5039	-3.61606	-2.40202	0.073884	-1.05351	-0.805149	-0.978762	-1.08714	-0.588712	-1.85442	-1.26425	Yes	No	No	A_99_P397942	A_99_P397942_TC414760	RL16_NEUCR 60S ribosomal protein L16 [Gibberella zeae PH-1]	0	predicted protein [Nectria haematococca mpVI 77-13-4]_x0001_predicted protein [Nectria haematococca mpVI 77-13-4]	unnamed protein product [Sordaria macrospora]	0	0			Rep: RL16_NEUCR 60S ribosomal protein L16 - Gibberella zeae PH-1, complete [TC414760]				TC414760	'29.2.1.2.2.513'	'protein.synthesis.ribosomal protein.eukaryotic.60S subunit.L13A'	'a_99_p397942_tc414760'
A_99_P146547	4.04883	3.17583	4.4066	4.75006	4.58465	3.46612	3.42339	2.86158	2.76336	3.38841	2.95568	3.01868	1.44977	1.22289	-1.97686	-3.70246	-2.43761	1.15876	-2.73383	-3.32046	0.535825	0.290292	-0.983212	-1.88848	-1.28547	0.212581	-1.45092	-1.73138	Yes	No	No	A_99_P146547	A_99_P146547_TC427737	hypothetical protein SORBIDRAFT_10g004860 [Sorghum bicolor]_x0001_hypothetical protein SORBIDRAFT_10g004860 [Sorghum bicolor]	0	hypothetical protein OsJ_20285 [Oryza sativa Japonica Group]	hypothetical protein OsI_21848 [Oryza sativa Indica Group]	0	0			FGAS019365 Triticum aestivum FGAS: Library 5 GATE 7 Triticum aestivum cDNA, mRNA sequence [CK207709]			Ta.51927		'29.3.2'	'protein.targeting.mitochondria'	'a_99_p146547_tc427737'
A_99_P488312	5.17517	5.16302	5.71486	5.42527	4.70255	4.37177	4.36024	4.41855	4.31849	4.3616	3.86694	4.07599	-1.38763	-1.73057	-2.55731	-2.00934	-1.81087	-1.74282	-3.59982	-2.54786	-0.472623	-0.791248	-1.35462	-1.00672	-0.856679	-0.80142	-1.84793	-1.34928	Yes	No	No	A_99_P488312	A_99_P488312_TC426336	hypothetical protein OsI_21172 [Oryza sativa Indica Group]	0	Os05g0585900 [Oryza sativa Japonica Group]_x0001_putative peroxisomal Ca-dependent solute carrier [Oryza sativa Japonica Group]_x0001_Os05g0585900 [Oryza sativa Japonica Group]_x0001_unnamed protein product [Oryza sativa Japonica Group]_x0001_hypothetical protein OsJ_19712 [Oryza sativa Japonica Group]	hypothetical protein LOC100191302 [Zea mays]_x0001_unknown [Zea mays]_x0001_unknown [Zea mays]_x0001_unknown [Zea mays]_x0001_unknown [Zea mays]_x0001_Grave disease carrier protein [Zea mays]_x0001_unknown [Zea mays]	0	0			Rep: Chromosome chr2 scaffold_132, whole genome shotgun sequence - Vitis vinifera (Grape), partial (36%) [TC426336]			Ta.11216	TC426336	'34.9'	'transport.metabolite transporters at the mitochondrial membrane'	'a_99_p488312_tc426336'
A_99_P328491	5.07724	5.11282	5.4182	5.3125	4.17367	3.88518	4.41499	4.04838	3.89738	3.20974	3.66841	3.5482	-1.8707	-2.34185	-2.00446	-2.4018	-2.26555	-3.74011	-3.3631	-3.3971	-0.903579	-1.22765	-1.00321	-1.26412	-1.17986	-1.90308	-1.74979	-1.7643	Yes	No	No																'35.2'	'not assigned.unknown'	'a_99_p328491'
A_99_P393692	5.27942	5.38636	5.40674	5.51078	4.69707	4.25567	4.39277	4.17212	4.43679	4.32059	4.15503	4.03571	-1.49729	-2.18963	-2.01946	-2.52918	-1.79332	-2.09329	-2.38124	-2.77999	-0.582357	-1.13069	-1.01397	-1.33867	-0.842632	-1.06577	-1.25171	-1.47508	Yes	No	No	A_99_P393692	A_99_P393692_TC393326	hypothetical protein SORBIDRAFT_01g012480 [Sorghum bicolor]_x0001_hypothetical protein SORBIDRAFT_01g012480 [Sorghum bicolor]	0	unknown [Zea mays]_x0001_ras-related protein RHN1 [Zea mays]	ras-related protein RHN1 [Zea mays]_x0001_ras-related protein RHN1 [Zea mays]_x0001_ras-related protein RHN1 [Zea mays]_x0001_unknown [Zea mays]	0	0			Rep: Small GTP-binding protein - Triticum aestivum (Wheat), partial (70%) [TC393326]				TC393326	'30.5'	'signalling.G-proteins'	'a_99_p393692_tc393326'
A_99_P332106	7.0874	7.29215	7.23282	7.15898	6.31589	6.29047	6.39503	6.79578	7.00758	6.39166	6.79817	6.89077	-1.70705	-2.00232	-1.78731	-1.28627	-1.05689	-1.8667	-1.35158	-1.20431	-0.771506	-1.00168	-0.837789	-0.363192	-0.0798197	-0.900489	-0.434649	-0.268205	No	Yes	Yes	A_99_P332106	A_99_P332106_TC403528	hypothetical protein SORBIDRAFT_06g011830 [Sorghum bicolor]_x0001_hypothetical protein SORBIDRAFT_06g011830 [Sorghum bicolor]	0	hypothetical protein OsJ_14532 [Oryza sativa Japonica Group]	hypothetical protein OsI_15625 [Oryza sativa Indica Group]	0	0							TC403528	'31.4'	'cell.vesicle transport'	'a_99_p332106_tc403528'
A_99_P528327	4.75502	4.71669	4.7084	5.23684	3.81402	4.05684	3.34435	3.51077	4.70208	4.49783	4.20734	5.00593	-1.91987	-1.57991	-2.57406	-3.30825	-1.03738	-1.16381	-1.41525	-1.17358	-0.941007	-0.659841	-1.36404	-1.72607	-0.0529408	-0.218858	-0.501053	-0.230911	Yes	No	No	A_99_P528327	A_99_P528327_TC443915	hypothetical protein SORBIDRAFT_10g008260 [Sorghum bicolor]_x0001_hypothetical protein SORBIDRAFT_10g008260 [Sorghum bicolor]	7e-17	hypothetical protein SORBIDRAFT_10g008260 [Sorghum bicolor]_x0001_hypothetical protein SORBIDRAFT_10g008260 [Sorghum bicolor]	hypothetical protein SORBIDRAFT_10g008260 [Sorghum bicolor]_x0001_hypothetical protein SORBIDRAFT_10g008260 [Sorghum bicolor]	0.0005	0.001			Rep: Uncharacterized protein At5g39570 - Arabidopsis thaliana (Mouse-ear cress), partial (8%) [TC443915]			Ta.14404	TC443915	'35.2'	'not assigned.unknown'	'a_99_p528327_tc443915'
A_99_P201441	5.56743	5.43152	6.12235	5.95688	5.47179	5.42914	4.80582	6.00438	6.1447	5.48414	5.21693	5.75351	-1.06854	-1.00165	-2.49065	1.03348	1.49202	1.03715	-1.87309	-1.15138	-0.0956383	-0.00237846	-1.31652	0.0475073	0.577268	0.0526223	-0.905419	-0.203367	No	Yes	Yes	A_99_P201441	A_99_P201441_TC385393	alpha-expansin EXPA3 [Triticum aestivum]	0	expansin EXPA9 [Triticum aestivum]	alpha-expansin 6 precursor [Zea mays]	0	0			Rep: Alpha-expansin EXPA3 - Triticum aestivum (Wheat), complete [TC385393]				TC385393	'10.7'	'cell wall.modification'	'a_99_p201441_tc385393'
A_99_P027629	3.89712	3.93094	4.39136	4.00566	3.43412	3.37852	3.48234	2.70283	3.04305	3.09929	2.65096	2.14901	-1.3784	-1.46655	-1.87776	-2.46713	-1.8076	-1.77972	-3.34126	-3.62167	-0.462999	-0.552428	-0.909012	-1.30284	-0.854074	-0.831654	-1.74039	-1.85665	Yes	Yes	Yes											WHE0802_F07_K14ZT Wheat vernalized crown cDNA library Triticum aestivum cDNA clone WHE0802_F07_K14, mRNA sequence [BQ166000]			Ta.10561		'35.2'	'not assigned.unknown'	'a_99_p027629_bq166000'
A_99_P305006	7.55535	8.09681	7.54027	8.0392	7.51529	8.12003	8.55213	8.24934	7.39194	8.23529	8.119	8.10362	-1.02816	1.01622	2.01651	1.1568	-1.11993	1.10074	1.49354	1.04567	-0.040061	0.0232153	1.01186	0.21014	-0.163412	0.138472	0.578736	0.0644264	No	Yes	Yes	A_99_P305006	A_99_P305006_TC390831	hypothetical protein SORBIDRAFT_08g005050 [Sorghum bicolor]_x0001_hypothetical protein SORBIDRAFT_08g005050 [Sorghum bicolor]	0	hypothetical protein LOC100274483 [Zea mays]_x0001_unknown [Zea mays]_x0001_dihydrolipoyllysine-residue acetyltransferase component of pyruvatedehydrogenase complex [Zea mays]_x0001_unknown [Zea mays]_x0001_unknown [Zea mays]	hypothetical protein LOC100192900 [Zea mays]_x0001_unknown [Zea mays]	0	0			Triticum aestivum cDNA, clone: WT004_K16, cultivar: Chinese Spring [AK332706]			Ta.38296	TC390831	'8.1.1.2'	'TCA / org transformation.TCA.pyruvate DH.E2'	'a_99_p305006_tc390831'
A_99_P258936	3.99586	4.20956	5.61298	4.82625	2.74267	2.9339	4.30948	4.42617	3.36935	3.03637	4.52972	4.43028	-2.38369	-2.42109	-2.46826	-1.31958	-1.54383	-2.25509	-2.11882	-1.31583	-1.2532	-1.27565	-1.30349	-0.400084	-0.626509	-1.17318	-1.08326	-0.39597	Yes	No	No	A_99_P258936	A_99_P258936_TC386619	calcium dependent protein kinase [Triticum aestivum]	0	calcium-dependent protein kinase [Triticum aestivum]	hypothetical protein OsJ_09266 [Oryza sativa Japonica Group]	0	0	calcium-dependent protein kinase	CPK1	Triticum aestivum calcium-dependent protein kinase (CPK1) mRNA, complete cds [EU181177]		100192122	Ta.4334	TC430973	'30.3'	'signalling.calcium'	'a_99_p258936_tc386619'
A_99_P185524	5.01741	5.15764	6.67762	5.52492	5.38038	4.30109	5.10104	4.14064	3.90609	3.3015	4.09608	3.66676	1.28607	-1.81069	-2.98262	-2.61042	-2.16044	-3.62038	-5.98579	-3.62544	0.362969	-0.856544	-1.57658	-1.38428	-1.11132	-1.85614	-2.58154	-1.85816	Yes	No	No	A_99_P185524	A_99_P185524_DR733130	putative RNA and export factor binding protein [Oryza sativa Japonica Group]	0	putative RNA and export factor binding protein [Oryza sativa Japonica Group]	hypothetical protein SORBIDRAFT_02g007020 [Sorghum bicolor]_x0001_hypothetical protein SORBIDRAFT_02g007020 [Sorghum bicolor]	0	0			FGAS078892 Triticum aestivum FGAS: Library 2 Gate 3 Triticum aestivum cDNA, mRNA sequence [DR733130]			Ta.60938		'27.4'	'RNA.RNA binding'	'a_99_p185524_dr733130'
A_99_P470012	9.59394	9.76806	10.373	9.436	9.04884	9.20288	9.43779	9.17047	9.21568	8.85092	9.24832	9.35906	-1.45912	-1.47957	-1.91214	-1.20207	-1.29977	-1.88836	-2.1805	-1.05478	-0.545103	-0.565177	-0.93519	-0.265521	-0.378259	-0.917136	-1.12466	-0.0769386	No	Yes	Yes	A_99_P470012	A_99_P470012_TC416573	GPX12Hv, glutathione peroxidase-like protein [Hordeum vulgare subsp. vulgare]	0	phospholipid hydroperoxide glutathione peroxidase-like protein [Hordeum vulgare]	hypothetical protein SORBIDRAFT_04g032520 [Sorghum bicolor]_x0001_hypothetical protein SORBIDRAFT_04g032520 [Sorghum bicolor]	0	0			Rep: Phospholipid hydroperoxide glutathione peroxidase-like protein - Hordeum vulgare (Barley), partial (72%) [TC416573]				TC416573	'21.2.2'	'redox.ascorbate and glutathione.glutathione'	'a_99_p470012_tc416573'
A_99_P246406	5.98972	7.41787	7.09216	8.0685	5.84564	5.75224	6.0459	6.17424	5.2615	6.2217	5.51118	6.49745	-1.10503	-3.17252	-2.06517	-3.71733	-1.6566	-2.29132	-2.99173	-2.97122	-0.144081	-1.66563	-1.04626	-1.89427	-0.728229	-1.19618	-1.58098	-1.57106	Yes	No	No	A_99_P246406	A_99_P246406_CK157053	phytochelatin synthetase [Triticum monococcum]	0	phytochelatin synthetase [Triticum aestivum]	COBRA-like protein 4 precursor [Zea mays]	0	0						Ta.54511	TC398486	'10.2.2'	'cell wall.cellulose synthesis.COBRA'	'a_99_p246406_ck157053'
A_99_P370512	4.64257	5.21133	5.58362	5.1647	4.72433	4.64881	4.52468	4.93137	4.7823	4.65944	4.64821	4.75792	1.05831	-1.47685	-2.08339	-1.17555	1.1017	-1.46601	-1.91244	-1.32573	0.0817633	-0.562523	-1.05893	-0.233335	0.139728	-0.551895	-0.935411	-0.406784	No	Yes	Yes	A_99_P370512	A_99_P370512_TC455529	hypothetical protein OsI_17248 [Oryza sativa Indica Group]_x0001_hypothetical protein OsJ_16025 [Oryza sativa Japonica Group]	0	hypothetical protein OsI_17248 [Oryza sativa Indica Group]_x0001_hypothetical protein OsJ_16025 [Oryza sativa Japonica Group]	OSJNBa0083N12.5 [Oryza sativa (japonica cultivar-group)]	0	0			Rep: Os04g0582000 protein - Oryza sativa subsp. japonica (Rice), partial (9%) [TC455529]				TC455529	'28.1'	'DNA.synthesis/chromatin structure'	'a_99_p370512_tc455529'
A_99_P387617	2.85023	4.46303	4.71133	4.36128	1.44782	4.00792	1.97791	3.13202	2.63921	3.46313	2.31921	3.75864	-2.64343	-1.37089	-6.65031	-2.34447	-1.1575	-1.99987	-5.24929	-1.5185	-1.40241	-0.455112	-2.73342	-1.22926	-0.211014	-0.999908	-2.39212	-0.602643	Yes	No	No	A_99_P387617	A_99_P387617_TC449372	hypothetical protein SORBIDRAFT_06g026000 [Sorghum bicolor]_x0001_hypothetical protein SORBIDRAFT_06g026000 [Sorghum bicolor]	2e-36	hypothetical protein SORBIDRAFT_06g026000 [Sorghum bicolor]_x0001_hypothetical protein SORBIDRAFT_06g026000 [Sorghum bicolor]	hypothetical protein SORBIDRAFT_06g025990 [Sorghum bicolor]_x0001_hypothetical protein SORBIDRAFT_06g025990 [Sorghum bicolor]	2e-36	1e-35								'26.10'	'misc.cytochrome P450'	'a_99_p387617_tc449372'
A_99_P438112	4.10893	4.32481	4.40572	4.09717	4.03029	3.45943	4.16306	3.23485	2.50656	3.42506	3.15884	2.93293	-1.05602	-1.82182	-1.18317	-1.81796	-3.03641	-1.86574	-2.37327	-2.24116	-0.0786328	-0.865378	-0.242662	-0.86232	-1.60237	-0.899747	-1.24688	-1.16424	Yes	Yes	Yes	A_99_P438112	A_99_P438112_TC394921	putative mitogen-activated protein kinase kinase [Oryza sativa]	0	putative mitogen-activated protein kinase kinase [Oryza sativa]	Os06g0147800 [Oryza sativa Japonica Group]_x0001_putative MAP kinase kinase [Oryza sativa Japonica Group]_x0001_Os06g0147800 [Oryza sativa Japonica Group]_x0001_unnamed protein product [Oryza sativa Japonica Group]_x0001_hypothetical protein OsJ_20122 [Oryza sativa Japonica Group]	0	0			Rep: Mitogen-activated protein kinase kinase 1 - Oryza sativa subsp. indica (Rice), partial (41%) [TC394921]				TC394921	'29.4.1'	'protein.postranslational modification.kinase'	'a_99_p438112_tc394921'
A_99_P428382	8.82081	8.86577	8.28423	8.05739	8.12521	7.91892	6.58197	8.03472	8.61801	8.19581	7.24214	7.97268	-1.61956	-1.92766	-3.25412	-1.01584	-1.15094	-1.59104	-2.05922	-1.06047	-0.695602	-0.946851	-1.70227	-0.0226688	-0.202806	-0.669967	-1.0421	-0.0847096	No	Yes	Yes	A_99_P428382	A_99_P428382_TC387217	Ca2+/H+-exchanging protein [Hordeum vulgare subsp. vulgare]	8e-18	hypothetical protein OsI_02412 [Oryza sativa Indica Group]	Os01g0557500 [Oryza sativa Japonica Group]_x0001_RecName: Full=Vacuolar cation/proton exchanger 1a; AltName: Full=Ca(2+)/H(+) exchanger 1a; AltName: Full=OsCAX1a_x0001_cation/proton exchanger 1a [Oryza sativa Japonica Group]_x0001_cation/proton exchanger 1a [Oryza sativa Japonica Group]_x0001_cation/proton exchanger 1a [Oryza sativa Japonica Group]_x0001_Os01g0557500 [Oryza sativa Japonica Group]	7e-09	7e-09			Rep: Ca2+/H+-exchanging protein - Hordeum vulgare var. distichum (Two-rowed barley), partial (13%) [TC387217]				TC387217	'35.2'	'not assigned.unknown'	'a_99_p428382_tc387217'
A_99_P482522	6.07171	7.36084	6.27207	6.75133	6.48952	7.17127	7.58736	7.31094	5.79796	7.7272	7.38926	7.24409	1.3359	-1.14042	2.48853	1.47387	-1.20895	1.2891	2.16924	1.40713	0.417809	-0.189562	1.31529	0.559612	-0.273754	0.366365	1.11719	0.492759	No	Yes	Yes															TC423413	'35.2'	'not assigned.unknown'	'a_99_p482522_tc423413'
A_99_P018559	4.84442	4.7164	5.44286	4.90342	4.80382	3.85969	4.33027	3.7966	3.89685	3.78109	3.67041	3.43551	-1.02855	-1.81091	-2.16233	-2.15371	-1.92863	-1.9123	-3.41635	-2.7662	-0.0406065	-0.856714	-1.11259	-1.10682	-0.947574	-0.935312	-1.77245	-1.46791	Yes	No	No	A_99_P018559	A_99_P018559_TC391814	hypothetical protein OsI_30340 [Oryza sativa Indica Group]	0	hypothetical protein OsJ_28335 [Oryza sativa Japonica Group]	Os09g0101800 [Oryza sativa Japonica Group]_x0001_unknown protein [Oryza sativa Japonica Group]_x0001_Os09g0101800 [Oryza sativa Japonica Group]	0	0			BJ251385 Y. Ogihara unpublished cDNA library, Wh_f Triticum aestivum cDNA clone whf19o15 3', mRNA sequence [BJ251385]			Ta.7465		'35.2'	'not assigned.unknown'	'a_99_p018559_tc391814'
A_99_P109975	5.78418	6.05797	5.41621	5.4551	5.60201	6.36515	6.09411	5.802	5.90876	6.21214	6.46904	5.66646	-1.13459	1.23728	1.59981	1.27182	1.09019	1.11277	2.07459	1.15778	-0.182173	0.307172	0.677897	0.346896	0.124578	0.154161	1.05283	0.211355	No	Yes	Yes											FGAS018903 Triticum aestivum FGAS: Library 5 GATE 7 Triticum aestivum cDNA, mRNA sequence [CK207284]			Ta.41132	TC449521	'35.2'	'not assigned.unknown'	'a_99_p109975_tc449521'
A_99_P280821	10.2355	10.5324	9.91703	10.5239	10.6234	11.3335	11.1005	10.5794	10.5186	10.9082	10.8877	10.7159	1.30842	1.74248	2.27118	1.0392	1.21674	1.29764	1.95976	1.14232	0.387821	0.801142	1.18345	0.0554714	0.28302	0.375888	0.970674	0.191966	No	Yes	Yes	A_99_P280821	A_99_P280821_TC387311	hypothetical protein OsJ_32072 [Oryza sativa Japonica Group]	0	hypothetical protein OsI_34222 [Oryza sativa Indica Group]	Os10g0502600 [Oryza sativa Japonica Group]_x0001_putative steroid membrane binding protein [Oryza sativa Japonica Group]_x0001_Membrane steroid binding protein 1, putative, expressed [Oryza sativa (japonica cultivar-group)]_x0001_Os10g0502600 [Oryza sativa Japonica Group]_x0001_unnamed protein product [Oryza sativa Japonica Group]_x0001_unnamed protein product [Oryza sativa Japonica Group]	0	0			Rep: Membrane steroid-binding protein 1 - Oryza sativa subsp. indica (Rice), partial (75%) [TC387311]				TC387311	'21.2'	'redox.ascorbate and glutathione'	'a_99_p280821_tc387311'
A_99_P244716	5.00589	5.32994	9.08858	3.57458	7.55215	8.65462	9.06313	8.13749	7.19229	5.87957	9.64027	6.54764	5.84119	10.0191	-1.0178	23.6359	4.55171	1.4637	1.4658	7.852	2.54626	3.32468	-0.0254469	4.56291	2.18641	0.549624	0.55169	2.97306	Yes	No	No											Rep: Heat shock protein 17.3 - Triticum aestivum (Wheat), complete [TC414061]				TC414061	'35.2'	'not assigned.unknown'	'a_99_p244716_tc457861'
A_99_P522697	9.03665	9.08345	10.3531	9.56181	8.91365	8.56319	9.00093	9.24422	9.12751	8.58639	9.32121	9.14998	-1.089	-1.43421	-2.55288	-1.24624	1.065	-1.41133	-2.04464	-1.33037	-0.123001	-0.520256	-1.35213	-0.317587	0.0908585	-0.497053	-1.03185	-0.411828	No	Yes	Yes	A_99_P522697	A_99_P522697_TC441609	hypothetical protein OsI_32412 [Oryza sativa Indica Group]	9e-13	Os09g0563700 [Oryza sativa Japonica Group]_x0001_unknown protein [Oryza sativa Japonica Group]_x0001_unknown protein [Oryza sativa Japonica Group]_x0001_Os09g0563700 [Oryza sativa Japonica Group]_x0001_unnamed protein product [Oryza sativa Japonica Group]_x0001_unnamed protein product [Oryza sativa Japonica Group]_x0001_hypothetical protein OsJ_30352 [Oryza sativa Japonica Group]	hypothetical protein SORBIDRAFT_02g011270 [Sorghum bicolor]_x0001_hypothetical protein SORBIDRAFT_02g011270 [Sorghum bicolor]	9e-13	5e-10							TC441609	'35.2'	'not assigned.unknown'	'a_99_p522697_tc441609'
A_99_P373852	7.57554	8.00375	8.46797	8.2596	7.30972	7.01571	8.38851	7.87308	6.55353	7.37762	8.04002	7.96686	-1.20231	-1.98349	-1.05663	-1.30723	-2.03074	-1.54342	-1.34532	-1.22496	-0.265813	-0.98804	-0.0794668	-0.386517	-1.02201	-0.626132	-0.427952	-0.292736	No	Yes	Yes	A_99_P373852	A_99_P373852_TC427046	hypothetical protein OsJ_09841 [Oryza sativa Japonica Group]	5e-31	hypothetical protein OsI_10450 [Oryza sativa Indica Group]	expressed protein [Oryza sativa (japonica cultivar-group)]	5e-31	5e-31			Rep: Expressed protein - Oryza sativa subsp. japonica (Rice), partial (15%) [TC427046]				TC427046	'35.2'	'not assigned.unknown'	'a_99_p373852_tc427046'
A_99_P218546	4.86541	4.60352	4.90097	4.76821	4.04122	3.97952	4.40497	3.73307	4.11454	4.05052	2.96272	4.07176	-1.77054	-1.54113	-1.4103	-2.04931	-1.6828	-1.46713	-3.83241	-1.62052	-0.824186	-0.623992	-0.496	-1.03514	-0.750863	-0.552993	-1.93825	-0.696454	No	Yes	Yes	A_99_P218546	A_99_P218546_TC424444	LEA1 protein [Triticum aestivum]	1e-28	RecName: Full=Late embryogenesis abundant protein, group 3; Short=LEA; AltName: Full=PMA2005_x0001_embryonic abundant protein, group 3 - common wheat x Sanduri wheat_x0001_group 3 late embryogenesis abundant protein (LEA) [Triticum aestivum]	late embryogenesis abundant protein [Hordeum vulgare subsp. vulgare]	1e-28	2e-28	group 3 late embryogenesis abundant protein (LEA)	LOC543476	FGAS081429 Triticum aestivum FGAS: Library 4 Gate 8 Triticum aestivum cDNA, mRNA sequence [DR735795]		543476	Ta.727	TC424444	'35.2'	'not assigned.unknown'	'a_99_p218546_tc424444'
A_99_P321671	2.15987	3.36051	2.53989	3.02122	3.11113	4.82258	4.06055	4.42949	4.11257	4.47248	4.57417	4.00691	1.93356	2.75505	2.86924	2.65418	3.87099	2.16141	4.0962	1.98026	0.951262	1.46208	1.52067	1.40827	1.9527	1.11197	2.03429	0.985691	Yes	No	No	A_99_P321671	A_99_P321671_TC379413	hypothetical protein OsJ_22139 [Oryza sativa Japonica Group]	0	hypothetical protein OsJ_22139 [Oryza sativa Japonica Group]	hypothetical protein OsI_23879 [Oryza sativa Indica Group]	0	0			Rep: Chromosome chr8 scaffold_23, whole genome shotgun sequence - Vitis vinifera (Grape), partial (21%) [TC379413]				TC379413	'29.2.2.3.4'	'protein.synthesis.ribosome biogenesis.Pre-rRNA processing and modifications.WD-repeat proteins'	'a_99_p321671_tc379413'
A_99_P458262	3.33579	3.80131	4.88317	5.4613	2.1981	2.69895	2.31439	4.18446	2.89597	3.3656	2.69632	4.35555	-2.20029	-2.14706	-5.93308	-2.42307	-1.35644	-1.35257	-4.55312	-2.1521	-1.13769	-1.10236	-2.56878	-1.27684	-0.43982	-0.435706	-2.18685	-1.10575	Yes	No	No	A_99_P458262	A_99_P458262_TC409362	NBS-LRR type RGA [Triticum aestivum]	0	NBS-LRR type RGA [Triticum aestivum]	NBS-LRR type RGA [Triticum aestivum]	0	0			Rep: NBS-LRR type RGA - Triticum aestivum (Wheat), complete [TC409362]				TC409362	'20.1.7'	'stress.biotic.PR-proteins'	'a_99_p458262_tc409362'
A_99_P167264	5.87691	5.49453	5.81125	5.65132	4.99487	4.6425	5.19605	3.9759	5.05269	5.03959	4.20998	4.90873	-1.84299	-1.80504	-1.53177	-3.19412	-1.77058	-1.37072	-3.0341	-1.67317	-0.882044	-0.85203	-0.615199	-1.67542	-0.824224	-0.454936	-1.60127	-0.742582	Yes	No	No	A_99_P167264	A_99_P167264_CV772641	ice recrystallization inhibition protein 3 [Triticum aestivum]	0	ice recrystallization inhibition protein 2 [Deschampsia antarctica]	ice recrystallization inhibition protein 1 precursor [Triticum aestivum]	2e-43	2e-43	ice recrystallization inhibition protein 3	IRI3	FGAS067036 Triticum aestivum FGAS: Library 2 Gate 3 Triticum aestivum cDNA, mRNA sequence [CV772641]		100415819	Ta.56776		'30.2.10'	'signalling.receptor kinases.leucine rich repeat X'	'a_99_p167264_cv772641'
A_99_P159932	5.06623	4.71631	5.69287	5.0849	4.90183	3.98086	4.96985	3.65446	3.88951	4.25424	3.99514	3.78493	-1.1207	-1.66492	-1.65063	-2.6953	-2.26063	-1.37751	-3.24392	-2.46225	-0.164395	-0.735449	-0.723021	-1.43044	-1.17672	-0.462067	-1.69774	-1.29998	Yes	No	No											FGAS026724 Triticum aestivum FGAS: Library 6 CAP GATE 1 Triticum aestivum cDNA, mRNA sequence [CK214785]			Ta.55111		'35.2'	'not assigned.unknown'	'a_99_p159932'
A_99_P198711	4.91357	5.48951	4.32609	5.63448	6.08489	5.25118	4.2281	5.72162	4.33007	5.28664	1.55161	5.95671	2.25217	-1.17963	-1.07028	1.06226	-1.49848	-1.15099	-6.84231	1.25026	1.17132	-0.238333	-0.0979896	0.0871353	-0.583504	-0.20287	-2.77448	0.322226	No	Yes	Yes	A_99_P198711	A_99_P198711_TC386586	hypothetical protein SORBIDRAFT_05g024430 [Sorghum bicolor]_x0001_hypothetical protein SORBIDRAFT_05g024430 [Sorghum bicolor]	0	hypothetical protein SORBIDRAFT_05g024430 [Sorghum bicolor]_x0001_hypothetical protein SORBIDRAFT_05g024430 [Sorghum bicolor]	Os11g0614400 [Oryza sativa Japonica Group]_x0001_Patatin-like phospholipase family protein, expressed [Oryza sativa (japonica cultivar-group)]_x0001_Os11g0614400 [Oryza sativa Japonica Group]_x0001_hypothetical protein OsJ_33950 [Oryza sativa Japonica Group]_x0001_unnamed protein product [Oryza sativa Japonica Group]	0	0			Rep: Patatin-like phospholipase family protein, expressed - Oryza sativa subsp. japonica (Rice), partial (36%) [TC386586]			Ta.34636	TC386586	'33.1'	'development.storage proteins'	'a_99_p198711_tc386586'
A_99_P154537	8.81444	9.40969	9.70671	9.39663	8.94075	9.52054	8.25502	9.71759	9.43267	9.5945	8.82792	9.51571	1.0915	1.07986	-2.73528	1.24916	1.53499	1.13666	-1.83883	1.08604	0.126308	0.110849	-1.45169	0.320959	0.618227	0.184806	-0.878787	0.119076	No	Yes	Yes											CJ955981 Y. Ogihara unpublished cDNA library, whchul Triticum aestivum cDNA clone whchul9l15 5', mRNA sequence [CJ955981]			Ta.53837	TC436429	'35.2'	'not assigned.unknown'	'a_99_p154537_tc436429'
A_99_P387842	6.89868	6.61768	6.61589	6.49336	7.05558	7.55766	7.54345	6.90633	7.5039	7.32895	7.7412	6.91797	1.11488	1.91851	1.90206	1.33142	1.52121	1.63725	2.18148	1.34221	0.156892	0.939987	0.927564	0.412966	0.605218	0.711277	1.12531	0.424607	No	Yes	Yes											Rep: Pr1-like protein - Oryza sativa subsp. japonica (Rice), partial (7%) [TC451939]			Ta.35049	TC451939	'35.2'	'not assigned.unknown'	'a_99_p387842_tc451939'
A_99_P173809	9.57521	9.33651	9.86585	9.50226	9.31893	8.62766	9.02852	8.28883	8.50214	8.57655	8.28905	8.39366	-1.19439	-1.6345	-1.78674	-2.31889	-2.10389	-1.69343	-2.98307	-2.15637	-0.256278	-0.708845	-0.837328	-1.21343	-1.07306	-0.759951	-1.5768	-1.1086	Yes	No	No	A_99_P173809	A_99_P173809_TC432255	hypothetical protein OsJ_35341 [Oryza sativa Japonica Group]	0	hypothetical protein OsI_37599 [Oryza sativa Indica Group]	Nucleoporin autopeptidase family protein, expressed [Oryza sativa (japonica cultivar-group)]	0	0								'29.3.1'	'protein.targeting.nucleus'	'a_99_p173809_tc432255'
A_99_P230171	4.74129	3.81258	4.87742	4.09745	4.23656	3.37889	4.01921	4.80554	4.46226	3.42715	2.82174	2.72579	-1.41885	-1.35068	-1.8128	1.63364	-1.21338	-1.30625	-4.15741	-2.58768	-0.504726	-0.433688	-0.858218	0.70809	-0.279028	-0.385428	-2.05569	-1.37166	Yes	Yes	Yes	A_99_P230171	A_99_P230171_TC411797	proline-rich protein [Brachypodium distachyon]	2e-32	qLTG3-1 [Oryza meridionalis]	qLTG3-1 [Oryza longistaminata]	2e-31	2e-31						Ta.10150	TC392516	'26.21'	'misc.protease inhibitor/seed storage/lipid transfer protein (LTP) family protein'	'a_99_p230171_tc411797'
A_99_P002321	11.6662	11.8039	12.0741	11.7679	11.9027	11.3851	11.5424	11.9147	11.2741	11.3981	11.0141	11.8877	1.17812	-1.33682	-1.44562	1.10712	-1.31228	-1.32488	-2.08491	1.08653	0.236491	-0.418808	-0.531686	0.146818	-0.392079	-0.40586	-1.05998	0.119734	No	Yes	Yes											Triticum aestivum clone wle1n.pk0057.g6:fis, full insert mRNA sequence [BT009213]			Ta.1048		'35.2'	'not assigned.unknown'	'a_99_p002321'
A_99_P174104	3.16445	2.58071	3.37823	3.66478	3.8392	4.56582	5.17918	3.18143	3.99469	3.42204	5.01212	4.49101	1.59632	3.95892	3.4845	-1.39798	1.77799	1.7917	3.10349	1.77305	0.674753	1.98511	1.80095	-0.483345	0.830245	0.841331	1.63389	0.826232	Yes	No	No	A_99_P174104	A_99_P174104_TC393791	hypothetical protein SORBIDRAFT_09g023310 [Sorghum bicolor]_x0001_hypothetical protein SORBIDRAFT_09g023310 [Sorghum bicolor]	0	hypothetical protein OsJ_18908 [Oryza sativa Japonica Group]	hypothetical protein OsI_20323 [Oryza sativa Indica Group]	0	0	ornithine/acetylornithine aminotransferase	LOC542824	Triticum aestivum cDNA, clone: WT013_K15, cultivar: Chinese Spring [AK335740]		542824	Ta.57052	TC410481	'13.1.1.3.11'	'amino acid metabolism.synthesis.central amino acid metabolism.alanine.alanine-glyoxylate aminotransferase'	'a_99_p174104_tc393791'
A_99_P475407	5.36589	5.38547	5.7997	5.35891	5.98186	6.92834	5.4471	4.45313	4.02386	4.18797	4.01043	4.28636	1.53259	2.91375	-1.27686	-1.87355	-2.53508	-2.29341	-3.45641	-2.10314	0.615971	1.54288	-0.352604	-0.905775	-1.34203	-1.19749	-1.78927	-1.07254	Yes	Yes	Yes	A_99_P475407	A_99_P475407_TC419634	phosphate transporter [Hordeum vulgare subsp. vulgare]	4e-37	phosphate transporter 1 [Hordeum vulgare subsp. vulgare]_x0001_phosphate transporter PT1 [Hordeum vulgare subsp. vulgare]_x0001_phosphate transporter [Hordeum vulgare subsp. vulgare]	phosphate transporter [Hordeum vulgare subsp. vulgare]	4e-37	8e-36			Rep: Phosphate transporter 1 - Hordeum vulgare var. distichum (Two-rowed barley), partial (19%) [TC419634]			Ta.2758	TC419634	'34.7'	'transport.phosphate'	'a_99_p475407_tc419634'
A_99_P291236	8.4242	8.76765	8.9925	9.01667	8.3064	8.07218	7.94191	8.5408	8.2371	8.3033	8.11277	8.50612	-1.08507	-1.61942	-2.07137	-1.39075	-1.13847	-1.37969	-1.84003	-1.42459	-0.117793	-0.695474	-1.05059	-0.475867	-0.187098	-0.464349	-0.879728	-0.510551	No	Yes	Yes	A_99_P291236	A_99_P291236_TC387162	expressed protein [Oryza sativa (japonica cultivar-group)]_x0001_hypothetical protein OsJ_10915 [Oryza sativa Japonica Group]	0	hypothetical protein OsI_11646 [Oryza sativa Indica Group]	hypothetical protein LOC100274107 [Zea mays]_x0001_unknown [Zea mays]	0	0			Rep: Expressed protein - Oryza sativa subsp. japonica (Rice), partial (32%) [TC399368]				TC399368	'35.2'	'not assigned.unknown'	'a_99_p291236_tc387162'
A_99_P029114	7.81231	7.3332	7.4799	7.81377	6.86174	6.61911	6.43695	6.8156	7.09856	6.89509	6.5	7.27102	-1.93264	-1.64045	-2.06044	-1.99746	-1.64006	-1.35483	-1.97232	-1.45674	-0.950573	-0.714092	-1.04295	-0.998169	-0.713745	-0.438109	-0.979895	-0.542746	No	Yes	Yes											CJ736328 Y.Ogihara unpublished cDNA library Wh_SH Triticum aestivum cDNA clone rwhsh15m13 3', mRNA sequence [CJ736328]			Ta.11048		'35.2'	'not assigned.unknown'	'a_99_p029114_tc449152'
A_99_P201976	6.98668	7.21348	7.55748	7.44653	7.03497	6.78119	6.58559	6.87108	6.79192	6.50465	6.53694	6.82923	1.03404	-1.34937	-1.96141	-1.49015	-1.14453	-1.63448	-2.02868	-1.53401	0.0482945	-0.43229	-0.97189	-0.575453	-0.19476	-0.708834	-1.02054	-0.617306	No	Yes	Yes	A_99_P201976	A_99_P201976_TC383804	hypothetical protein SORBIDRAFT_01g043970 [Sorghum bicolor]_x0001_hypothetical protein SORBIDRAFT_01g043970 [Sorghum bicolor]	0	hypothetical protein OsI_10387 [Oryza sativa Indica Group]	hypothetical protein LOC100192688 [Zea mays]_x0001_unknown [Zea mays]_x0001_COP9 signalosome complex subunit 4 [Zea mays]	0	0	Cop8	LOC542907	Triticum aestivum cDNA, clone: WT010_C03, cultivar: Chinese Spring [AK334503]		542907	Ta.4468	TC383804	'30.11.1'	'signalling.light.COP9 signalosome'	'a_99_p201976_tc383804'
A_99_P188042	5.62721	5.46894	5.90768	5.52742	5.3171	4.80758	5.00008	4.70946	4.51662	4.33018	4.49208	4.0549	-1.23981	-1.58158	-1.87592	-1.76291	-2.15935	-2.20192	-2.66771	-2.77506	-0.310114	-0.661362	-0.9076	-0.817956	-1.1106	-1.13876	-1.4156	-1.47252	Yes	No	No														Ta.55550		'35.2'	'not assigned.unknown'	'a_99_p188042_ck160669'
A_99_P454542	4.94234	4.69719	5.00584	5.01842	4.33556	3.89702	4.0269	3.77281	4.3813	3.59457	3.2795	3.52679	-1.52285	-1.74132	-1.97103	-2.37119	-1.47533	-2.14745	-3.30888	-2.81207	-0.606778	-0.800178	-0.978947	-1.24561	-0.561035	-1.10263	-1.72634	-1.49163	Yes	Yes	Yes	A_99_P454542	A_99_P454542_TC406759	hypothetical protein SORBIDRAFT_01g010540 [Sorghum bicolor]_x0001_hypothetical protein SORBIDRAFT_01g010540 [Sorghum bicolor]	0	Os03g0709000 [Oryza sativa Japonica Group]_x0001_MAPEG family protein, expressed [Oryza sativa (japonica cultivar-group)]_x0001_Os03g0709000 [Oryza sativa Japonica Group]_x0001_unnamed protein product [Oryza sativa Japonica Group]_x0001_hypothetical protein OsI_13225 [Oryza sativa Indica Group]_x0001_hypothetical protein OsJ_12298 [Oryza sativa Japonica Group]	MAPEG family, putative [Oryza sativa Japonica Group]	0	0			Rep: Chromosome undetermined scaffold_30, whole genome shotgun sequence - Vitis vinifera (Grape), partial (79%) [TC406759]				TC406759	'26.9'	'misc.glutathione S transferases'	'a_99_p454542_tc406759'
A_99_P504382	4.14666	3.09122	1.97988	2.11517	4.54506	5.20336	3.85321	3.61248	5.42858	4.05737	4.38462	2.53964	1.31804	4.32333	3.66377	2.82316	2.43163	1.95363	5.2954	1.34208	0.398398	2.11214	1.87333	1.49731	1.28193	0.966158	2.40474	0.424469	Yes	No	No															TC433640	'35.2'	'not assigned.unknown'	'a_99_p504382_tc433640'
A_99_P187947	3.86971	4.36142	4.37596	4.18747	2.93725	3.40712	3.6239	2.53539	3.56266	3.33322	3.03971	2.71062	-1.90852	-1.93765	-1.6842	-3.14286	-1.23717	-2.03949	-2.52495	-2.7834	-0.932453	-0.954308	-0.752067	-1.65208	-0.307049	-1.02821	-1.33625	-1.47685	Yes	No	No	A_99_P187947	A_99_P187947_CK160106	Os01g0616500 [Oryza sativa Japonica Group]_x0001_50S ribosomal protein L22-like [Oryza sativa Japonica Group]_x0001_Os01g0616500 [Oryza sativa Japonica Group]_x0001_hypothetical protein OsI_02868 [Oryza sativa Indica Group]_x0001_hypothetical protein OsJ_02612 [Oryza sativa Japonica Group]_x0001_unnamed protein product [Oryza sativa Japonica Group]	3e-09	hypothetical protein SORBIDRAFT_02g006656 [Sorghum bicolor]_x0001_hypothetical protein SORBIDRAFT_02g006656 [Sorghum bicolor]	hypothetical protein LOC100274437 [Zea mays]_x0001_unknown [Zea mays]	9e-09	3e-08						Ta.28469		'35.2'	'not assigned.unknown'	'a_99_p187947_ck160106'
A_99_P419287	4.22725	4.02613	4.49687	4.47986	4.01847	2.4173	3.45272	2.78695	3.05972	3.45835	2.98435	4.1953	-1.15571	-3.05004	-2.06216	-3.23307	-2.24627	-1.48225	-2.85308	-1.21803	-0.208779	-1.60883	-1.04416	-1.6929	-1.16753	-0.567787	-1.51252	-0.284553	Yes	No	No	A_99_P419287	A_99_P419287_TC380100	hypothetical protein SORBIDRAFT_03g033530 [Sorghum bicolor]_x0001_hypothetical protein SORBIDRAFT_03g033530 [Sorghum bicolor]	0	hypothetical protein SORBIDRAFT_03g033530 [Sorghum bicolor]_x0001_hypothetical protein SORBIDRAFT_03g033530 [Sorghum bicolor]	SNF1-related protein kinase catalytic alpha subunit KIN10 [Zea mays]	0	0			Rep: Os05g0530500 protein - Oryza sativa subsp. japonica (Rice), partial (72%) [TC380100]			Ta.1312	TC380100	'29.4.1'	'protein.postranslational modification.kinase'	'a_99_p419287_tc380100'
A_99_P154357	3.42538	2.76074	3.38436	3.29501	4.47156	5.35838	4.53736	4.38279	5.68733	5.0446	5.09337	4.11749	2.06505	6.05293	2.22376	2.12547	4.79639	4.86977	3.26936	1.76844	1.04618	2.59763	1.153	1.08778	2.26195	2.28385	1.70901	0.822479	Yes	No	No											CJ950948 Y. Ogihara unpublished cDNA library, whchul Triticum aestivum cDNA clone whchul30m16 5', mRNA sequence [CJ950948]			Ta.53794		'35.2'	'not assigned.unknown'	'a_99_p154357_tc432717'
A_99_P334856	2.09102	3.89663	3.56348	2.59179	3.96843	5.72807	4.645	3.68499	5.38935	4.32703	5.26365	3.62106	3.67416	3.55893	2.11627	2.13347	9.83779	1.34761	3.24939	2.041	1.87741	1.83144	1.08152	1.0932	3.29833	0.430402	1.70017	1.02928	Yes	No	No	A_99_P334856	A_99_P334856_TC439259	hypothetical protein LOC100502434 [Zea mays]_x0001_unknown [Zea mays]	3e-26	serine carboxypeptidase F13S12.6 [Zea mays]_x0001_serine carboxypeptidase F13S12.6 precursor [Zea mays]	putative serine carboxy peptidase [Oryza australiensis]	3e-26	1e-24			Rep: Serine carboxypeptidase family protein, expressed - Oryza sativa subsp. japonica (Rice), partial (13%) [TC439259]				TC439259	'29.5.5'	'protein.degradation.serine protease'	'a_99_p334856_tc439259'
A_99_P263671	3.3926	3.67493	4.49337	3.46622	2.38329	3.61881	3.29479	3.25918	3.77521	3.24287	3.78484	4.2703	-2.01295	-1.03967	-2.29514	-1.15432	1.3037	-1.34916	-1.63414	1.74603	-1.00931	-0.0561206	-1.19858	-0.207045	0.382607	-0.432057	-0.708529	0.804074	No	Yes	Yes	A_99_P263671	A_99_P263671_TC417402	hypothetical protein SORBIDRAFT_04g028400 [Sorghum bicolor]_x0001_hypothetical protein SORBIDRAFT_04g028400 [Sorghum bicolor]	5e-34	hypothetical protein OsI_08879 [Oryza sativa Indica Group]	Os02g0740500 [Oryza sativa Japonica Group]_x0001_unknown protein [Oryza sativa Japonica Group]_x0001_hypothetical protein OsJ_08325 [Oryza sativa Japonica Group]_x0001_Os02g0740500 [Oryza sativa Japonica Group]	9e-30	1e-28								'35.2'	'not assigned.unknown'	'a_99_p263671_tc417402'
A_99_P106180	2.86719	2.24386	3.36119	3.65393	4.34565	3.75886	4.05262	4.38182	3.18945	3.26936	3.28346	2.63199	2.78651	2.85798	1.61488	1.65621	1.25029	2.03566	-1.05536	-2.03063	1.47846	1.515	0.691428	0.72789	0.32226	1.02549	-0.0777352	-1.02193	Yes	No	No	A_99_P106180	A_99_P106180_TC438846	hypothetical protein OsI_18595 [Oryza sativa Indica Group]	1e-27	Os05g0165500 [Oryza sativa Japonica Group]_x0001_unknown protein [Oryza sativa Japonica Group]_x0001_Os05g0165500 [Oryza sativa Japonica Group]_x0001_unnamed protein product [Oryza sativa Japonica Group]_x0001_hypothetical protein OsJ_17256 [Oryza sativa Japonica Group]	hypothetical protein LOC100280099 [Zea mays]_x0001_unknown [Zea mays]	1e-27	2e-12			FGAS022604 Triticum aestivum FGAS: Library 5 GATE 7 Triticum aestivum cDNA, mRNA sequence [CK210777]			Ta.39938	TC438846	'35.2'	'not assigned.unknown'	'a_99_p106180_tc438846'
A_99_P037634	4.26601	4.36572	4.50317	4.20665	3.69598	3.59644	3.57019	3.08341	3.49722	3.31025	3.23536	2.93344	-1.48455	-1.70442	-1.90921	-2.17836	-1.70384	-2.07839	-2.40795	-2.41698	-0.570024	-0.769285	-0.932977	-1.12324	-0.768787	-1.05547	-1.2678	-1.2732	Yes	No	No											WHE4119_G11_N21ZS Wheat salt-stressed root cDNA library Triticum aestivum cDNA clone WHE4119_G11_N21, mRNA sequence [BQ752846]			Ta.13962		'35.2'	'not assigned.unknown'	'a_99_p037634_bq752846'
A_99_P538902	8.77313	8.38926	9.25979	10.0706	10.3251	8.56869	10.9948	11.0726	8.42728	8.55042	9.9187	10.6805	2.93225	1.13244	3.32893	2.00275	-1.2709	1.11819	1.57889	1.5261	1.55201	0.17944	1.73506	1.00198	-0.345855	0.161164	0.658911	0.609845	Yes	No	No											Rep: Myb-related protein MYBAS1 - Oryza sativa subsp. japonica (Rice), partial (17%) [TC447945]				TC447945	'35.2'	'not assigned.unknown'	'a_99_p538902_tc447945'
A_99_P011229	5.61762	5.37412	5.69672	5.43589	4.84083	4.27962	4.46088	3.76839	4.5779	4.30422	4.14549	4.31173	-1.71331	-2.13539	-2.35518	-3.17665	-2.05584	-2.09929	-2.93066	-2.17975	-0.77679	-1.0945	-1.23584	-1.66751	-1.03973	-1.0699	-1.55123	-1.12416	Yes	No	No	A_99_P011229	A_99_P011229_TC389086	Os12g0113500 [Oryza sativa Japonica Group]_x0001_Os12g0113500 [Oryza sativa Japonica Group]	0	unknown [Zea mays]_x0001_CBL-interacting serine/threonine-protein kinase 15 [Zea mays]	hypothetical protein OsI_37283 [Oryza sativa Indica Group]	0	0			FGAS000642 Triticum aestivum FGAS: Library 2 Gate 3 Triticum aestivum cDNA, mRNA sequence [DR740704]			Ta.4936	TC389086	'29.4'	'protein.postranslational modification'	'a_99_p011229_tc389086'
A_99_P534702	6.09416	5.62896	4.20765	3.59435	3.79563	3.92248	3.72121	2.09238	4.65636	4.90528	4.06492	3.61105	-4.91953	-3.26365	-1.40098	-2.83228	-2.70906	-1.65139	-1.10399	1.01165	-2.29852	-1.70649	-0.486439	-1.50196	-1.43779	-0.72368	-0.142731	0.0167038	Yes	No	No	A_99_P534702	A_99_P534702_TC446416	receptor protein kinase-like protein [Zea mays]_x0001_receptor protein kinase-like protein [Zea mays]	7e-42	receptor protein kinase-like protein [Zea mays]_x0001_receptor protein kinase-like protein [Zea mays]	hypothetical protein SORBIDRAFT_01g000530 [Sorghum bicolor]_x0001_hypothetical protein SORBIDRAFT_01g000530 [Sorghum bicolor]	7e-42	2e-40						Ta.30369	TC446416	'35.2'	'not assigned.unknown'	'a_99_p534702_tc446416'
A_99_P220991	10.5422	10.5034	10.9104	10.7925	10.2527	9.97361	9.79281	10.8096	10.2041	10.1208	9.9673	10.7307	-1.22225	-1.44368	-2.16978	1.01195	-1.26411	-1.30368	-1.92261	-1.04373	-0.289539	-0.529756	-1.11755	0.0171356	-0.338124	-0.382586	-0.943068	-0.0617418	No	Yes	Yes	A_99_P220991	A_99_P220991_CJ550577	hypothetical protein LOC100273324 [Zea mays]_x0001_unknown [Zea mays]	2e-30	hypothetical protein LOC100273324 [Zea mays]_x0001_unknown [Zea mays]	hypothetical protein LOC100274414 [Zea mays]_x0001_unknown [Zea mays]	2e-30	2e-30								'35.2'	'not assigned.unknown'	'a_99_p220991_cj550577'
A_99_P227651	13.5958	13.7971	14.6478	14.6866	14.5167	13.6676	14.0306	15.154	12.8104	13.3573	12.5919	14.888	1.89335	-1.09394	-1.53394	1.38266	-1.72354	-1.35643	-4.15794	1.14986	0.920942	-0.129532	-0.617239	0.467447	-0.785377	-0.439816	-2.05587	0.201455	No	Yes	Yes																'35.2'	'not assigned.unknown'	'a_99_p227651'
A_99_P139495	4.44154	3.86376	4.39184	4.43705	4.11745	3.26862	3.74129	2.28435	2.70361	2.73246	3.27656	2.44422	-1.25187	-1.51062	-1.56977	-4.4466	-3.33556	-2.19056	-2.16637	-3.98017	-0.324086	-0.59514	-0.650551	-2.1527	-1.73793	-1.1313	-1.11528	-1.99283	Yes	No	No											FGAS005457 Triticum aestivum FGAS: Library 3 Gate 6 Triticum aestivum cDNA, mRNA sequence [CK196987]			Ta.50080		'35.2'	'not assigned.unknown'	'a_99_p139495_ck196987'
A_99_P184847	4.95088	5.22325	5.50702	5.23115	4.12867	3.74059	4.62632	3.82458	3.75057	3.98598	3.90089	4.12242	-1.7681	-2.79464	-1.84128	-2.65106	-2.29788	-2.35752	-3.04435	-2.15655	-0.822203	-1.48266	-0.880707	-1.40657	-1.20031	-1.23727	-1.60613	-1.10872	Yes	Yes	Yes														Ta.34702		'35.2'	'not assigned.unknown'	'a_99_p184847_ck196232'
A_99_P450367	4.732	4.56498	5.63934	4.78349	4.98047	3.85013	4.52868	3.37223	4.04834	3.72311	3.48265	3.45876	1.18795	-1.64131	-2.15945	-2.65968	-1.60621	-1.79238	-4.45892	-2.50485	0.248471	-0.714849	-1.11067	-1.41125	-0.683658	-0.841877	-2.15669	-1.32473	Yes	No	No	A_99_P450367	A_99_P450367_TC404027	hypothetical protein OsJ_32174 [Oryza sativa Japonica Group]	0	Os10g0518800 [Oryza sativa Japonica Group]_x0001_Protein kinase domain containing protein, expressed [Oryza sativa (japonica cultivar-group)]_x0001_Os10g0518800 [Oryza sativa Japonica Group]_x0001_hypothetical protein OsI_34336 [Oryza sativa Indica Group]	Protein kinase domain containing protein, expressed [Oryza sativa (japonica cultivar-group)]	0	0			Rep: Protein kinase domain containing protein, expressed - Oryza sativa subsp. japonica (Rice), partial (43%) [TC404027]			Ta.23232	TC404027	'29.4'	'protein.postranslational modification'	'a_99_p450367_tc404027'
A_99_P086075	3.91637	3.88277	4.35653	4.42611	3.40573	2.63277	3.71414	2.51966	2.72992	2.95271	2.56065	2.76902	-1.42468	-2.37841	-1.56091	-3.74885	-2.27592	-1.90536	-3.47226	-3.15381	-0.510634	-1.25	-0.642383	-1.90645	-1.18645	-0.930066	-1.79588	-1.65709	Yes	No	No											FGAS020680 Triticum aestivum FGAS: Library 5 GATE 7 Triticum aestivum cDNA, mRNA sequence [CK208953]			Ta.32782	TC380342	'35.2'	'not assigned.unknown'	'a_99_p086075_tc380342'
A_99_P240266	14.3333	14.8679	14.206	14.0553	14.5885	14.7276	13.6965	14.3612	14.1464	14.8003	13.1864	14.2161	1.19345	-1.10213	-1.4235	1.23625	-1.13838	-1.04795	-2.02732	1.11797	0.255137	-0.140297	-0.509439	0.305965	-0.186981	-0.0675669	-1.01957	0.160881	No	Yes	Yes	A_99_P240266	A_99_P240266_TC379765	multiprotein bridging factor 1 [Triticum aestivum]	0	Os08g0366100 [Oryza sativa Japonica Group]_x0001_putative ethylene-responsive transcriptional coactivator [Oryza sativa Japonica Group]_x0001_Os08g0366100 [Oryza sativa Japonica Group]_x0001_hypothetical protein OsI_29001 [Oryza sativa Indica Group]_x0001_hypothetical protein OsI_29003 [Oryza sativa Indica Group]_x0001_hypothetical protein OsJ_27077 [Oryza sativa Japonica Group]_x0001_unnamed pro…	hypothetical protein SORBIDRAFT_07g014940 [Sorghum bicolor]_x0001_hypothetical protein SORBIDRAFT_07g014940 [Sorghum bicolor]	0	0							TC379765	'17.5.3'	'hormone metabolism.ethylene.induced-regulated-responsive-activated'	'a_99_p240266_tc379765'
A_99_P459247	4.84997	5.21078	6.01479	5.01467	4.62974	4.39883	4.78145	4.81367	4.69398	4.65402	5.0432	4.68377	-1.16492	-1.75558	-2.3511	-1.14949	-1.11419	-1.47096	-1.96099	-1.2578	-0.220232	-0.811944	-1.23333	-0.201	-0.155993	-0.556753	-0.971584	-0.3309	No	Yes	Yes											Rep: TB2/DP1/HVA22 family integral membrane protein that may be involved in membrane trafficking, 3x transmembrane domains - Cryptosporidium parvum Iowa II, partial (11%) [TC391933]				TC391933	'35.2'	'not assigned.unknown'	'a_99_p459247_tc391933'
A_99_P334861	6.14905	5.73592	6.59072	6.44604	5.8969	4.84882	5.80459	4.5353	4.95259	4.75235	4.95124	4.54059	-1.19098	-1.84946	-1.72444	-3.76001	-2.29178	-1.97736	-3.11553	-3.74624	-0.252151	-0.887106	-0.786129	-1.91074	-1.19647	-0.983576	-1.63948	-1.90544	Yes	No	No	A_99_P334861	A_99_P334861_CV759113	putative serine carboxy peptidase [Oryza australiensis]	0	Os11g0213600 [Oryza sativa Japonica Group]_x0001_Serine carboxypeptidase family protein, expressed [Oryza sativa (japonica cultivar-group)]_x0001_Os11g0213600 [Oryza sativa Japonica Group]	hypothetical protein LOC100502434 [Zea mays]_x0001_unknown [Zea mays]	0	0								'29.5.5'	'protein.degradation.serine protease'	'a_99_p334861_cv759113'
A_99_P409482	13.8969	14.0541	14.9948	15.0315	14.8026	14.1139	14.5023	15.3546	13.3528	13.6984	13.1066	15.2097	1.87349	1.04229	-1.40687	1.251	-1.45816	-1.27962	-3.70171	1.13143	0.90573	0.0597601	-0.492484	0.323087	-0.544145	-0.355719	-1.88819	0.178147	No	Yes	Yes	A_99_P409482	A_99_P409482_TC371549	stress responsive protein [Triticum aestivum]	0	hypothetical protein [Puccinellia tenuiflora]	stress responsive protein [Zea mays]	0	0			Rep: Stress responsive protein - Triticum aestivum (Wheat), complete [TC371549]				TC371549	'35.1.41'	'not assigned.no ontology.hydroxyproline rich proteins'	'a_99_p409482_tc371549'
A_99_P054344	3.54138	3.75175	3.03104	4.27479	4.20901	4.43389	5.14815	4.97871	3.95004	4.10682	4.30981	3.91468	1.58846	1.60452	4.33824	1.62892	1.32746	1.27904	2.42632	-1.28352	0.667627	0.682143	2.11711	0.703917	0.408664	0.355063	1.27877	-0.360111	Yes	No	No											wre1n.pk172.c10 wre1n Triticum aestivum cDNA clone wre1n.pk172.c10 5' end, mRNA sequence [CA653007]			Ta.19526		'35.2'	'not assigned.unknown'	'a_99_p054344_tc434981'
A_99_P210561	3.82064	4.27784	4.25575	3.39758	3.22473	2.96574	3.8358	2.99956	2.77944	2.63971	2.74583	2.6327	-1.51142	-2.48304	-1.33787	-1.31769	-2.05794	-3.11262	-2.84794	-1.69922	-0.595907	-1.31211	-0.419942	-0.398016	-1.0412	-1.63813	-1.50992	-0.764874	Yes	No	No	A_99_P210561	A_99_P210561_TC378693	NAC transcription factor 2a [Triticum aestivum]	0	NAC domain transcription factor [Triticum aestivum]	hypothetical protein SORBIDRAFT_01g003710 [Sorghum bicolor]_x0001_hypothetical protein SORBIDRAFT_01g003710 [Sorghum bicolor]	0	7e-36			Rep: NAC domain transcription factor - Triticum aestivum (Wheat), partial (57%) [TC378693]				TC378693	'35.2'	'not assigned.unknown'	'a_99_p210561_tc378693'
A_99_P192847	10.7173	9.27848	6.55877	5.36731	8.21192	7.16083	6.29228	3.44231	8.07287	9.10271	6.69552	3.66734	-5.67806	-4.33986	-1.20288	-3.79737	-6.25258	-1.12956	1.09942	-3.24893	-2.5054	-2.11765	-0.266494	-1.925	-2.64445	-0.175766	0.136741	-1.69997	Yes	No	No	A_99_P192847	A_99_P192847_TC405518	hypothetical protein OsJ_13213 [Oryza sativa Japonica Group]	0	Os03g0829200 [Oryza sativa Japonica Group]_x0001_putative hydrolase [Oryza sativa Japonica Group]_x0001_putative hydrolase [Oryza sativa Japonica Group]_x0001_hydrolase, alpha/beta fold family protein, expressed [Oryza sativa (japonica cultivar-group)]_x0001_Os03g0829200 [Oryza sativa Japonica Group]_x0001_unnamed protein product [Oryza sativa Japonica Group]	hypothetical protein OsI_14152 [Oryza sativa Indica Group]	0	0			Rep: Epoxide hydrolase - Ananas comosus (Pineapple), partial (43%) [TC405518]				TC405518	'26.1'	'misc.misc2'	'a_99_p192847_tc405518'
A_99_P252626	13.9896	14.2212	13.7912	13.8635	13.9703	13.5992	12.5028	13.4464	13.8835	13.8807	12.6774	13.4484	-1.01346	-1.53902	-2.44251	-1.33525	-1.07628	-1.26625	-2.16415	-1.3334	-0.0192938	-0.622015	-1.28837	-0.41711	-0.106056	-0.340564	-1.1138	-0.415112	No	Yes	Yes	A_99_P252626	A_99_P252626_TC374651	Os05g0501300 [Oryza sativa Japonica Group]_x0001_'putative 1,4-benzoquinone reductase' [Oryza sativa Japonica Group]_x0001_Os05g0501300 [Oryza sativa Japonica Group]_x0001_hypothetical protein OsI_20508 [Oryza sativa Indica Group]_x0001_unnamed protein product [Oryza sativa Japonica Group]	0	LOC100283201 [Zea mays]_x0001_minor allergen Alt a 7 [Zea mays]_x0001_unknown [Zea mays]	hypothetical protein OsI_04011 [Oryza sativa Indica Group]	0	0						Ta.14435	TC374651	'11.8'	'lipid metabolism.'exotics'(steroids, squalene etc)'	'a_99_p252626_tc374651'
A_99_P152657	7.77495	7.8564	7.66414	7.62322	7.5135	7.48296	6.14743	7.29175	8.03321	7.99458	6.909	6.992	-1.19868	-1.29544	-2.86137	-1.25829	1.19604	1.10051	-1.6878	-1.54887	-0.26145	-0.373441	-1.51671	-0.331462	0.258263	0.138175	-0.755142	-0.631216	No	Yes	Yes											CJ859005 Y. Ogihara unpublished cDNA library, whsctal Triticum aestivum cDNA clone whsctal6o16 5', mRNA sequence [CJ859005]			Ta.53388	TC451672	'35.2'	'not assigned.unknown'	'a_99_p152657_tc451672'
A_99_P539802	7.40936	8.21416	7.87623	9.0056	6.89759	6.84391	6.93531	7.4366	6.84888	6.93934	6.79129	7.676	-1.4258	-2.58516	-1.91975	-2.96699	-1.47476	-2.41969	-2.12129	-2.51334	-0.511768	-1.37026	-0.940921	-1.569	-0.56048	-1.27482	-1.08494	-1.3296	Yes	Yes	Yes	A_99_P539802	A_99_P539802_TC421591	putative cellulose synthase [Triticum aestivum]	0	putative cellulose synthase catalytic subunit [Hordeum vulgare]	cellulose synthase BoCesA4 [Bambusa oldhamii]	0	0	CesA protein	CesA	Triticum aestivum CesA mRNA for putative cellulose synthase, complete cds [AB158407]		542808	Ta.54488	TC448401	'10.2.1'	'cell wall.cellulose synthesis.cellulose synthase'	'a_99_p539802_tc421591'
A_99_P461162	9.23954	8.84088	8.38609	9.00688	8.51124	7.82486	8.06061	8.44739	8.46193	8.14299	7.7603	8.61054	-1.65669	-2.02233	-1.25308	-1.47375	-1.71429	-1.62214	-1.54306	-1.31617	-0.728307	-1.01602	-0.325477	-0.559488	-0.777613	-0.697894	-0.62579	-0.396341	No	Yes	Yes	A_99_P461162	A_99_P461162_TC411255	Os07g0170100 [Oryza sativa Japonica Group]_x0001_putative branched-chain alpha-keto acid decarboxylase E1 beta subunit [Oryza sativa Japonica Group]_x0001_Os07g0170100 [Oryza sativa Japonica Group]_x0001_unnamed protein product [Oryza sativa Japonica Group]_x0001_hypothetical protein OsJ_23251 [Oryza sativa Japonica Group]	1.4e-45	Os07g0170100 [Oryza sativa Japonica Group]_x0001_putative branched-chain alpha-keto acid decarboxylase E1 beta subunit [Oryza sativa Japonica Group]_x0001_Os07g0170100 [Oryza sativa Japonica Group]_x0001_unnamed protein product [Oryza sativa Japonica Group]_x0001_hypothetical protein OsJ_23251 [Oryza sativa Japonica Group]	3-methyl-2-oxobutanoate dehydrogenase [Zea mays]	3e-23	2e-44			Rep: Predicted protein - Physcomitrella patens subsp. patens, partial (48%) [TC411255]				TC411255	'13.2.4.1'	'amino acid metabolism.degradation.branched chain group.shared'	'a_99_p461162_tc411255'
A_99_P119539	4.70296	4.58399	5.28427	4.92367	4.10529	3.64092	4.20986	3.98463	3.43214	3.64888	3.54834	3.65328	-1.51327	-1.92261	-2.10586	-1.91726	-2.41299	-1.91204	-3.33093	-2.41227	-0.597672	-0.943066	-1.07441	-0.939044	-1.27082	-0.935111	-1.73593	-1.27039	Yes	No	No											CJ703294 Y.Ogihara unpublished cDNA library Wh_V4816 Triticum aestivum cDNA clone whv16n12o24 5', mRNA sequence [CJ703294]			Ta.43973	TC381981	'35.2'	'not assigned.unknown'	'a_99_p119539_tc381981'
A_99_P399162	4.23272	4.2378	4.06274	4.34478	2.86554	2.48115	3.83542	1.89219	3.10394	2.56559	2.77126	2.45894	-2.57965	-3.37911	-1.17065	-5.47399	-2.18674	-3.18703	-2.44778	-3.69567	-1.36718	-1.75664	-0.227315	-2.45259	-1.12878	-1.67221	-1.29147	-1.88583	Yes	No	No	A_99_P399162	A_99_P399162_TC423830	hypothetical protein SORBIDRAFT_07g020770 [Sorghum bicolor]_x0001_hypothetical protein SORBIDRAFT_07g020770 [Sorghum bicolor]	0	hypothetical protein OsJ_27378 [Oryza sativa Japonica Group]	Os08g0425800 [Oryza sativa Japonica Group]_x0001_unknown protein [Oryza sativa Japonica Group]_x0001_Os08g0425800 [Oryza sativa Japonica Group]	0	0			Rep: Chromosome chr4 scaffold_39, whole genome shotgun sequence - Vitis vinifera (Grape), partial (62%) [TC423830]				TC423830	'35.2'	'not assigned.unknown'	'a_99_p399162_tc423830'
A_99_P531502	7.87318	7.63236	6.7261	6.301	6.73902	6.29875	6.02475	5.20367	6.61372	6.95959	5.81111	6.19139	-2.1949	-2.52031	-1.62603	-2.13959	-2.39406	-1.59413	-1.88556	-1.07894	-1.13416	-1.3336	-0.701354	-1.09733	-1.25946	-0.672767	-0.914994	-0.109611	Yes	No	No	A_99_P531502	A_99_P531502_TC445091	hypothetical protein SORBIDRAFT_02g036560 [Sorghum bicolor]_x0001_hypothetical protein SORBIDRAFT_02g036560 [Sorghum bicolor]	5e-35	hypothetical protein OsI_26503 [Oryza sativa Indica Group]	putative peptidyl-prolycis-trans isomerase protein [Oryza sativa Japonica Group]_x0001_putative peptidyl-prolycis-trans isomerase protein [Oryza sativa Japonica Group]	4e-33	4e-33			Rep: Chromosome chr19 scaffold_4, whole genome shotgun sequence - Vitis vinifera (Grape), partial (43%) [TC445091]			Ta.32292	TC445091	'31.3.1'	'cell.cycle.peptidylprolyl isomerase'	'a_99_p531502_tc445091'
A_99_P331971	11.345	11.2193	8.91738	8.30839	11.0506	10.6917	7.6865	8.30409	10.6443	11.0168	7.61533	8.02697	-1.22637	-1.44156	-2.34711	-1.00299	-1.62522	-1.15072	-2.4658	-1.21539	-0.294399	-0.527629	-1.23089	-0.00430012	-0.700639	-0.20254	-1.30206	-0.281417	No	Yes	Yes	A_99_P331971	A_99_P331971_TC422481	hypothetical protein SORBIDRAFT_06g018380 [Sorghum bicolor]_x0001_hypothetical protein SORBIDRAFT_06g018380 [Sorghum bicolor]	0	hypothetical protein SORBIDRAFT_06g018380 [Sorghum bicolor]_x0001_hypothetical protein SORBIDRAFT_06g018380 [Sorghum bicolor]	Os04g0450500 [Oryza sativa Japonica Group]_x0001_Os04g0450500 [Oryza sativa Japonica Group]_x0001_H0818E04.20 [Oryza sativa (indica cultivar-group)]_x0001_unnamed protein product [Oryza sativa Japonica Group]	0	0			Rep: Chromosome chr18 scaffold_1, whole genome shotgun sequence - Vitis vinifera (Grape), partial (21%) [TC422481]				TC422481	'35.2'	'not assigned.unknown'	'a_99_p331971_tc422481'
A_99_P381407	2.95386	3.47248	2.79862	3.40385	4.36061	4.81389	4.06034	3.75545	4.39385	3.95583	4.70008	3.6619	2.65139	2.53399	2.39781	1.27597	2.71319	1.39799	3.73591	1.19586	1.40675	1.34141	1.26171	0.351599	1.43999	0.483353	1.90146	0.258049	Yes	No	No															TC438090	'35.2'	'not assigned.unknown'	'a_99_p381407_tc438090'
A_99_P449202	6.67724	6.81733	7.53986	7.26967	6.55354	6.36687	6.56791	6.46051	6.17845	6.63071	6.48179	6.65143	-1.08952	-1.36647	-1.96149	-1.75219	-1.41303	-1.13809	-2.08213	-1.53501	-0.123696	-0.450451	-0.971951	-0.809163	-0.498792	-0.186612	-1.05806	-0.618247	No	Yes	Yes	A_99_P449202	A_99_P449202_TC403131	hypothetical protein SORBIDRAFT_03g006560 [Sorghum bicolor]_x0001_hypothetical protein SORBIDRAFT_03g006560 [Sorghum bicolor]	0	hypothetical protein SORBIDRAFT_03g006560 [Sorghum bicolor]_x0001_hypothetical protein SORBIDRAFT_03g006560 [Sorghum bicolor]	hypothetical protein LOC100383285 [Zea mays]_x0001_unknown [Zea mays]	0	0			Rep: Chromosome chr8 scaffold_23, whole genome shotgun sequence - Vitis vinifera (Grape), partial (38%) [TC403131]				TC403131	'35.2'	'not assigned.unknown'	'a_99_p449202_tc403131'
A_99_P446567	8.73038	8.08953	9.01812	8.93835	8.65231	7.55261	8.3153	6.91643	7.09772	7.3057	7.0902	7.11727	-1.0556	-1.45087	-1.62768	-4.06122	-3.10085	-1.72169	-3.80505	-3.53344	-0.0780649	-0.536916	-0.702817	-2.02191	-1.63266	-0.783824	-1.92792	-1.82107	Yes	No	No	A_99_P446567	A_99_P446567_TC401277	hypothetical protein OsJ_08785 [Oryza sativa Japonica Group]	0	hypothetical protein OsI_09350 [Oryza sativa Indica Group]	Os02g0805900 [Oryza sativa Japonica Group]_x0001_decapping protein 2-like [Oryza sativa Japonica Group]_x0001_decapping protein 2-like [Oryza sativa Japonica Group]_x0001_Os02g0805900 [Oryza sativa Japonica Group]	0	0			Rep: Decapping protein 2-like - Oryza sativa subsp. japonica (Rice), partial (50%) [TC401277]			Ta.56447	TC401277	'27.1'	'RNA.processing'	'a_99_p446567_tc401277'
A_99_P306826	7.35887	7.71525	7.66242	7.64236	8.22882	8.61877	8.73898	8.0352	7.98743	8.55794	8.76205	8.14173	1.8276	1.87064	2.10901	1.31297	1.54602	1.7934	2.143	1.4136	0.869951	0.903529	1.07657	0.392839	0.628562	0.842696	1.09963	0.499371	No	Yes	Yes	A_99_P306826	A_99_P306826_TC420458	hypothetical protein SELMODRAFT_111305 [Selaginella moellendorffii]_x0001_hypothetical protein SELMODRAFT_111305 [Selaginella moellendorffii]	1e-42	hypothetical protein SELMODRAFT_111305 [Selaginella moellendorffii]_x0001_hypothetical protein SELMODRAFT_111305 [Selaginella moellendorffii]	hypothetical protein SELMODRAFT_122192 [Selaginella moellendorffii]_x0001_hypothetical protein SELMODRAFT_122192 [Selaginella moellendorffii]	1e-42	1e-42			Triticum aestivum cDNA, clone: SET1_F05, cultivar: Chinese Spring [AK330370]			Ta.35526	TC420458	'23.4.4'	'nucleotide metabolism.phosphotransfer and pyrophosphatases.thymidylate kinase'	'a_99_p306826_tc420458'
A_99_P446642	9.71293	10.5596	10.0607	10.1012	9.19372	9.03608	9.65413	9.50791	8.53207	9.81723	9.49824	9.87679	-1.43317	-2.87489	-1.32557	-1.50865	-2.26711	-1.67291	-1.47683	-1.16827	-0.519208	-1.52351	-0.406608	-0.593258	-1.18086	-0.742358	-0.562503	-0.224373	No	Yes	Yes	A_99_P446642	A_99_P446642_TC401333	hypothetical protein SORBIDRAFT_06g027050 [Sorghum bicolor]_x0001_hypothetical protein SORBIDRAFT_06g027050 [Sorghum bicolor]	4e-24	hypothetical protein LOC100275709 [Zea mays]_x0001_hypothetical protein [Zea mays]	hypothetical protein OsI_17200 [Oryza sativa Indica Group]	3e-23	1e-20			Rep: Chromosome chr16 scaffold_10, whole genome shotgun sequence - Vitis vinifera (Grape), partial (9%) [TC401333]			Ta.46488	TC401333	'35.2'	'not assigned.unknown'	'a_99_p446642_tc401333'
A_99_P304036	9.22457	9.07274	9.72633	9.35931	9.43029	10.187	10.0627	9.41877	9.95721	9.61394	10.3935	9.45189	1.15326	2.16488	1.26259	1.04207	1.66168	1.45518	1.58791	1.06628	0.205722	1.11429	0.336384	0.0594578	0.732641	0.541198	0.667128	0.0925808	No	Yes	Yes	A_99_P304036	A_99_P304036_TC436001	hypothetical protein OsJ_36994 [Oryza sativa Japonica Group]	0	hypothetical protein OsJ_36994 [Oryza sativa Japonica Group]	Os12g0636000 [Oryza sativa Japonica Group]_x0001_Zinc finger, C3HC4 type family protein, expressed [Oryza sativa (japonica cultivar-group)]_x0001_Os12g0636000 [Oryza sativa Japonica Group]_x0001_unnamed protein product [Oryza sativa Japonica Group]_x0001_unnamed protein product [Oryza sativa Japonica Group]	0	0			Rep: Zinc finger, C3HC4 type family protein, expressed - Oryza sativa subsp. japonica (Rice), complete [TC436001]				TC436001	'29.5.11.4.2'	'protein.degradation.ubiquitin.E3.RING'	'a_99_p304036_tc436001'
A_99_P218356	4.38661	4.09396	3.87803	4.21226	3.17962	2.91886	3.47299	2.5569	2.81413	2.29764	2.63485	2.72391	-2.30856	-2.25807	-1.32413	-3.15002	-2.97417	-3.47332	-2.36721	-2.8057	-1.20699	-1.17509	-0.405046	-1.65536	-1.57249	-1.79632	-1.24319	-1.48836	Yes	No	No											Rep: Heat shock protein 16.9B - Triticum aestivum (Wheat), complete [TC390152]			Ta.16248	TC390152	'35.2'	'not assigned.unknown'	'a_99_p218356'
A_99_P445424	4.16292	3.70002	4.63986	4.28487	3.10738	2.67425	2.54306	2.81358	4.46943	2.28934	4.26139	3.80146	-2.07849	-2.03604	-4.2776	-2.7727	1.23671	-2.65863	-1.29997	-1.39805	-1.05554	-1.02577	-2.0968	-1.47129	0.306512	-1.41068	-0.378473	-0.483411	Yes	No	No	A_99_P445424	A_99_P445424_TC404471	wali2 [Triticum aestivum]	3e-05							Rep: Wali2 protein - Triticum aestivum (Wheat), partial (14%) [TC404471]				TC404471	'35.2'	'not assigned.unknown'	'a_99_p445424_tc404471'
A_99_P232566	7.41526	7.69181	7.91662	7.13582	6.36566	6.54737	7.01653	6.77986	6.433	6.84756	7.1475	7.00274	-2.06995	-2.2106	-1.86618	-1.27984	-1.97555	-1.79533	-1.70423	-1.09664	-1.0496	-1.14444	-0.900085	-0.355961	-0.982256	-0.844248	-0.769121	-0.133085	No	Yes	Yes	A_99_P232566	A_99_P232566_TC440821	hypothetical protein OsJ_02961 [Oryza sativa Japonica Group]	3e-32	hypothetical protein OsI_03216 [Oryza sativa Indica Group]	no apical meristem (NAM) protein-like [Oryza sativa Japonica Group]_x0001_no apical meristem (NAM) protein-like [Oryza sativa Japonica Group]_x0001_unnamed protein product [Oryza sativa Japonica Group]	3e-32	3e-32			Triticum aestivum cDNA, clone: WT012_J21, cultivar: Chinese Spring [AK335323]			Ta.8999	TC440821	'33.99'	'development.unspecified'	'a_99_p232566_tc440821'
A_99_P043636	4.28404	4.06796	3.89287	4.06478	2.28373	2.90125	3.41366	2.23403	2.60255	3.36209	3.0584	2.74696	-4.00085	-2.245	-1.39398	-3.55724	-3.2076	-1.63113	-1.7832	-2.4929	-2.00031	-1.16671	-0.479215	-1.83076	-1.68149	-0.705871	-0.83447	-1.31783	Yes	No	No											Triticum aestivum cDNA, clone: WT002_I22, cultivar: Chinese Spring [AK331863]			Ta.16011	TC443045	'35.2'	'not assigned.unknown'	'a_99_p043636_tc443045'
A_99_P480737	4.3879	4.11793	3.66872	4.12992	3.02055	1.91422	2.9657	3.51377	2.41439	2.66988	2.39059	2.39395	-2.57996	-4.60663	-1.62792	-1.53278	-3.92722	-2.72839	-2.42525	-3.33103	-1.36735	-2.20371	-0.703027	-0.616152	-1.97351	-1.44805	-1.27813	-1.73597	Yes	No	No	A_99_P480737	A_99_P480737_TC422528	hypothetical protein OsJ_34844 [Oryza sativa Japonica Group]	4e-13	hypothetical protein OsI_37051 [Oryza sativa Indica Group]	hypothetical protein LOC100194119 [Zea mays]_x0001_unknown [Zea mays]	5e-13	7e-13			Rep: Chromosome chr6 scaffold_3, whole genome shotgun sequence - Vitis vinifera (Grape), partial (7%) [TC422528]				TC422528	'35.2'	'not assigned.unknown'	'a_99_p480737_tc422528'
A_99_P507122	2.60712	1.71631	1.40356	1.25884	2.37326	3.1997	3.37672	2.36476	4.90894	2.39792	3.79199	2.45043	-1.17597	2.79605	3.92627	2.15236	4.93079	1.60394	5.23587	2.28404	-0.233852	1.48339	1.97316	1.10592	2.30182	0.681616	2.38843	1.19159	Yes	Yes	Yes	A_99_P507122	A_99_P507122_CJ862810	hypothetical protein OsI_02101 [Oryza sativa Indica Group]	0	hypothetical protein OsJ_01937 [Oryza sativa Japonica Group]	Os01g0504500 [Oryza sativa Japonica Group]_x0001_putative NIC2 [Oryza sativa Japonica Group]_x0001_Os01g0504500 [Oryza sativa Japonica Group]	0	0							TC434830	'34.99'	'transport.misc'	'a_99_p507122_cj862810'
A_99_P120624	3.87122	3.64416	1.36543	1.8944	3.32812	4.54968	3.87762	2.57546	4.52658	4.11886	3.61605	3.44495	-1.45709	1.87322	5.70484	1.60332	1.57501	1.38963	4.75886	2.9293	-0.543093	0.905517	2.51219	0.68106	0.655362	0.474702	2.25062	1.55055	Yes	Yes	Yes											CJ671246 Y.Ogihara unpublished cDNA library Wh_KMV Triticum aestivum cDNA clone whkv5d24 5', mRNA sequence [CJ671246]			Ta.44295	TC445926	'35.2'	'not assigned.unknown'	'a_99_p120624_tc445926'
A_99_P407092	7.15327	7.34741	8.03514	7.17917	7.09267	7.55031	6.3548	6.71884	6.98416	7.02453	6.6124	6.69797	-1.0429	1.15101	-3.20504	-1.37585	-1.12437	-1.25083	-2.68093	-1.3959	-0.0605993	0.202895	-1.68034	-0.460325	-0.169113	-0.322883	-1.42273	-0.4812	No	Yes	Yes	A_99_P407092	A_99_P407092_TC369228	gag-pol polyprotein [Hordeum vulgare]	4e-08	gag-pol polyprotein [Hordeum vulgare]	putative gag-pol polyprotein [Triticum monococcum subsp. aegilopoides]	4e-08	0.0001			Rep: NADH-quinone oxidoreductase - Geobacter metallireducens (strain GS-15 / ATCC 53774 / DSM 7210), partial (3%) [TC369228]				TC369228	'35.2'	'not assigned.unknown'	'a_99_p407092_tc369228'
A_99_P214136	14.7949	14.9275	15.3493	15.1123	14.8274	14.3043	14.4811	14.9964	14.4772	14.6055	14.2755	15.1413	1.02277	-1.54025	-1.82535	-1.08368	-1.24636	-1.25007	-2.10497	1.02027	0.0324888	-0.623162	-0.868172	-0.115944	-0.317719	-0.322003	-1.0738	0.0289564	No	Yes	Yes																'35.2'	'not assigned.unknown'	'a_99_p214136'
A_99_P015819	3.35351	3.96428	3.95765	4.02403	3.86418	2.4115	3.79175	2.45244	2.54395	2.68418	2.63394	3.1985	1.42471	-2.93383	-1.12187	-2.97232	-1.75268	-2.42856	-2.50308	-1.77219	0.510665	-1.55278	-0.165902	-1.57159	-0.80956	-1.2801	-1.32371	-0.82553	Yes	No	No	A_99_P015819	A_99_P015819_TC370653	NADP-thioredoxin reductase C precursor [Hordeum vulgare]	0	RecName: Full=Thioredoxin reductase NTRC; AltName: Full=NADPH-dependent thioredoxin reductase C; Short=OsNTRC; Flags: Precursor_x0001_hypothetical protein OsJ_25429 [Oryza sativa Japonica Group]	hypothetical protein OsI_27178 [Oryza sativa Indica Group]	0	0			FGAS026910 Triticum aestivum FGAS: Library 6 CAP GATE 1 Triticum aestivum cDNA, mRNA sequence [CK214966]			Ta.6532		'21.1'	'redox.thioredoxin'	'a_99_p015819_tc370653'
A_99_P040958	1.24532	1.2519	1.25864	1.78976	1.3928	1.25816	1.25137	1.56407	4.97019	4.27256	3.47407	1.95634	1.10763	1.00435	-1.00505	-1.16934	13.222	8.1154	4.6442	1.12239	0.147476	0.00625861	-0.00726938	-0.225696	3.72487	3.02066	2.21543	0.166577	Yes	Yes	Yes											wri2s.pk004.k22 wri2s Triticum aestivum cDNA clone wri2s.pk004.k22 5' end, mRNA sequence [CA746609]			Ta.15219		'35.2'	'not assigned.unknown'	'a_99_p040958'
A_99_P206456	3.40733	1.95188	1.2528	2.53491	3.87591	3.43562	1.25089	1.96934	5.36215	3.51345	2.29561	3.10595	1.38375	2.79673	-1.00133	-1.47997	3.87669	2.95176	2.06023	1.4856	0.468579	1.48374	-0.00191498	-0.565565	1.95482	1.56157	1.04281	0.571043	Yes	No	No	A_99_P206456	A_99_P206456_TC457241	ORF1 [Hordeum vulgare]	0.0002							Rep: ORF1 protein - Hordeum vulgare (Barley), complete [TC457241]				TC457241	'35.2'	'not assigned.unknown'	'a_99_p206456_tc457241'
A_99_P597642	15.0507	15.1828	12.1592	12.9286	15.2882	15.2269	11.4361	14.0344	15.0753	15.337	10.3993	13.0255	1.17891	1.03104	-1.65072	2.15211	1.01722	1.1128	-3.38684	1.0695	0.237457	0.0440998	-0.723093	1.10575	0.0246353	0.154188	-1.75994	0.0969305	No	Yes	Yes	A_99_P597642	A_99_P597642_TC401656	glycine-rich RNA-binding protein [Triticum aestivum]	9e-39	RecName: Full=Glycine-rich RNA-binding protein blt801; AltName: Full=Low temperature-responsive RNA-binding protein_x0001_low temperature-responsive RNA-binding protein [Hordeum vulgare subsp. vulgare]	putative glycine rich protein [Rumex obtusifolius]	3e-38	6e-32						Ta.54252	TC445108	'27.3.75'	'RNA.regulation of transcription.GRP'	'a_99_p597642_tc401656'
A_99_P401582	4.53472	3.74888	4.40067	4.0331	3.74702	2.34053	3.48295	3.57998	3.01084	2.98668	2.69528	2.86238	-1.72632	-2.65434	-1.88912	-1.369	-2.87563	-1.69608	-3.26116	-2.25124	-0.787701	-1.40836	-0.917717	-0.453121	-1.52388	-0.762203	-1.70539	-1.17072	Yes	No	No	A_99_P401582	A_99_P401582_TC401012	PEAt1 [Alternaria tenuissima]	0	conserved hypothetical protein [Pyrenophora tritici-repentis Pt-1C-BFP]_x0001_conserved hypothetical protein [Pyrenophora tritici-repentis Pt-1C-BFP]	hypothetical protein SNOG_07799 [Phaeosphaeria nodorum SN15]_x0001_RecName: Full=Nascent polypeptide-associated complex subunit alpha; Short=NAC-alpha; AltName: Full=Alpha-NAC_x0001_hypothetical protein SNOG_07799 [Phaeosphaeria nodorum SN15]	0	0			Rep: PEAt1 - Alternaria tenuissima, partial (93%) [TC401012]				TC401012	'29.2.3'	'protein.synthesis.initiation'	'a_99_p401582_tc401012'
A_99_P499032	8.02389	7.97327	8.00446	8.06389	7.26111	6.78549	7.2671	5.79133	6.76565	6.86672	6.52904	6.65702	-1.69675	-2.27802	-1.66711	-4.83178	-2.39204	-2.15329	-2.78064	-2.65162	-0.762776	-1.18778	-0.73735	-2.27255	-1.25824	-1.10654	-1.47542	-1.40687	Yes	No	No	A_99_P499032	A_99_P499032_TC431299	unnamed protein product [Vitis vinifera]	4.1e-44	unnamed protein product [Vitis vinifera]	calmodulin [Panicum antidotale]_x0001_calmodulin [Panicum miliaceum]_x0001_calmodulin [Echinochloa frumentacea]	8e-10	4.1e-44			Rep: Z-box binding factor 3 - Arabidopsis thaliana (Mouse-ear cress), partial (63%) [TC431299]			Ta.714	TC431299	'30.3'	'signalling.calcium'	'a_99_p499032_tc431299'
A_99_P133495	1.8587	1.77584	1.98551	2.11972	1.92959	3.67047	3.57338	3.10689	3.10123	2.92694	3.93515	3.11992	1.05036	3.71827	3.00605	1.9823	2.36613	2.22085	3.86277	2.00027	0.0708904	1.89463	1.58787	0.987172	1.24253	1.15111	1.94964	1.0002	Yes	No	No	A_99_P133495	A_99_P133495_TC409131	hypothetical protein SORBIDRAFT_05g007160 [Sorghum bicolor]_x0001_hypothetical protein SORBIDRAFT_05g007160 [Sorghum bicolor]	0	hypothetical protein SORBIDRAFT_05g007160 [Sorghum bicolor]_x0001_hypothetical protein SORBIDRAFT_05g007160 [Sorghum bicolor]	hypothetical protein OsI_35656 [Oryza sativa Indica Group]	0	0			FGAS064829 Triticum aestivum FGAS: Library 2 Gate 3 Triticum aestivum cDNA, mRNA sequence [CV770436]			Ta.48338	TC409131	'35.2'	'not assigned.unknown'	'a_99_p133495_tc409131'
A_99_P557142	11.149	11.3634	11.6602	11.5656	11.3579	10.9259	12.6813	12.7343	10.8219	11.2077	12.3774	12.4631	1.15583	-1.35429	2.02944	2.24823	-1.25449	-1.114	1.64393	1.86287	0.208929	-0.437538	1.02108	1.16879	-0.327097	-0.155745	0.71715	0.897526	No	Yes	Yes	A_99_P557142	A_99_P557142_TC455008	betaine aldehyde dehydrogenase [Agropyron cristatum]	0	betaine aldehyde dehydrogenase [Leymus chinensis]	betaine aldehyde dehydrogenase [Hordeum brevisubulatum]	0	0			Triticum aestivum cDNA, clone: WT003_I14, cultivar: Chinese Spring [AK332255]			Ta.2585	TC455008	'16.4.2.1'	'secondary metabolism.N misc.betaine.betaine-aldehyde dehydrogenase'	'a_99_p557142_tc455008'
A_99_P106460	3.67824	3.37316	3.65089	4.03542	2.38569	2.69773	3.62186	1.45613	2.09917	1.95843	2.48072	2.49797	-2.4496	-1.59706	-1.02032	-5.97643	-2.98777	-2.66609	-2.25037	-2.90279	-1.29255	-0.675422	-0.0290272	-2.57929	-1.57907	-1.41473	-1.17016	-1.53744	Yes	No	No	A_99_P106460	A_99_P106460_TC419665	DNA binding protein [Zea mays]	0	unknown [Zea mays]_x0001_unknown [Zea mays]	hypothetical protein LOC100272950 [Zea mays]_x0001_unknown [Zea mays]	0	0			WHE3207_D01_H01ZS Wheat meiotic anther cDNA library Triticum aestivum cDNA clone WHE3207_D01_H01, mRNA sequence [CA483945]			Ta.40041	TC399138	'27.3.35'	'RNA.regulation of transcription.bZIP transcription factor family'	'a_99_p106460_tc419665'
A_99_P240281	14.0511	14.5819	13.9708	13.7742	14.2575	14.3997	13.3882	14.0773	13.8159	14.5182	12.9389	13.891	1.1538	-1.13462	-1.49746	1.23379	-1.17707	-1.0451	-2.0446	1.08434	0.206392	-0.182204	-0.582521	0.303102	-0.235195	-0.0636387	-1.03182	0.116819	No	Yes	Yes	A_99_P240281	A_99_P240281_CA695884	multiprotein bridging factor 1 [Triticum aestivum]	2e-07	unknown [Glycine max]	unknown [Medicago truncatula]	3e-06	3e-06						Ta.54403		'35.2'	'not assigned.unknown'	'a_99_p240281_ca695884'
A_99_P296951	9.81419	9.81555	10.0303	10.0196	10.3268	10.7609	10.7792	10.1303	10.5572	10.4199	11.1557	10.3521	1.42665	1.92571	1.68048	1.07973	1.67372	1.52025	2.18153	1.25916	0.512627	0.945393	0.748871	0.110677	0.743056	0.60431	1.12534	0.332458	No	Yes	Yes	A_99_P296951	A_99_P296951_TC388246	hypothetical protein OsI_00239 [Oryza sativa Indica Group]	0	hypothetical protein OsI_00239 [Oryza sativa Indica Group]	Os01g0128800 [Oryza sativa Japonica Group]_x0001_Os01g0128800 [Oryza sativa Japonica Group]	1e-09	0			Triticum aestivum cDNA, clone: WT002_M02, cultivar: Chinese Spring [AK331942]			Ta.34802	TC388246	'35.1.19'	'not assigned.no ontology.C2 domain-containing protein'	'a_99_p296951_tc388246'
A_99_P242271	1.27609	1.28583	1.76125	1.54862	3.19461	3.57784	2.04924	5.11211	1.27938	1.3657	1.28839	1.28424	3.78033	4.8974	1.22094	11.8228	1.00228	1.05693	-1.38786	-1.20112	1.91851	2.29202	0.287991	3.5635	0.0032804	0.079874	-0.472859	-0.264375	Yes	Yes	Yes														Ta.22011		'35.2'	'not assigned.unknown'	'a_99_p242271_ca716144'
A_99_P072190	3.64729	2.93284	3.91304	4.26131	2.91288	2.92294	2.91279	3.20811	2.70868	2.19606	1.93002	2.85442	-1.66372	-1.00689	-2.00035	-2.07513	-1.91668	-1.66646	-3.95321	-2.65165	-0.734411	-0.00990391	-1.00025	-1.0532	-0.938611	-0.736785	-1.98302	-1.40689	Yes	Yes	Yes											Triticum aestivum clone wl1n.pk0040.b1:fis, full insert mRNA sequence [BT009137]			Ta.27538		'35.2'	'not assigned.unknown'	'a_99_p072190'
A_99_P446282	6.64461	6.6183	7.37134	6.92539	6.57094	5.92868	6.25401	5.80576	5.68766	5.66831	5.69721	5.82148	-1.05239	-1.61287	-2.16944	-2.17291	-1.9412	-1.93187	-3.19127	-2.14936	-0.0736723	-0.689627	-1.11732	-1.11963	-0.956951	-0.949996	-1.67413	-1.10391	Yes	No	No	A_99_P446282	A_99_P446282_TC401069	RecName: Full=Homeobox-leucine zipper protein HOX10; AltName: Full=HD-ZIP protein HOX10; AltName: Full=Homeodomain transcription factor HOX10; AltName: Full=OsHB1; AltName: Full=OsHox10	4e-20	hox10 [Oryza sativa Indica Group]	hypothetical protein OsI_09681 [Oryza sativa Indica Group]	4e-20	4e-20			Rep: Homeodomain leucine-zipper protein Hox10 - Oryza sativa subsp. japonica (Rice), partial (6%) [TC401069]				TC401069	'35.2'	'not assigned.unknown'	'a_99_p446282_tc401069'
A_99_P195193	4.31005	5.03339	4.10164	4.06414	3.6422	3.13678	3.42388	3.58221	2.77022	4.09404	2.51424	3.5436	-1.58871	-3.72339	-1.59966	-1.39661	-2.90761	-1.91767	-3.00508	-1.43449	-0.667853	-1.89662	-0.677765	-0.481932	-1.53983	-0.939354	-1.5874	-0.520536	Yes	No	No	A_99_P195193	A_99_P195193_TC388529	unnamed protein product [Oryza sativa Japonica Group]	0	cupin, RmlC-type [Zea mays]_x0001_cupin, RmlC-type [Zea mays]	hypothetical protein OsI_30842 [Oryza sativa Indica Group]_x0001_hypothetical protein OsJ_28836 [Oryza sativa Japonica Group]	0	0			Rep: Chromosome chr10 scaffold_81, whole genome shotgun sequence - Vitis vinifera (Grape), partial (52%) [TC388529]				TC388529	'35.2'	'not assigned.unknown'	'a_99_p195193_tc388529'
A_99_P502702	5.58874	7.46182	7.88754	8.87781	3.11875	3.95853	3.95077	6.41134	4.37004	3.46482	4.11406	6.52059	-5.54042	-11.3396	-15.3139	-5.52692	-2.32737	-15.9668	-13.6751	-5.12382	-2.46999	-3.50329	-3.93677	-2.46648	-1.2187	-3.997	-3.77348	-2.35722	Yes	No	No	A_99_P502702	A_99_P502702_TC432882	Os02g0589700 [Oryza sativa Japonica Group]_x0001_hypothetical protein OsJ_07323 [Oryza sativa Japonica Group]_x0001_Os02g0589700 [Oryza sativa Japonica Group]	2e-42	hypothetical protein OsI_07865 [Oryza sativa Indica Group]	hypothetical protein LOC100280003 [Zea mays]_x0001_unknown [Zea mays]	2e-42	2e-42			Rep: Os02g0589700 protein - Oryza sativa subsp. japonica (Rice), partial (10%) [TC432882]				TC432882	'11.8.10'	'lipid metabolism.'exotics' (steroids, squalene etc).phosphatidylcholinesterol O-acyltransferase'	'a_99_p502702_tc432882'
A_99_P647151	4.77236	3.77134	4.62526	4.87471	5.17154	3.5203	4.35083	3.45642	2.69309	3.08292	2.66402	3.01655	1.31875	-1.19006	-1.20952	-2.67268	-4.22595	-1.61152	-3.89396	-3.62545	0.399175	-0.251039	-0.27443	-1.41829	-2.07927	-0.688426	-1.96124	-1.85816	Yes	No	No	A_99_P647151	A_99_P647151_BJ295944	Gly d Mal d 3-like protein [Glycyphagus domesticus]	3e-37	Chain A, The Crystal Structure Of Wheat Non-Specific Transfer Protein Complexed With Two Molecules Of Phospholipid At 2.1 A Resolution_x0001_Chain B, The Crystal Structure Of Wheat Non-Specific Transfer Protein Complexed With Two Molecules Of Phospholipid At 2.1 A Resolution_x0001_Chain A, Nmr Structures Of Wheat Nonspecific Lipid Transfer Protein_x0001_non-specific phospholipid transfer protein,…	lipid transfer protein 1 precursor [Triticum aestivum]_x0001_type 1 non specific lipid transfer protein precursor [Triticum aestivum]	2e-31	2e-31	type 1 non-specific lipid transfer protein precursor	ltp9.1b	FGAS017338 Triticum aestivum FGAS: Library 5 GATE 7 Triticum aestivum cDNA, mRNA sequence [CK205795]		606364	Ta.24732	TC411301	'35.2'	'not assigned.unknown'	'a_99_p647151_bj295944'
A_99_P286241	8.53162	8.22675	7.15664	6.80825	7.38945	7.0168	6.33046	5.81499	7.25944	7.40492	6.1452	6.54346	-2.20713	-2.3133	-1.77298	-1.99068	-2.41528	-1.76764	-2.01592	-1.20146	-1.14217	-1.20995	-0.82618	-0.993263	-1.27219	-0.821827	-1.01144	-0.264792	Yes	No	No	A_99_P286241	A_99_P286241_TC387765	hypothetical protein SORBIDRAFT_03g025830 [Sorghum bicolor]_x0001_hypothetical protein SORBIDRAFT_03g025830 [Sorghum bicolor]	0	Os01g0574600 [Oryza sativa Japonica Group]_x0001_oxidoreductase-like [Oryza sativa Japonica Group]_x0001_Os01g0574600 [Oryza sativa Japonica Group]_x0001_unnamed protein product [Oryza sativa Japonica Group]_x0001_hypothetical protein OsI_02524 [Oryza sativa Indica Group]_x0001_hypothetical protein OsJ_02307 [Oryza sativa Japonica Group]	succinic semialdehyde reductase isofom2 [Solanum lycopersicum]	0	0			Rep: Chromosome chr9 scaffold_7, whole genome shotgun sequence - Vitis vinifera (Grape), partial (52%) [TC387765]			Ta.29329	TC387765	'13.1.1.1.4'	'amino acid metabolism.synthesis.central amino acid metabolism.GABA.gamma-hydroxybutyrate DH'	'a_99_p286241_tc387765'
A_99_P328626	2.52368	3.70892	2.61568	1.8739	2.17891	4.67909	3.75574	3.18557	4.35307	3.99589	3.54526	3.01672	-1.26994	1.95906	2.20389	2.4823	3.55388	1.22007	1.90471	2.20813	-0.344764	0.970164	1.14005	1.31168	1.8294	0.286966	0.929574	1.14283	Yes	No	No	A_99_P328626	A_99_P328626_TC380449	putative bzip-related transcription factor [Oryza sativa Japonica Group]	4.2e-45	putative bzip-related transcription factor [Oryza sativa Japonica Group]	Os08g0551200 [Oryza sativa Japonica Group]_x0001_Os08g0551200 [Oryza sativa Japonica Group]	4.2e-45	4.2e-45			Rep: Os08g0551200 protein - Oryza sativa subsp. japonica (Rice), partial (12%) [TC380449]				TC380449	'35.2'	'not assigned.unknown'	'a_99_p328626_tc380449'
A_99_P331121	8.02293	8.67308	8.57522	8.17961	7.44149	7.70504	6.60938	7.9108	7.78385	7.48245	7.03539	7.87831	-1.49634	-1.95618	-3.90643	-1.20481	-1.18024	-2.28252	-2.90762	-1.23225	-0.581441	-0.968041	-1.96585	-0.268808	-0.239081	-1.19063	-1.53984	-0.301291	No	Yes	Yes																'35.2'	'not assigned.unknown'	'a_99_p331121'
A_99_P183447	10.5843	9.08333	7.45657	8.48554	11.1093	11.6714	8.89619	9.18291	11.7418	10.5797	9.31465	8.94537	1.43897	6.01279	2.7125	1.62155	2.23079	2.82137	3.62527	1.37538	0.52504	2.58803	1.43962	0.697371	1.15755	1.49639	1.85809	0.459835	Yes	Yes	Yes	A_99_P183447	A_99_P183447_TC392759	hypothetical protein OsI_30868 [Oryza sativa Indica Group]	0	Os09g0322000 [Oryza sativa Japonica Group]_x0001_putative monosaccharide transporter [Oryza sativa Japonica Group]_x0001_Os09g0322000 [Oryza sativa Japonica Group]_x0001_hypothetical protein OsJ_28852 [Oryza sativa Japonica Group]_x0001_unnamed protein product [Oryza sativa Japonica Group]	putative monosaccharide transporter [Oryza sativa Japonica Group]	0	0			Rep: Sugar transport protein 14 - Arabidopsis thaliana (Mouse-ear cress), partial (46%) [TC392759]				TC392759	'34.2'	'transport.sugars'	'a_99_p183447_tc392759'
A_99_P419187	7.46657	7.72881	8.24611	7.72739	7.16051	6.45972	6.78413	6.23016	6.3424	6.17915	6.16055	5.82341	-1.23633	-2.4101	-2.75487	-2.823	-2.17976	-2.92749	-4.24439	-3.74244	-0.306061	-1.26909	-1.46198	-1.49723	-1.12417	-1.54967	-2.08556	-1.90398	Yes	No	No	A_99_P419187	A_99_P419187_TC380139	Os08g0504700 [Oryza sativa Japonica Group]_x0001_RecName: Full=Zinc finger A20 and AN1 domain-containing stress-associated protein 11; Short=OsSAP11_x0001_pathogenesis-related protein-like protein [Oryza sativa Japonica Group]_x0001_putative multiple stress-responsive zinc-finger protein [Oryza sativa Japonica Group]_x0001_putative multiple stress-responsive zinc-finger protein [Oryza sativa Japo…	0	Os08g0504700 [Oryza sativa Japonica Group]_x0001_RecName: Full=Zinc finger A20 and AN1 domain-containing stress-associated protein 11; Short=OsSAP11_x0001_pathogenesis-related protein-like protein [Oryza sativa Japonica Group]_x0001_putative multiple stress-responsive zinc-finger protein [Oryza sativa Japonica Group]_x0001_putative multiple stress-responsive zinc-finger protein [Oryza sativa Japo…	zinc finger protein [Phyllostachys edulis]	0	7e-45			Rep: Zinc finger A20 and AN1 domain-containing stress-associated protein 11 - Oryza sativa subsp. japonica (Rice), partial (70%) [TC380139]			Ta.28276	TC380139	'27.3.99'	'RNA.regulation of transcription.unclassified'	'a_99_p419187_tc380139'
A_99_P340846	2.80253	3.04484	2.22486	2.59677	2.91565	3.11851	2.84977	3.48925	3.70671	3.66287	3.86353	3.5546	1.08156	1.05239	1.54211	1.85636	1.87147	1.53478	3.11379	1.94239	0.113116	0.0736704	0.624907	0.892478	0.904173	0.618031	1.63867	0.957833	Yes	No	No																'35.2'	'not assigned.unknown'	'a_99_p340846_tc427422'
A_99_P256981	11.0451	11.1064	12.1244	11.4525	10.642	10.5495	11.2676	11.1538	10.6544	10.5	10.9993	11.3246	-1.32236	-1.47106	-1.81106	-1.23004	-1.31107	-1.5224	-2.18113	-1.09268	-0.403113	-0.556858	-0.856834	-0.298702	-0.39074	-0.606351	-1.12508	-0.127872	No	Yes	Yes	A_99_P256981	A_99_P256981_CV782270	GPX12Hv, glutathione peroxidase-like protein [Hordeum vulgare subsp. vulgare]	0	phospholipid hydroperoxide glutathione peroxidase-like protein [Hordeum vulgare]	unknown [Zea mays]	0	0						Ta.5358	TC371995	'21.2.2'	'redox.ascorbate and glutathione.glutathione'	'a_99_p256981_cv782270'
A_99_P342571	9.21003	8.98443	9.98088	9.09975	8.94905	8.32769	8.68055	8.61248	8.73921	8.44824	8.77034	8.65037	-1.19829	-1.57652	-2.46287	-1.4018	-1.38589	-1.45014	-2.31424	-1.36546	-0.260973	-0.656742	-1.30034	-0.487277	-0.470815	-0.536192	-1.21054	-0.449387	No	Yes	Yes															TC414158	'35.2'	'not assigned.unknown'	'a_99_p342571_tc414158'
A_99_P157982	6.52677	6.42569	6.89215	6.51748	5.89264	5.41072	5.69901	5.1689	5.22192	5.24514	5.16346	5.06674	-1.552	-2.02086	-2.28649	-2.54662	-2.47057	-2.26663	-3.31428	-2.73348	-0.634127	-1.01497	-1.19314	-1.34858	-1.30485	-1.18055	-1.72869	-1.45074	Yes	No	No	A_99_P157982	A_99_P157982_TC371437	TPA: TPA_inf: histidine-containing phosphotransfer protein 2 [Triticum aestivum]	0	TPA: TPA_inf: histidine-containing phosphotransfer protein 3 [Triticum aestivum]	histidine-containing phosphotransfer protein [Triticum aestivum]	0	0								'30.10'	'signalling.phosphorelay'	'a_99_p157982_tc371437'
A_99_P141723	8.0132	7.65816	6.06808	7.76775	8.14657	8.08071	7.75768	8.01261	8.33389	7.93069	7.86596	7.96404	1.09685	1.3403	3.22567	1.18498	1.24893	1.20793	3.47709	1.14575	0.133368	0.422553	1.6896	0.244858	0.320688	0.272533	1.79788	0.196291	No	Yes	Yes	A_99_P141723	A_99_P141723_TC382961	Os06g0597200 [Oryza sativa Japonica Group]_x0001_RecName: Full=Probable protein phosphatase 2C 57; Short=OsPP2C57_x0001_putative protein phosphatase 2C [Oryza sativa Japonica Group]_x0001_Os06g0597200 [Oryza sativa Japonica Group]_x0001_unnamed protein product [Oryza sativa Japonica Group]_x0001_hypothetical protein OsI_23583 [Oryza sativa Indica Group]_x0001_hypothetical protein OsJ_21867 [Oryza…	0	hypothetical protein SORBIDRAFT_10g023220 [Sorghum bicolor]_x0001_hypothetical protein SORBIDRAFT_10g023220 [Sorghum bicolor]	hypothetical protein LOC100193064 [Zea mays]_x0001_unknown [Zea mays]_x0001_protein phosphatase 2C [Zea mays]	0	0			CJ779165 Y. Ogihara unpublished cDNA library, whatl Triticum aestivum cDNA clone whatl28a12 5', mRNA sequence [CJ779165]			Ta.50720	TC382961	'29.4'	'protein.postranslational modification'	'a_99_p141723_tc382961'
A_99_P536057	3.37453	2.7648	1.89154	3.82861	2.94855	2.05531	3.30573	4.76146	2.90136	2.73253	3.46713	4.91794	-1.34348	-1.63523	2.6651	1.90905	-1.38816	-1.02262	2.98057	2.12776	-0.425972	-0.709491	1.41419	0.932851	-0.473169	-0.0322635	1.57559	1.08933	No	Yes	Yes														Ta.6019	TC446963	'35.2'	'not assigned.unknown'	'a_99_p536057_tc395149'
A_99_P000246	4.08409	3.89975	4.45774	4.50698	3.59957	2.67483	2.84464	3.21918	2.65271	2.42695	2.4323	2.4849	-1.39912	-2.33743	-3.05908	-2.44156	-2.69704	-2.7756	-4.07116	-4.0617	-0.484522	-1.22492	-1.6131	-1.28781	-1.43137	-1.4728	-2.02544	-2.02208	Yes	No	No	A_99_P000246	A_99_P000246_NP234380	starch branching enzyme I [Triticum aestivum]	0	starch branching enzyme I [Triticum aestivum]	starch branching enzyme I [Triticum aestivum]	0	0	starch branching enzyme I	wSBE I-D2	Triticum aestivum starch branching enzyme I (wSBE I-D2) mRNA, complete cds [AF002820]		542815	Ta.164	NP234380	'2.1.2.3'	'major CHO metabolism.synthesis.starch.starch branching'	'a_99_p000246_np234380'
A_99_P469182	10.9176	10.8905	6.60993	10.3529	12.0006	10.3037	9.88857	10.8575	10.0781	10.1171	7.3019	10.51	2.11844	-1.50196	9.70443	1.41874	-1.78937	-1.70932	1.61549	1.11502	1.083	-0.586845	3.27864	0.504608	-0.839449	-0.773424	0.691969	0.157063	No	Yes	Yes	A_99_P469182	A_99_P469182_TC416087	hypothetical protein OsI_31275 [Oryza sativa Indica Group]_x0001_hypothetical protein OsJ_29262 [Oryza sativa Japonica Group]	2e-35	Os09g0396900 [Oryza sativa Japonica Group]_x0001_integral membrane-like protein [Oryza sativa Japonica Group]_x0001_Os09g0396900 [Oryza sativa Japonica Group]	hypothetical protein SORBIDRAFT_06g019150 [Sorghum bicolor]_x0001_hypothetical protein SORBIDRAFT_06g019150 [Sorghum bicolor]	2e-35	4e-34			Triticum aestivum cDNA, clone: WT002_N12, cultivar: Chinese Spring [AK331977]			Ta.22759	TC416087	'15.3'	'metal handling.regulation'	'a_99_p469182_tc416087'
A_99_P280431	12.6616	12.5547	11.3932	11.4239	11.835	11.5443	10.283	10.5139	11.7759	12.006	10.4728	10.7919	-1.77358	-2.01445	-2.15873	-1.87916	-1.8477	-1.46281	-1.89256	-1.5498	-0.826666	-1.01038	-1.11018	-0.910086	-0.885728	-0.548739	-0.920341	-0.63208	No	Yes	Yes	A_99_P280431	A_99_P280431_TC445942	hypothetical protein OsJ_23297 [Oryza sativa Japonica Group]	1e-41	hypothetical protein OsI_25092 [Oryza sativa Indica Group]	hypothetical protein SORBIDRAFT_02g004260 [Sorghum bicolor]_x0001_hypothetical protein SORBIDRAFT_02g004260 [Sorghum bicolor]	1e-41	6e-38						Ta.12815	TC445942	'10.5.3'	'cell wall.cell wall proteins.LRR'	'a_99_p280431_tc445942'
A_99_P275851	10.0246	9.50984	8.41088	8.49526	8.51791	8.25791	7.798	7.61062	8.55582	8.99516	7.84313	8.58302	-2.84168	-2.38159	-1.52931	-1.8463	-2.76798	-1.42867	-1.48221	1.06272	-1.50674	-1.25193	-0.612882	-0.884639	-1.46883	-0.514677	-0.567753	0.0877609	Yes	No	No																'35.2'	'not assigned.unknown'	'a_99_p275851'
A_99_P059030	3.12079	3.12555	3.38069	3.30894	3.04	4.05325	4.18664	4.57485	3.52296	4.43316	4.50291	4.53271	-1.0576	1.90223	1.74829	2.4048	1.32149	2.4753	2.17682	2.33557	-0.080791	0.927693	0.805948	1.26592	0.402164	1.3076	1.12222	1.22377	Yes	No	No											wkm1c.pk006.j1 wkm1c Triticum aestivum cDNA clone wkm1c.pk006.j1 5' end, mRNA sequence [CA700635]			Ta.21755		'35.2'	'not assigned.unknown'	'a_99_p059030'
A_99_P462407	1.58053	2.18171	1.89948	2.63193	1.2328	3.00615	2.86481	3.18518	3.4883	3.73073	3.64622	2.62549	-1.27256	1.77085	1.95251	1.46739	3.75227	2.92618	3.356	-1.00447	-0.347736	0.824446	0.965333	0.55325	1.90776	1.54902	1.74674	-0.00644112	Yes	No	No	A_99_P462407	A_99_P462407_TC412106	hypothetical protein SORBIDRAFT_01g004650 [Sorghum bicolor]_x0001_hypothetical protein SORBIDRAFT_01g004650 [Sorghum bicolor]	0	hypothetical protein SORBIDRAFT_01g004650 [Sorghum bicolor]_x0001_hypothetical protein SORBIDRAFT_01g004650 [Sorghum bicolor]	hypothetical protein SORBIDRAFT_06g014470 [Sorghum bicolor]_x0001_hypothetical protein SORBIDRAFT_06g014470 [Sorghum bicolor]	0	0						Ta.10082	TC412106	'29.2.1.1.3.2.4'	'protein.synthesis.ribosomal protein.prokaryotic.unknown organellar.50S subunit.L4'	'a_99_p462407_tc412106'
A_99_P574047	4.06805	3.54685	2.545	2.3812	4.71551	4.87714	3.63219	3.70002	5.50356	4.45878	3.98271	3.12087	1.5664	2.51453	2.1246	2.49462	2.70477	1.88156	2.7089	1.66979	0.647457	1.33029	1.08719	1.31882	1.43551	0.911932	1.43771	0.739671	Yes	No	No	A_99_P574047	A_99_P574047_TC461208	hypothetical protein SORBIDRAFT_07g028720 [Sorghum bicolor]_x0001_hypothetical protein SORBIDRAFT_07g028720 [Sorghum bicolor]	0	hypothetical protein OsI_29710 [Oryza sativa Indica Group]_x0001_hypothetical protein OsJ_27768 [Oryza sativa Japonica Group]	C2 domain/GRAM domain-containing protein-like [Oryza sativa Japonica Group]	0	0			Triticum aestivum cDNA, clone: SET3_D01, cultivar: Chinese Spring [AK336082]			Ta.9776	TC461208	'29.5.11.4.2'	'protein.degradation.ubiquitin.E3.RING'	'a_99_p574047_tc461208'
A_99_P452302	9.22242	9.66729	10.3656	11.0162	8.87506	8.36125	9.30928	9.49128	8.84172	8.84715	9.25761	10.3687	-1.27223	-2.47263	-2.07955	-2.87766	-1.30197	-1.76558	-2.15538	-1.56638	-0.347356	-1.30604	-1.05627	-1.52489	-0.3807	-0.820146	-1.10794	-0.647433	Yes	No	No	A_99_P452302	A_99_P452302_TC405303	Os05g0566400 [Oryza sativa Japonica Group]_x0001_Os05g0566400 [Oryza sativa Japonica Group]_x0001_unnamed protein product [Oryza sativa Japonica Group]_x0001_unnamed protein product [Oryza sativa Japonica Group]	2e-30	RecName: Full=Mitogen-activated protein kinase 7; Short=MAP kinase 7; AltName: Full=MAP kinase 6; AltName: Full=OsMAPK6_x0001_MAPK6 [Oryza sativa Japonica Group]	mitogen activated protein kinase 20-5 [Oryza sativa Indica Group]	2e-30	8e-30			Rep: Mitogen-activated protein kinase 7 - Oryza sativa subsp. japonica (Rice), partial (12%) [TC405303]				TC405303	'35.2'	'not assigned.unknown'	'a_99_p452302_tc405303'
A_99_P455257	10.6091	10.7883	9.46664	11.4011	10.7514	10.9546	11.0452	11.295	10.5589	11.0934	10.7946	11.5082	1.10368	1.12221	2.98666	-1.07629	-1.03542	1.2355	2.51051	1.07707	0.142327	0.16634	1.57853	-0.106071	-0.0502167	0.305095	1.32798	0.107119	No	Yes	Yes	A_99_P455257	A_99_P455257_TC375200	hypothetical protein OsJ_23155 [Oryza sativa Japonica Group]	0	hypothetical protein OsI_24967 [Oryza sativa Indica Group]	Os07g0159500 [Oryza sativa Japonica Group]_x0001_unknown protein [Oryza sativa Japonica Group]_x0001_unknown protein [Oryza sativa Japonica Group]_x0001_Os07g0159500 [Oryza sativa Japonica Group]_x0001_unnamed protein product [Oryza sativa Japonica Group]	0	0						Ta.4283	TC375200	'35.2'	'not assigned.unknown'	'a_99_p455257_tc375200'
A_99_P147367	6.49923	6.05244	6.61777	6.19308	5.74169	5.16536	5.46962	5.07919	4.84203	4.91501	4.74074	4.81354	-1.69061	-1.84943	-2.2163	-2.16428	-3.15405	-2.19988	-3.67321	-2.60185	-0.757544	-0.887079	-1.14816	-1.11389	-1.6572	-1.13742	-1.87704	-1.37954	Yes	Yes	Yes	A_99_P147367	A_99_P147367_DR732542	hypothetical protein [Cryptosporidium parvum Iowa II]_x0001_hypothetical protein with signal peptide [Cryptosporidium parvum Iowa II]	0.0004	PREDICTED: hypothetical protein LOC100443621, partial [Pongo abelii]	GI14965 [Drosophila mojavensis]_x0001_GI14965 [Drosophila mojavensis]	0.0007	0.0007			FGAS078462 Triticum aestivum FGAS: TaLt5 Triticum aestivum cDNA, mRNA sequence [DR732542]			Ta.52119		'35.2'	'not assigned.unknown'	'a_99_p147367_dr732542'
A_99_P277076	9.93533	10.2318	9.96381	10.0217	9.83849	9.431	8.78517	9.80143	9.82244	9.63694	8.95764	9.76367	-1.06943	-1.74204	-2.26363	-1.16493	-1.0814	-1.51031	-2.00857	-1.19583	-0.096838	-0.80078	-1.17864	-0.220243	-0.112894	-0.59484	-1.00617	-0.25801	No	Yes	Yes	A_99_P277076	A_99_P277076_CJ804067	hypothetical protein SORBIDRAFT_06g024410 [Sorghum bicolor]_x0001_hypothetical protein SORBIDRAFT_06g024410 [Sorghum bicolor]	0	EREBP-4 like protein [Zea mays]_x0001_EREBP-4 like protein [Zea mays]	unknown [Zea mays]_x0001_unknown [Zea mays]_x0001_unknown [Zea mays]	0	0							TC460764	'35.2'	'not assigned.unknown'	'a_99_p277076_cj804067'
A_99_P320346	7.99078	8.26561	8.87555	8.38449	7.71522	7.27541	7.61134	7.71813	7.42364	7.83144	7.74798	7.93814	-1.21046	-1.98646	-2.40196	-1.58707	-1.48158	-1.35113	-2.1849	-1.36259	-0.275561	-0.990196	-1.26421	-0.666365	-0.567141	-0.434166	-1.12757	-0.446354	No	Yes	Yes	A_99_P320346	A_99_P320346_TC441144	hypothetical protein SORBIDRAFT_10g022250 [Sorghum bicolor]_x0001_hypothetical protein SORBIDRAFT_10g022250 [Sorghum bicolor]	2e-31	Os06g0563000 [Oryza sativa Japonica Group]_x0001_putative SF21C1 protein [Oryza sativa Japonica Group]_x0001_Os06g0563000 [Oryza sativa Japonica Group]_x0001_unnamed protein product [Oryza sativa Japonica Group]_x0001_hypothetical protein OsI_23388 [Oryza sativa Indica Group]	hypothetical protein OsJ_21707 [Oryza sativa Japonica Group]	4e-30	2e-29			Triticum aestivum cDNA, clone: SET4_I24, cultivar: Chinese Spring [AK330482]			Ta.20410	TC441144	'35.1'	'not assigned.no ontology'	'a_99_p320346_tc441144'
A_99_P256946	6.78733	7.33467	7.25073	8.6195	6.53033	6.25854	5.14841	6.84708	5.81777	6.19357	5.06252	7.84596	-1.19499	-2.10837	-4.29402	-3.41628	-1.95824	-2.2055	-4.5574	-1.70946	-0.256995	-1.07613	-2.10233	-1.77243	-0.969555	-1.1411	-2.18821	-0.773545	Yes	Yes	Yes	A_99_P256946	A_99_P256946_TC375539	Os05g0114000 [Oryza sativa Japonica Group]_x0001_putative inorganic pyrophosphatase [Oryza sativa Japonica Group]_x0001_Os05g0114000 [Oryza sativa Japonica Group]_x0001_unnamed protein product [Oryza sativa Japonica Group]_x0001_hypothetical protein OsI_18190 [Oryza sativa Indica Group]_x0001_hypothetical protein OsJ_16878 [Oryza sativa Japonica Group]	0	hypothetical protein LOC100216827 [Zea mays]_x0001_unknown [Zea mays]_x0001_soluble inorganic pyrophosphatase [Zea mays]_x0001_unknown [Zea mays]	hypothetical protein SORBIDRAFT_09g001530 [Sorghum bicolor]_x0001_hypothetical protein SORBIDRAFT_09g001530 [Sorghum bicolor]	0	0			Rep: Soluble inorganic pyrophosphatase - Papaver rhoeas, partial (83%) [TC375539]				TC375539	'23.4.99'	'nucleotide metabolism.phosphotransfer and pyrophosphatases.misc'	'a_99_p256946_tc375539'
A_99_P351076	1.28883	2.00621	1.31654	1.91575	3.65362	3.84135	2.19326	5.76809	1.90711	1.36887	1.30478	1.29883	5.1508	3.56807	1.83619	14.4435	1.53505	-1.55545	-1.00819	-1.5336	2.3648	1.83514	0.876716	3.85234	0.618285	-0.637334	-0.0117614	-0.616918	Yes	No	No	A_99_P351076	A_99_P351076_TC387759	hypothetical protein OsI_00278 [Oryza sativa Indica Group]	2e-41	Os01g0134700 [Oryza sativa Japonica Group]_x0001_calmodulin-binding protein -like [Oryza sativa Japonica Group]_x0001_Os01g0134700 [Oryza sativa Japonica Group]_x0001_hypothetical protein OsJ_00269 [Oryza sativa Japonica Group]_x0001_unnamed protein product [Oryza sativa Japonica Group]	hypothetical protein SORBIDRAFT_03g007000 [Sorghum bicolor]_x0001_hypothetical protein SORBIDRAFT_03g007000 [Sorghum bicolor]	2e-41	5e-38			Rep: Calmodulin-binding protein-like - Oryza sativa subsp. japonica (Rice), partial (26%) [TC387759]				TC387759	'30.3'	'signalling.calcium'	'a_99_p351076_tc387759'
A_99_P277071	10.2444	10.4761	10.2967	10.162	10.0938	9.74918	8.90844	9.74889	10.0458	9.77158	8.97442	9.75452	-1.11008	-1.65508	-2.61766	-1.33153	-1.14762	-1.62958	-2.50065	-1.32635	-0.15066	-0.726899	-1.38828	-0.413082	-0.198647	-0.704502	-1.3223	-0.407459	No	Yes	Yes	A_99_P277071	A_99_P277071_TC376118	hypothetical protein SORBIDRAFT_06g024410 [Sorghum bicolor]_x0001_hypothetical protein SORBIDRAFT_06g024410 [Sorghum bicolor]	0	EREBP-4 like protein [Zea mays]_x0001_EREBP-4 like protein [Zea mays]	unknown [Zea mays]_x0001_unknown [Zea mays]_x0001_unknown [Zea mays]	0	0			Rep: Os04g0548000 protein - Oryza sativa subsp. japonica (Rice), partial (93%) [TC376118]				TC376118	'35.2'	'not assigned.unknown'	'a_99_p277071_tc376118'
A_99_P395852	4.81233	4.66948	5.06179	4.82688	3.19661	3.77554	4.04428	2.56058	2.38342	3.24791	2.59151	2.36372	-3.06464	-1.85825	-2.02443	-4.8109	-5.38488	-2.67876	-5.54154	-5.51425	-1.61572	-0.893946	-1.01751	-2.26631	-2.42891	-1.42157	-2.47029	-2.46317	Yes	Yes	Yes															TC449588	'35.2'	'not assigned.unknown'	'a_99_p395852_tc449588'
A_99_P253926	3.56171	3.44416	1.62643	1.63125	3.32986	4.00761	4.05432	2.93398	3.61796	3.93322	3.98086	2.65247	-1.17434	1.4778	5.38109	2.46697	1.03976	1.40353	5.11392	2.02965	-0.231851	0.563455	2.4279	1.30274	0.0562472	0.48906	2.35443	1.02123	No	Yes	Yes	A_99_P253926	A_99_P253926_TC455504	thaumatin-like protein [Vitis vinifera]	5e-05	thaumatin-like protein [Vitis vinifera]	PREDICTED: hypothetical protein [Vitis vinifera]	5e-05	0.0001			Rep: Thaumatin-like protein TLP8 - Hordeum vulgare (Barley), partial (28%) [TC438363]			Ta.55243	TC438363	'35.2'	'not assigned.unknown'	'a_99_p253926_tc455504'
A_99_P550182	2.95853	2.5854	2.55045	2.71459	2.26665	4.52854	3.90278	5.26216	5.27357	3.49734	4.39111	5.40261	-1.61539	3.84541	2.55324	5.84647	4.97619	1.88157	3.58175	6.44429	-0.691881	1.94314	1.35233	2.54757	2.31504	0.911936	1.84067	2.68802	Yes	No	No	A_99_P550182	A_99_P550182_TC452343	Os03g0757600 [Oryza sativa Japonica Group]_x0001_putative glucosyltransferase [Oryza sativa Japonica Group]_x0001_Glucosyl transferase, putative, expressed [Oryza sativa (japonica cultivar-group)]_x0001_Os03g0757600 [Oryza sativa Japonica Group]_x0001_hypothetical protein OsI_13602 [Oryza sativa Indica Group]_x0001_hypothetical protein OsJ_12652 [Oryza sativa Japonica Group]_x0001_unnamed protein…	0	putative glucosyl transferase [Sorghum bicolor]	Os03g0757500 [Oryza sativa Japonica Group]_x0001_putative glucosyltransferase [Oryza sativa Japonica Group]_x0001_UDP-glucoronosyl and UDP-glucosyl transferase family protein, expressed [Oryza sativa (japonica cultivar-group)]_x0001_Os03g0757500 [Oryza sativa Japonica Group]_x0001_hypothetical protein OsI_13601 [Oryza sativa Indica Group]_x0001_hypothetical protein OsJ_12651 [Oryza sativa Japonic…	0	0							TC452343	'26.2'	'misc.UDP glucosyl and glucoronyl transferases'	'a_99_p550182_tc452343'
A_99_P413307	7.58741	7.17481	6.05284	7.47411	6.46794	5.61878	5.5633	6.26317	6.09813	6.21863	5.14378	6.3557	-2.17268	-2.94044	-1.404	-2.31488	-2.8075	-1.94017	-1.87782	-2.17108	-1.11948	-1.55603	-0.489541	-1.21094	-1.48929	-0.956181	-0.909056	-1.11841	Yes	Yes	Yes	A_99_P413307	A_99_P413307_TC375155	hypothetical protein SORBIDRAFT_01g000280 [Sorghum bicolor]_x0001_hypothetical protein SORBIDRAFT_01g000280 [Sorghum bicolor]	0	Os03g0861100 [Oryza sativa Japonica Group]_x0001_expressed protein [Oryza sativa (japonica cultivar-group)]_x0001_Os03g0861100 [Oryza sativa Japonica Group]_x0001_unnamed protein product [Oryza sativa Japonica Group]	hypothetical protein OsJ_13460 [Oryza sativa Japonica Group]	0	1e-42			Rep: Expressed protein - Oryza sativa subsp. japonica (Rice), partial (11%) [TC375155]				TC375155	'35.2'	'not assigned.unknown'	'a_99_p413307_tc375155'
A_99_P529537	5.66816	5.84771	5.46174	5.73529	5.72013	5.19777	3.72929	5.07432	5.71411	5.10246	4.57802	4.94895	1.03668	-1.5691	-3.32293	-1.58114	1.03236	-1.67626	-1.84512	-1.7247	0.0519743	-0.649937	-1.73245	-0.660965	0.0459475	-0.745242	-0.883718	-0.786342	No	Yes	Yes	A_99_P529537	A_99_P529537_TC444356	hypothetical protein SORBIDRAFT_08g003820 [Sorghum bicolor]_x0001_hypothetical protein SORBIDRAFT_08g003820 [Sorghum bicolor]	2e-18	unknown [Zea mays]	hypothetical protein LOC100276865 [Zea mays]_x0001_hypothetical protein [Zea mays]	8e-18	3e-17			Rep: Expressed protein - Oryza sativa subsp. japonica (Rice), partial (25%) [TC444356]				TC444356	'35.2'	'not assigned.unknown'	'a_99_p529537_tc444356'
A_99_P060336	5.66064	5.77394	6.18548	5.76531	5.15968	4.75926	5.19601	4.23089	4.99176	4.72818	4.68363	4.71669	-1.41516	-2.02046	-1.98545	-2.8967	-1.58984	-2.06445	-2.83206	-2.06855	-0.500964	-1.01469	-0.989469	-1.53441	-0.668882	-1.04576	-1.50185	-1.04862	Yes	No	No											wre1n.pk0048.d12 wre1n Triticum aestivum cDNA clone wre1n.pk0048.d12 5' end, mRNA sequence [CA641795]			Ta.22300		'35.2'	'not assigned.unknown'	'a_99_p060336_tc451986'
A_99_P538662	9.9994	10.5748	10.1528	8.86706	9.01747	8.43283	9.23687	7.15985	9.11336	9.6652	9.1855	8.06853	-1.97511	-4.41365	-1.88678	-3.26528	-1.8481	-1.87852	-1.95517	-1.73933	-0.981934	-2.14197	-0.915925	-1.70721	-0.886046	-0.909597	-0.967294	-0.798532	Yes	No	No	A_99_P538662	A_99_P538662_TC378818	hypothetical protein OsJ_06872 [Oryza sativa Japonica Group]	4e-30	putative farnesylated protein [Oryza sativa Japonica Group]	Os02g0510600 [Oryza sativa Japonica Group]_x0001_putative farnesylated protein [Oryza sativa Japonica Group]_x0001_Os02g0510600 [Oryza sativa Japonica Group]	4e-30	4e-30			Triticum aestivum cDNA, clone: WT005_C03, cultivar: Chinese Spring [AK332892]			Ta.50473	TC378818	'15.2'	'metal handling.binding, chelation and storage'	'a_99_p538662_tc378818'
A_99_P609927	14.8504	14.984	11.9209	12.6804	15.1334	14.9891	11.2078	13.8071	14.8165	15.1145	10.2151	12.8056	1.21675	1.00354	-1.63936	2.18358	-1.02378	1.09466	-3.26212	1.09066	0.283028	0.00509834	-0.713135	1.12669	-0.0339069	0.130486	-1.70581	0.125206	No	Yes	Yes	A_99_P609927	A_99_P609927_TC430483	glycine-rich RNA-binding protein [Triticum aestivum]	1e-40	RecName: Full=Glycine-rich RNA-binding protein blt801; AltName: Full=Low temperature-responsive RNA-binding protein_x0001_low temperature-responsive RNA-binding protein [Hordeum vulgare subsp. vulgare]	putative glycine rich protein [Rumex obtusifolius]	5e-40	8e-34						Ta.54252	TC445108	'27.3.75'	'RNA.regulation of transcription.GRP'	'a_99_p609927_tc430483'
A_99_P565012	5.23656	6.08862	6.14106	5.24789	4.5839	3.95155	4.58876	4.18109	4.38861	5.32309	4.14175	4.2344	-1.57207	-4.3987	-2.93283	-2.09478	-1.79995	-1.7	-3.99808	-2.01878	-0.652661	-2.13708	-1.55229	-1.0668	-0.847953	-0.765532	-1.99931	-1.01349	Yes	No	No	A_99_P565012	A_99_P565012_TC457987	hypothetical protein SORBIDRAFT_01g036430 [Sorghum bicolor]_x0001_hypothetical protein SORBIDRAFT_01g036430 [Sorghum bicolor]	2e-15	hypothetical protein LOC100280001 [Zea mays]_x0001_unknown [Zea mays]	transferase, transferring glycosyl groups [Zea mays]_x0001_transferase, transferring glycosyl groups [Zea mays]	2e-15	2e-15			Rep: Expressed protein - Arabidopsis thaliana (Mouse-ear cress), partial (7%) [TC457987]				TC457987	'35.2'	'not assigned.unknown'	'a_99_p565012_tc457987'
A_99_P461732	3.88143	2.45558	1.68755	3.08577	5.20823	3.88496	3.54745	4.84147	6.45049	2.3044	2.56036	3.54829	2.50846	2.69332	3.62982	3.3769	5.93424	-1.11048	1.83122	1.37794	1.3268	1.42939	1.8599	1.7557	2.56906	-0.15118	0.872807	0.462515	Yes	No	No	A_99_P461732	A_99_P461732_TC411644	glutathione-S-transferase Cla47 [Triticum aestivum]	8e-42	Os10g0530400 [Oryza sativa Japonica Group]_x0001_putative glutathione S-transferase [Oryza sativa Japonica Group]_x0001_putative glutathione S-transferase [Oryza sativa Japonica Group]_x0001_glutathione S-transferase GSTU6, putative, expressed [Oryza sativa (japonica cultivar-group)]_x0001_Os10g0530400 [Oryza sativa Japonica Group]_x0001_hypothetical protein OsI_34428 [Oryza sativa Indica Group]_…	hypothetical protein SORBIDRAFT_07g001950 [Sorghum bicolor]_x0001_hypothetical protein SORBIDRAFT_07g001950 [Sorghum bicolor]	4e-24	3e-22			Rep: Glutathione-S-transferase Cla47 - Triticum aestivum (Wheat), partial (37%) [TC411644]				TC411644	'35.2'	'not assigned.unknown'	'a_99_p461732_tc411644'
A_99_P479387	5.04774	4.80065	5.05732	4.89809	4.55336	3.91489	4.34719	3.55743	3.69462	3.63497	3.46171	3.23796	-1.40872	-1.84773	-1.63595	-2.53268	-2.55464	-2.24338	-3.02221	-3.16045	-0.494388	-0.885755	-0.710132	-1.34066	-1.35312	-1.16567	-1.59561	-1.66013	Yes	No	No	A_99_P479387	A_99_P479387_TC421787	Unknown (protein for IMAGE:5194336) [Homo sapiens]_x0001_Unknown (protein for IMAGE:5198300) [Homo sapiens]	0	light harvesting chlorophyll a/b-binding protein Lhcb1 [Hordeum vulgare subsp. vulgare]	LHCII type I protein [Hordeum vulgare subsp. vulgare]	0	0			Rep: Chloroplast light-harvesting chlorophyll a/b binding protein - Bambusa oldhamii (Giant timber bamboo), partial (67%) [TC421787]			Ta.46841	TC421787	'1.1.1.1'	'PS.lightreaction.photosystem II.LHC-II'	'a_99_p479387_tc421787'
A_99_P230121	4.30387	3.00315	4.40819	4.18732	3.43961	2.81413	3.05676	1.8575	1.83935	1.87	1.688	1.99299	-1.8204	-1.13998	-2.55166	-5.02743	-5.51942	-2.19336	-6.58962	-4.57678	-0.864256	-0.189015	-1.35143	-2.32982	-2.46452	-1.13315	-2.72019	-2.19433	Yes	No	No	A_99_P230121	A_99_P230121_TC429130	gamma-thionin [Hordeum vulgare subsp. vulgare]	2e-33	flower-specific gamma-thionin [Zea mays]_x0001_defensin [Zea mays]_x0001_flower-specific gamma-thionin precursor [Zea mays]_x0001_flower-specific gamma-thionin precursor [Zea mays]_x0001_flower-specific gamma-thionin precursor [Zea mays]_x0001_flower-specific gamma-thionin precursor [Zea mays]_x0001_flower-specific gamma-thionin precursor [Zea mays]_x0001_flower-specific gamma-thionin precursor […	hypothetical protein SORBIDRAFT_07g006020 [Sorghum bicolor]_x0001_hypothetical protein SORBIDRAFT_07g006020 [Sorghum bicolor]	3e-21	2e-19			Rep: Gamma-thionin - Hordeum vulgare (Barley), partial (98%) [TC429130]			Ta.10150	TC429130	'35.2'	'not assigned.unknown'	'a_99_p230121_tc429130'
A_99_P377477	5.81551	6.75323	7.0269	6.67338	6.09328	5.67473	5.80605	6.32183	5.72126	5.41135	5.72849	6.37302	1.21232	-2.11184	-2.33084	-1.27593	-1.06751	-2.53482	-2.45957	-1.23145	0.277773	-1.0785	-1.22085	-0.35155	-0.0942459	-1.34188	-1.2984	-0.300358	No	Yes	Yes	A_99_P377477	A_99_P377477_TC430606	Os07g0551300 [Oryza sativa Japonica Group]_x0001_putative S-receptor kinase KIK1 precursor [Oryza sativa Japonica Group]_x0001_putative S-receptor kinase KIK1 precursor [Oryza sativa Japonica Group]_x0001_Os07g0551300 [Oryza sativa Japonica Group]_x0001_hypothetical protein OsI_26420 [Oryza sativa Indica Group]	0	kinase interacting kinase1 [Zea mays]_x0001_KI domain interacting kinase 1 [Zea mays]	hypothetical protein SORBIDRAFT_02g035940 [Sorghum bicolor]_x0001_hypothetical protein SORBIDRAFT_02g035940 [Sorghum bicolor]	0	0			Rep: KI domain interacting kinase 1 - Zea mays (Maize), partial (27%) [TC430606]				TC430606	'29.4'	'protein.postranslational modification'	'a_99_p377477_tc430606'
A_99_P184532	4.60844	4.61025	5.12461	4.5983	4.7946	3.80658	4.44821	3.94958	3.69687	3.37722	4.04549	2.80098	1.13773	-1.74554	-1.59815	-1.56778	-1.88109	-2.35059	-2.11275	-3.47575	0.186154	-0.803671	-0.6764	-0.648721	-0.911572	-1.23303	-1.07912	-1.79732	Yes	No	No	A_99_P184532	A_99_P184532_TC405979	hypothetical protein OsI_14441 [Oryza sativa Indica Group]	1e-05	Os03g0861400 [Oryza sativa Japonica Group]_x0001_putative heavy-metal-associated protein [Oryza sativa Japonica Group]_x0001_heavy metal-associated domain containing protein, expressed [Oryza sativa (japonica cultivar-group)]_x0001_Os03g0861400 [Oryza sativa Japonica Group]		1e-05				Rep: Predicted protein - Chlamydomonas reinhardtii, partial (6%) [TC405979]				TC405979	'35.2'	'not assigned.unknown'	'a_99_p184532_tc405979'
A_99_P310891	4.17934	3.63898	4.00917	4.57782	2.83644	2.46723	3.7286	3.05504	3.14396	2.73196	2.48084	2.58787	-2.5366	-2.25285	-1.21468	-2.87344	-2.04965	-1.87517	-2.8845	-3.97224	-1.3429	-1.17175	-0.280571	-1.52278	-1.03537	-0.907018	-1.52832	-1.98995	Yes	Yes	Yes																'35.2'	'not assigned.unknown'	'a_99_p310891'
A_99_P133905	2.09597	1.90468	1.59357	4.66392	1.5132	2.27293	5.09755	5.21108	1.78058	1.55334	2.4571	5.76483	-1.49773	1.29078	11.3449	1.46121	-1.24435	-1.27574	1.81948	2.14491	-0.582774	0.368245	3.50398	0.547163	-0.315395	-0.351337	0.863525	1.10092	No	Yes	Yes	A_99_P133905	A_99_P133905_TC427838	sucrose:fructan 6-fructosyltransferase [Triticum aestivum]	0	fructan 6-fructosyltransferase - wheat	sucrose:fructan 6-fructosyltransferase [Triticum turgidum subsp. durum]	0	0	sucrose:fructan 6-fructosyltransferase	6-SFT	Triticum aestivum 6-SFT mRNA for sucrose:fructan 6-fructosyltransferase, complete cds [AB029887]		542773	Ta.48437	TC427838	'2.2.1.3.3'	'major CHO metabolism.degradation.sucrose.invertases.vacuolar'	'a_99_p133905_tc427838'
A_99_P454872	3.96889	4.56753	4.64632	4.38301	3.56661	3.10883	3.71071	2.05049	2.90537	2.92371	3.48303	3.10861	-1.3216	-2.7486	-1.9127	-5.03685	-2.09002	-3.12492	-2.23967	-2.419	-0.402281	-1.4587	-0.935607	-2.33252	-1.06351	-1.64382	-1.16329	-1.27441	Yes	No	No	A_99_P454872	A_99_P454872_TC407010	photosystem II reaction center W protein [Zea mays]	5e-16	unknown [Zea mays]_x0001_unknown [Zea mays]_x0001_photosystem II reaction center W protein [Zea mays]	LOC100283816 [Zea mays]_x0001_photosystem II reaction center W protein [Zea mays]	4e-15	2e-14			Rep: Chromosome chr14 scaffold_190, whole genome shotgun sequence - Vitis vinifera (Grape), partial (53%) [TC407010]			Ta.32607	TC407010	'35.2'	'not assigned.unknown'	'a_99_p454872_tc407010'
A_99_P176896	6.50517	6.55235	6.77547	6.50707	6.16136	5.61287	5.79774	5.12728	5.62916	5.54522	5.17194	5.25894	-1.26911	-1.91783	-1.96936	-2.6023	-1.8353	-2.0099	-3.03887	-2.37533	-0.343812	-0.939478	-0.977726	-1.37979	-0.876013	-1.00713	-1.60354	-1.24813	Yes	Yes	Yes																'35.2'	'not assigned.unknown'	'a_99_p176896_dr733898'
A_99_P297691	7.97963	7.61063	8.24501	7.88324	7.73886	7.00756	7.10149	7.74471	7.89421	6.87688	7.33775	7.41651	-1.18163	-1.51894	-2.2092	-1.10079	-1.061	-1.66296	-1.87548	-1.38198	-0.240775	-0.603069	-1.14352	-0.138538	-0.0854225	-0.73375	-0.907258	-0.466738	No	Yes	Yes											Rep: Phosphoglyceride transfer protein - Oryza sativa subsp. indica (Rice), partial (31%) [TC432142]			Ta.31597	TC432142	'35.2'	'not assigned.unknown'	'a_99_p297691_tc432142'
A_99_P087995	4.42506	3.4754	3.90112	3.35572	2.55147	2.90867	2.71993	2.76946	2.94644	2.44234	2.15913	2.42294	-3.66445	-1.48117	-2.26763	-1.50134	-2.78683	-2.04637	-3.34495	-1.90895	-1.8736	-0.566733	-1.18119	-0.586251	-1.47863	-1.03307	-1.74198	-0.932776	Yes	No	No	A_99_P087995	A_99_P087995_TC387003	hypothetical protein SELMODRAFT_409522 [Selaginella moellendorffii]_x0001_hypothetical protein SELMODRAFT_409522 [Selaginella moellendorffii]	1e-16	hypothetical protein SELMODRAFT_409522 [Selaginella moellendorffii]_x0001_hypothetical protein SELMODRAFT_409522 [Selaginella moellendorffii]	hypothetical protein SELMODRAFT_232639 [Selaginella moellendorffii]_x0001_hypothetical protein SELMODRAFT_232639 [Selaginella moellendorffii]	1e-16	1e-16			CSB009F06F990908 ITEC CSB Wheat Endosperm Library Triticum aestivum cDNA clone CSB009F06, mRNA sequence [BE402600]			Ta.33489	TC387003	'35.2'	'not assigned.unknown'	'a_99_p087995_tc387003'
A_99_P366697	1.90281	1.34982	1.54099	1.38786	1.37034	3.60808	3.932	1.35905	3.82379	1.82021	4.39811	1.35386	-1.4464	4.78413	5.24524	-1.02017	3.7868	1.38549	7.24568	-1.02385	-0.53247	2.25826	2.39101	-0.0288144	1.92098	0.470396	2.85712	-0.0339981	Yes	Yes	Yes																'35.2'	'not assigned.unknown'	'a_99_p366697_tc459890'
A_99_P297176	4.76433	4.95199	4.46726	4.48961	4.36291	3.49177	3.2176	3.8701	4.29541	3.6169	4.11968	3.4358	-1.3208	-2.75152	-2.37784	-1.53636	-1.38407	-2.52292	-1.27243	-2.07601	-0.401413	-1.46023	-1.24965	-0.619515	-0.468914	-1.3351	-0.347581	-1.05381	No	Yes	Yes	A_99_P297176	A_99_P297176_TC381457	hypothetical protein SORBIDRAFT_06g027910 [Sorghum bicolor]_x0001_hypothetical protein SORBIDRAFT_06g027910 [Sorghum bicolor]	0	OSIGBa0113I13.15 [Oryza sativa (indica cultivar-group)]	Os04g0608100 [Oryza sativa Japonica Group]_x0001_Os04g0608100 [Oryza sativa Japonica Group]_x0001_unnamed protein product [Oryza sativa Japonica Group]_x0001_hypothetical protein OsI_17316 [Oryza sativa Indica Group]	0	0			Rep: Os04g0608100 protein - Oryza sativa subsp. japonica (Rice), partial (98%) [TC425144]				TC425144	'10.1.30.1'	'cell wall.precursor synthesis.sugar kinases.galacturonic acid kinase'	'a_99_p297176_tc381457'
A_99_P382547	9.83465	9.69006	10.392	9.88293	9.40376	9.03796	9.21512	9.44076	9.53408	9.40295	9.55912	9.46272	-1.34807	-1.57146	-2.26092	-1.35865	-1.23164	-1.22019	-1.78128	-1.33812	-0.430897	-0.652102	-1.17691	-0.44217	-0.300576	-0.287111	-0.832912	-0.420208	No	Yes	Yes															TC403745	'35.2'	'not assigned.unknown'	'a_99_p382547_tc403745'
A_99_P558442	4.25053	3.38368	4.34642	3.4936	3.10582	3.77147	3.43714	2.35515	2.66206	2.97941	2.79036	2.68763	-2.21102	1.30839	-1.87811	-2.20145	-3.00731	-1.32342	-2.94048	-1.74833	-1.14471	0.387791	-0.909281	-1.13845	-1.58847	-0.404274	-1.55605	-0.805974	Yes	No	No	A_99_P558442	A_99_P558442_TC455446	Bowman-Birk trypsin inhibitor-like protein [Triticum aestivum]	6e-07	Bowman-Birk trypsin inhibitor-like protein [Triticum aestivum]	hypothetical protein SORBIDRAFT_1610s002010 [Sorghum bicolor]_x0001_hypothetical protein SORBIDRAFT_1610s002010 [Sorghum bicolor]	6e-07	4e-05	Bowman-Birk trypsin inhibitor-like protein	LOC100146079	BJ315689 Y. Ogihara unpublished cDNA library, Wh_yf Triticum aestivum cDNA clone whyf19k20 5', mRNA sequence [BJ315689]		100146079	Ta.63426	TC455446	'35.2'	'not assigned.unknown'	'a_99_p558442_tc455446'
A_99_P470437	9.0488	6.99926	5.0824	7.96748	8.84124	8.62047	7.48449	7.96237	9.33695	7.72248	7.92044	7.9637	-1.15473	3.07633	5.28566	-1.00355	1.22107	1.65087	7.15044	-1.00262	-0.207557	1.62121	2.40208	-0.00511074	0.288147	0.723227	2.83803	-0.00377941	No	Yes	Yes	A_99_P470437	A_99_P470437_TC416821	hypothetical protein SORBIDRAFT_10g007730 [Sorghum bicolor]_x0001_hypothetical protein SORBIDRAFT_10g007730 [Sorghum bicolor]	3e-10	Os06g0220900 [Oryza sativa Japonica Group]_x0001_unknown protein [Oryza sativa Japonica Group]_x0001_unknown protein [Oryza sativa Japonica Group]_x0001_Os06g0220900 [Oryza sativa Japonica Group]_x0001_hypothetical protein OsJ_20627 [Oryza sativa Japonica Group]	OSJNBa0086B14.19 [Oryza sativa (japonica cultivar-group)]	4e-07	0.0001							TC416821	'35.2'	'not assigned.unknown'	'a_99_p470437_tc416821'
A_99_P469137	4.82106	4.64025	5.5211	5.0677	4.24399	4.44817	4.47523	3.87779	3.60987	3.98047	4.48772	3.92647	-1.49181	-1.14241	-2.06461	-2.28139	-2.31528	-1.57984	-2.04681	-2.20569	-0.577065	-0.192076	-1.04587	-1.18992	-1.21119	-0.659781	-1.03337	-1.14123	Yes	No	No																'35.2'	'not assigned.unknown'	'a_99_p469137_tc416076'
A_99_P436087	9.2847	9.21267	9.81516	9.12562	8.83849	8.66967	8.80352	8.76888	8.70106	9.16951	8.78958	9.00341	-1.36246	-1.45699	-2.0162	-1.28053	-1.49863	-1.03037	-2.03578	-1.0884	-0.446218	-0.542993	-1.01164	-0.356741	-0.58364	-0.0431585	-1.02558	-0.122212	No	Yes	Yes															TC393388	'35.2'	'not assigned.unknown'	'a_99_p436087_tc393388'
A_99_P310606	3.76746	3.21354	3.16118	3.35522	6.01515	5.76257	5.09641	7.07487	2.52712	2.99613	3.02815	3.82883	4.74922	5.85242	3.82439	13.1742	-2.36254	-1.16265	-1.09659	1.38858	2.24769	2.54903	1.93523	3.71964	-1.24034	-0.217412	-0.13303	0.47361	Yes	No	No																'35.2'	'not assigned.unknown'	'a_99_p310606'
A_99_P467022	9.56903	9.29559	9.90731	9.56031	9.49554	8.76573	9.09057	8.43176	8.616	8.65443	8.35822	8.50103	-1.05226	-1.44379	-1.76143	-2.18639	-1.93593	-1.55958	-2.92633	-2.08389	-0.0734854	-0.52986	-0.816748	-1.12855	-0.953029	-0.64116	-1.54909	-1.05928	Yes	No	No	A_99_P467022	A_99_P467022_TC414817	hypothetical protein SORBIDRAFT_09g019370 [Sorghum bicolor]_x0001_hypothetical protein SORBIDRAFT_09g019370 [Sorghum bicolor]	0	hypothetical protein SORBIDRAFT_09g019370 [Sorghum bicolor]_x0001_hypothetical protein SORBIDRAFT_09g019370 [Sorghum bicolor]	hypothetical protein SORBIDRAFT_09g019370 [Sorghum bicolor]_x0001_hypothetical protein SORBIDRAFT_09g019370 [Sorghum bicolor]	0	0			Rep: Chromosome undetermined scaffold_53, whole genome shotgun sequence - Vitis vinifera (Grape), partial (10%) [TC414817]			Ta.10567	TC414817	'29.4'	'protein.postranslational modification'	'a_99_p467022_tc414817'
A_99_P511947	3.80339	3.59849	4.41518	3.90843	3.51863	2.76696	6.04955	4.05437	2.62947	2.33776	4.63643	4.60985	-1.21821	-1.77957	3.10452	1.10644	-2.25624	-2.39617	1.16574	1.6261	-0.284757	-0.831531	1.63437	0.145931	-1.17392	-1.26073	0.221249	0.701417	No	Yes	Yes														Ta.6677		'35.2'	'not assigned.unknown'	'a_99_p511947_tc435042'
A_99_P260411	14.0898	14.42	12.912	13.2072	14.1316	15.2205	13.789	13.0993	14.7841	14.9628	14.6701	13.3518	1.02935	1.74173	1.83659	-1.07765	1.61807	1.45676	3.38259	1.10544	0.041729	0.800519	0.877027	-0.107891	0.694277	0.542766	1.75813	0.144617	No	Yes	Yes	A_99_P260411	A_99_P260411_TC407094	hypothetical protein SORBIDRAFT_07g024270 [Sorghum bicolor]_x0001_hypothetical protein SORBIDRAFT_07g024270 [Sorghum bicolor]	0	hypothetical protein SORBIDRAFT_07g024270 [Sorghum bicolor]_x0001_hypothetical protein SORBIDRAFT_07g024270 [Sorghum bicolor]	Os06g0281300 [Oryza sativa Japonica Group]_x0001_Os06g0281300 [Oryza sativa Japonica Group]	1e-11	0			Rep: O-methyltransferase ZRP4 - Zea mays (Maize), partial (37%) [TC407094]				TC407094	'26.6'	'misc.O-methyl transferases'	'a_99_p260411_tc407094'
A_99_P257986	4.55887	4.33296	5.38889	5.48801	4.1065	3.15089	4.84508	4.80712	4.34936	3.03484	4.18933	4.54225	-1.36828	-2.26903	-1.45781	-1.60312	-1.1563	-2.4591	-2.29669	-1.9262	-0.452363	-1.18208	-0.543807	-0.680882	-0.20951	-1.29813	-1.19955	-0.94576	No	Yes	Yes	A_99_P257986	A_99_P257986_CK152827	hypothetical protein [Triticum aestivum]	2e-30	hypothetical protein [Triticum aestivum]	hypothetical protein [Triticum aestivum]	2e-30	2e-30			Rep: Protein HVA22 - Hordeum vulgare (Barley), complete [TC391749]			Ta.5920	TC391749	'35.2'	'not assigned.unknown'	'a_99_p257986_ck152827'
A_99_P233221	2.65056	2.3788	3.96012	2.39557	4.82447	4.75302	4.68581	5.84239	2.78434	1.68468	2.59315	2.40507	4.51245	5.18455	1.65369	10.9043	1.09716	-1.6179	-2.57928	1.0066	2.17391	2.37422	0.725685	3.44682	0.13378	-0.69412	-1.36697	0.00949573	Yes	No	No	A_99_P233221	A_99_P233221_TC393359	RecName: Full=Em protein CS41_x0001_Em [Triticum aestivum]_x0001_Em protein [Triticum aestivum]	6e-42	embryonic abundant protein [Bromus inermis]	Em protein [Triticum aestivum]	2e-41	8e-41			Rep: Em protein CS41 - Triticum aestivum (Wheat), complete [TC393359]				TC393359	'17.1.3'	'hormone metabolism.abscisic acid.induced-regulated-responsive-activated'	'a_99_p233221_tc393359'
A_99_P267036	6.08987	6.24628	9.97909	9.12461	6.57482	6.07326	8.53363	8.61383	6.57862	5.13891	8.63263	8.51881	1.39954	-1.12742	-2.7235	-1.42481	1.40323	-2.15452	-2.54287	-1.52182	0.484948	-0.17302	-1.44546	-0.510774	0.488747	-1.10736	-1.34646	-0.605797	No	Yes	Yes	A_99_P267036	A_99_P267036_TC439110	hypothetical protein OsI_16097 [Oryza sativa Indica Group]	4e-30	H0818E04.16 [Oryza sativa (indica cultivar-group)]	Os04g0450100 [Oryza sativa Japonica Group]_x0001_OSJNBa0086B14.2 [Oryza sativa (japonica cultivar-group)]_x0001_Os04g0450100 [Oryza sativa Japonica Group]_x0001_hypothetical protein OsJ_14990 [Oryza sativa Japonica Group]	4e-30	4e-30			Rep: Chromosome chr18 scaffold_1, whole genome shotgun sequence - Vitis vinifera (Grape), partial (27%) [TC439110]				TC439110	'35.2'	'not assigned.unknown'	'a_99_p267036_tc439110'
A_99_P431937	10.3671	9.1332	4.2917	9.40873	10.1641	9.40686	8.65904	8.52753	10.2116	10.6138	9.46298	8.85108	-1.15109	1.20887	20.6395	-1.84191	-1.11378	2.79056	36.0339	-1.47186	-0.203003	0.273657	4.36734	-0.881203	-0.155464	1.48055	5.17128	-0.557645	No	Yes	Yes	A_99_P431937	A_99_P431937_TC390065	hypothetical protein SORBIDRAFT_01g027330 [Sorghum bicolor]_x0001_hypothetical protein SORBIDRAFT_01g027330 [Sorghum bicolor]	0	LOC100282431 [Zea mays]_x0001_peroxidase 54 precursor [Zea mays]	Os10g0109300 [Oryza sativa Japonica Group]_x0001_Putative peroxidase [Oryza sativa Japonica Group]_x0001_Peroxidase 53 precursor, putative, expressed [Oryza sativa (japonica cultivar-group)]_x0001_TPA: class III peroxidase 125 precursor [Oryza sativa (japonica cultivar-group)]_x0001_Os10g0109300 [Oryza sativa Japonica Group]_x0001_hypothetical protein OsI_32528 [Oryza sativa Indica Group]_x0001_u…	0	0			Rep: Peroxidase - Populus kitakamiensis (Aspen) (Populus sieboldii x Populusgrandidentata), partial (60%) [TC390065]			Ta.2746	TC390065	'26.12'	'misc.peroxidases'	'a_99_p431937_tc390065'
A_99_P617907	4.37689	4.31042	4.28676	5.65877	4.34041	5.57063	5.91973	5.05615	4.68904	5.10984	6.43159	5.26746	-1.0256	2.39531	3.10149	-1.51848	1.24156	1.74041	4.42238	-1.31159	-0.0364737	1.26021	1.63296	-0.602624	0.312158	0.799423	2.14482	-0.391313	No	Yes	Yes	A_99_P617907	A_99_P617907_TC398633	RecName: Full=Protein H2A.5; AltName: Full=wcH2A-2_x0001_protein H2A [Triticum aestivum]_x0001_histone H2A:ISOTYPE=2	2e-44	RecName: Full=Histone H2A.1; AltName: Full=wcH2A-9_x0001_protein H2A [Triticum aestivum]_x0001_histone H2A:ISOTYPE=9	histone H2A [Triticum aestivum]_x0001_histone H2A [Triticum aestivum]	2e-44	1e-43						Ta.24044	TC398633	'28.1.3.2.1'	'DNA.synthesis/chromatin structure.histone.core.H2A'	'a_99_p617907_tc398633'
A_99_P002726	5.638	5.48826	6.68201	6.26629	5.36916	5.0226	5.52945	5.9389	5.36209	5.3144	5.5806	6.07574	-1.20484	-1.38095	-2.22309	-1.25475	-1.21076	-1.12807	-2.14564	-1.1412	-0.268839	-0.465662	-1.15257	-0.327396	-0.275914	-0.173857	-1.10141	-0.190552	No	Yes	Yes											WHE0071_F06_K11ZS Wheat endosperm cDNA library Triticum aestivum cDNA clone WHE0071_F06_K11, mRNA sequence [BE423535]			Ta.1262		'35.2'	'not assigned.unknown'	'a_99_p002726_be423535'
A_99_P548727	4.27952	4.6843	4.98128	4.55336	4.15732	3.47144	4.16202	3.5752	3.90523	2.93293	3.35209	3.33362	-1.08839	-2.31796	-1.7645	-1.96995	-1.2962	-3.36678	-3.09341	-2.32904	-0.122192	-1.21286	-0.819263	-0.97816	-0.374289	-1.75137	-1.6292	-1.21973	Yes	No	No	A_99_P548727	A_99_P548727_TC451751	hypothetical protein SORBIDRAFT_02g040200 [Sorghum bicolor]_x0001_hypothetical protein SORBIDRAFT_02g040200 [Sorghum bicolor]	1e-29	hypothetical protein OsJ_25231 [Oryza sativa Japonica Group]	hypothetical protein OsI_06538 [Oryza sativa Indica Group]	2e-23	3e-23							TC451751	'35.2'	'not assigned.unknown'	'a_99_p548727_tc451751'
A_99_P618717	14.9516	15.0961	12.0133	12.8186	15.2081	15.1336	11.3274	13.9133	14.9787	15.2156	10.3138	12.924	1.19452	1.02631	-1.60878	2.13575	1.01897	1.08634	-3.24801	1.07582	0.256431	0.0374622	-0.685968	1.09474	0.0271072	0.119475	-1.69956	0.105438	No	Yes	Yes	A_99_P618717	A_99_P618717_AL810448	glycine-rich RNA-binding protein [Triticum aestivum]	3e-42	RecName: Full=Glycine-rich RNA-binding protein blt801; AltName: Full=Low temperature-responsive RNA-binding protein_x0001_low temperature-responsive RNA-binding protein [Hordeum vulgare subsp. vulgare]	single-stranded nucleic acid binding protein [Triticum aestivum]	1e-41	7e-35						Ta.54252	TC445108	'27.3.75'	'RNA.regulation of transcription.GRP'	'a_99_p618717_al810448'
A_99_P341011	10.2314	10.1379	9.78508	10.0993	9.58158	9.14346	9.21405	8.13778	9.10607	9.14777	8.70943	9.12665	-1.56899	-1.99235	-1.48559	-3.89465	-2.18153	-1.98642	-2.10767	-1.96242	-0.649838	-0.994474	-0.571033	-1.96149	-1.12534	-0.99017	-1.07565	-0.97263	Yes	No	No	A_99_P341011	A_99_P341011_TC393806	cytochrome c biogenesis protein [Triticum aestivum]_x0001_RecName: Full=Cytochrome c biogenesis protein ccsA_x0001_ycf5 [Triticum aestivum]	0	cytochrome c biogenesis protein [Triticum aestivum]_x0001_RecName: Full=Cytochrome c biogenesis protein ccsA_x0001_ycf5 [Triticum aestivum]	cytochrome c heme attachment protein [Hordeum vulgare subsp. vulgare]_x0001_RecName: Full=Cytochrome c biogenesis protein ccsA_x0001_cytochrome c heme attachment protein [Hordeum vulgare subsp. vulgare]	0	0			Rep: Cytochrome c biogenesis protein ccsA - Triticum aestivum (Wheat), complete [TC393806]				TC393806	'29.8'	'protein.assembly and cofactor ligation'	'a_99_p341011_tc393806'
A_99_P239127	8.07273	7.81119	5.84758	4.71583	6.65715	5.83698	5.18628	2.73687	6.15147	7.35182	5.37036	2.87285	-2.66768	-3.92911	-1.58151	-3.94208	-3.78754	-1.37494	-1.39206	-3.5875	-1.41558	-1.9742	-0.661299	-1.97896	-1.92126	-0.459363	-0.477223	-1.84298	Yes	No	No	A_99_P239127	A_99_P239127_TC461235	RecName: Full=Beta-amylase; AltName: Full=1,4-alpha-D-glucan maltohydrolase_x0001_beta-amylase [Triticum aestivum]	0	RecName: Full=Beta-amylase; AltName: Full=1,4-alpha-D-glucan maltohydrolase_x0001_beta-amylase [Triticum aestivum]	RecName: Full=Beta-amylase; AltName: Full=1,4-alpha-D-glucan maltohydrolase_x0001_beta-amylase [Triticum aestivum]	0	0	beta-amylase	amy1	T.aestivum mRNA for beta-amylase [X98504]		543318	Ta.3	TC461235	'2.2.2.1.2'	'major CHO metabolism.degradation.starch.starch cleavage.beta amylase'	'a_99_p239127_tc461235'
A_99_P324746	5.37716	5.42548	6.17062	5.17036	4.9686	4.99896	5.12162	5.45299	5.72004	4.86975	5.12474	5.20712	-1.32736	-1.34399	-2.0691	1.21641	1.26828	-1.46991	-2.06463	1.0258	-0.408565	-0.426518	-1.049	0.282627	0.342878	-0.555728	-1.04588	0.0367537	No	Yes	Yes	A_99_P324746	A_99_P324746_TC394112	Os03g0330200 [Oryza sativa Japonica Group]_x0001_Os03g0330200 [Oryza sativa Japonica Group]	0	2,3-bisphosphoglycerate-independent phosphoglycerate mutase, putative [Oryza sativa (japonica cultivar-group)]_x0001_hypothetical protein OsI_11413 [Oryza sativa Indica Group]_x0001_hypothetical protein OsJ_10707 [Oryza sativa Japonica Group]	hypothetical protein SORBIDRAFT_01g036420 [Sorghum bicolor]_x0001_hypothetical protein SORBIDRAFT_01g036420 [Sorghum bicolor]	0	0			Rep: 2,3-bisphosphoglycerate-independent phosphoglycerate mutase - Ricinus communis (Castor bean), partial (35%) [TC394112]			Ta.1432	TC394112	'4.1.12'	'glycolysis.cytosolic branch.phosphoglycerate mutase'	'a_99_p324746_tc394112'
A_99_P392517	5.55203	5.75647	6.5224	5.93571	5.42672	5.33846	5.57408	5.27662	5.03934	5.55183	5.39136	5.35346	-1.09075	-1.33609	-1.92963	-1.57909	-1.42672	-1.1524	-2.19017	-1.49718	-0.125318	-0.418018	-0.948322	-0.659092	-0.512699	-0.204647	-1.13104	-0.582246	No	Yes	Yes	A_99_P392517	A_99_P392517_TC402125	Os01g0141600 [Oryza sativa Japonica Group]_x0001_unknown protein [Oryza sativa Japonica Group]_x0001_Os01g0141600 [Oryza sativa Japonica Group]	0	Os01g0141600 [Oryza sativa Japonica Group]_x0001_unknown protein [Oryza sativa Japonica Group]_x0001_Os01g0141600 [Oryza sativa Japonica Group]	hypothetical protein LOC100383285 [Zea mays]_x0001_unknown [Zea mays]	0	0			Rep: Chromosome chr8 scaffold_23, whole genome shotgun sequence - Vitis vinifera (Grape), partial (23%) [TC402125]				TC402125	'35.2'	'not assigned.unknown'	'a_99_p392517_tc402125'
A_99_P211256	13.3742	13.6989	13.5687	13.5743	13.262	13.2479	12.5492	13.5884	13.3444	13.2789	12.7067	13.6527	-1.08085	-1.36703	-2.02731	1.00984	-1.02086	-1.33793	-1.81763	1.05587	-0.11216	-0.451047	-1.01957	0.014122	-0.0297852	-0.420007	-0.862062	0.078434	No	Yes	Yes	A_99_P211256	A_99_P211256_TC382539	unknown [Zea mays]	4e-39	pro-resilin precursor [Zea mays]	Os06g0232000 [Oryza sativa Japonica Group]_x0001_hypothetical protein [Oryza sativa Japonica Group]_x0001_putative RNA-binding protein [Oryza sativa Japonica Group]_x0001_Os06g0232000 [Oryza sativa Japonica Group]_x0001_hypothetical protein OsI_22270 [Oryza sativa Indica Group]_x0001_hypothetical protein OsJ_20701 [Oryza sativa Japonica Group]_x0001_unnamed protein product [Oryza sativa Japonica …	7e-36	7e-36			Rep: Chromosome chr14 scaffold_21, whole genome shotgun sequence - Vitis vinifera (Grape), partial (16%) [TC382539]			Ta.14404	TC382539	'35.2'	'not assigned.unknown'	'a_99_p211256_tc382539'
A_99_P096240	3.496	4.73848	4.4528	4.17025	3.76036	3.75161	3.27565	3.50466	3.29272	3.95307	3.38211	3.29771	1.20111	-1.98188	-2.26131	-1.58622	-1.15131	-1.72358	-2.10045	-1.83088	0.264366	-0.986866	-1.17716	-0.665593	-0.203276	-0.785408	-1.0707	-0.872535	No	Yes	Yes											HFIG445 Hessian fly infested cDNA library Triticum aestivum cDNA, mRNA sequence [CB307460]			Ta.36298	TC436905	'35.2'	'not assigned.unknown'	'a_99_p096240_tc436905'
A_99_P231561	7.05704	7.60011	6.55227	6.5051	5.8508	5.97274	4.74964	6.31488	6.74878	5.78007	4.02466	6.07854	-2.30736	-3.08948	-3.48858	-1.14094	-1.23821	-3.53091	-5.76618	-1.34403	-1.20624	-1.62737	-1.80264	-0.190218	-0.308257	-1.82004	-2.52762	-0.426561	Yes	Yes	Yes	A_99_P231561	A_99_P231561_TC416366	legumain [Hordeum vulgare subsp. vulgare]	1e-37	unknown [Zea mays]_x0001_unknown [Zea mays]_x0001_unknown [Zea mays]	LOC542609 [Zea mays]_x0001_C13 endopeptidase NP1 precursor [Zea mays]	8e-35	8e-35			Rep: Legumain-like protease precursor - Zea mays (Maize), partial (17%) [TC416366]				TC416366	'29.3.4.3'	'protein.targeting.secretory pathway.vacuole'	'a_99_p231561_tc416366'
A_99_P272236	11.1363	11.0947	10.7458	10.6067	11.0059	10.9164	9.66338	10.7433	11.0096	11.0186	10.1846	10.4171	-1.09462	-1.13159	-2.11757	1.09929	-1.09184	-1.05415	-1.47545	-1.14042	-0.130433	-0.178349	-1.08241	0.136578	-0.126759	-0.0760775	-0.561151	-0.189567	No	Yes	Yes	A_99_P272236	A_99_P272236_TC396571	hypothetical protein SORBIDRAFT_10g030310 [Sorghum bicolor]_x0001_hypothetical protein SORBIDRAFT_10g030310 [Sorghum bicolor]	0	hypothetical protein LOC100383370 [Zea mays]_x0001_unknown [Zea mays]	Os06g0717600 [Oryza sativa Japonica Group]_x0001_putative zinc finger protein [Oryza sativa Japonica Group]_x0001_putative NEP1-interacting protein 2 [Oryza sativa Japonica Group]_x0001_Os06g0717600 [Oryza sativa Japonica Group]_x0001_hypothetical protein OsI_24485 [Oryza sativa Indica Group]_x0001_hypothetical protein OsJ_22676 [Oryza sativa Japonica Group]_x0001_unnamed protein product [Oryza s…	0	0			Triticum aestivum cDNA, clone: WT008_N19, cultivar: Chinese Spring [AK333933]			Ta.10357	TC383080	'29.5.11.4.2'	'protein.degradation.ubiquitin.E3.RING'	'a_99_p272236_tc396571'
A_99_P172714	6.32275	6.54695	7.13318	6.94837	6.17331	6.04243	5.9034	6.21958	6.03859	6.00015	6.31568	6.35849	-1.10914	-1.41865	-2.34531	-1.65725	-1.2177	-1.46084	-1.76234	-1.50512	-0.149447	-0.50452	-1.22978	-0.72879	-0.28416	-0.546802	-0.817494	-0.589876	No	Yes	Yes	A_99_P172714	A_99_P172714_TC437635	hypothetical protein OsJ_24338 [Oryza sativa Japonica Group]	0	hypothetical protein OsI_26092 [Oryza sativa Indica Group]	chromatin remodeling complex subunit [Populus trichocarpa]_x0001_chromatin remodeling complex subunit [Populus trichocarpa]	0	0			CJ688158 Y.Ogihara unpublished cDNA library Wh_RDr Triticum aestivum cDNA clone whrd12p11 5', mRNA sequence [CJ688158]			Ta.58029	TC437635	'28.1'	'DNA.synthesis/chromatin structure'	'a_99_p172714_tc437635'
A_99_P206446	11.7179	11.1719	9.97307	10.5271	11.2142	10.379	8.94763	10.9808	11.2875	10.6917	9.07032	10.2115	-1.41786	-1.73247	-2.03558	1.36946	-1.34765	-1.39492	-1.86963	-1.24459	-0.503713	-0.792831	-1.02544	0.453608	-0.43045	-0.480186	-0.902751	-0.315668	No	Yes	Yes	A_99_P206446	A_99_P206446_TC380205	SNF1-type serine-threonine protein kinase [Triticum aestivum]	0	Os01g0869900 [Oryza sativa Japonica Group]_x0001_RecName: Full=Serine/threonine-protein kinase SAPK4; AltName: Full=Osmotic stress/abscisic acid-activated protein kinase 4_x0001_serine/threonine protein kinase SAPK4 [Oryza sativa Japonica Group]_x0001_serine/threonine protein kinase SAPK4 [Oryza sativa Japonica Group]_x0001_serine/threonine protein kinase SAPK4 [Oryza sativa Japonica Group]_x0001…	serine kinase [Oryza sativa Indica Group]	0	0			Rep: Serine/threonine-protein kinase SAPK4 - Oryza sativa subsp. japonica (Rice), partial (96%) [TC380205]				TC380205	'29.4'	'protein.postranslational modification'	'a_99_p206446_tc380205'
A_99_P310866	10.0373	9.85308	9.66367	10.0562	10.1334	10.6229	10.4939	10.1509	10.5279	10.3877	10.8269	10.2363	1.06891	1.70505	1.77793	1.06786	1.40506	1.44857	2.23965	1.13299	0.0961456	0.769817	0.8302	0.0947275	0.490631	0.534631	1.16327	0.18014	No	Yes	Yes	A_99_P310866	A_99_P310866_TC396586	hypothetical protein LOC100192747 [Zea mays]_x0001_unknown [Zea mays]_x0001_PHD finger protein [Zea mays]	0	hypothetical protein LOC100192747 [Zea mays]_x0001_unknown [Zea mays]_x0001_PHD finger protein [Zea mays]	hypothetical protein SORBIDRAFT_01g003420 [Sorghum bicolor]_x0001_hypothetical protein SORBIDRAFT_01g003420 [Sorghum bicolor]	0	0							TC396586	'27.3.2'	'RNA.regulation of transcription.Alfin-like'	'a_99_p310866_tc396586'
A_99_P371232	6.75129	6.85376	7.35981	7.80201	6.15101	6.18304	6.21317	7.15265	6.43242	6.67671	6.77529	7.51733	-1.51601	-1.59187	-2.21397	-1.56846	-1.24735	-1.13057	-1.49955	-1.21814	-0.600275	-0.670719	-1.14664	-0.649353	-0.31887	-0.17705	-0.584527	-0.28468	No	Yes	Yes	A_99_P371232	A_99_P371232_TC397706	hypothetical protein SORBIDRAFT_04g003800 [Sorghum bicolor]_x0001_hypothetical protein SORBIDRAFT_04g003800 [Sorghum bicolor]	9e-12	putative leucine-rich repeat receptor-like kinase [Oryza sativa Indica Group]_x0001_putative leucine-rich repeat receptor-like kinase [Oryza sativa Indica Group]_x0001_putative leucine-rich repeat receptor-like kinase [Oryza sativa Indica Group]	Os02g0153300 [Oryza sativa Japonica Group]_x0001_Os02g0153300 [Oryza sativa Japonica Group]	4e-11	6e-11							TC397706	'35.2'	'not assigned.unknown'	'a_99_p371232_tc397706'
A_99_P405302	2.36955	1.80909	2.01299	1.66224	2.48073	3.99575	2.53978	2.96889	3.03907	3.0992	2.35777	4.06759	1.08011	4.55249	1.44071	2.47366	1.59055	2.44547	1.26996	5.29763	0.111184	2.18666	0.526784	1.30665	0.669523	1.29011	0.344778	2.40535	Yes	No	No	A_99_P405302	A_99_P405302_TC423983	hypothetical protein OsI_08141 [Oryza sativa Indica Group]	4e-32	hypothetical protein [Oryza sativa Japonica Group]_x0001_hypothetical protein OsJ_07590 [Oryza sativa Japonica Group]	hypothetical protein SORBIDRAFT_04g026506 [Sorghum bicolor]_x0001_hypothetical protein SORBIDRAFT_04g026506 [Sorghum bicolor]	2e-31	7e-24							TC423983	'35.2'	'not assigned.unknown'	'a_99_p405302_tc423983'
A_99_P526692	6.30898	6.11721	6.55291	6.36757	5.42052	4.9658	5.02381	5.18008	6.5534	5.35258	5.81281	5.66772	-1.8512	-2.2213	-2.88606	-2.27756	1.18461	-1.69893	-1.67029	-1.62434	-0.888464	-1.15141	-1.5291	-1.18749	0.244413	-0.764628	-0.740095	-0.699858	Yes	No	No	A_99_P526692	A_99_P526692_TC443251	hypothetical protein SORBIDRAFT_01g048610 [Sorghum bicolor]_x0001_hypothetical protein SORBIDRAFT_01g048610 [Sorghum bicolor]	1e-26	hypothetical protein OsI_09826 [Oryza sativa Indica Group]	Os03g0128300 [Oryza sativa Japonica Group]_x0001_unnamed protein product [Oryza sativa Japonica Group]_x0001_expressed protein [Oryza sativa (japonica cultivar-group)]_x0001_Os03g0128300 [Oryza sativa Japonica Group]_x0001_hypothetical protein OsJ_09263 [Oryza sativa Japonica Group]_x0001_unnamed protein product [Oryza sativa Japonica Group]	7e-24	1e-23			Rep: ESTs AU078251 - Oryza sativa subsp. japonica (Rice), partial (64%) [TC443251]			Ta.45435	TC443251	'35.2'	'not assigned.unknown'	'a_99_p526692_tc443251'
A_99_P196568	6.18347	5.38946	5.18993	5.06664	7.47972	7.00553	6.42239	5.32051	8.14168	7.27	6.81041	5.88588	2.45589	3.06538	2.34967	1.1924	3.8858	3.68213	3.07477	1.76448	1.29625	1.61606	1.23246	0.253873	1.95821	1.88054	1.62048	0.819241	Yes	Yes	Yes											FGAS030441 Triticum aestivum FGAS: Library 2 Gate 3 Triticum aestivum cDNA, mRNA sequence [DR741385]			Ta.63599		'35.2'	'not assigned.unknown'	'a_99_p196568'
A_99_P135765	4.81721	4.08552	4.04255	4.11838	2.96542	3.34669	3.4408	1.78437	3.16379	3.59658	3.16638	3.26799	-3.60948	-1.66883	-1.51755	-5.04205	-3.14579	-1.40342	-1.83549	-1.80299	-1.85179	-0.738838	-0.601748	-2.33401	-1.65342	-0.488943	-0.876169	-0.850395	Yes	No	No	A_99_P135765	A_99_P135765_TC452431	hypothetical protein OsI_09303 [Oryza sativa Indica Group]	0	hypothetical protein SORBIDRAFT_04g036130 [Sorghum bicolor]_x0001_hypothetical protein SORBIDRAFT_04g036130 [Sorghum bicolor]	hypothetical protein SORBIDRAFT_04g036150 [Sorghum bicolor]_x0001_hypothetical protein SORBIDRAFT_04g036150 [Sorghum bicolor]	0	0			FGAS081680 Triticum aestivum FGAS: Library 5 GATE 7 Triticum aestivum cDNA, mRNA sequence [DR736310]			Ta.48918	TC452431	'29.5.11.4.3.2'	'protein.degradation.ubiquitin.E3.SCF.FBOX'	'a_99_p135765_tc452431'
A_99_P415712	3.15512	2.46996	2.45335	4.12283	1.80516	3.32697	3.33566	3.44329	2.2575	3.27126	3.45892	3.6135	-2.54905	1.81129	1.84332	-1.60163	-1.863	1.74268	2.00773	-1.4234	-1.34996	0.857019	0.882303	-0.679542	-0.897625	0.801304	1.00557	-0.509338	No	Yes	Yes	A_99_P415712	A_99_P415712_TC377047	hypothetical protein OsI_25420 [Oryza sativa Indica Group]	0	Os07g0227700 [Oryza sativa Japonica Group]_x0001_Os07g0227700 [Oryza sativa Japonica Group]_x0001_hypothetical protein OsJ_23599 [Oryza sativa Japonica Group]	hypothetical protein [Oryza sativa Japonica Group]	0	0			Rep: Os07g0227700 protein - Oryza sativa subsp. japonica (Rice), partial (15%) [TC377047]				TC377047	'35.1'	'not assigned.no ontology'	'a_99_p415712_tc377047'
A_99_P269971	4.24899	3.25208	2.93174	3.22352	2.85622	1.61904	6.10434	1.88028	2.88329	2.78945	4.39746	2.33825	-2.62583	-3.10166	9.01668	-2.53722	-2.57702	-1.37805	2.76201	-1.84711	-1.39277	-1.63304	3.1726	-1.34325	-1.3657	-0.462631	1.46572	-0.885273	No	Yes	Yes	A_99_P269971	A_99_P269971_TC452270	hypothetical protein SORBIDRAFT_06g016170 [Sorghum bicolor]_x0001_hypothetical protein SORBIDRAFT_06g016170 [Sorghum bicolor]	9e-13	hypothetical protein SORBIDRAFT_06g016160 [Sorghum bicolor]_x0001_hypothetical protein SORBIDRAFT_06g016160 [Sorghum bicolor]	unknown [Zea mays]	9e-13	4e-12			Rep: OJ991214_12.12 protein - Oryza sativa subsp. japonica (Rice), partial (85%) [TC414675]			Ta.9508	TC452270	'35.2'	'not assigned.unknown'	'a_99_p269971_tc452270'
A_99_P134410	4.83162	3.98967	4.05958	4.21417	3.04955	3.60151	3.03032	3.02489	3.27808	3.27935	3.66405	2.7765	-3.43919	-1.30872	-2.04099	-2.28039	-2.93537	-1.63616	-1.31542	-2.70883	-1.78207	-0.388159	-1.02927	-1.18928	-1.55354	-0.710318	-0.395529	-1.43767	Yes	No	No	A_99_P134410	A_99_P134410_TC381030	unknown [Aegilops tauschii]	0.0007												'35.2'	'not assigned.unknown'	'a_99_p134410_tc381030'
A_99_P431472	5.75195	7.25997	4.86534	6.15488	5.35143	6.28456	6.53289	6.29079	5.1514	6.76368	6.22088	6.42252	-1.31999	-1.96619	3.17675	1.09878	-1.5163	-1.41057	2.55893	1.20383	-0.400522	-0.975402	1.66755	0.135906	-0.600553	-0.496282	1.35554	0.267637	No	Yes	Yes	A_99_P431472	A_99_P431472_TC399096	hypothetical protein OsI_31907 [Oryza sativa Indica Group]	2e-26	Os09g0498800 [Oryza sativa Japonica Group]_x0001_Os09g0498800 [Oryza sativa Japonica Group]_x0001_unnamed protein product [Oryza sativa Japonica Group]_x0001_hypothetical protein OsJ_29893 [Oryza sativa Japonica Group]	hypothetical protein SORBIDRAFT_02g028940 [Sorghum bicolor]_x0001_hypothetical protein SORBIDRAFT_02g028940 [Sorghum bicolor]	2e-26	1e-20			Rep: Os09g0498800 protein - Oryza sativa subsp. japonica (Rice), partial (50%) [TC389710]			Ta.9117	TC389710	'35.2'	'not assigned.unknown'	'a_99_p431472_tc399096'
A_99_P073020	3.06982	4.93901	6.13164	4.42648	3.49031	4.76249	4.5214	4.306	4.19504	4.4773	4.53985	3.72146	1.33838	-1.13015	-3.05301	-1.0871	2.18134	-1.37717	-3.01423	-1.63017	0.420483	-0.176517	-1.61023	-0.120485	1.12522	-0.461704	-1.59179	-0.705022	No	Yes	Yes											Ta03_16d12_R Ta03_AAFC_ECORC_Fusarium_graminearum_inoculated_wheat_heads Triticum aestivum cDNA clone Ta03_16d12, mRNA sequence [BQ903908]			Ta.27907		'35.2'	'not assigned.unknown'	'a_99_p073020_tc458564'
A_99_P100415	4.55556	5.30821	7.04018	6.87284	5.57468	8.19361	8.2782	6.63426	6.52745	5.6818	9.02915	6.22282	2.02669	7.38912	2.35874	-1.17983	3.92284	1.29557	3.96953	-1.56918	1.01913	2.8854	1.23802	-0.23858	1.9719	0.373588	1.98897	-0.650013	Yes	Yes	Yes	A_99_P100415	A_99_P100415_TC429150	hypothetical protein OsI_22398 [Oryza sativa Indica Group]	8.4e-45	Os06g0253100 [Oryza sativa Japonica Group]_x0001_RecName: Full=16.0 kDa heat shock protein, peroxisomal; Short=OsHsp16.0_x0001_putative heat shock protein [Oryza sativa Japonica Group]_x0001_Os06g0253100 [Oryza sativa Japonica Group]_x0001_hypothetical protein OsJ_20841 [Oryza sativa Japonica Group]	hypothetical protein SORBIDRAFT_10g009090 [Sorghum bicolor]_x0001_hypothetical protein SORBIDRAFT_10g009090 [Sorghum bicolor]	8.4e-45	2e-38			AZO2.110F05F010115 AZO2 Triticum aestivum cDNA clone AZO2110F05, mRNA sequence [CD868971]			Ta.37944	TC429150	'20.2.1'	'stress.abiotic.heat'	'a_99_p100415_tc429150'
A_99_P449567	5.98283	5.46872	6.54187	6.12503	5.94697	5.14333	5.63734	4.79892	4.98099	5.12291	4.86435	4.83657	-1.02517	-1.253	-1.87193	-2.50726	-2.00255	-1.27087	-3.19876	-2.44267	-0.0358582	-0.325388	-0.904528	-1.32611	-1.00184	-0.345817	-1.67752	-1.28846	Yes	No	No	A_99_P449567	A_99_P449567_TC403399	Os02g0830200 [Oryza sativa Japonica Group]_x0001_putative response regulator [Oryza sativa Japonica Group]_x0001_Type A response regulator 3 [Oryza sativa (indica cultivar-group)]_x0001_typeA response regulator 3 [Oryza sativa Japonica Group]_x0001_Os02g0830200 [Oryza sativa Japonica Group]_x0001_TPA: A-type response regulator [Oryza sativa Japonica Group]_x0001_hypothetical protein OsI_09552 [Or…	6e-36	hypothetical protein SORBIDRAFT_04g038320 [Sorghum bicolor]_x0001_hypothetical protein SORBIDRAFT_04g038320 [Sorghum bicolor]	aberrant phyllotaxy1 [Zea mays]_x0001_response regulator [Zea mays]	8e-36	3e-30			Rep: Response regulator - Zea mays (Maize), partial (61%) [TC403399]				TC403399	'27.3.5'	'RNA.regulation of transcription.ARR'	'a_99_p449567_tc403399'
A_99_P393962	5.41774	5.36564	6.12306	5.5671	5.25629	4.59806	4.99763	5.05174	5.00203	5.21376	5.29607	5.30741	-1.11841	-1.70241	-2.18167	-1.42935	-1.33396	-1.11102	-1.77398	-1.19722	-0.161448	-0.767578	-1.12543	-0.515358	-0.415716	-0.151884	-0.826989	-0.259687	No	Yes	Yes															TC455115	'35.2'	'not assigned.unknown'	'a_99_p393962_tc455115'
A_99_P274576	12.2417	12.4623	12.7212	12.3734	12.2262	11.8823	11.5404	12.2284	12.2221	11.8525	11.7027	12.187	-1.01081	-1.49478	-2.26703	-1.10572	-1.01366	-1.52599	-2.02583	-1.13792	-0.0155077	-0.579933	-1.1808	-0.144989	-0.0195723	-0.609745	-1.01851	-0.186394	No	Yes	Yes											Rep: Membrane protein - Magnetospirillum gryphiswaldense, partial (14%) [TC419455]				TC381900	'35.2'	'not assigned.unknown'	'a_99_p274576_tc419455'
A_99_P311591	10.6966	10.3084	10.0334	10.2136	10.3088	9.72163	8.96368	9.326	10.3521	9.93224	9.2017	9.47437	-1.30836	-1.50185	-2.09906	-1.85012	-1.26968	-1.29785	-1.77982	-1.66931	-0.387765	-0.586738	-1.06974	-0.88762	-0.344465	-0.376127	-0.831728	-0.739249	No	Yes	Yes	A_99_P311591	A_99_P311591_TC375178	Os11g0704800 [Oryza sativa Japonica Group]_x0001_Rhomboid family, putative [Oryza sativa Japonica Group]_x0001_rhomboid family protein, putative, expressed [Oryza sativa (japonica cultivar-group)]_x0001_Os11g0704800 [Oryza sativa Japonica Group]	0	hypothetical protein OsJ_34868 [Oryza sativa Japonica Group]	hypothetical protein SORBIDRAFT_05g027720 [Sorghum bicolor]_x0001_hypothetical protein SORBIDRAFT_05g027720 [Sorghum bicolor]	0	0			Rep: Chromosome chr6 scaffold_3, whole genome shotgun sequence - Vitis vinifera (Grape), partial (59%) [TC375178]				TC375178	'29.5.5'	'protein.degradation.serine protease'	'a_99_p311591_tc375178'
A_99_P556507	6.92798	7.47323	7.36073	7.62431	6.85278	6.14882	6.6428	7.18486	6.39639	6.75715	6.5279	6.90252	-1.05351	-2.50431	-1.64482	-1.35608	-1.44552	-1.64272	-1.78118	-1.64923	-0.075201	-1.32441	-0.71793	-0.439447	-0.531585	-0.716085	-0.832832	-0.721789	No	Yes	Yes	A_99_P556507	A_99_P556507_TC454722	histidine kinase2 [Zea mays]_x0001_histidine kinase 2 [Zea mays]	0	histidine kinase2 [Zea mays]_x0001_histidine kinase 2 [Zea mays]	histidine kinase2 [Zea mays]_x0001_histidine kinase 2 [Zea mays]	0	0						Ta.8903	TC454722	'17.4.2'	'hormone metabolism.cytokinin.signal transduction'	'a_99_p556507_tc454722'
A_99_P309301	8.16292	8.19889	6.74804	7.87102	8.15	8.84658	8.78214	8.59658	8.24539	8.59894	8.98336	8.6507	-1.009	1.56666	4.09565	1.65355	1.05883	1.31956	4.70866	1.71675	-0.012928	0.647696	2.03409	0.725567	0.082469	0.400055	2.23532	0.779677	No	Yes	Yes	A_99_P309301	A_99_P309301_TC436912	nucleoside transporter [Zea mays]_x0001_nucleoside transporter [Zea mays]	2e-13	unknown [Zea mays]	hypothetical protein OsI_26455 [Oryza sativa Indica Group]	2e-13	3e-13			Rep: Chromosome undetermined scaffold_298, whole genome shotgun sequence - Vitis vinifera (Grape), partial (14%) [TC436912]				TC436912	'35.2'	'not assigned.unknown'	'a_99_p309301_tc436912'
A_99_P323771	6.4615	7.20588	5.96338	5.82065	6.17438	6.31664	5.00457	5.55986	5.66676	6.41995	4.38818	5.64006	-1.2202	-1.85219	-1.94371	-1.19813	-1.73476	-1.7242	-2.97976	-1.13334	-0.287121	-0.889233	-0.958813	-0.260787	-0.79474	-0.785931	-1.5752	-0.180583	No	Yes	Yes	A_99_P323771	A_99_P323771_TC424976	Os11g0151500 [Oryza sativa Japonica Group]_x0001_Os11g0151500 [Oryza sativa Japonica Group]	0	Major Facilitator Superfamily, putative [Oryza sativa Japonica Group]_x0001_Major Facilitator Superfamily protein, expressed [Oryza sativa (japonica cultivar-group)]	hypothetical protein OsJ_32986 [Oryza sativa Japonica Group]	0	0			Rep: Chromosome undetermined scaffold_119, whole genome shotgun sequence - Vitis vinifera (Grape), partial (70%) [TC424976]			Ta.32902	TC424976	'35.2'	'not assigned.unknown'	'a_99_p323771_tc424976'
A_99_P337596	13.9915	13.9981	13.9552	13.9044	13.2863	13.0308	13.0876	11.6933	13.2055	13.393	13.0876	13.0056	-1.63041	-1.95522	-1.82471	-4.63019	-1.72431	-1.52108	-1.8247	-1.86447	-0.705236	-0.967328	-0.867665	-2.21107	-0.786022	-0.605099	-0.867658	-0.898769	Yes	No	No																'35.2'	'not assigned.unknown'	'a_99_p337596'
A_99_P246401	6.83548	8.23281	7.96284	8.8137	6.62395	6.72923	7.21009	7.32513	6.17093	6.92413	6.64332	7.62099	-1.15791	-2.83545	-1.68501	-2.80611	-1.58507	-2.47715	-2.49584	-2.28582	-0.211524	-1.50358	-0.752758	-1.48857	-0.664548	-1.30868	-1.31952	-1.19271	Yes	Yes	Yes	A_99_P246401	A_99_P246401_CK155549	phytochelatin synthetase [Triticum monococcum]	0	phytochelatin synthetase [Triticum monococcum]	phytochelatin synthetase [Triticum aestivum]	2e-09	0	phytochelatin synthetase	LOC543124	Triticum aestivum cDNA, clone: WT003_B13, cultivar: Chinese Spring [AK332079]		543124	Ta.54511	TC379942	'10.2.2'	'cell wall.cellulose synthesis.COBRA'	'a_99_p246401_ck155549'
A_99_P419112	7.37473	7.30365	7.70686	7.3051	6.50804	6.57818	6.33698	6.04332	6.07485	6.22289	5.98633	6.08963	-1.82347	-1.65344	-2.5845	-2.39791	-2.46208	-2.11515	-3.29559	-2.32217	-0.866689	-0.725471	-1.36989	-1.26178	-1.29988	-1.08076	-1.72054	-1.21547	Yes	No	No	A_99_P419112	A_99_P419112_TC379991	Os12g0601400 [Oryza sativa Japonica Group]_x0001_RecName: Full=Auxin-responsive protein IAA31; AltName: Full=Indoleacetic acid-induced protein 31_x0001_Auxin-induced protein 22D, putative, expressed [Oryza sativa (japonica cultivar-group)]_x0001_Os12g0601400 [Oryza sativa Japonica Group]_x0001_hypothetical protein OsI_39002 [Oryza sativa Indica Group]_x0001_hypothetical protein OsJ_36766 [Oryza s…	0	hypothetical protein LOC100192924 [Zea mays]_x0001_unknown [Zea mays]	IAA31 - auxin-responsive Aux/IAA family member [Zea mays]_x0001_IAA31 - auxin-responsive Aux/IAA family member [Zea mays]	0	0			Rep: Chromosome chr14 scaffold_54, whole genome shotgun sequence - Vitis vinifera (Grape), partial (58%) [TC379991]			Ta.23069	TC379991	'27.3.40'	'RNA.regulation of transcription.Aux/IAA family'	'a_99_p419112_tc379991'
A_99_P103260	2.89637	2.22004	1.32129	2.03128	5.95495	6.27975	5.58326	7.84228	7.58627	7.50351	6.19965	4.45616	8.33147	16.6761	19.1859	56.1418	25.8107	38.9479	29.4125	5.36986	3.05857	4.05971	4.26198	5.811	4.6899	5.28347	4.87836	2.42488	Yes	Yes	Yes	A_99_P103260	A_99_P103260_BQ903693	hypothetical protein OsJ_31610 [Oryza sativa Japonica Group]	5e-42	hypothetical protein OsI_33708 [Oryza sativa Indica Group]	transposon protein, putative, CACTA, En/Spm sub-class, expressed [Oryza sativa (japonica cultivar-group)]	5e-42	5e-42			Ta03_17g05_R Ta03_AAFC_ECORC_Fusarium_graminearum_inoculated_wheat_heads Triticum aestivum cDNA clone Ta03_17g05, mRNA sequence [BQ903693]			Ta.38932		'35.2'	'not assigned.unknown'	'a_99_p103260_bq903693'
A_99_P268211	12.7027	13.4687	14.725	14.0771	12.8169	12.5288	13.6713	13.8771	12.2787	12.9104	14.1002	13.8309	1.08237	-1.91838	-2.07586	-1.14874	-1.34166	-1.47254	-1.54206	-1.18606	0.114187	-0.939888	-1.05371	-0.200058	-0.424023	-0.558309	-0.624863	-0.246177	No	Yes	Yes	A_99_P268211	A_99_P268211_TC378992	unknown [Zea mays]	0	hypothetical protein LOC100274333 [Zea mays]_x0001_unknown [Zea mays]	hypothetical protein SORBIDRAFT_01g042050 [Sorghum bicolor]_x0001_hypothetical protein SORBIDRAFT_01g042050 [Sorghum bicolor]	0	0						Ta.48539	TC378992	'17.3.1.2.99'	'hormone metabolism.brassinosteroid.synthesis-degradation.sterols.other'	'a_99_p268211_tc378992'
A_99_P398747	10.3605	10.3917	10.603	10.4003	10.2164	9.73998	9.5087	10.2037	10.3208	9.84232	9.54702	10.201	-1.10504	-1.57107	-2.1351	-1.14602	-1.0279	-1.46349	-2.07913	-1.14821	-0.144099	-0.651752	-1.0943	-0.19663	-0.0396948	-0.549409	-1.05598	-0.199386	No	Yes	Yes														Ta.9502	TC381900	'35.2'	'not assigned.unknown'	'a_99_p398747_tc381900'
A_99_P570052	2.51532	3.27638	4.98355	4.33524	2.02575	2.43221	2.69136	2.99426	3.7547	2.57012	3.89528	2.97719	-1.40403	-1.79524	-4.898	-2.53323	2.36096	-1.63157	-2.12619	-2.56339	-0.489574	-0.844176	-2.29219	-1.34098	1.23937	-0.706262	-1.08827	-1.35805	Yes	No	No	A_99_P570052	A_99_P570052_TC459814	hypothetical protein SORBIDRAFT_02g009190 [Sorghum bicolor]_x0001_hypothetical protein SORBIDRAFT_02g009190 [Sorghum bicolor]	2e-26	hypothetical protein OsJ_23859 [Oryza sativa Japonica Group]	Os07g0285200 [Oryza sativa Japonica Group]_x0001_putative ribosomal RNA apurinic site specific lyase [Oryza sativa Japonica Group]_x0001_Os07g0285200 [Oryza sativa Japonica Group]_x0001_unnamed protein product [Oryza sativa Japonica Group]	2e-25	2e-25							TC459814	'35.2'	'not assigned.unknown'	'a_99_p570052_tc459814'
A_99_P188037	4.3022	4.12507	4.23471	4.10787	3.58461	3.4842	2.84715	3.23424	3.48634	3.82508	2.69631	3.53967	-1.64444	-1.55927	-2.61637	-1.83228	-1.76035	-1.23114	-2.90472	-1.48268	-0.717599	-0.640873	-1.38757	-0.873637	-0.815863	-0.299991	-1.5384	-0.568204	No	Yes	Yes	A_99_P188037	A_99_P188037_CK160661	hypothetical protein OsI_01750 [Oryza sativa Indica Group]	2e-07	hypothetical protein OsI_01750 [Oryza sativa Indica Group]	Os01g0338600 [Oryza sativa Japonica Group]_x0001_cyanobacteria-specific protein-like [Oryza sativa Japonica Group]_x0001_Os01g0338600 [Oryza sativa Japonica Group]_x0001_hypothetical protein OsJ_01610 [Oryza sativa Japonica Group]	2e-07	2e-07						Ta.14142		'35.2'	'not assigned.unknown'	'a_99_p188037_ck160661'
A_99_P527787	4.95519	5.11052	4.80336	4.69403	4.9488	5.6151	6.11002	5.11568	4.76044	5.76633	6.06574	5.23065	-1.00444	1.41872	2.47367	1.33946	-1.14452	1.5755	2.39892	1.45058	-0.00638866	0.504588	1.30666	0.421651	-0.194744	0.655809	1.26238	0.536628	No	Yes	Yes											Rep: UPF0466 protein C22orf32 homolog, mitochondrial precursor - Xenopus tropicalis (Western clawed frog) (Silurana tropicalis), partial (10%) [TC443653]				TC443653	'35.2'	'not assigned.unknown'	'a_99_p527787_tc443653'
A_99_P385447	3.93446	4.22331	4.53498	5.6107	4.69607	5.6239	6.09282	6.31321	5.26063	4.99907	6.24846	5.85895	1.69537	2.6401	2.94413	1.62733	2.50737	1.71209	3.27951	1.18777	0.761604	1.40059	1.55784	0.702507	1.32617	0.775763	1.71348	0.24825	Yes	Yes	Yes															TC450608	'35.2'	'not assigned.unknown'	'a_99_p385447_tc450608'
A_99_P466157	4.85194	4.8722	5.45602	4.88129	4.60263	3.96835	4.57967	3.69755	3.72531	3.73189	3.64486	3.37553	-1.18863	-1.87105	-1.83573	-2.27165	-2.18347	-2.20429	-3.50924	-2.83975	-0.249305	-0.903846	-0.876355	-1.18374	-1.12662	-1.14031	-1.81116	-1.50576	Yes	No	No	A_99_P466157	A_99_P466157_TC414335	Os06g0104300 [Oryza sativa Japonica Group]_x0001_putative Bplo [Oryza sativa Japonica Group]_x0001_Os06g0104300 [Oryza sativa Japonica Group]_x0001_hypothetical protein OsI_21286 [Oryza sativa Indica Group]_x0001_hypothetical protein OsJ_19821 [Oryza sativa Japonica Group]_x0001_unnamed protein product [Oryza sativa Japonica Group]	0	hypothetical protein LOC100383470 [Zea mays]_x0001_unknown [Zea mays]	hypothetical protein SORBIDRAFT_10g000470 [Sorghum bicolor]_x0001_hypothetical protein SORBIDRAFT_10g000470 [Sorghum bicolor]	0	0			Rep: Chromosome chr2 scaffold_187, whole genome shotgun sequence - Vitis vinifera (Grape), partial (49%) [TC414335]			Ta.4062	TC414335	'26.7'	'misc.oxidases - copper, flavone etc'	'a_99_p466157_tc414335'
A_99_P426847	4.80375	4.0882	3.4597	5.11911	2.19863	2.66192	4.07268	4.08255	3.97264	2.08625	4.70622	4.9388	-6.08439	-2.68754	1.52941	-2.05132	-1.77905	-4.0054	2.37269	-1.13313	-2.60511	-1.42629	0.612975	-1.03655	-0.831104	-2.00195	1.24652	-0.180309	Yes	No	No															TC385519	'35.2'	'not assigned.unknown'	'a_99_p426847_tc385519'
A_99_P516327	10.7735	10.9631	11.1163	10.7584	10.8017	10.5997	10.1108	10.6468	10.7712	10.6748	10.2732	10.6944	1.01973	-1.28642	-2.00758	-1.08037	-1.00163	-1.22115	-1.79395	-1.04536	0.0281925	-0.363364	-1.00545	-0.111525	-0.00235367	-0.288237	-0.843143	-0.0639992	No	Yes	Yes											Rep: Predicted protein - Monosiga brevicollis MX1, partial (23%) [TC438929]				TC438929	'35.2'	'not assigned.unknown'	'a_99_p516327_tc438929'
A_99_P536302	6.16264	7.13868	4.55056	5.21463	6.51317	8.18376	7.22911	6.25446	6.96305	8.17429	7.25361	7.00811	1.27503	2.06349	6.40215	2.05598	1.7416	2.04998	6.51176	3.46648	0.350526	1.04509	2.67856	1.03982	0.80041	1.03561	2.70305	1.79347	Yes	Yes	Yes														Ta.3199	TC447070	'35.2'	'not assigned.unknown'	'a_99_p536302_tc447070'
A_99_P460172	3.73607	2.63327	7.46316	1.90683	5.66349	6.33935	7.07608	5.72507	5.18434	3.98529	7.8028	4.52376	3.80375	13.0509	-1.30774	14.106	2.72881	2.55269	1.26544	6.13443	1.92742	3.70607	-0.387078	3.81824	1.44827	1.35202	0.339639	2.61693	Yes	No	No	A_99_P460172	A_99_P460172_TC410661	17.5kDa heat-shock protein [Triticum turgidum subsp. dicoccoides]	0	17.6kDa heat-shock protein [Triticum turgidum subsp. dicoccum]	17.6kDa heat-shock protein [Triticum turgidum subsp. durum]	0	0			Rep: 17.6kDa heat-shock protein - Triticum turgidum subsp. dicoccon, complete [TC410661]			Ta.47096	TC410661	'20.2.1'	'stress.abiotic.heat'	'a_99_p460172_tc410661'
A_99_P187147	1.67304	1.47434	2.76392	1.82563	1.8932	4.32163	5.18005	4.14332	3.22319	1.47292	5.20771	3.23856	1.16486	7.19647	5.33738	4.98531	2.92846	-1.00099	5.44068	2.66278	0.220161	2.84729	2.41613	2.31768	1.55014	-0.00142312	2.44379	1.41293	Yes	Yes	Yes															TC456369	'35.2'	'not assigned.unknown'	'a_99_p187147_tc456369'
A_99_P472537	7.2864	7.04235	6.9586	7.7783	6.37739	6.24322	6.234	5.69143	6.40064	6.27746	5.99406	6.86755	-1.87776	-1.74005	-1.65244	-4.24827	-1.84773	-1.69923	-1.95144	-1.88003	-0.909016	-0.799132	-0.724596	-2.08688	-0.885757	-0.764883	-0.964541	-0.910755	Yes	No	No	A_99_P472537	A_99_P472537_TC418052	Os07g0691800 [Oryza sativa Japonica Group]_x0001_RecName: Full=26S protease regulatory subunit 4 homolog; AltName: Full=Tat-binding protein homolog 2_x0001_26S proteasome regulatory subunit 4 homolog [Oryza sativa Japonica Group]_x0001_Os07g0691800 [Oryza sativa Japonica Group]_x0001_hypothetical protein OsI_17051 [Oryza sativa Indica Group]_x0001_unnamed protein product [Oryza sativa Japonica Gr…	0	Os07g0691800 [Oryza sativa Japonica Group]_x0001_RecName: Full=26S protease regulatory subunit 4 homolog; AltName: Full=Tat-binding protein homolog 2_x0001_26S proteasome regulatory subunit 4 homolog [Oryza sativa Japonica Group]_x0001_Os07g0691800 [Oryza sativa Japonica Group]_x0001_hypothetical protein OsI_17051 [Oryza sativa Indica Group]_x0001_unnamed protein product [Oryza sativa Japonica Gr…	rice homologue of Tat binding protein [Oryza sativa Japonica Group]	0	0			Rep: 26S protease regulatory subunit 4 homolog - Oryza sativa subsp. japonica (Rice), partial (78%) [TC418052]			Ta.54762	TC418052	'29.5.11.20'	'protein.degradation.ubiquitin.proteasom'	'a_99_p472537_tc418052'
A_99_P081725	4.0289	4.06998	4.38013	4.12659	3.29728	3.13492	3.508	2.58372	3.73586	3.76358	3.17802	3.12021	-1.6605	-1.91197	-1.83036	-2.91372	-1.22522	-1.23662	-2.30075	-2.00886	-0.731618	-0.935059	-0.872129	-1.54286	-0.293038	-0.306401	-1.20211	-1.00638	Yes	No	No	A_99_P081725	A_99_P081725_CJ944148	hypothetical protein [Zea mays]	7e-40	unknown [Zea mays]	hypothetical protein SORBIDRAFT_03g025420 [Sorghum bicolor]_x0001_hypothetical protein SORBIDRAFT_03g025420 [Sorghum bicolor]	7e-40	2e-39								'35.2'	'not assigned.unknown'	'a_99_p081725_cj944148'
A_99_P075700	5.07741	4.28107	4.48704	4.38563	4.37645	3.80602	4.14057	3.85667	3.63812	3.34281	3.44486	3.01882	-1.62559	-1.38996	-1.27144	-1.44289	-2.71187	-1.91622	-2.05933	-2.579	-0.700961	-0.475047	-0.346464	-0.528959	-1.43929	-0.938264	-1.04218	-1.36681	Yes	No	No														Ta.29247		'35.2'	'not assigned.unknown'	'a_99_p075700_ck160357'
A_99_P187067	8.62093	8.63113	8.63585	8.72241	8.50516	8.38241	7.14302	8.10477	8.48087	8.20231	7.77194	8.35951	-1.08355	-1.18815	-2.81439	-1.53436	-1.10195	-1.34613	-1.81996	-1.286	-0.115771	-0.24872	-1.49282	-0.617637	-0.140061	-0.428817	-0.863904	-0.362892	No	Yes	Yes														Ta.3286		'35.2'	'not assigned.unknown'	'a_99_p187067'
A_99_P155822	6.98909	7.21873	7.44046	7.28352	6.13383	5.64203	5.93121	5.14734	5.66959	5.81125	5.64883	5.4919	-1.80908	-2.98286	-2.84661	-4.39597	-2.4958	-2.65273	-3.46206	-3.46202	-0.855257	-1.5767	-1.50925	-2.13618	-1.3195	-1.40748	-1.79163	-1.79161	Yes	No	No																'35.2'	'not assigned.unknown'	'a_99_p155822'
A_99_P307466	6.7829	6.88234	7.32207	7.03	6.15399	5.9948	5.98719	5.83113	5.81638	5.75334	5.80516	5.59154	-1.5464	-1.85002	-2.52255	-2.2956	-1.95412	-2.18707	-2.86179	-2.7103	-0.62891	-0.88754	-1.33488	-1.19887	-0.966521	-1.129	-1.51692	-1.43845	Yes	No	No	A_99_P307466	A_99_P307466_TC400098	defensin precursor [Triticum turgidum subsp. durum]	3e-41	OSJNBa0019D11.21 [Oryza sativa (japonica cultivar-group)]_x0001_OSIGBa0131L05.12 [Oryza sativa (indica cultivar-group)]_x0001_hypothetical protein OsI_16682 [Oryza sativa Indica Group]_x0001_hypothetical protein OsJ_15496 [Oryza sativa Japonica Group]	LOC100282852 [Zea mays]_x0001_low-molecular-weight cysteine-rich protein LCR70 precursor [Zea mays]	1e-22	2e-20			Rep: Defensin - Setaria italica (Foxtail millet), partial (96%) [TC400098]			Ta.1711	TC400098	'35.2'	'not assigned.unknown'	'a_99_p307466_tc400098'
A_99_P576377	5.51921	5.59957	5.9614	5.88039	5.25721	4.82194	5.16001	5.05973	4.99125	5.02712	4.89508	5.3567	-1.19915	-1.7143	-1.74278	-1.76621	-1.44189	-1.48704	-2.09409	-1.43762	-0.262008	-0.777621	-0.801391	-0.820659	-0.527962	-0.572446	-1.06632	-0.523681	No	Yes	Yes																'35.2'	'not assigned.unknown'	'a_99_p576377'
A_99_P391512	4.19621	3.59277	4.41396	3.0505	3.00927	2.04688	2.75907	2.37247	2.81447	2.45103	3.84416	2.94905	-2.2767	-2.91984	-3.14899	-1.59996	-2.60582	-2.20647	-1.48432	-1.07285	-1.18694	-1.54589	-1.65489	-0.678035	-1.38174	-1.14174	-0.5698	-0.101449	Yes	No	No															TC394340	'35.2'	'not assigned.unknown'	'a_99_p391512_tc394340'
A_99_P084630	3.45011	2.36598	4.19855	4.41381	5.12412	2.74692	7.87971	4.68962	3.68368	2.89711	6.40478	4.98676	3.19099	1.30219	12.8274	1.21067	1.17574	1.44506	4.61467	1.48756	1.67401	0.38094	3.68116	0.275808	0.233564	0.531131	2.20623	0.572947	Yes	No	No	A_99_P084630	A_99_P084630_TC444572	hypothetical protein OsI_18898 [Oryza sativa Indica Group]_x0001_hypothetical protein OsJ_17551 [Oryza sativa Japonica Group]	0	hypothetical protein LOC100502227 [Zea mays]_x0001_unknown [Zea mays]	hypothetical protein SORBIDRAFT_03g001520 [Sorghum bicolor]_x0001_hypothetical protein SORBIDRAFT_03g001520 [Sorghum bicolor]	0	0			FGAS058499 Triticum aestivum FGAS: Library 2 Gate 3 Triticum aestivum cDNA, mRNA sequence [CV764116]			Ta.32238	TC444572	'33.99'	'development.unspecified'	'a_99_p084630_tc444572'
A_99_P354486	3.16341	3.45181	4.22197	3.46068	2.33124	2.78864	3.22159	1.90788	3.27251	2.52956	3.52119	2.73734	-1.78036	-1.58356	-2.00052	-2.93386	1.07856	-1.89507	-1.62538	-1.651	-0.832166	-0.663171	-1.00038	-1.5528	0.109104	-0.922253	-0.700779	-0.723339	Yes	No	No	A_99_P354486	A_99_P354486_TC454133	H0410G08.12 [Oryza sativa (indica cultivar-group)]	0	hypothetical protein OsJ_16318 [Oryza sativa Japonica Group]	Os04g0636000 [Oryza sativa Japonica Group]_x0001_OSJNBa0043L09.29 [Oryza sativa (japonica cultivar-group)]_x0001_Os04g0636000 [Oryza sativa Japonica Group]	0	0			Rep: Os04g0636000 protein - Oryza sativa subsp. japonica (Rice), partial (20%) [TC454133]				TC454133	'35.2'	'not assigned.unknown'	'a_99_p354486_tc454133'
A_99_P404687	2.5373	4.02502	4.48681	4.72393	1.51781	2.71572	3.52527	2.90937	1.46242	2.91184	3.17837	3.47935	-2.0272	-2.47821	-1.94739	-3.51752	-2.10655	-2.16321	-2.47672	-2.36948	-1.01949	-1.3093	-0.961539	-1.81456	-1.07489	-1.11318	-1.30843	-1.24457	Yes	No	No	A_99_P404687	A_99_P404687_TC393200	hypothetical protein SORBIDRAFT_01g027135 [Sorghum bicolor]_x0001_hypothetical protein SORBIDRAFT_01g027135 [Sorghum bicolor]	0	hypothetical protein SORBIDRAFT_01g027250 [Sorghum bicolor]_x0001_hypothetical protein SORBIDRAFT_01g027250 [Sorghum bicolor]	Major Facilitator Superfamily protein, expressed [Oryza sativa (japonica cultivar-group)]_x0001_unnamed protein product [Oryza sativa Japonica Group]	0	0							TC393200	'34.3'	'transport.amino acids'	'a_99_p404687_tc393200'
A_99_P242176	3.88865	4.27253	4.27883	3.87241	2.78835	2.3184	2.81339	2.31729	2.80312	3.11304	3.02463	2.25029	-2.144	-3.87481	-2.76147	-2.93859	-2.12216	-2.23378	-2.38535	-3.07828	-1.10031	-1.95413	-1.46544	-1.55512	-1.08554	-1.15949	-1.2542	-1.62212	Yes	Yes	Yes	A_99_P242176	A_99_P242176_TC407192	hypothetical protein SORBIDRAFT_04g005070 [Sorghum bicolor]_x0001_hypothetical protein SORBIDRAFT_04g005070 [Sorghum bicolor]	1e-30	fiber protein Fb15 [Zea mays]_x0001_fiber protein Fb15 [Zea mays]	putative fiber protein Fb15 [Oryza sativa Japonica Group]_x0001_hypothetical protein OsI_06064 [Oryza sativa Indica Group]_x0001_hypothetical protein OsJ_05587 [Oryza sativa Japonica Group]_x0001_unnamed protein product [Oryza sativa Japonica Group]_x0001_unnamed protein product [Oryza sativa Japonica Group]	1e-29	9e-27			Rep: Fiber protein - Hyacinthus orientalis (Common hyacinth), partial (50%) [TC407192]				TC407192	'35.2'	'not assigned.unknown'	'a_99_p242176_tc407192'
A_99_P136460	3.85604	3.67603	4.38316	4.30227	2.95924	3.85619	1.70665	3.78244	3.97094	3.83367	2.44343	3.93849	-1.86194	1.13301	-6.39306	-1.43379	1.0829	1.11546	-3.83633	-1.28679	-0.896807	0.180163	-2.67651	-0.519834	0.114899	0.157641	-1.93973	-0.363779	No	Yes	Yes											Rep: Thiazole biosynthesis family protein - Hydrogenobaculum sp. Y04AAS1, partial (5%) [TC375207]				TC375207	'35.2'	'not assigned.unknown'	'a_99_p136460_tc375207'
A_99_P023884	2.39837	2.3091	2.49174	2.4042	2.72682	3.49745	3.9438	4.2511	3.51587	3.10878	4.28693	3.77956	1.25566	2.27892	2.73598	3.59727	2.16969	1.74071	3.4706	2.59432	0.328443	1.18835	1.45206	1.8469	1.11749	0.799679	1.79519	1.37536	Yes	No	No	A_99_P023884	A_99_P023884_TC403969	protein CYPRO4 [Zea mays]	0	hypothetical protein LOC100272450 [Zea mays]_x0001_unknown [Zea mays]	hypothetical protein OsI_06085 [Oryza sativa Indica Group]	0	0			FGAS045721 Triticum aestivum FGAS: TaLt6 Triticum aestivum cDNA, mRNA sequence [CK170733]			Ta.9286	TC403969	'33.99'	'development.unspecified'	'a_99_p023884_tc403969'
A_99_P116610	7.56186	6.71895	7.10465	7.21324	7.1227	6.77661	5.678	6.01531	7.78897	6.69058	6.04279	6.47361	-1.35581	1.04078	-2.68821	-2.29411	1.17049	-1.01986	-2.08762	-1.66976	-0.439158	0.0576615	-1.42664	-1.19793	0.227114	-0.0283656	-1.06186	-0.739636	No	Yes	Yes											CJ698858 Y.Ogihara unpublished cDNA library Wh_SHDr Triticum aestivum cDNA clone whsd14j24 5', mRNA sequence [CJ698858]			Ta.43127	TC404328	'35.2'	'not assigned.unknown'	'a_99_p116610_tc404328'
A_99_P348536	4.81507	4.51579	4.66432	4.74528	2.90651	3.45948	3.31449	2.2771	2.23069	2.17705	3.03868	1.96647	-3.75434	-2.07961	-2.54883	-5.53345	-5.99758	-5.05863	-3.0858	-6.86285	-1.90856	-1.05631	-1.34984	-2.46818	-2.58438	-2.33875	-1.62565	-2.77881	Yes	No	No	A_99_P348536	A_99_P348536_TC405322	hypothetical protein SORBIDRAFT_03g033755 [Sorghum bicolor]_x0001_hypothetical protein SORBIDRAFT_03g033755 [Sorghum bicolor]	1.4e-45	hypothetical protein SORBIDRAFT_03g033755 [Sorghum bicolor]_x0001_hypothetical protein SORBIDRAFT_03g033755 [Sorghum bicolor]	hypothetical protein OsI_36697 [Oryza sativa Indica Group]	1.4e-45	1e-38							TC405322	'35.2'	'not assigned.unknown'	'a_99_p348536_tc405322'
A_99_P427757	3.7371	4.18524	4.81833	4.11336	3.95118	2.83485	3.77816	3.10269	3.37677	3.77762	3.2503	3.16365	1.15996	-2.5498	-2.05648	-2.01484	-1.28371	-1.32649	-2.96499	-1.93148	0.21408	-1.35039	-1.04017	-1.01067	-0.360322	-0.407619	-1.56803	-0.949708	No	Yes	Yes														Ta.57343	TC386786	'35.2'	'not assigned.unknown'	'a_99_p427757_tc386786'
A_99_P134320	1.8962	2.98847	2.03784	3.11324	1.53333	3.81462	4.06353	5.27133	2.579	4.09018	3.80457	4.66939	-1.28598	1.77295	4.07186	4.46323	1.60525	2.14609	3.40282	2.94068	-0.362873	0.826153	2.02569	2.15809	0.682801	1.10171	1.76673	1.55615	Yes	No	No											Triticum aestivum clone wlm24.pk0013.d6:fis, full insert mRNA sequence [BT009323]			Ta.48535		'35.2'	'not assigned.unknown'	'a_99_p134320'
A_99_P216011	5.84841	4.47537	4.91876	3.62454	5.25899	3.79654	1.90414	2.73466	4.92398	4.85563	2.4378	2.57177	-1.50464	-1.60085	-8.08147	-1.85302	-1.89793	1.30157	-5.58267	-2.07451	-0.589422	-0.678834	-3.01462	-0.889881	-0.924428	0.380257	-2.48095	-1.05277	Yes	Yes	Yes	A_99_P216011	A_99_P216011_TC400199	unknown [Zea mays]	0.0001	unknown [Zea mays]	LOC100282137 [Zea mays]_x0001_unknown [Zea mays]_x0001_seven-transmembrane-domain protein 1 [Zea mays]	0.0001	0.0001							TC400199	'35.2'	'not assigned.unknown'	'a_99_p216011_tc400199'
[truncated: 297 more rows]
[truncated: 2 more columns]

## Sheet: wheat_441_Mag_only
	Magnaporthe Interaction				Magnaporthe Interaction				Magnaporthe Interaction				Magnaporthe Interaction				Magnaporthe Interaction				Magnaporthe Interaction				Magnaporthe Interaction				Magnaporthe Interaction			Annotation								Annotation							Annotation
	Normalized signal values				Normalized signal values				Normalized signal values				Fold change				Fold change				Log Fold change				Log Fold change				Statistical significance			BLAST by IPK								Annotation by GeneSpring							MapMan (MERCARTOR)
	Mock				Host				Non-host				Host vs Mock				Nonhost vs Mock				Host vs Mock				NonHost vs Mock
	6h	12h	24h	48h	6h	12h	24h	48h	6h	12h	24h	48h	6h	12h	24h	48h	6h	12h	24h	48h	6h	12h	24h	48h	6h	12h	24h	48h	static paired t-test	ANOVA	unpaired t-test
[truncated: 442 more rows]
[truncated: 2 more columns]

## Sheet: wheat_6342_Puc_only
	Puccinia Interaction				Puccinia Interaction				Puccinia Interaction				Puccinia Interaction				Puccinia Interaction				Puccinia Interaction				Puccinia Interaction				Puccinia Interaction			Annotation								Annotation							Annotation
[truncated: 6,346 more rows]
[truncated: 2 more columns]

[truncated: 11 more sheets: wheat_142_Blu_Mag, wheat_621_Mag_Puc, wheat_2220_Puc_Blu , wheat_1573_Blu_Mag_Puc, barley_2770_Blu_only, barley_941_Mag_only, barley_1464_Puc_only, barley_768_Blu_Mag, barley_267_Mag_Puc, barley_756_Puc_Blu, barley_1276_Blu_Mag_Puc]
