# Supplementary material for: A comparative analysis of nonhost resistance across the two Triticeae crop species wheat and barley
Source: BMC Plant Biol. 2017 Dec 4;17:232. doi: 10.1186/s12870-017-1178-0 (PMC5715502; doi:10.1186/s12870-017-1178-0)
Supplement: Supplementary file 6 — Lists of wheat and barley genes differentially regulated in host and nonhost interactions with Blumeria, Magnaporthe and Puccinia (lists of the subsets according to Venn diagrams in Fig. 2b). Signal values are an output of the GeneSpring GX software and given as log base 2 values. Fold changes are calculated accordingly. (XLSX 3027 kb) [file 12870_2017_1178_MOESM6_ESM.xlsx]

## Sheet: wheat_351_Blu_only
	Blumeria interaction																								Annotation BLAST								Annotation
	Normalized signal values				Normalized signal values				Normalized signal values				Fold change				Log Fold change				Statistical significance												Genespring
	Ctrl				Host				Non-host				Host vs Nonhost				Host vs Nonhost				Corrected p-value ANOVA
	6h	12h	24h	74h	6h	12h	24h	74h	6h	12h	24h	74h	6h	12h	24h	74h	6h	12h	24h	74h	6h	12h	24h	74h
ProbeName	Bg_[ctrl, 06h](normalized) ( Bg_Table_host_nonhost-Wheat-IPK-28-04-2012 ) ( Bg Exclusive HNh 30_05 387 )	Bg_[ctrl, 12h](normalized) ( Bg_Table_host_nonhost-Wheat-IPK-28-04-2012 ) ( Bg Exclusive HNh 30_05 387 )	Bg_[ctrl, 24h](normalized) ( Bg_Table_host_nonhost-Wheat-IPK-28-04-2012 ) ( Bg Exclusive HNh 30_05 387 )	Bg_[ctrl, 74h](normalized) ( Bg_Table_host_nonhost-Wheat-IPK-28-04-2012 ) ( Bg Exclusive HNh 30_05 387 )	Bg_[host, 06h](normalized) ( Bg_Table_host_nonhost-Wheat-IPK-28-04-2012 ) ( Bg Exclusive HNh 30_05 387 )	Bg_[host, 12h](normalized) ( Bg_Table_host_nonhost-Wheat-IPK-28-04-2012 ) ( Bg Exclusive HNh 30_05 387 )	Bg_[host, 24h](normalized) ( Bg_Table_host_nonhost-Wheat-IPK-28-04-2012 ) ( Bg Exclusive HNh 30_05 387 )	Bg_[host, 74h](normalized) ( Bg_Table_host_nonhost-Wheat-IPK-28-04-2012 ) ( Bg Exclusive HNh 30_05 387 )	Bg_[nonhost, 06h](normalized) ( Bg_Table_host_nonhost-Wheat-IPK-28-04-2012 ) ( Bg Exclusive HNh 30_05 387 )	Bg_[nonhost, 12h](normalized) ( Bg_Table_host_nonhost-Wheat-IPK-28-04-2012 ) ( Bg Exclusive HNh 30_05 387 )	Bg_[nonhost, 24h](normalized) ( Bg_Table_host_nonhost-Wheat-IPK-28-04-2012 ) ( Bg Exclusive HNh 30_05 387 )	Bg_[nonhost, 74h](normalized) ( Bg_Table_host_nonhost-Wheat-IPK-28-04-2012 ) ( Bg Exclusive HNh 30_05 387 )	Bg_Fold change([host-06h] vs [nonhost-06h]) ( Bg_Table_host_nonhost-Wheat-IPK-28-04-2012 ) ( Bg Exclusive HNh 30_05 387 )	Bg_Fold change([host-12h] vs [nonhost-12h]) ( Bg_Table_host_nonhost-Wheat-IPK-28-04-2012 ) ( Bg Exclusive HNh 30_05 387 )	Bg_Fold change([host-24h] vs [nonhost-24h]) ( Bg_Table_host_nonhost-Wheat-IPK-28-04-2012 ) ( Bg Exclusive HNh 30_05 387 )	Bg_Fold change([host-74h] vs [nonhost-74h]) ( Bg_Table_host_nonhost-Wheat-IPK-28-04-2012 ) ( Bg Exclusive HNh 30_05 387 )	Bg_Log Fold change([host-06h] vs [nonhost-06h]) ( Bg_Table_host_nonhost-Wheat-IPK-28-04-2012 ) ( Bg Exclusive HNh 30_05 387 )	Bg_Log Fold change([host-12h] vs [nonhost-12h]) ( Bg_Table_host_nonhost-Wheat-IPK-28-04-2012 ) ( Bg Exclusive HNh 30_05 387 )	Bg_Log Fold change([host-24h] vs [nonhost-24h]) ( Bg_Table_host_nonhost-Wheat-IPK-28-04-2012 ) ( Bg Exclusive HNh 30_05 387 )	Bg_Log Fold change([host-74h] vs [nonhost-74h]) ( Bg_Table_host_nonhost-Wheat-IPK-28-04-2012 ) ( Bg Exclusive HNh 30_05 387 )	Bg_Corrected p-value ( 06h_host_nonhost_ANOVA ) ( Bg_Table_host_nonhost-Wheat-IPK-28-04-2012 ) ( Bg Exclusive HNh 30_05 387 )	Bg_Corrected p-value ( 12h_host_nonhost_ANOVA ) ( Bg_Table_host_nonhost-Wheat-IPK-28-04-2012 ) ( Bg Exclusive HNh 30_05 387 )	Bg_Corrected p-value ( 24h_host_nonhost_ANOVA ) ( Bg_Table_host_nonhost-Wheat-IPK-28-04-2012 ) ( Bg Exclusive HNh 30_05 387 )	Bg_Corrected p-value ( 74h_host_nonhost_ANOVA ) ( Bg_Table_host_nonhost-Wheat-IPK-28-04-2012 ) ( Bg Exclusive HNh 30_05 387 )	Oligo_ID ( Wheat_AgilentID_plus_TaGI-ID_plus_Longseq_vs_NCBI_NRPEP )	Oligo_TC_ID ( Wheat_AgilentID_plus_TaGI-ID_plus_Longseq_vs_NCBI_NRPEP )	Description1 ( Wheat_AgilentID_plus_TaGI-ID_plus_Longseq_vs_NCBI_NRPEP )	E-value1 ( Wheat_AgilentID_plus_TaGI-ID_plus_Longseq_vs_NCBI_NRPEP )	Description2 ( Wheat_AgilentID_plus_TaGI-ID_plus_Longseq_vs_NCBI_NRPEP )	Description3 ( Wheat_AgilentID_plus_TaGI-ID_plus_Longseq_vs_NCBI_NRPEP )	E-value2 ( Wheat_AgilentID_plus_TaGI-ID_plus_Longseq_vs_NCBI_NRPEP )	E-value3 ( Wheat_AgilentID_plus_TaGI-ID_plus_Longseq_vs_NCBI_NRPEP )	GeneName	GeneSymbol	Description	EnsemblID	EntrezGeneID	UniGeneID	TIGRID	GO	RefSeqAccession
A_99_P467732	4.94465	4.83307	4.32485	4.81397	5.84774	6.84349	5.99954	5.41845	6.4961	5.49974	6.40924	4.93128	-1.56739	2.53811	-1.32841	1.40169	-0.648367	1.34375	-0.4097	0.48717	NA	0.0169679	NA	NA	Os01g0260500 [Oryza sativa Japonica Group]_x0001_NBS-LRR disease resistance protein -like [Oryza sativa Japonica Group]_x0001_Os01g0260500 [Oryza sativa Japonica Group]_x0001_hypothetical protein OsJ_01178 [Oryza sativa Japonica Group]	Os01g0260500 [Oryza sativa Japonica Group]_x0001_NBS-LRR disease resistance protein -like [Oryza sativa Japonica Group]_x0001_Os01g0260500 [Oryza sativa Japonica Group]_x0001_hypothetical protein OsJ_01178 [Oryza sativa Japonica Group]	1e-06	1e-05			Rep: Chromosome undetermined scaffold_875, whole genome shotgun sequence - Vitis vinifera (Grape), partial (7%) [TC415234]				TC415234
ETG02_36680	1.55378	1.51958	1.59674	1.54012	2.99741	3.23697	2.97012	4.2187	1.54521	1.53148	1.60493	1.52637	2.73625	3.26139	2.57612	6.46353	1.4522	1.70549	1.3652	2.69232	NA	0.000534	NA	0.00648247							Unknown
A_99_P226086	4.97929	2.69096	3.7566	3.81954	6.60517	7.32756	7.1203	4.44913	7.34083	5.9766	7.1481	4.44505	-1.66515	2.55081	-1.01945	1.00283	-0.735653	1.35095	-0.0277972	0.00407791	NA	0.00257578	NA	NA	blue copper-binding protein [Dasypyrum villosum]	blue copper protein [Triticum aestivum]	2e-09	4e-06	blue copper-binding protein homolog	S85	FGAS000278 Triticum aestivum FGAS: Library 2 Gate 3 Triticum aestivum cDNA, mRNA sequence [DR740012]		542826	Ta.55631
A_99_P457377	10.6153	10.324	11.149	10.852	11.3689	12.4874	11.7554	11.2012	11.6238	11.4132	12.0939	11.3019	-1.19333	2.10561	-1.26439	-1.07225	-0.254994	1.07424	-0.338445	-0.100639	NA	0.00891264	NA	NA							Rep: Os03g0841600 protein - Oryza sativa subsp. japonica (Rice), partial (6%) [TC408756]				TC408756
A_99_P268711	3.82466	3.10412	7.17697	3.50117	4.92963	4.84272	9.23538	7.98718	6.51517	4.94941	8.95613	7.0095	-3.0012	-1.07676	1.21356	1.9693	-1.58554	-0.106692	0.279245	0.977681	0.0262747	NA	NA	NA	xylanase inhibitor [Triticum aestivum]	xylanase inhibitor [Triticum aestivum]_x0001_xylanase inhibitor [Triticum aestivum]	0	0			Triticum aestivum cDNA, clone: WT004_I24, cultivar: Chinese Spring [AK332666]			Ta.33079	TC412311
A_99_P371417	10.9058	8.97712	8.21531	9.05476	10.8723	11.2211	9.95084	10.3181	12.8138	9.27406	10.584	9.77488	-3.84117	3.85589	-1.55097	1.45726	-1.94155	1.94706	-0.633175	0.54326	0.0186635	0.0121425	NA	NA					UDP-glycosyltransferase	UGT	Triticum aestivum cultivar Wangshuibai UDP-glycosyltransferase (UGT) mRNA, complete cds [FJ236328]		100415862	Ta.57888	TC402889
A_99_P043496	4.48909	4.20474	5.00051	4.22034	2.74373	2.79989	3.78704	2.69338	2.29588	2.86551	2.39322	2.45985	1.364	-1.04654	2.62775	1.17571	0.447846	-0.0656242	1.39383	0.23353	NA	NA	0.00332492	NA	unknown [Zea mays]	aldehyde dehydrogenase family 7 member A1 [Zea mays]_x0001_aldehyde dehydrogenase family 7 member A1 [Zea mays]	0	0			WHE3069_C01_F01ZT CS wheat cold-stressed seedling subtracted cDNA library Triticum aestivum cDNA clone WHE3069_C01_F01, mRNA sequence [CD490980]			Ta.15971
A_99_P515947	8.13119	7.74247	7.2568	7.89977	9.58467	8.81985	8.15055	10.2896	7.95505	7.38584	7.25938	7.49587	3.09431	2.70196	1.85468	6.93425	1.62962	1.434	0.891169	2.79374	NA	NA	NA	0.0106353							Rep: Os01g0863300 protein - Oryza sativa subsp. japonica (Rice), partial (14%) [TC438735]				TC438735
A_99_P323796	5.46872	5.96385	7.05238	6.24014	5.79366	7.09725	7.09488	6.24395	7.18902	5.72269	7.23034	6.46334	-2.63055	2.59288	-1.09844	-1.16424	-1.39536	1.37455	-0.135455	-0.219395	0.0151494	0.00643209	NA	NA	putative PrMC3 [Oryza sativa Japonica Group]_x0001_putative PrMC3 [Oryza sativa Japonica Group]	hypothetical protein OsJ_20585 [Oryza sativa Japonica Group]	0	0							TC400712
A_99_P570532	6.2224	4.81865	2.04607	3.44591	6.53816	6.89065	5.02283	4.26552	7.263	5.5754	5.76461	4.11881	-1.65271	2.48846	-1.67223	1.10704	-0.724836	1.31525	-0.741773	0.146709	NA	0.0070776	NA	NA	hypothetical protein OsI_30981 [Oryza sativa Indica Group]	leucine-rich repeat family protein /protein kinase family protein-like [Oryza sativa Japonica Group]	0	0			Rep: Leucine-rich repeat family protein /protein kinase family protein- like - Oryza sativa subsp. japonica (Rice), partial (41%) [TC459935]				TC459935
A_99_P417962	3.3366	3.3743	2.32408	1.7046	5.26168	4.87657	3.60299	5.82	3.54584	3.98843	2.3421	2.06245	3.28487	1.85079	2.39643	13.5249	1.71583	0.88814	1.26089	3.75755	NA	0.00662059	0.0271344	0.0261477											TC378967
A_99_P521867	8.35998	7.95618	7.54187	7.48391	8.78516	9.49021	8.59557	8.2235	9.95849	8.49666	9.01502	8.27293	-2.25532	1.99107	-1.33743	-1.03486	-1.17334	0.993545	-0.41946	-0.0494289	0.003962	0.0177828	NA	NA	expressed protein [Oryza sativa Japonica Group]_x0001_hypothetical protein [Oryza sativa Japonica Group]_x0001_expressed protein [Oryza sativa (japonica cultivar-group)]_x0001_hypothetical protein OsI_13344 [Oryza sativa Indica Group]_x0001_hypothetical protein OsJ_12402 [Oryza sativa Japonica Group]	hypothetical protein LOC100276750 [Zea mays]_x0001_hypothetical protein [Zea mays]	4e-17	3e-16			Rep: Expressed protein - Oryza sativa subsp. japonica (Rice), partial (36%) [TC429898]				TC429898
A_99_P274741	11.2943	10.8366	10.9462	11.1616	12.2712	13.2167	12.1794	11.5792	13.0889	12.0062	12.7502	11.5183	-1.7626	2.31408	-1.48533	1.0431	-0.817703	1.21044	-0.570785	0.0608759	NA	0.00395812	0.00106602	NA	Os04g0457800 [Oryza sativa Japonica Group]_x0001_OSJNBa0036B21.13 [Oryza sativa (japonica cultivar-group)]_x0001_Os04g0457800 [Oryza sativa Japonica Group]	BRI1-associated receptor kinase 1 protein [Triticum aestivum]	0	0			Triticum aestivum cDNA, clone: WT005_G13, cultivar: Chinese Spring [AK333001]			Ta.48495	TC405843
A_99_P216251	7.58279	7.56145	7.45918	7.18739	8.11849	9.36164	8.14283	7.2647	8.93632	8.2835	8.67644	7.3884	-1.76275	2.11131	-1.44755	-1.08952	-0.817828	1.07814	-0.533614	-0.123698	NA	0.0182757	NA	NA	hypothetical protein OsJ_03997 [Oryza sativa Japonica Group]	hypothetical protein OsI_04345 [Oryza sativa Indica Group]	0	0							TC415628
A_99_P085895	4.02093	4.12524	4.67882	3.46019	4.54853	3.90345	3.99281	3.41082	3.39234	3.96081	2.90006	3.42514	2.22868	-1.04056	2.1328	-1.00998	1.15619	-0.0573633	1.09275	-0.0143244	NA	NA	0.00531259	NA	hypothetical protein SORBIDRAFT_01g039330 [Sorghum bicolor]_x0001_hypothetical protein SORBIDRAFT_01g039330 [Sorghum bicolor]	Os11g0100200 [Oryza sativa Japonica Group]_x0001_RNA recognition motif family protein, expressed [Oryza sativa (japonica cultivar-group)]_x0001_hypothetical protein OsI_07508 [Oryza sativa Indica Group]_x0001_hypothetical protein OsJ_32621 [Oryza sativa Japonica Group]_x0001_Os11g0100200 [Oryza sativa Japonica Group]	2e-24	1e-23			FGAS019080 Triticum aestivum FGAS: Library 5 GATE 7 Triticum aestivum cDNA, mRNA sequence [CK207456]			Ta.32709	TC419855
A_99_P648346	7.12427	6.50395	6.33361	6.43784	7.37628	7.78917	7.10698	7.27178	8.6838	7.38609	7.38076	7.37639	-2.47514	1.32233	-1.20898	-1.0752	-1.30751	0.403086	-0.273785	-0.104608	0.0100726	NA	NA	NA	Os07g0674100 [Oryza sativa Japonica Group]_x0001_UDP-glucuronic acid decarboxylase [Oryza sativa Japonica Group]_x0001_Os07g0674100 [Oryza sativa Japonica Group]	hypothetical protein OsI_27304 [Oryza sativa Indica Group]	0	0	dTDP-glucose-4-6-dehydratase-like protein	LOC542964	Triticum aestivum cDNA, clone: SET3_N17, cultivar: Chinese Spring [AK330191]		542964	Ta.4357	TC382782
A_99_P134875	5.10877	5.40519	5.33171	5.29822	5.23624	4.56517	5.40842	4.27595	3.91611	4.47404	4.21041	3.87848	2.49687	1.06521	2.29423	1.31719	1.32012	0.0911365	1.19801	0.397464	0.00982308	NA	NA	NA	hypothetical protein OsI_32380 [Oryza sativa Indica Group]	Os09g0560000 [Oryza sativa Japonica Group]_x0001_unknown protein [Oryza sativa Japonica Group]_x0001_Os09g0560000 [Oryza sativa Japonica Group]_x0001_hypothetical protein OsJ_30327 [Oryza sativa Japonica Group]_x0001_unnamed protein product [Oryza sativa Japonica Group]	0	0			CJ623929 Y.Ogihara unpublished cDNA library Wh_VSCB Triticum aestivum cDNA clone rwhvs18k14 3', mRNA sequence [CJ623929]			Ta.48666
A_99_P479607	5.5379	5.11646	4.66092	5.05064	3.7753	3.94549	3.63912	2.61088	4.87496	4.54609	4.59882	4.40271	-2.14305	-1.51635	-1.9449	-3.46255	-1.09966	-0.600599	-0.959699	-1.79184	NA	NA	NA	0.0455438							Rep: Cytochrome b6-f complex subunit 6 - Hordeum vulgare (Barley), complete [TC421797]				TC421797	GO:0009536|GO:0016023
A_99_P061018	10.9686	9.78795	9.24021	10.382	11.1306	11.7282	10.6561	10.9862	12.8326	10.2285	11.1204	10.7185	-3.25346	2.82783	-1.37966	1.2039	-1.70198	1.49969	-0.46431	0.267715	0.0100726	0.00876932	NA	NA	UDP-glucoronosyl/UDP-glucosyl transferase protein [Triticum aestivum]_x0001_UDP-glycosyltransferase [Triticum aestivum]	UDP-glucoronosyl/UDP-glucosyl transferase [Triticum aestivum]	0	0			Triticum aestivum clone wlm96.pk028.k4:fis, full insert mRNA sequence [BT009372]			Ta.22565	TC447969
A_99_P069765	2.26675	1.8679	1.95382	2.01058	7.02768	7.43726	7.14706	8.3434	6.83598	6.62139	6.17853	4.8378	1.14211	1.76036	1.95685	11.3577	0.191703	0.81587	0.968534	3.5056	NA	NA	NA	0.00349052	Os09g0323000 [Oryza sativa Japonica Group]_x0001_putative UDP-glucose 4-epimerase [Oryza sativa Japonica Group]_x0001_Os09g0323000 [Oryza sativa Japonica Group]_x0001_unnamed protein product [Oryza sativa Japonica Group]_x0001_hypothetical protein OsI_30878 [Oryza sativa Indica Group]_x0001_hypothetical protein OsJ_28859 [Oryza sativa Japonica Group]	UDP-D-glucose epimerase 2 [Hordeum vulgare]	7e-33	3e-27			WHE3087_A06_A11ZT CS wheat cold-stressed seedling subtracted cDNA library Triticum aestivum cDNA clone WHE3087_A06_A11, mRNA sequence [CD491409]			Ta.26630
A_99_P345691	5.71778	6.11515	6.39635	4.46043	6.62043	8.10146	7.93467	6.98647	8.29576	5.52339	8.236	6.40471	-3.19394	5.97141	-1.23228	1.49667	-1.67534	2.57807	-0.301332	0.581754	0.0158604	0.013124	NA	NA	hypothetical protein LOC100278661 [Zea mays]_x0001_hypothetical protein [Zea mays]_x0001_hypothetical protein [Zea mays]	Os04g0415000 [Oryza sativa Japonica Group]_x0001_OJ991214_12.5 [Oryza sativa (japonica cultivar-group)]_x0001_Os04g0415000 [Oryza sativa Japonica Group]_x0001_H0622F05.5 [Oryza sativa (indica cultivar-group)]_x0001_hypothetical protein OsJ_14750 [Oryza sativa Japonica Group]_x0001_unnamed protein product [Oryza sativa Japonica Group]_x0001_hypothetical protein OsI_15833 [Oryza sativa Indica Group]	2e-30	2e-29			KUCD01_03_B07_T3 WSWR cDNA library Triticum aestivum cDNA, mRNA sequence [DN828887]			Ta.32381	TC441742
A_99_P244326	7.42348	7.22214	5.72923	6.02317	6.23635	5.07623	4.22517	4.46174	6.12458	6.72817	4.47005	3.61653	1.08055	-3.14257	-1.185	1.79653	0.111763	-1.65194	-0.244881	0.845214	NA	0.00285539	NA	NA	hypothetical protein OsI_23450 [Oryza sativa Indica Group]	Os06g0573600 [Oryza sativa Japonica Group]_x0001_RecName: Full=Beta-galactosidase 9; Short=Lactase 9; Flags: Precursor_x0001_putative beta-galactosidase [Oryza sativa Japonica Group]_x0001_Os06g0573600 [Oryza sativa Japonica Group]	1e-25	1e-25			Rep: Beta-galactosidase 4 precursor - Oryza sativa subsp. indica (Rice), partial (9%) [TC408961]				TC408961
A_99_P485377	6.15636	5.65759	6.41587	6.27413	5.60819	4.93102	5.60366	4.12429	4.18934	4.57839	4.0183	4.46713	2.67373	1.27688	3.00082	-1.26825	1.41885	0.352628	1.58536	-0.342844	NA	NA	0.00156026	NA	nucleic acid binding protein [Zea mays]_x0001_nucleic acid binding protein [Zea mays]	unknown [Zea mays]	4e-26	4e-26			Rep: Os04g0449900 protein - Oryza sativa subsp. japonica (Rice), partial (36%) [TC424915]			Ta.49783	TC424915
A_99_P399152	6.2011	5.89815	6.47158	6.28878	5.97539	5.2786	5.76722	4.71734	4.83522	4.87239	4.83197	4.92685	2.20407	1.32521	1.91222	-1.15629	1.14017	0.406216	0.935248	-0.209504	0.0474575	NA	0.00778437	NA	26S protease regulatory subunit 6A [Pyrenophora tritici-repentis Pt-1C-BFP]_x0001_26S protease regulatory subunit 6A [Pyrenophora tritici-repentis Pt-1C-BFP]	26S protease regulatory subunit 6A [Botryotinia fuckeliana B05.10]_x0001_26S protease regulatory subunit 6A [Botryotinia fuckeliana B05.10]	0	0			Rep: 26S protease regulatory subunit 6A - Botryotinia fuckeliana (strain B05.10) (Noble rot fungus) (Botrytiscinerea), partial (69%) [TC456956]				TC456956
A_99_P051816	10.4357	10.542	10.105	10.1915	9.94483	10.1221	12.0781	11.2125	10.4385	9.8778	10.8693	10.3242	-1.40803	1.18455	2.3114	1.85097	-0.493675	0.244338	1.20877	0.888278	NA	NA	0.00336956	NA
A_99_P153012	5.51743	4.98621	5.66871	6.14097	6.53991	7.89171	5.95373	6.06491	7.99478	6.85048	6.66982	5.7739	-2.74132	2.05798	-1.64273	1.2235	-1.45487	1.04123	-0.716096	0.291016	0.0243046	NA	NA	NA							CJ899632 Y. Ogihara unpublished cDNA library, whthkles Triticum aestivum cDNA clone whthkles1l13 5', mRNA sequence [CJ899632]			Ta.53467	TC419901
A_99_P344371	10.2455	8.71945	6.82268	7.85511	10.4354	10.7449	9.07471	8.16535	11.0531	9.58413	9.65632	7.78315	-1.53441	2.23571	-1.49652	1.30333	-0.617682	1.16073	-0.581609	0.382202	NA	0.00472464	0.000248	NA
A_99_P167734	13.9888	13.1164	11.9847	12.2906	12.9591	12.2193	10.8336	14.3595	13.6781	11.812	11.1563	12.0764	-1.6461	1.32612	-1.25074	4.86698	-0.719054	0.407214	-0.322787	2.28303	NA	NA	NA	0.0103398	RecName: Full=Cold shock protein CS66_x0001_Wcs66 [Triticum aestivum]	RecName: Full=Cold shock protein CS66_x0001_Wcs66 [Triticum aestivum]	1e-34	9e-25	Wcs66 protein	Wcs66	Triticum aestivum Wcs66 (Wcs66) mRNA, complete cds [L27516]		732709	Ta.56879	TC368768
A_99_P439952	4.41084	3.82623	5.12358	5.06477	3.71932	3.28062	4.36429	3.06716	2.731	3.21383	3.07	3.32547	1.98388	1.04738	2.45257	-1.19608	0.988323	0.0667889	1.29429	-0.258315	NA	NA	0.00274673	NA	hypothetical protein SORBIDRAFT_04g007920 [Sorghum bicolor]_x0001_hypothetical protein SORBIDRAFT_04g007920 [Sorghum bicolor]	hypothetical protein SORBIDRAFT_04g007920 [Sorghum bicolor]_x0001_hypothetical protein SORBIDRAFT_04g007920 [Sorghum bicolor]	5e-40	5e-40						Ta.7766	TC396343
A_99_P544222	1.65649	1.62159	1.66161	1.63248	2.05708	3.72128	3.06452	1.83168	4.79006	1.92098	4.12515	1.64065	-6.64828	3.48292	-2.08584	1.14158	-2.73298	1.8003	-1.06063	0.191027	0.003962	0.0397665	NA	NA							Rep: Uncharacterized protein ZK512.1 precursor - Caenorhabditis elegans, partial (5%) [TC450091]				TC450091
A_99_P357506	8.5297	8.00513	7.94809	7.72967	9.41282	10.0403	9.6584	8.69385	11.0854	9.35403	9.94224	8.80324	-3.18781	1.60913	-1.21743	-1.07877	-1.67256	0.686279	-0.283838	-0.109386	0.0360947	0.0033145	NA	NA	hypothetical protein SORBIDRAFT_05g002700 [Sorghum bicolor]_x0001_hypothetical protein SORBIDRAFT_05g002700 [Sorghum bicolor]	hypothetical protein SORBIDRAFT_06g018240 [Sorghum bicolor]_x0001_hypothetical protein SORBIDRAFT_06g018240 [Sorghum bicolor]	0	0			Rep: Chromosome undetermined scaffold_144, whole genome shotgun sequence - Vitis vinifera (Grape), partial (25%) [TC446638]				TC446638
A_99_P096530	5.25228	5.5581	6.57453	5.79169	4.96696	4.47199	4.84	5.00335	3.9383	4.8149	4.6042	5.02099	2.04012	-1.26832	1.17755	-1.0123	1.02866	-0.342914	0.235794	-0.0176406	0.0432844	NA	NA	NA	hypothetical protein OsI_19927 [Oryza sativa Indica Group]	Os05g0406200 [Oryza sativa Japonica Group]_x0001_Os05g0406200 [Oryza sativa Japonica Group]	2e-17	0			Rep: Chromosome chr5 scaffold_2, whole genome shotgun sequence - Vitis vinifera (Grape), partial (28%) [TC444267]				TC444267
A_99_P335041	7.6809	7.1661	6.18161	7.28782	8.87051	9.54176	9.53108	8.67714	10.7293	8.47307	9.936	8.36618	-3.62692	2.09753	-1.32402	1.24053	-1.85875	1.06869	-0.404921	0.310959	0.0296619	0.00181864	NA	NA	hypothetical protein LOC100382469 [Zea mays]_x0001_unknown [Zea mays]	hypothetical protein OsI_04125 [Oryza sativa Indica Group]	0	2e-43						Ta.38952	TC414743
A_99_P339861	12.6468	11.4085	10.919	11.6743	12.2109	9.72234	8.8293	10.3953	12.0524	11.058	9.68855	10.3691	1.11612	-2.52392	-1.8141	1.01838	0.158494	-1.33567	-0.859252	0.0262718	NA	0.0235849	NA	NA	Os01g0750500 [Oryza sativa Japonica Group]_x0001_unknown protein [Oryza sativa Japonica Group]_x0001_Os01g0750500 [Oryza sativa Japonica Group]_x0001_unnamed protein product [Oryza sativa Japonica Group]_x0001_unnamed protein product [Oryza sativa Japonica Group]_x0001_unnamed protein product [Oryza sativa Japonica Group]_x0001_hypothetical protein OsJ_03465 [Oryza sativa Japonica Group]	hypothetical protein LOC100217062 [Zea mays]_x0001_unknown [Zea mays]_x0001_coiled-coil domain-containing protein 25 [Zea mays]	0	0							TC374021
A_99_P422412	3.72826	4.11146	4.42099	3.83381	4.36152	3.65139	4.88547	7.84652	3.03274	3.36998	4.93246	4.16089	2.5119	1.21538	-1.0331	12.8672	1.32878	0.281411	-0.0469847	3.68563	NA	NA	NA	0.0036477											TC382604
A_99_P538247	8.11898	7.71567	6.71638	7.02151	8.79569	9.44444	8.44482	8.20816	9.85395	8.60059	8.88066	7.5273	-2.08243	1.79483	-1.3527	1.6031	-1.05827	0.843851	-0.43584	0.680862	0.017438	0.00319802	NA	NA											TC449244
A_99_P278701	9.22889	8.57166	10.2927	10.3331	12.4904	13.811	13.5266	12.3825	14.431	12.4078	14.1903	12.5359	-3.8388	2.64484	-1.58412	-1.11221	-1.94065	1.40318	-0.663682	-0.153423	0.00512887	0.00185838	NA	NA	Os03g0218400 [Oryza sativa Japonica Group]_x0001_Sugar carrier protein C, putative, expressed [Oryza sativa (japonica cultivar-group)]_x0001_Os03g0218400 [Oryza sativa Japonica Group]_x0001_unnamed protein product [Oryza sativa Japonica Group]_x0001_unnamed protein product [Oryza sativa Japonica Group]	monosaccharide transporter 4 [Oryza sativa Japonica Group]	0	0			Rep: Monosaccharide transporter 4 - Oryza sativa subsp. japonica (Rice), partial (96%) [TC378153]				TC378153
A_99_P332526	8.8842	9.35219	8.30766	8.14589	9.55949	11.3922	9.52794	9.10051	10.7049	10.716	10.104	8.93697	-2.21206	1.59794	-1.4908	1.12003	-1.14539	0.676211	-0.576086	0.16354	0.0103784	NA	NA	NA	hypothetical protein OsJ_30413 [Oryza sativa Japonica Group]	Os09g0569800 [Oryza sativa Japonica Group]_x0001_Os09g0569800 [Oryza sativa Japonica Group]	7e-35	7e-35						Ta.47165
A_99_P073450	3.36309	3.62796	7.38983	3.3176	6.10718	8.1349	7.40633	6.18057	7.80605	4.76098	8.46288	4.49509	-3.24649	10.367	-2.07995	3.21647	-1.69888	3.37392	-1.05655	1.68548	0.00856893	NA	NA	NA							Rep: 17.6kDa heat-shock protein - Triticum turgidum subsp. dicoccon, complete [TC384790]				TC384790
A_99_P225476	8.11995	7.38154	6.39146	6.87032	9.0069	8.60131	10.9668	10.185	8.26717	8.21882	9.72573	7.3317	1.66986	1.30359	2.36366	7.22659	0.739731	0.382493	1.24102	2.85332	NA	NA	NA	0.0113595	oxalate oxidase [Hordeum vulgare]	germin-like protein 3 [Triticum aestivum]	0	0	pSBGer4 protein	pSBGer4	CJ778677 Y. Ogihara unpublished cDNA library, whatl Triticum aestivum cDNA clone whatl26j10 5', mRNA sequence [CJ778677]		543324	Ta.50577	TC372166
A_99_P507352	2.03917	3.09388	2.26985	3.48877	3.18503	4.59517	4.29839	3.78538	4.69746	4.59907	4.82324	4.1708	-2.85291	-1.00271	-1.43878	-1.30624	-1.51243	-0.00390244	-0.524848	-0.385417	0.0280635	NA	NA	NA							Triticum aestivum cDNA, clone: WT006_D10, cultivar: Chinese Spring [AK333330]			Ta.33824	TC434915
A_99_P505304	3.11425	1.77149	1.65343	1.62769	3.61787	2.83004	4.83992	3.78279	3.02448	2.7054	3.4066	1.94776	1.50879	1.09024	2.70068	3.56777	0.593388	0.12464	1.43332	1.83502	NA	NA	NA	0.0352827	oxalate oxidase [Hordeum vulgare]	germin-like protein 3 [Triticum aestivum]	0	0	pSBGer3 protein	pSBGer3	T.aestivum mRNA for germin-like protein 3 [Y09917]		543323	Ta.35388	TC434054
A_99_P364791	9.11135	9.8139	10.5412	10.3547	8.34174	8.15184	8.58105	9.55819	8.12859	9.22249	8.82777	9.93607	1.15922	-2.10037	-1.18651	-1.29943	0.213148	-1.07064	-0.246728	-0.37788	NA	0.00474905	NA	NA											TC439719
A_99_P392122	6.22907	5.76159	4.99093	5.3461	6.99218	8.13335	7.25439	5.98352	8.04075	7.25471	7.90935	5.76534	-2.06848	1.83865	-1.57457	1.16326	-1.04857	0.878647	-0.65496	0.218176	0.00932078	NA	NA	NA	hypothetical protein OsJ_11245 [Oryza sativa Japonica Group]	Os03g0411800 [Oryza sativa Japonica Group]_x0001_RecName: Full=Zinc transporter 2; AltName: Full=ZRT/IRT-like protein 2; Short=OsZIP2; Flags: Precursor_x0001_putative zinc transporter [Oryza sativa Japonica Group]_x0001_zinc transporter [Oryza sativa Japonica Group]_x0001_zinc transporter, putative, expressed [Oryza sativa (japonica cultivar-group)]_x0001_Os03g0411800 [Oryza sativa Japonica Group…	3e-21	3e-21							TC420069
A_99_P110560	5.22946	4.50619	5.74821	5.52532	4.42946	3.64518	4.746	2.99218	2.41149	3.08104	3.0665	2.99274	4.05014	1.47851	3.20316	-1.00039	2.01797	0.564145	1.67949	-0.000564	0.0491415	NA	NA	NA							FGAS080792 Triticum aestivum FGAS: Library 3 Gate 6 Triticum aestivum cDNA, mRNA sequence [DR735103]			Ta.41300
A_99_P289431	8.1622	8.12835	8.78904	7.52848	7.60664	6.66207	4.80508	7.59766	7.45792	7.70924	5.66507	7.44583	1.10858	-2.06648	-1.81503	1.11097	0.148718	-1.04718	-0.85999	0.151822	NA	0.0120703	NA	NA	Os01g0874700 [Oryza sativa Japonica Group]_x0001_P0648C09.9 [Oryza sativa Japonica Group]_x0001_cytosolic factor-like protein [Oryza sativa Japonica Group]_x0001_Os01g0874700 [Oryza sativa Japonica Group]_x0001_unnamed protein product [Oryza sativa Japonica Group]	hypothetical protein SORBIDRAFT_03g041370 [Sorghum bicolor]_x0001_hypothetical protein SORBIDRAFT_03g041370 [Sorghum bicolor]	0	0							TC387837
A_99_P345696	5.54142	6.04115	6.22378	4.64371	6.42545	7.88314	7.68735	6.77578	8.17101	5.27238	7.95308	6.18785	-3.35325	6.10824	-1.20224	1.50309	-1.74556	2.61076	-0.265729	0.587933	0.0203064	0.0106535	NA	NA	hypothetical protein LOC100278661 [Zea mays]_x0001_hypothetical protein [Zea mays]_x0001_hypothetical protein [Zea mays]	Os04g0415000 [Oryza sativa Japonica Group]_x0001_OJ991214_12.5 [Oryza sativa (japonica cultivar-group)]_x0001_Os04g0415000 [Oryza sativa Japonica Group]_x0001_H0622F05.5 [Oryza sativa (indica cultivar-group)]_x0001_hypothetical protein OsJ_14750 [Oryza sativa Japonica Group]_x0001_unnamed protein product [Oryza sativa Japonica Group]_x0001_hypothetical protein OsI_15833 [Oryza sativa Indica Group]	2e-30	2e-29			Rep: Chromosome chr8 scaffold_23, whole genome shotgun sequence - Vitis vinifera (Grape), partial (22%) [TC441742]				TC441742
A_99_P201776	7.63985	7.47631	6.78067	7.60048	9.456	10.3877	7.6646	7.78352	10.6568	8.92468	8.07358	7.50651	-2.29866	2.75678	-1.32775	1.21168	-1.20079	1.46298	-0.408984	0.277008	0.00840428	0.00183298	NA	NA	hypothetical protein OsI_21809 [Oryza sativa Indica Group]	Os06g0165800 [Oryza sativa Japonica Group]_x0001_putative caffeoyl-CoA O-methyltransferase [Oryza sativa Japonica Group]_x0001_caffeoyl-CoA O-methyltransferase [Oryza sativa Japonica Group]_x0001_putative caffeoyl-CoA O-methyltransferase [Oryza sativa Japonica Group]_x0001_Os06g0165800 [Oryza sativa Japonica Group]_x0001_hypothetical protein OsJ_20249 [Oryza sativa Japonica Group]	0	0			Rep: Caffeoyl-CoA O-methyltransferase - Bambusa oldhamii (Giant timber bamboo), partial (90%) [TC377628]				TC377628
A_99_P394107	1.60367	1.87278	1.63531	2.01515	2.62722	3.32245	1.7331	6.06054	2.35419	2.16268	1.61206	1.84443	1.20834	2.23422	1.08752	18.5855	0.273028	1.15977	0.121038	4.21611	NA	NA	NA	0.00476944	hypothetical protein OsJ_10889 [Oryza sativa Japonica Group]	Phosphatidylinositol-4-phosphate 5-kinase 4, putative, expressed [Oryza sativa (japonica cultivar-group)]_x0001_unnamed protein product [Oryza sativa Japonica Group]_x0001_hypothetical protein OsI_11616 [Oryza sativa Indica Group]	0	0			Rep: Phosphatidylinositol-4-phosphate 5-kinase-like protein - Oryza sativa subsp. japonica (Rice), partial (21%) [TC459316]				TC459316
A_99_P371127	7.84588	7.44972	6.03561	6.9822	8.60895	9.14586	7.92466	7.71728	7.77365	7.78434	7.44045	7.37798	1.78424	2.56956	1.39882	1.26515	0.83531	1.36152	0.484208	0.339304	NA	0.0389582	NA	NA	Os04g0515400 [Oryza sativa Japonica Group]_x0001_OSJNBb0072M01.10 [Oryza sativa (japonica cultivar-group)]_x0001_OSJNBb0070J16.14 [Oryza sativa (japonica cultivar-group)]_x0001_Os04g0515400 [Oryza sativa Japonica Group]_x0001_OSIGBa0140J09.11 [Oryza sativa (indica cultivar-group)]_x0001_hypothetical protein OsI_16637 [Oryza sativa Indica Group]	hypothetical protein OsJ_15458 [Oryza sativa Japonica Group]	1e-38	3e-38			Rep: Chromosome chr5 scaffold_2, whole genome shotgun sequence - Vitis vinifera (Grape), partial (83%) [TC414427]				TC414427
A_99_P538212	6.84169	6.4897	6.05265	6.7008	8.11984	9.35601	7.35725	6.84513	8.29677	7.8174	7.90289	6.82086	-1.13047	2.90514	-1.45967	1.01697	-0.176922	1.53861	-0.545641	0.024271	NA	0.00512335	NA	NA
A_99_P303506	7.35694	6.65059	6.08006	7.19109	9.00217	9.78094	9.59154	8.59625	10.1783	8.5374	9.52352	8.06647	-2.25968	2.36778	1.04828	1.4437	-1.17612	1.24353	0.0680227	0.529776	NA	0.00411876	NA	NA	hypothetical protein SORBIDRAFT_07g023210 [Sorghum bicolor]_x0001_hypothetical protein SORBIDRAFT_07g023210 [Sorghum bicolor]	hypothetical protein OsI_29595 [Oryza sativa Indica Group]	0	0							TC378007
A_99_P431402	9.05424	7.99252	7.77257	7.89362	10.3508	11.2357	9.90296	8.56156	11.5051	10.3495	10.2308	8.65614	-2.22585	1.84832	-1.25511	-1.06775	-1.15435	0.886215	-0.327815	-0.0945711	0.00967573	NA	NA	NA	receptor kinase [Zea mays]_x0001_receptor kinase [Zea mays]	putative receptor kinase [Oryza sativa Japonica Group]_x0001_putative receptor kinase [Oryza sativa Japonica Group]	0	9.8e-45							TC389642
A_99_P341656	9.62378	9.11118	10.0902	9.76446	9.5024	8.36504	9.13198	8.09169	7.86793	8.47907	7.66487	8.11402	3.10474	-1.08225	2.76467	-1.0156	1.63447	-0.114035	1.46711	-0.0223331	0.0463828	NA	NA	NA	hypothetical protein SORBIDRAFT_08g002100 [Sorghum bicolor]_x0001_hypothetical protein SORBIDRAFT_08g002100 [Sorghum bicolor]	hypothetical protein OsJ_35037 [Oryza sativa Japonica Group]	0	0			Rep: Os12g0121100 protein - Oryza sativa subsp. japonica (Rice), partial (75%) [TC418233]				TC418233
A_99_P516972	7.12822	6.51267	6.16429	6.17018	5.72593	5.03717	4.53036	4.83554	5.74109	5.91197	5.0275	5.86676	-1.01056	-1.83376	-1.41141	-2.04376	-0.0151587	-0.874805	-0.497142	-1.03122	NA	NA	NA	0.0388573	hypothetical protein OsJ_33001 [Oryza sativa Japonica Group]	hypothetical protein OsI_35150 [Oryza sativa Indica Group]	2e-09	2e-09			Triticum aestivum cDNA, clone: WT005_C24, cultivar: Chinese Spring [AK332911]			Ta.39243	TC439257
A_99_P380877	9.03418	8.82718	7.75565	8.05992	9.59025	10.2409	8.48329	8.73128	10.8651	9.30139	8.89503	8.28814	-2.41976	1.91793	-1.3303	1.35956	-1.27487	0.939549	-0.411747	0.443142	0.0107264	0.00989494	NA	NA	hypothetical protein OsI_25359 [Oryza sativa Indica Group]	putative bZIP protein [Oryza sativa Japonica Group]_x0001_putative bZIP protein [Oryza sativa Japonica Group]	0	0							TC386357
A_99_P391987	8.48822	8.50323	8.63531	8.76359	7.91783	7.27784	7.81121	6.49156	6.78515	7.01253	6.57054	6.95214	2.19267	1.20189	2.36308	-1.37609	1.13269	0.265307	1.24067	-0.460574	NA	NA	0.00171315	NA											TC431665
A_99_P444212	5.74893	4.47915	9.33947	9.31457	6.69558	8.13311	11.0976	9.81862	7.54417	6.33771	11.2609	9.80088	-1.80074	3.47112	-1.11992	1.01237	-0.848592	1.7954	-0.16339	0.0177374	NA	0.00798393	NA	NA	predicted protein [Physcomitrella patens subsp. patens]_x0001_predicted protein [Physcomitrella patens subsp. patens]	PREDICTED: hypothetical protein [Vitis vinifera]	2e-15	4e-21			Rep: Chromosome chr3 scaffold_8, whole genome shotgun sequence - Vitis vinifera (Grape), partial (12%) [TC399517]				TC399517
A_99_P329186	7.1276	7.45665	6.9003	6.6487	8.8765	10.3964	8.86416	7.44733	10.5955	8.73231	9.40315	7.30932	-3.29213	3.16911	-1.45295	1.10039	-1.71902	1.66408	-0.538984	0.13801	0.00480843	0.00607637	NA	NA	unknown [Zea mays]	NADPH quinone oxidoreductase 1 [Zea mays]	0	0			Rep: NADPH:quinone oxidoreductase - Arabidopsis thaliana (Mouse-ear cress), partial (89%) [TC382518]				TC382518
A_99_P513802	9.03714	8.91498	8.8371	8.5891	10.9445	12.2561	10.7908	9.30004	12.1418	10.7721	11.3009	8.96265	-2.29298	2.79729	-1.42411	1.26347	-1.19722	1.48403	-0.510059	0.337392	0.00904342	0.00559787	NA	NA	hypothetical protein OsI_37368 [Oryza sativa Indica Group]	hypothetical protein OsJ_35119 [Oryza sativa Japonica Group]	6e-14	6e-14			Rep: Chromosome chr13 scaffold_45, whole genome shotgun sequence - Vitis vinifera (Grape), partial (10%) [TC437766]				TC437766
A_99_P245581	6.65256	6.98441	6.93215	6.85065	7.31066	8.54517	7.85622	7.02473	7.79369	7.50308	8.09646	6.80941	-1.39767	2.05921	-1.18118	1.16096	-0.483027	1.04209	-0.240233	0.215321	NA	0.0258247	NA	NA	unknown [Picea sitchensis]	Os01g0102700 [Oryza sativa Japonica Group]_x0001_Os01g0102700 [Oryza sativa Japonica Group]	1e-21	8e-21						Ta.21756	TC397217
A_99_P309186	2.5438	2.59999	1.53294	2.20266	2.97605	6.31877	3.73337	2.74693	4.39778	4.13893	3.78595	3.54148	-2.67907	4.53102	-1.03712	-1.73454	-1.42173	2.17984	-0.0525787	-0.79455	NA	0.0124519	NA	NA											TC390141
A_99_P542182	9.16632	9.78533	10.0866	10.4618	10.9484	12.5607	11.6835	10.5428	11.9424	10.8577	11.7843	10.664	-1.99176	3.25588	-1.07242	-1.08767	-0.994044	1.70305	-0.100864	-0.121241	NA	0.00957027	NA	NA	OSIGBa0157K09-H0214G12.4 [Oryza sativa (indica cultivar-group)]	Os04g0509600 [Oryza sativa Japonica Group]_x0001_RecName: Full=Ammonium transporter 1 member 1; Short=OsAMT1;1_x0001_OSJNBb0065L13.7 [Oryza sativa (japonica cultivar-group)]_x0001_Os04g0509600 [Oryza sativa Japonica Group]_x0001_hypothetical protein OsI_16598 [Oryza sativa Indica Group]_x0001_hypothetical protein OsJ_15423 [Oryza sativa Japonica Group]_x0001_unnamed protein product [Oryza sativa …	2e-19	2e-19	ammonium transporter	AMT1	Triticum aestivum clone wlm12.pk0020.b10:fis, full insert mRNA sequence [BT009318]		543398	Ta.21038	TC436665
A_99_P239661	10.4093	10.9546	10.7004	10.2697	9.50849	9.74292	9.1918	11.9816	9.92857	9.46218	9.59798	10.8355	-1.338	1.21482	-1.32517	2.21312	-0.420074	0.280743	-0.406181	1.14608	NA	NA	NA	0.0490668	Os01g0225600 [Oryza sativa Japonica Group]_x0001_putative late embryogenesis-abundant protein [Oryza sativa Japonica Group]_x0001_putative late embryogenesis-abundant protein [Oryza sativa Japonica Group]_x0001_hypothetical protein OsJ_00952 [Oryza sativa Japonica Group]_x0001_Os01g0225600 [Oryza sativa Japonica Group]	hypothetical protein SORBIDRAFT_03g001170 [Sorghum bicolor]_x0001_hypothetical protein SORBIDRAFT_03g001170 [Sorghum bicolor]	0	0						Ta.54408	TC373015
A_99_P040289	9.52904	10.883	11.1414	8.82819	8.92973	9.21873	9.26268	8.36946	8.11636	10.3317	9.36582	8.19747	1.75731	-2.16293	-1.07411	1.12661	0.813368	-1.11299	-0.103137	0.171987	NA	0.0214958	NA	NA							Rep: ErfK/YbiS/YcfS/YnhG family protein - Pelobacter propionicus (strain DSM 2379), partial (5%) [TC458688]				TC458688
A_99_P194463	10.0386	9.46294	10.9486	10.8263	11.8742	13.528	12.7548	12.0047	12.7788	12.3242	13.1198	12.1084	-1.87204	2.30347	-1.28793	-1.07454	-0.904613	1.20381	-0.36505	-0.103725	NA	0.00245132	NA	NA	hypothetical protein LOC100277715 [Zea mays]_x0001_hypothetical protein [Zea mays]_x0001_unknown [Zea mays]_x0001_cell number regulator 2 [Zea mays]	hypothetical protein OsI_07802 [Oryza sativa Indica Group]	0	1.4e-45			Rep: Os04g0461600 protein - Oryza sativa subsp. japonica (Rice), partial (56%) [TC404523]			Ta.12671	TC404523
A_99_P373827	1.50707	1.64402	1.50672	1.73236	1.86501	4.64791	4.18543	2.47062	3.2819	2.93475	4.24524	3.43553	-2.67009	3.27878	-1.04233	-1.95195	-1.41689	1.71316	-0.0598078	-0.964914	NA	0.0143794	NA	NA	brittle stalk-2-like protein 7 [Zea mays]_x0001_brittle stalk-2-like protein 7 [Zea mays]_x0001_unknown [Zea mays]	hypothetical protein SORBIDRAFT_02g038740 [Sorghum bicolor]_x0001_hypothetical protein SORBIDRAFT_02g038740 [Sorghum bicolor]	2e-23	3e-23			Rep: Brittle stalk-2-like protein 7 - Zea mays (Maize), partial (12%) [TC434255]				TC434255
A_99_P492302	2.10566	2.12922	2.46016	1.55871	4.17402	5.14394	6.3845	1.47009	5.67067	4.38509	7.0217	1.71786	-2.82186	1.69213	-1.55532	-1.18737	-1.49665	0.758844	-0.637208	-0.247774	0.00810163	NA	NA	NA	Os08g0404500 [Oryza sativa Japonica Group]_x0001_unknown protein [Oryza sativa Japonica Group]_x0001_unknown protein [Oryza sativa Japonica Group]_x0001_Os08g0404500 [Oryza sativa Japonica Group]_x0001_unnamed protein product [Oryza sativa Japonica Group]_x0001_unnamed protein product [Oryza sativa Japonica Group]	hypothetical protein OsI_29177 [Oryza sativa Indica Group]	4e-28	3e-27			Rep: Protein kinase - Sorangium cellulosum (strain So ce56) (Polyangium cellulosum (strainSo ce56)), partial (6%) [TC428312]				TC428312
A_99_P434262	6.98462	5.98337	6.65944	6.33664	7.37751	8.19637	7.48519	6.23933	8.61859	7.33195	7.92295	6.16476	-2.36375	1.82061	-1.3545	1.05305	-1.24107	0.864423	-0.437759	0.074574	0.00476258	NA	NA	NA	BAXI.1 [Triticum aestivum]	Bax inhibitor 1-like protein [Triticum aestivum]	0	0	BAX inhibitor 1.2	BaxI.2	Triticum aestivum cDNA, clone: WT010_L13, cultivar: Chinese Spring [AK334688]		100271912	Ta.24120	TC391911
A_99_P240161	13.7069	14.2141	13.6118	12.8805	13.5059	14.0261	13.7849	14.022	13.8353	14.5868	14.8055	14.057	-1.25649	-1.47492	-2.02884	-1.02454	-0.329404	-0.560641	-1.02065	-0.0349712	NA	NA	0.00464856	NA	pathogenisis-related protein 1.2 [Triticum aestivum]	type-1 pathogenesis-related protein [Hordeum vulgare]	0	0						Ta.16297	TC374398
A_99_P354751	7.05381	6.63832	7.28635	7.24099	8.00618	9.35069	9.06805	7.60396	8.62711	7.5839	9.29171	7.40911	-1.53787	3.40296	-1.16768	1.1446	-0.62093	1.76679	-0.22365	0.194849	NA	0.00550891	NA	NA	hypothetical protein SORBIDRAFT_10g008170 [Sorghum bicolor]_x0001_hypothetical protein SORBIDRAFT_10g008170 [Sorghum bicolor]	Os06g0229200 [Oryza sativa Japonica Group]_x0001_putative beta-1,3-galactosyltransferase [Oryza sativa Japonica Group]_x0001_Os06g0229200 [Oryza sativa Japonica Group]_x0001_hypothetical protein OsI_22251 [Oryza sativa Indica Group]_x0001_hypothetical protein OsJ_27187 [Oryza sativa Japonica Group]	0	6e-43			Rep: Chromosome chr1 scaffold_84, whole genome shotgun sequence - Vitis vinifera (Grape), partial (19%) [TC389948]				TC389948
A_99_P135350	4.24064	3.65406	7.47559	4.70183	6.07077	9.30512	7.76079	6.44514	7.77246	4.73355	9.41962	5.12636	-3.25282	23.7783	-3.15761	2.49456	-1.70169	4.57157	-1.65883	1.31878	NA	0.017576	NA	NA	hypothetical protein SORBIDRAFT_03g039360 [Sorghum bicolor]_x0001_hypothetical protein SORBIDRAFT_03g039360 [Sorghum bicolor]	RecName: Full=Heat shock 70 kDa protein	2e-34	2e-34	heat shock protein	hsp70C	Triticum aestivum heat shock protein (hsp70C) mRNA, partial cds [L41507]		543209	Ta.48794	TC414724
A_99_P217041	1.52579	1.51438	1.5499	1.5184	3.41149	2.5402	8.19081	5.97075	4.9111	1.79618	7.13224	4.07589	-2.82766	1.67483	2.08287	3.71885	-1.49961	0.744017	1.05857	1.89486	NA	NA	NA	0.0148226
A_99_P271616	8.13714	7.91233	7.58482	7.26071	9.22915	10.0357	8.55067	7.86388	9.84437	8.62393	8.87504	7.37594	-1.53179	2.66066	-1.25212	1.40244	-0.615222	1.41178	-0.324375	0.487937	NA	0.00417359	NA	NA	hypothetical protein LOC100192067 [Zea mays]_x0001_unknown [Zea mays]_x0001_ribonucleoprotein like protein [Zea mays]_x0001_unknown [Zea mays]	hypothetical protein SORBIDRAFT_02g002070 [Sorghum bicolor]_x0001_hypothetical protein SORBIDRAFT_02g002070 [Sorghum bicolor]	0	0			Rep: RNA-binding protein-like - Arabidopsis thaliana (Mouse-ear cress), partial (31%) [TC384374]				TC384374
A_99_P336236	3.65923	1.93281	2.24333	1.87384	5.15319	4.85483	4.59946	5.70682	4.86073	4.13081	3.66417	2.65345	1.22473	1.65179	1.91228	8.30148	0.292459	0.724028	0.935294	3.05337	NA	NA	NA	0.00502353
A_99_P242851	6.96898	5.83408	6.48068	6.23769	7.51634	8.33821	7.55819	6.59197	8.7043	7.35243	7.98309	6.31884	-2.2783	1.98039	-1.34248	1.20842	-1.18796	0.985785	-0.424905	0.273123	0.00480843	NA	NA	NA					BAX inhibitor 1.2	BaxI.2	Triticum aestivum cDNA, clone: WT010_L13, cultivar: Chinese Spring [AK334688]		100271912	Ta.24120	TC444425
A_99_P327186	5.90084	6.18087	5.76634	6.07569	7.57287	8.64793	7.47766	6.41951	8.50346	6.96173	7.65376	6.38147	-1.90605	3.21809	-1.12983	1.02672	-0.930582	1.68621	-0.1761	0.0380416	NA	0.0056389	NA	NA	Os01g0716500 [Oryza sativa Japonica Group]_x0001_embryonic abundant protein-like [Oryza sativa Japonica Group]_x0001_Os01g0716500 [Oryza sativa Japonica Group]_x0001_unnamed protein product [Oryza sativa Japonica Group]_x0001_hypothetical protein OsJ_03255 [Oryza sativa Japonica Group]	hypothetical protein LOC100193403 [Zea mays]_x0001_unknown [Zea mays]	0	0			Rep: Embryo-abundant protein EMB-like - Oryza sativa subsp. japonica (Rice), partial (55%) [TC444424]				TC444424
A_99_P280251	8.01477	7.60587	3.68153	5.35836	6.66855	5.94992	2.36732	5.37376	6.7481	7.21948	3.47409	5.07645	-1.05669	-2.41089	-2.15364	1.22885	-0.0795507	-1.26956	-1.10677	0.297311	NA	0.0353898	NA	NA	esterase [Zea mays]_x0001_esterase precursor [Zea mays]	hypothetical protein SORBIDRAFT_03g001850 [Sorghum bicolor]_x0001_hypothetical protein SORBIDRAFT_03g001850 [Sorghum bicolor]	2e-15	4.1e-44			Rep: Chromosome chr10 scaffold_81, whole genome shotgun sequence - Vitis vinifera (Grape), partial (23%) [TC452449]				TC452449
A_99_P453092	12.7385	12.2954	12.4234	12.6858	13.6321	14.4995	13.6502	13.1747	14.3911	13.405	14.2505	13.0593	-1.69224	2.1354	-1.51606	1.08326	-0.75893	1.09451	-0.60033	0.115383	NA	0.00319802	NA	NA	Os04g0457800 [Oryza sativa Japonica Group]_x0001_OSJNBa0036B21.13 [Oryza sativa (japonica cultivar-group)]_x0001_Os04g0457800 [Oryza sativa Japonica Group]	BRI1-associated receptor kinase 1 protein [Triticum aestivum]	0	0			Triticum aestivum cDNA, clone: WT005_G13, cultivar: Chinese Spring [AK333001]			Ta.48495	TC405843
A_99_P045922	6.11194	6.83017	4.85686	5.73464	5.59695	6.50088	5.85153	6.42056	6.04377	6.93929	7.05247	6.01073	-1.36303	-1.35511	-2.2989	1.32853	-0.446817	-0.43841	-1.20094	0.409834	NA	NA	0.000742	NA							wr1.pk0150.a3 wr1 Triticum aestivum cDNA clone wr1.pk0150.a3 5' end, mRNA sequence [CA613039]			Ta.16806
A_99_P278246	8.86933	9.34674	9.53772	10.0032	10.5064	11.9375	10.997	9.78819	11.5178	10.3452	11.1746	10.0674	-2.01584	3.01535	-1.13099	-1.21354	-1.01138	1.59232	-0.177592	-0.279225	NA	0.00954432	NA	NA	hypothetical protein SORBIDRAFT_06g022230 [Sorghum bicolor]_x0001_hypothetical protein SORBIDRAFT_06g022230 [Sorghum bicolor]	hypothetical protein LOC100273369 [Zea mays]_x0001_unknown [Zea mays]	5e-40	8e-33	ammonium transporter	AMT1	Triticum aestivum clone wlm12.pk0020.b10:fis, full insert mRNA sequence [BT009318]		543398	Ta.21038	TC425873
A_99_P246521	9.84049	9.24765	9.07033	9.34358	10.7564	11.7475	11.0601	9.49425	11.8047	10.5526	11.2893	9.28471	-2.06814	2.28931	-1.17214	1.15632	-1.04834	1.19491	-0.229151	0.209539	0.00817707	NA	NA	NA	hypothetical protein OsI_13409 [Oryza sativa Indica Group]	hypothetical protein SORBIDRAFT_01g009070 [Sorghum bicolor]_x0001_hypothetical protein SORBIDRAFT_01g009070 [Sorghum bicolor]	0	0			Rep: Os03g0733800 protein - Oryza sativa subsp. japonica (Rice), partial (75%) [TC393344]				TC393344
A_99_P138430	4.38124	5.18681	5.781	7.58084	3.87628	4.54237	3.94548	4.38722	4.0261	5.57116	4.0185	7.29567	-1.10943	-2.04031	-1.05192	-7.5081	-0.149814	-1.02879	-0.0730247	-2.90845	NA	NA	NA	0.0497504	Os03g0700700 [Oryza sativa Japonica Group]_x0001_Os03g0700700 [Oryza sativa Japonica Group]	Os03g0700700 [Oryza sativa Japonica Group]_x0001_Os03g0700700 [Oryza sativa Japonica Group]	7e-41	2e-32	lipoxygenase-like	LOC100037527	Triticum aestivum P9346A1-2-5-1 putative lipoxygenase mRNA, partial cds [AY253443]		100037527	Ta.49727	TC383842
A_99_P269586	6.04491	5.67552	5.50624	5.25821	5.05248	4.09301	5.07779	3.40238	4.26857	4.28449	3.91822	3.99149	1.72179	-1.14194	2.23391	-1.50432	0.78391	-0.191483	1.15957	-0.589111	NA	NA	0.00945851	NA	fasciclin-like protein FLA8 [Triticum aestivum]	fasciclin-like protein FLA8 [Triticum aestivum]	0	0	fasciclin-like protein FLA8	LOC100037571	Triticum aestivum fasciclin-like protein FLA8 mRNA, complete cds [DQ872381]		100037571	Ta.50398	TC429180
A_99_P489217	11.4642	11.1254	12.4907	12.063	12.3014	12.8072	12.8986	12.5699	13.6837	12.1316	12.9564	12.5607	-2.60687	1.59725	-1.04089	1.00644	-1.38232	0.675592	-0.0578165	0.00925922	0.0189377	0.00559787	NA	NA	hypothetical protein OsJ_20004 [Oryza sativa Japonica Group]	Os06g0131300 [Oryza sativa Japonica Group]_x0001_RecName: Full=Arginine decarboxylase 1; Short=ARGDC1; Short=OsADC1_x0001_arginine decarboxylase [Oryza sativa Japonica Group]_x0001_arginine decarboxylase [Oryza sativa]_x0001_Os06g0131300 [Oryza sativa Japonica Group]_x0001_hypothetical protein OsI_21492 [Oryza sativa Indica Group]	2e-40	2e-40			Rep: Arginine decarboxylase - Oryza sativa subsp. japonica (Rice), partial (22%) [TC426758]			Ta.33552	TC426758
A_99_P200886	9.65238	9.89808	10.0172	10.3032	10.6673	11.5199	10.3578	9.87991	12.26	10.5419	11.0183	10.0274	-3.01621	1.96967	-1.58068	-1.10763	-1.59274	0.977955	-0.660545	-0.14747	0.00832188	0.00848724	NA	NA
A_99_P495102	14.8027	14.9895	16.202	16.5115	16.0221	15.6881	15.9205	17.359	14.6542	15.056	14.7827	16.9767	2.58082	1.5498	2.20041	1.30344	1.36783	0.63208	1.13777	0.382326	NA	NA	0.0090477	NA	hypothetical protein OsI_05322 [Oryza sativa Indica Group]	Os01g0963600 [Oryza sativa Japonica Group]_x0001_putative bundle sheath cell specific protein 1 [Oryza sativa Japonica Group]_x0001_Os01g0963600 [Oryza sativa Japonica Group]_x0001_hypothetical protein OsJ_04866 [Oryza sativa Japonica Group]_x0001_unnamed protein product [Oryza sativa Japonica Group]_x0001_unnamed protein product [Oryza sativa Japonica Group]_x0001_unnamed protein product [Oryza …	4e-11	4e-11			Rep: Bundle sheath cell specific protein 1 - Zea mays (Maize), partial (44%) [TC429538]			Ta.54745	TC429538
A_99_P194348	11.1937	9.99909	9.42167	10.5026	11.5008	12.0497	11.0118	11.2587	12.9902	10.4931	11.3329	10.8732	-2.80766	2.94145	-1.24931	1.30628	-1.48937	1.55653	-0.321136	0.385467	0.0188529	0.00456886	NA	NA	UDP-glucoronosyl/UDP-glucosyl transferase protein [Triticum aestivum]_x0001_UDP-glycosyltransferase [Triticum aestivum]	UDP-glucoronosyl/UDP-glucosyl transferase [Triticum aestivum]	0	0							TC453071
A_99_P141808	14.263	13.6138	13.5409	12.8993	13.8798	12.8782	11.7809	14.2908	14.18	12.5271	11.743	12.4542	-1.23124	1.27552	1.02665	3.57179	-0.300113	0.351089	0.0379486	1.83665	NA	NA	NA	0.0108473	dehydrin-/LEA group 2-like protein [Lophopyrum elongatum]	LEA D-11 dehydrin [Triticum aestivum]_x0001_group2 late embryogenesis abundant protein [Triticum aestivum]	3e-25	2e-23	cold acclimation protein WCOR726	Wcor726	Triticum aestivum cold acclimation protein WCOR726 (Wcor726) mRNA, complete cds [U73213]		543252	Ta.50740	TC399701
A_99_P010874	6.77305	6.29948	6.45632	6.41847	8.37825	9.61585	8.22614	6.92868	9.74558	8.17181	8.67324	6.98399	-2.57991	2.72082	-1.36329	-1.03908	-1.36732	1.44404	-0.447094	-0.0553083	0.003962	0.0026688	NA	NA	hypothetical protein OsI_37368 [Oryza sativa Indica Group]	hypothetical protein OsJ_35119 [Oryza sativa Japonica Group]	0	0			FGAS058432 Triticum aestivum FGAS: Library 2 Gate 3 Triticum aestivum cDNA, mRNA sequence [CV764049]			Ta.4815	TC400893
A_99_P118970	7.06386	7.78484	7.98728	7.12052	6.35838	5.6531	6.30731	5.73502	5.9848	6.98257	5.87133	6.10577	1.29556	-2.5131	1.35283	-1.29302	0.373581	-1.32947	0.435982	-0.370746	NA	0.00398266	NA	NA							FGAS019754 Triticum aestivum FGAS: Library 5 GATE 7 Triticum aestivum cDNA, mRNA sequence [CK208073]			Ta.43820
A_99_P448767	2.29573	2.38283	1.7176	2.16379	2.42748	4.3477	3.07875	3.01126	4.43118	4.14334	4.38933	3.2175	-4.01028	1.15218	-2.4804	-1.15368	-2.0037	0.20436	-1.31057	-0.206246	NA	NA	0.00242973	NA	hypothetical protein SORBIDRAFT_03g046540 [Sorghum bicolor]_x0001_hypothetical protein SORBIDRAFT_03g046540 [Sorghum bicolor]	hypothetical protein OsJ_12843 [Oryza sativa Japonica Group]	3e-08	4e-06							TC402805
A_99_P526627	11.3767	11.3685	9.86227	9.7424	11.9557	12.9281	11.2872	10.851	11.752	11.5368	11.4378	10.517	1.1517	2.62311	-1.11002	1.26048	0.203766	1.39128	-0.150585	0.333975	NA	0.00765058	NA	NA											TC443228
A_99_P040658	2.43126	1.58936	2.2165	2.34415	10.3445	10.7377	9.84846	10.8278	10.359	10.2934	8.87475	6.91606	-1.01008	1.36067	1.96389	15.0505	-0.0144701	0.444315	0.973711	3.91174	NA	NA	NA	0.00211793							wlm96.pk037.h11 wlm96 Triticum aestivum cDNA clone wlm96.pk037.h11 5' end, mRNA sequence [CA690357]			Ta.15115
A_99_P375717	5.59231	4.9069	5.6723	5.17448	8.2147	9.72949	9.05014	6.974	9.87896	8.7106	9.38322	6.68311	-3.16952	2.02637	-1.2597	1.22339	-1.66426	1.01889	-0.333085	0.290888	0.00480843	NA	NA	NA	glutathione transferase [Alopecurus myosuroides]	glutathione transferase [Alopecurus myosuroides]	9e-29	2e-28			Rep: Glutathione transferase - Alopecurus myosuroides (Slender meadow foxtail) (Black grass), partial (38%) [TC438128]				TC438128
A_99_P299116	4.75414	4.69419	5.17676	4.83734	4.69024	3.72944	4.39485	3.2442	3.43585	3.75865	3.39913	3.44882	2.38566	-1.02045	1.99407	-1.15238	1.25439	-0.0292125	0.995717	-0.204619	0.0160383	NA	NA	NA	OSJNBa0094O15.14 [Oryza sativa (japonica cultivar-group)]_x0001_hypothetical protein OsJ_13507 [Oryza sativa Japonica Group]	hypothetical protein SORBIDRAFT_06g000450 [Sorghum bicolor]_x0001_hypothetical protein SORBIDRAFT_06g000450 [Sorghum bicolor]	0	0
A_99_P500372	5.31515	5.32093	4.67091	5.32098	6.98348	6.63873	6.6484	7.50848	5.89232	6.21759	5.57836	5.15393	2.13045	1.33899	2.09949	5.11436	1.09116	0.421144	1.07004	2.35455	NA	NA	NA	0.0272467	unnamed protein product [Oryza sativa Japonica Group]	hypothetical protein OsI_09828 [Oryza sativa Indica Group]	0	0			Triticum aestivum cDNA, clone: WT013_N08, cultivar: Chinese Spring [AK335811]			Ta.20438	TC431680
A_99_P418247	7.51428	10.0048	10.5303	9.64263	6.87216	7.7808	9.50137	8.74473	6.15186	8.79403	9.00938	9.02672	1.64753	-2.01843	1.40639	-1.21587	0.720303	-1.01323	0.491993	-0.281988	NA	0.00397344	NA	NA										Ta.41237	TC379172
A_99_P356641	3.57751	2.58091	1.40076	1.38447	5.69693	2.53276	2.52715	2.50388	4.57857	3.76953	3.13271	1.38624	2.171	-2.3567	-1.52157	2.16992	1.11836	-1.23677	-0.605561	1.11764	NA	NA	NA	0.0240338	putative hydroxymuconic semialdehyde hydrolase [Oryza sativa Japonica Group]	hypothetical protein SORBIDRAFT_10g002090 [Sorghum bicolor]_x0001_unknown [Sorghum bicolor]_x0001_hypothetical protein SORBIDRAFT_10g002090 [Sorghum bicolor]	2e-09	2e-09			Rep: Chromosome chr2 scaffold_105, whole genome shotgun sequence - Vitis vinifera (Grape), partial (5%) [TC422800]				TC422800
A_99_P258761	3.49206	1.3788	2.20025	5.04661	5.92906	4.78075	6.11797	7.52241	6.89491	3.11357	6.15044	7.37425	-1.95321	3.17593	-1.02276	1.10816	-0.965849	1.66718	-0.0324726	0.14816	NA	0.0026688	NA	NA
A_99_P516582	7.50246	6.61944	8.06326	7.40419	8.46958	8.76711	7.45453	7.79991	9.36577	6.64913	7.70858	7.03014	-1.86115	4.34086	-1.19255	1.705	-0.896194	2.11798	-0.254049	0.76977	NA	0.0114619	NA	NA	Os09g0423400 [Oryza sativa Japonica Group]_x0001_integral membrane transporter-like protein [Oryza sativa Japonica Group]_x0001_integral membrane transporter-like protein [Oryza sativa Japonica Group]_x0001_Os09g0423400 [Oryza sativa Japonica Group]_x0001_hypothetical protein OsI_31413 [Oryza sativa Indica Group]_x0001_unnamed protein product [Oryza sativa Japonica Group]	hypothetical protein SORBIDRAFT_02g025050 [Sorghum bicolor]_x0001_hypothetical protein SORBIDRAFT_02g025050 [Sorghum bicolor]	4e-06	0.0003			Rep: Peptidase S58 DmpA - Anaeromyxobacter sp. (strain Fw109-5), partial (7%) [TC439050]				TC439050
A_99_P172109	3.1742	3.23725	3.43523	1.99417	4.49234	6.64629	7.09399	6.59092	6.2404	4.93834	6.7038	4.50411	-3.35907	3.26696	1.31056	4.24807	-1.74806	1.70795	0.390185	2.08681	0.0252268	NA	NA	NA	germin F [Hordeum vulgare]_x0001_germin-like protein 3a [Hordeum vulgare subsp. vulgare]	germin B [Hordeum vulgare]	0	0	oxalate oxidase	LOC543339	KUCD01_13_B04_T3 WSWR cDNA library Triticum aestivum cDNA, mRNA sequence [DN949100]		543339	Ta.25181	TC377788
A_99_P147002	5.5257	4.64413	4.26447	4.05752	5.75717	7.04742	4.044	4.13401	6.62338	5.75023	5.00325	4.41835	-1.82286	2.45749	-1.94431	-1.21784	-0.866207	1.29719	-0.959257	-0.28433	0.0432123	0.0086038	NA	NA							CJ926359 Y. Ogihara unpublished cDNA library, whchan Triticum aestivum cDNA clone whchan2m17 5', mRNA sequence [CJ926359]			Ta.52045	TC379294
A_99_P608712	16.7518	16.9732	14.2863	14.9734	17.2228	17.3598	13.7868	16.6458	17.3386	17.4013	12.8065	15.25	-1.0836	-1.02917	1.97279	2.63135	-0.115831	-0.0414753	0.980236	1.3958	NA	NA	NA	0.0036477	RecName: Full=Glycine-rich RNA-binding protein blt801; AltName: Full=Low temperature-responsive RNA-binding protein_x0001_low temperature-responsive RNA-binding protein [Hordeum vulgare subsp. vulgare]	single-stranded nucleic acid binding protein [Triticum aestivum]	4e-42	4e-35						Ta.54252	TC434489
A_99_P225396	6.68106	5.87365	4.38599	5.25697	8.1435	7.84273	10.4293	9.59985	7.82666	7.51516	9.25853	6.31816	1.24559	1.2549	2.25128	9.72495	0.316834	0.327569	1.17074	3.28169	NA	NA	NA	0.00586468	RecName: Full=Oxalate oxidase GF-2.8; AltName: Full=Germin GF-2.8; Flags: Precursor_x0001_germin protein precursor [Triticum aestivum]_x0001_germin [Triticum aestivum]	germin-like protein 2 [Triticum aestivum]	0	0	pSBGer3 protein	pSBGer3	T.aestivum mRNA for germin-like protein 3 [Y09917]		543323	Ta.35388	TC380569
A_99_P136820	3.20154	2.71596	6.05937	7.59645	5.52477	7.89537	9.56024	8.37575	6.02808	6.41129	9.04928	9.42403	-1.41746	2.79739	1.42499	-2.06807	-0.503307	1.48408	0.510951	-1.04828	NA	NA	NA	0.0289529	putative zinc transporter [Triticum aestivum]	putative zinc transporter [Triticum aestivum]	0	0	zinc transporter-like	ZIP5	Triticum aestivum cDNA, clone: WT007_F03, cultivar: Chinese Spring [AK331366]		100136968	Ta.49248	TC408854
A_99_P439842	3.31554	3.97283	2.92997	3.88672	3.21327	3.98435	3.21628	4.24846	4.33078	4.08151	4.30807	4.30895	-2.16972	-1.06967	-2.1314	-1.04282	-1.11751	-0.0971603	-1.0918	-0.0604916	NA	NA	0.0113077	NA	hypothetical protein OsJ_34371 [Oryza sativa Japonica Group]	expressed protein [Oryza sativa (japonica cultivar-group)]	8e-38	8e-38			Rep: Chromosome chr5 scaffold_2, whole genome shotgun sequence - Vitis vinifera (Grape), partial (8%) [TC396237]			Ta.6221	TC396237
A_99_P247391	7.64286	6.27051	1.81783	6.19108	6.63265	5.88706	6.48814	4.51805	7.33955	7.62226	7.5344	5.272	-1.63229	-3.32924	-2.06516	-1.6864	-0.706902	-1.73519	-1.04626	-0.75395	NA	0.00926402	NA	NA	hypothetical protein LOC100192603 [Zea mays]_x0001_unknown [Zea mays]	LOC100282431 [Zea mays]_x0001_peroxidase 54 precursor [Zea mays]	0	0			Rep: Peroxidase precursor - Linum usitatissimum (Flax) (Linseed), partial (34%) [TC409014]			Ta.2746	TC409014
A_99_P307876	12.5426	12.3843	10.7707	10.3168	12.0858	10.4438	8.03789	9.62204	11.8	11.8478	8.60875	8.94939	1.21905	-2.64638	-1.48542	1.594	0.285759	-1.40402	-0.570869	0.67265	NA	0.0183483	NA	NA	Os01g0117900 [Oryza sativa Japonica Group]_x0001_putative nodulin-like protein 5NG4 [Oryza sativa Japonica Group]_x0001_putative nodulin-like protein 5NG4 [Oryza sativa Japonica Group]_x0001_Os01g0117900 [Oryza sativa Japonica Group]_x0001_hypothetical protein OsJ_00158 [Oryza sativa Japonica Group]_x0001_unnamed protein product [Oryza sativa Japonica Group]_x0001_unnamed protein product [Oryza s…	hypothetical protein OsI_00148 [Oryza sativa Indica Group]	0	0			Rep: Nodulin-like protein - Oryza sativa subsp. japonica (Rice), partial (87%) [TC380953]				TC380953
A_99_P526057	6.94944	6.95489	7.0369	7.32125	6.33043	5.70622	6.77439	7.26602	6.09669	6.72931	6.96502	7.56912	1.17588	-2.03227	-1.14126	-1.23379	0.233735	-1.02309	-0.190627	-0.303102	0.00472328	0.00423958	NA	NA	hypothetical protein OsJ_29064 [Oryza sativa Japonica Group]	hypothetical protein SORBIDRAFT_02g022900 [Sorghum bicolor]_x0001_hypothetical protein SORBIDRAFT_02g022900 [Sorghum bicolor]	3e-28	1e-27							TC443266
A_99_P227766	14.8406	15.2267	15.5301	15.461	15.9041	15.1547	15.0307	16.2356	14.0131	14.4965	13.3883	15.9038	3.70879	1.57811	3.12187	1.25865	1.89095	0.658201	1.64241	0.331882	NA	NA	0.00427004	NA	hypothetical protein OsI_27370 [Oryza sativa Indica Group]	hypothetical protein OsI_27370 [Oryza sativa Indica Group]	0	2e-06	stress responsive protein	LOC778384	Triticum aestivum cDNA, clone: WT005_D09, cultivar: Chinese Spring [AK332922]		778384	Ta.24592	TC393608
A_99_P374442	6.23366	6.27449	5.70417	6.16413	7.91046	9.73008	7.31605	6.82041	8.62105	8.3354	7.59699	6.32072	-1.63647	2.62931	-1.21499	1.41391	-0.710588	1.39468	-0.280946	0.499692	NA	0.0026688	NA	NA	hypothetical protein OsI_06201 [Oryza sativa Indica Group]	unknown [Zea mays]	0	0							TC428900
A_99_P502597	11.3181	11.7994	13.026	12.4411	12.5026	13.8901	13.6748	12.6411	13.271	12.7517	14.022	12.6918	-1.70336	2.2014	-1.27209	-1.03572	-0.768385	1.13842	-0.347201	-0.0506401	0.00785188	0.00385671	NA	NA	hypothetical protein OsJ_26001 [Oryza sativa Japonica Group]	hypothetical protein OsI_27767 [Oryza sativa Indica Group]	0	0			Triticum aestivum cDNA, clone: WT002_C16, cultivar: Chinese Spring [AK331708]			Ta.54686	TC432842
A_99_P409612	14.8477	14.817	14.3295	14.5313	13.7094	13.6902	13.1947	13.0051	13.5981	14.0924	13.0515	14.544	1.08016	-1.32159	1.1043	-2.90564	0.111242	-0.402277	0.143132	-1.53886	NA	NA	NA	0.0486752	PsbS protein [Phyllostachys edulis]	hypothetical protein SORBIDRAFT_03g041100 [Sorghum bicolor]_x0001_hypothetical protein SORBIDRAFT_03g041100 [Sorghum bicolor]	0	0			Rep: Chromosome chr18 scaffold_1, whole genome shotgun sequence - Vitis vinifera (Grape), partial (76%) [TC371697]				TC371697	GO:0009536|GO:0016020
A_99_P455262	7.50321	7.11003	7.40671	7.34708	9.5015	11.0173	9.37397	8.48484	10.9089	9.68625	9.75121	8.05293	-2.65258	2.51582	-1.29885	1.34903	-1.4074	1.33103	-0.377239	0.431919	0.00534597	0.00322381	NA	NA	Os07g0541400 [Oryza sativa Japonica Group]_x0001_Os07g0541400 [Oryza sativa Japonica Group]	putative serine/threonine kinase protein [Oryza sativa Japonica Group]_x0001_putative serine/threonine kinase protein [Oryza sativa Japonica Group]	0	0			Rep: Os07g0537300 protein - Oryza sativa subsp. japonica (Rice), partial (17%) [TC407248]				TC407248
A_99_P140230	2.15213	1.94021	2.63156	1.92196	2.17438	4.38953	4.06199	4.38264	5.324	3.00409	4.69429	3.46956	-8.87425	2.61252	-1.55004	1.88307	-3.14962	1.38544	-0.632304	0.913083	0.045526	NA	NA	NA							Triticum aestivum clone CYP72A-TA cytochrome P450 mRNA, complete cds [AF123604]			Ta.50284
A_99_P352101	1.90426	1.79234	2.38965	1.50081	2.73252	3.10465	3.19036	3.01809	5.67783	2.49337	4.66693	1.29812	-7.70244	1.52761	-2.78287	3.29429	-2.94532	0.611279	-1.47657	1.71997	0.0354678	NA	NA	NA	hypothetical protein SORBIDRAFT_07g003020 [Sorghum bicolor]_x0001_hypothetical protein SORBIDRAFT_07g003020 [Sorghum bicolor]	hypothetical protein SORBIDRAFT_07g003040 [Sorghum bicolor]_x0001_hypothetical protein SORBIDRAFT_07g003040 [Sorghum bicolor]	5e-08	4e-07						Ta.21471
A_99_P072810	5.3262	5.51796	7.12565	5.72893	5.18959	4.21618	4.54589	4.83696	4.99646	4.80349	5.59513	5.21356	1.14325	-1.50245	-2.06944	-1.29827	0.193135	-0.587314	-1.04924	-0.376595	NA	NA	0.000713	NA							CJ808924 Y. Ogihara unpublished cDNA library, whsct Triticum aestivum cDNA clone whsct6k22 5', mRNA sequence [CJ808924]			Ta.27853	TC433243
A_99_P206296	8.12724	7.981	7.60545	7.83112	7.4183	7.37	5.67741	6.1837	7.89666	7.74257	6.83026	6.5408	-1.39316	-1.29466	-2.22352	-1.28085	-0.478361	-0.372574	-1.15284	-0.3571	NA	NA	0.00334273	NA							Rep: IPS1 riboregulator - Lolium multiflorum (Italian ryegrass) (Lolium perenne subsp.multiflorum), partial (49%) [TC398981]				TC398981
A_99_P529522	11.2343	12.0165	12.3514	11.6253	10.8438	10.3687	10.9542	11.4579	10.1756	11.4085	10.8557	11.5658	1.58914	-2.056	1.07067	-1.07766	0.668245	-1.03984	0.0985107	-0.107907	NA	0.00374811	NA	NA											TC444366
A_99_P338106	4.30367	4.43675	4.58975	3.90517	3.47669	3.24221	3.43478	3.56802	3.67519	4.30558	3.85866	3.81374	-1.1475	-2.08981	-1.34154	-1.18569	-0.198499	-1.06337	-0.423888	-0.245724	NA	0.0290996	NA	NA											TC414338
A_99_P226646	5.75736	5.54384	6.62462	6.31016	6.52712	8.13831	8.49974	6.42628	7.40162	6.7919	8.82305	5.89006	-1.83337	2.54278	-1.25119	1.45017	-0.8745	1.34641	-0.323306	0.536217	0.012345	0.0051998	NA	NA	unknown [Zea mays]	acetyl-CoA acetyltransferase, cytosolic 1 [Zea mays]_x0001_unknown [Zea mays]_x0001_unknown [Zea mays]_x0001_acetyl-CoA acetyltransferase, cytosolic 1 [Zea mays]_x0001_acetyl-CoA acetyltransferase, cytosolic 1 [Zea mays]	0	0			Rep: Os09g0252100 protein - Oryza sativa subsp. japonica (Rice), partial (41%) [TC380954]			Ta.27589	TC380954
A_99_P153982	3.96144	3.78994	4.54301	4.36277	2.58334	2.52124	1.99382	3.43543	3.42889	3.07163	3.11691	3.75369	-1.79695	-1.46448	-2.17812	-1.24682	-0.84555	-0.550389	-1.12308	-0.318258	NA	NA	0.00309114	NA							CJ939737 Y. Ogihara unpublished cDNA library, whchan Triticum aestivum cDNA clone whchan33g03 3', mRNA sequence [CJ939737]			Ta.53707
A_99_P251011	1.59535	1.29814	1.3019	1.30368	1.27972	1.28032	1.3191	7.29654	1.27998	1.28729	1.28726	1.73099	-1.00018	-1.00484	1.02232	47.3584	-0.000259	-0.00696528	0.0318495	5.56555	NA	NA	NA	0.00133092	ice recrystallization inhibition protein 1 precursor [Triticum aestivum]	ice recrystallization inhibition protein 1 [Hordeum vulgare subsp. vulgare]	0	0			Rep: Ice recrystallization inhibition protein 1 precursor - Triticum aestivum (Wheat), partial (69%) [TC384140]				TC384140
A_99_P228896	10.983	11.1803	11.9115	11.9471	11.3351	11.7382	13.3931	11.6332	12.3371	11.4547	13.1899	11.4657	-2.00278	1.21708	1.1513	1.12307	-1.00201	0.28342	0.203266	0.167442	0.0317756	NA	NA	NA	5-enolpyruvylshikimate 3-phosphate synthase [Triticum aestivum]	plastid 5-enolpyruvylshikimate 3-phosphate synthase [Lolium multiflorum]	0	0	5-enolpyruvylshikimate 3-phosphate synthase	LOC100192183	Triticum aestivum cDNA, clone: WT006_L10, cultivar: Chinese Spring [AK333537]		100192183	Ta.17912	TC371935
A_99_P216311	7.67881	7.80467	7.97265	7.7245	8.50506	9.99668	8.28888	7.66199	9.89528	8.03298	8.50498	7.34897	-2.62118	3.9006	-1.1616	1.24231	-1.39022	1.9637	-0.216107	0.313024	0.0102068	0.00268704	NA	0.0220705							Rep: Ubiquitin carrier protein - Triticum aestivum (Wheat), complete [TC371034]				TC371034
A_99_P057546	7.67134	8.13227	9.16864	9.81993	8.97529	10.4	10.2683	9.32062	10.1543	9.01761	10.2671	9.7825	-2.26427	2.60709	1.00077	-1.37734	-1.17905	1.38244	0.00111294	-0.461882	NA	0.0172609	NA	NA	OSIGBa0157K09-H0214G12.4 [Oryza sativa (indica cultivar-group)]	Os04g0509600 [Oryza sativa Japonica Group]_x0001_RecName: Full=Ammonium transporter 1 member 1; Short=OsAMT1;1_x0001_OSJNBb0065L13.7 [Oryza sativa (japonica cultivar-group)]_x0001_Os04g0509600 [Oryza sativa Japonica Group]_x0001_hypothetical protein OsI_16598 [Oryza sativa Indica Group]_x0001_hypothetical protein OsJ_15423 [Oryza sativa Japonica Group]_x0001_unnamed protein product [Oryza sativa …	2e-19	2e-19	ammonium transporter	AMT1	Triticum aestivum clone wlm12.pk0020.b10:fis, full insert mRNA sequence [BT009318]		543398	Ta.21038	TC373583
A_99_P438112	4.10893	4.32481	4.40572	4.09717	4.03029	3.45943	4.16306	3.23485	2.50656	3.42506	3.15884	2.93293	2.87534	1.02411	2.00585	1.23279	1.52373	0.034369	1.00421	0.301924	0.020684	NA	0.00319458	NA	putative mitogen-activated protein kinase kinase [Oryza sativa]	Os06g0147800 [Oryza sativa Japonica Group]_x0001_putative MAP kinase kinase [Oryza sativa Japonica Group]_x0001_Os06g0147800 [Oryza sativa Japonica Group]_x0001_unnamed protein product [Oryza sativa Japonica Group]_x0001_hypothetical protein OsJ_20122 [Oryza sativa Japonica Group]	0	0			Rep: Mitogen-activated protein kinase kinase 1 - Oryza sativa subsp. indica (Rice), partial (41%) [TC394921]				TC394921
A_99_P441067	5.01126	5.2897	5.48523	5.17536	5.52106	7.12055	6.32358	5.44293	6.45539	5.90478	6.70708	5.05295	-1.911	2.32265	-1.3045	1.31037	-0.934325	1.21577	-0.383499	0.389972	NA	0.022071	NA	NA	unknown [Picea sitchensis]	Os01g0102700 [Oryza sativa Japonica Group]_x0001_Os01g0102700 [Oryza sativa Japonica Group]	1e-21	8e-21						Ta.21756	TC397217
A_99_P481072	9.06566	9.15864	8.99956	8.64349	8.12494	7.76091	7.4366	7.71759	7.71357	9.42425	8.09925	8.12038	1.32995	-3.1675	-1.58299	-1.32206	0.411367	-1.66334	-0.662649	-0.402785	NA	0.00199913	NA	NA										Ta.47281	TC422729
A_99_P218546	4.86541	4.60352	4.90097	4.76821	4.04122	3.97952	4.40497	3.73307	4.11454	4.05052	2.96272	4.07176	-1.05214	-1.05044	2.71745	-1.2646	-0.0733233	-0.0709984	1.44225	-0.338685	NA	NA	0.00231511	NA	RecName: Full=Late embryogenesis abundant protein, group 3; Short=LEA; AltName: Full=PMA2005_x0001_embryonic abundant protein, group 3 - common wheat x Sanduri wheat_x0001_group 3 late embryogenesis abundant protein (LEA) [Triticum aestivum]	late embryogenesis abundant protein [Hordeum vulgare subsp. vulgare]	1e-28	2e-28	group 3 late embryogenesis abundant protein (LEA)	LOC543476	FGAS081429 Triticum aestivum FGAS: Library 4 Gate 8 Triticum aestivum cDNA, mRNA sequence [DR735795]		543476	Ta.727	TC424444
A_99_P159932	5.06623	4.71631	5.69287	5.0849	4.90183	3.98086	4.96985	3.65446	3.88951	4.25424	3.99514	3.78493	2.01716	-1.20864	1.96526	-1.09465	1.01233	-0.273382	0.974719	-0.130466	0.0129086	NA	NA	NA							FGAS026724 Triticum aestivum FGAS: Library 6 CAP GATE 1 Triticum aestivum cDNA, mRNA sequence [CK214785]			Ta.55111
A_99_P198711	4.91357	5.48951	4.32609	5.63448	6.08489	5.25118	4.2281	5.72162	4.33007	5.28664	1.55161	5.95671	3.37485	-1.02489	6.393	-1.17698	1.75482	-0.0354624	2.67649	-0.235091	NA	NA	0.00366458	NA	hypothetical protein SORBIDRAFT_05g024430 [Sorghum bicolor]_x0001_hypothetical protein SORBIDRAFT_05g024430 [Sorghum bicolor]	Os11g0614400 [Oryza sativa Japonica Group]_x0001_Patatin-like phospholipase family protein, expressed [Oryza sativa (japonica cultivar-group)]_x0001_Os11g0614400 [Oryza sativa Japonica Group]_x0001_hypothetical protein OsJ_33950 [Oryza sativa Japonica Group]_x0001_unnamed protein product [Oryza sativa Japonica Group]	0	0			Rep: Patatin-like phospholipase family protein, expressed - Oryza sativa subsp. japonica (Rice), partial (36%) [TC386586]			Ta.34636	TC386586
A_99_P230171	4.74129	3.81258	4.87742	4.09745	4.23656	3.37889	4.01921	4.80554	4.46226	3.42715	2.82174	2.72579	-1.16934	-1.03402	2.29337	4.22734	-0.225698	-0.04826	1.19747	2.07975	NA	NA	0.00614801	NA	qLTG3-1 [Oryza meridionalis]	qLTG3-1 [Oryza longistaminata]	2e-31	2e-31						Ta.10150	TC392516
A_99_P554162	12.0219	11.4412	13.0626	12.7993	13.5832	14.9742	14.5223	13.677	14.3453	13.8144	14.8981	13.6504	-1.69596	2.23433	-1.29754	1.01862	-0.762098	1.15984	-0.375778	0.0266218	NA	0.0018829	NA	NA	hypothetical protein LOC100277715 [Zea mays]_x0001_hypothetical protein [Zea mays]_x0001_unknown [Zea mays]_x0001_cell number regulator 2 [Zea mays]	Os02g0579800 [Oryza sativa Japonica Group]_x0001_putative ORFX [Oryza sativa Japonica Group]_x0001_Os02g0579800 [Oryza sativa Japonica Group]_x0001_hypothetical protein OsJ_07264 [Oryza sativa Japonica Group]	0	0			Rep: Os04g0461600 protein - Oryza sativa subsp. japonica (Rice), partial (78%) [TC453853]			Ta.12671	TC453853
A_99_P361871	6.02283	4.66254	3.92256	3.88031	6.11949	6.47763	5.66798	4.95455	7.34561	6.52513	5.79837	5.2394	-2.33937	-1.03347	-1.0946	-1.21828	-1.22612	-0.0474992	-0.130399	-0.284844	0.044315	NA	NA	NA	elicitor-responsive protein 1 [Zea mays]_x0001_elicitor-responsive protein 1 [Zea mays]	Os-FIERG2 gene product [Oryza sativa]_x0001_RPP17-2 [Oryza sativa Japonica Group]_x0001_unnamed protein product [Oryza sativa Japonica Group]	0	0			Rep: Isoform ERG1b of A2WWV5 - Oryza sativa subsp. indica (Rice), partial (79%) [TC408233]				TC408233
A_99_P475407	5.36589	5.38547	5.7997	5.35891	5.98186	6.92834	5.4471	4.45313	4.02386	4.18797	4.01043	4.28636	3.88523	6.68242	2.70695	1.12254	1.958	2.74037	1.43667	0.166769	0.0411145	0.00740297	0.0101227	NA	phosphate transporter 1 [Hordeum vulgare subsp. vulgare]_x0001_phosphate transporter PT1 [Hordeum vulgare subsp. vulgare]_x0001_phosphate transporter [Hordeum vulgare subsp. vulgare]	phosphate transporter [Hordeum vulgare subsp. vulgare]	4e-37	8e-36			Rep: Phosphate transporter 1 - Hordeum vulgare var. distichum (Two-rowed barley), partial (19%) [TC419634]			Ta.2758	TC419634
A_99_P117345	1.36011	1.52741	1.36455	1.35391	1.82091	6.18237	5.00675	3.12176	2.53136	3.31024	5.26338	3.01375	-1.63631	7.32144	-1.19468	1.07774	-0.710444	2.87213	-0.256625	0.108013	NA	0.0142814	NA	NA							CJ684326 Y.Ogihara unpublished cDNA library Wh_PCDAM Triticum aestivum cDNA clone whpc16h10 5', mRNA sequence [CJ684326]			Ta.43332	TC410349
A_99_P299031	4.61951	3.37988	4.27953	3.53864	4.97689	5.50724	5.27544	3.42027	5.9933	4.8235	5.13592	4.78968	-2.02288	1.6063	1.10154	-2.58364	-1.01641	0.683742	0.139522	-1.36941	0.0314999	NA	NA	NA	Os03g0144800 [Oryza sativa Japonica Group]_x0001_Xyloglucan galactosyltransferase KATAMARI 1, putative, expressed [Oryza sativa (japonica cultivar-group)]_x0001_Os03g0144800 [Oryza sativa Japonica Group]_x0001_hypothetical protein OsJ_09385 [Oryza sativa Japonica Group]	RecName: Full=Xyloglucan galactosyltransferase KATAMARI1 homolog_x0001_Unknown protein [Oryza sativa Japonica Group]	0	0			Rep: Chromosome chr7 scaffold_44, whole genome shotgun sequence - Vitis vinifera (Grape), partial (79%) [TC405598]				TC405598
A_99_P236396	11.6287	10.8388	11.269	11.2106	13.041	13.4055	16.6134	14.3116	14.2515	13.6119	16.6302	12.5291	-2.31415	-1.15379	-1.01172	3.44026	-1.21048	-0.206377	-0.0168095	1.78252	NA	NA	NA	0.0230264					wali5 protein	wali5	FGAS014542 Triticum aestivum FGAS: Library 4 Gate 8 Triticum aestivum cDNA, mRNA sequence [CK161960]		543197	Ta.56673	TC440090
A_99_P462477	8.50653	7.60034	5.42037	6.27059	9.23482	9.95807	7.95865	7.60588	9.91863	8.8202	8.11303	7.36968	-1.60637	2.20055	-1.11295	1.17788	-0.683805	1.13786	-0.154384	0.236198	NA	0.00319802	NA	NA	Os02g0712700 [Oryza sativa Japonica Group]_x0001_Os02g0712700 [Oryza sativa Japonica Group]	putative lectin-like protein kinase [Oryza sativa Japonica Group]_x0001_lectin receptor kinase 1 [Oryza sativa Japonica Group]	0	0							TC412133
A_99_P376872	2.51741	2.94405	4.38432	4.71229	5.69583	6.94147	6.89647	6.89974	7.25441	4.89708	7.12466	5.52823	-2.94563	4.12497	-1.17136	2.58742	-1.55858	2.04438	-0.228186	1.37152	0.00480843	0.00866191	NA	NA	Os09g0467300 [Oryza sativa Japonica Group]_x0001_putative purine permease [Oryza sativa Japonica Group]_x0001_putative purine permease [Oryza sativa Japonica Group]_x0001_Os09g0467300 [Oryza sativa Japonica Group]	hypothetical protein SORBIDRAFT_02g027090 [Sorghum bicolor]_x0001_hypothetical protein SORBIDRAFT_02g027090 [Sorghum bicolor]	2e-44	1e-41			Rep: Chromosome chr18 scaffold_1, whole genome shotgun sequence - Vitis vinifera (Grape), partial (27%) [TC430955]				TC430955
A_99_P227651	13.5958	13.7971	14.6478	14.6866	14.5167	13.6676	14.0306	15.154	12.8104	13.3573	12.5919	14.888	3.26327	1.23995	2.71064	1.20246	1.70632	0.310285	1.43863	0.265992	NA	NA	0.0065949	NA
A_99_P409482	13.8969	14.0541	14.9948	15.0315	14.8026	14.1139	14.5023	15.3546	13.3528	13.6984	13.1066	15.2097	2.73184	1.33374	2.63117	1.10568	1.44987	0.415479	1.39571	0.144939	NA	NA	0.00652591	NA	hypothetical protein [Puccinellia tenuiflora]	stress responsive protein [Zea mays]	0	0			Rep: Stress responsive protein - Triticum aestivum (Wheat), complete [TC371549]				TC371549
A_99_P059546	12.0299	11.8704	12.0376	11.8184	12.6548	14.01	13.267	12.3077	12.9838	12.9818	13.668	12.3242	-1.25614	2.03954	-1.32047	-1.01151	-0.328999	1.02824	-0.401056	-0.01651	NA	0.00539796	NA	NA	hypothetical protein SORBIDRAFT_01g033830 [Sorghum bicolor]_x0001_hypothetical protein SORBIDRAFT_01g033830 [Sorghum bicolor]	Os03g0385400 [Oryza sativa Japonica Group]_x0001_RecName: Full=Non-specific lipid transfer protein-like 1; Short=OsLTPL1; Flags: Precursor_x0001_protease inhibitor/seed storage/LTP family protein [Oryza sativa Japonica Group]_x0001_Protease inhibitor/seed storage/LTP family protein, expressed [Oryza sativa (japonica cultivar-group)]_x0001_Os03g0385400 [Oryza sativa Japonica Group]_x0001_non-speci…	9e-19	3e-18			FGAS083327 Triticum aestivum FGAS: Library 6 CAP GATE 1 Triticum aestivum cDNA, mRNA sequence [DR738110]			Ta.21998	TC455494
A_99_P425522	1.83999	4.34787	2.3286	1.71136	1.51372	1.75729	2.21711	2.12307	4.48301	10.5463	8.46251	4.37206	-7.83152	-442.325	-75.8667	-4.75352	-2.96929	-8.78896	-6.24539	-2.249	0.0142059	0.00264504	0.000826	0.0410527	unknown [Zea mays]	hypothetical protein SORBIDRAFT_01g028080 [Sorghum bicolor]_x0001_hypothetical protein SORBIDRAFT_01g028080 [Sorghum bicolor]	3e-12	4e-12			Rep: TPR domain protein - Musa acuminata (Banana), partial (69%) [TC385151]				TC385151
A_99_P242791	8.61861	7.69156	9.97724	9.39882	11.9725	15.0549	13.927	12.2654	13.5313	13.2728	14.1568	12.3334	-2.94605	3.43923	-1.17265	-1.04823	-1.55878	1.78209	-0.229777	-0.0679598	NA	0.00183298	NA	NA	hypothetical protein OsI_34134 [Oryza sativa Indica Group]	Os10g0491000 [Oryza sativa Japonica Group]_x0001_putative basic secretory protein [Oryza sativa Japonica Group]_x0001_secretory protein, putative, expressed [Oryza sativa (japonica cultivar-group)]_x0001_Os10g0491000 [Oryza sativa Japonica Group]_x0001_hypothetical protein OsJ_31987 [Oryza sativa Japonica Group]_x0001_unnamed protein product [Oryza sativa Japonica Group]_x0001_unnamed protein pro…	0	0			Rep: PR17d precursor - Hordeum vulgare var. distichum (Two-rowed barley), partial (76%) [TC415690]			Ta.192	TC415690
A_99_P445424	4.16292	3.70002	4.63986	4.28487	3.10738	2.67425	2.54306	2.81358	4.46943	2.28934	4.26139	3.80146	-2.5705	1.30579	-3.29055	-1.98327	-1.36205	0.384918	-1.71833	-0.987883	NA	NA	0.0203491	NA							Rep: Wali2 protein - Triticum aestivum (Wheat), partial (14%) [TC404471]				TC404471
A_99_P128910	3.47577	3.34677	3.8252	3.81761	6.21016	6.31206	6.51991	4.23979	7.89653	5.15179	6.93096	4.69661	-3.21845	2.23499	-1.32965	-1.37252	-1.68637	1.16027	-0.411043	-0.456823	NA	0.00526027	NA	NA	hypothetical protein OsI_25644 [Oryza sativa Indica Group]	Os07g0283050 [Oryza sativa Japonica Group]_x0001_putative receptor kinase Lecrk [Oryza sativa Japonica Group]_x0001_putative receptor kinase Lecrk [Oryza sativa Japonica Group]_x0001_Os07g0283050 [Oryza sativa Japonica Group]	7e-45	7e-45			CJ707256 Y.Ogihara unpublished cDNA library Wh_V4816 Triticum aestivum cDNA clone whv16n9m10 5', mRNA sequence [CJ707256]			Ta.46964	TC408305
A_99_P322201	10.0598	9.42619	8.91097	9.1079	10.9279	11.9201	11.4524	10.2719	12.3068	11.069	11.8287	9.65877	-2.60065	1.80392	-1.29806	1.52957	-1.37887	0.851138	-0.376361	0.613125	0.0188529	NA	NA	NA	putative protein kinase AtSIK [Oryza sativa Japonica Group]_x0001_putative protein kinase AtSIK [Oryza sativa Japonica Group]	hypothetical protein SORBIDRAFT_03g038250 [Sorghum bicolor]_x0001_hypothetical protein SORBIDRAFT_03g038250 [Sorghum bicolor]	0	0			Rep: Chromosome chr8 scaffold_88, whole genome shotgun sequence - Vitis vinifera (Grape), partial (24%) [TC379280]				TC379280
A_99_P346871	3.87914	3.71332	4.19625	3.25474	7.84058	8.24739	7.63107	8.58815	7.79233	7.42129	7.35461	5.9714	1.03401	1.77288	1.21122	6.13363	0.0482483	0.826095	0.276459	2.61674	NA	NA	NA	0.00551135							MIPARRLS Podospora anserina mtDNA for large subunit rRNA, partial (3%) [TC448247]				TC448247
A_99_P159167	3.64951	4.96523	5.02844	4.29821	2.54746	2.64628	2.62438	1.39852	3.37871	3.43738	2.01913	2.72588	-1.77923	-1.73039	1.52125	-2.50943	-0.831253	-0.791094	0.605255	-1.32736	NA	NA	NA	0.0153174	alpha-expansin EXPA2 [Triticum aestivum]	expansin EXPA3 [Triticum aestivum]	0	0	expansin EXPA3	LOC543137	Triticum aestivum cDNA, clone: WT010_E14, cultivar: Chinese Spring [AK334553]		543137	Ta.54937	TC385735
A_99_P040958	1.24532	1.2519	1.25864	1.78976	1.3928	1.25816	1.25137	1.56407	4.97019	4.27256	3.47407	1.95634	-11.9372	-8.08027	-4.66766	-1.31246	-3.57739	-3.0144	-2.2227	-0.392273	0.00480843	0.0173672	0.00119894	NA							wri2s.pk004.k22 wri2s Triticum aestivum cDNA clone wri2s.pk004.k22 5' end, mRNA sequence [CA746609]			Ta.15219
A_99_P206456	3.40733	1.95188	1.2528	2.53491	3.87591	3.43562	1.25089	1.96934	5.36215	3.51345	2.29561	3.10595	-2.80159	-1.05543	-2.06297	-2.19864	-1.48625	-0.0778325	-1.04472	-1.13661	0.043574	NA	NA	NA							Rep: ORF1 protein - Hordeum vulgare (Barley), complete [TC457241]				TC457241
A_99_P597642	15.0507	15.1828	12.1592	12.9286	15.2882	15.2269	11.4361	14.0344	15.0753	15.337	10.3993	13.0255	1.15895	-1.07929	2.05174	2.01226	0.212822	-0.110088	1.03685	1.00882	NA	NA	0.00297962	0.0168398	RecName: Full=Glycine-rich RNA-binding protein blt801; AltName: Full=Low temperature-responsive RNA-binding protein_x0001_low temperature-responsive RNA-binding protein [Hordeum vulgare subsp. vulgare]	putative glycine rich protein [Rumex obtusifolius]	3e-38	6e-32						Ta.54252	TC445108
A_99_P373627	1.24655	1.47129	1.26087	1.72984	2.89408	5.12482	5.62394	4.08345	3.71599	2.86371	6.37285	3.70895	-1.76775	4.79362	-1.68052	1.29639	-0.821917	2.26112	-0.748906	0.3745	NA	0.00891264	NA	NA
A_99_P106460	3.67824	3.37316	3.65089	4.03542	2.38569	2.69773	3.62186	1.45613	2.09917	1.95843	2.48072	2.49797	1.21969	1.66937	2.20555	-2.05886	0.28652	0.739305	1.14114	-1.04184	NA	NA	NA	0.00485345	unknown [Zea mays]_x0001_unknown [Zea mays]	hypothetical protein LOC100272950 [Zea mays]_x0001_unknown [Zea mays]	0	0			WHE3207_D01_H01ZS Wheat meiotic anther cDNA library Triticum aestivum cDNA clone WHE3207_D01_H01, mRNA sequence [CA483945]			Ta.40041	TC399138
A_99_P242271	1.27609	1.28583	1.76125	1.54862	3.19461	3.57784	2.04924	5.11211	1.27938	1.3657	1.28839	1.28424	3.77174	4.63363	1.69449	14.2005	1.91523	2.21214	0.76085	3.82787	NA	0.000948	NA	0.0309673										Ta.22011
A_99_P647151	4.77236	3.77134	4.62526	4.87471	5.17154	3.5203	4.35083	3.45642	2.69309	3.08292	2.66402	3.01655	5.57298	1.35415	3.21943	1.35648	2.47845	0.437387	1.68681	0.439873	0.026498	NA	NA	NA	Chain A, The Crystal Structure Of Wheat Non-Specific Transfer Protein Complexed With Two Molecules Of Phospholipid At 2.1 A Resolution_x0001_Chain B, The Crystal Structure Of Wheat Non-Specific Transfer Protein Complexed With Two Molecules Of Phospholipid At 2.1 A Resolution_x0001_Chain A, Nmr Structures Of Wheat Nonspecific Lipid Transfer Protein_x0001_non-specific phospholipid transfer protein,…	lipid transfer protein 1 precursor [Triticum aestivum]_x0001_type 1 non specific lipid transfer protein precursor [Triticum aestivum]	2e-31	2e-31	type 1 non-specific lipid transfer protein precursor	ltp9.1b	FGAS017338 Triticum aestivum FGAS: Library 5 GATE 7 Triticum aestivum cDNA, mRNA sequence [CK205795]		606364	Ta.24732	TC411301
A_99_P546587	7.44571	6.34642	5.13686	5.81616	8.48456	8.09719	10.5495	9.67674	8.15505	7.66655	9.31207	6.5059	1.25658	1.34783	2.35772	9.00568	0.329508	0.430644	1.23739	3.17084	NA	NA	NA	0.0036477	germin-like protein 3 [Triticum aestivum]	germin-like protein 3 [Triticum aestivum]	0	0	pSBGer3 protein	pSBGer3	T.aestivum mRNA for germin-like protein 3 [Y09917]		543323	Ta.35388	TC450974
A_99_P283116	10.2234	8.60089	8.15149	8.11964	11.8436	11.6766	10.8221	9.77793	13.3435	10.9169	11.2883	9.27773	-2.82813	1.69318	-1.38147	1.41441	-1.49985	0.759732	-0.4662	0.5002	0.0142899	NA	NA	NA	hypothetical protein OsI_10369 [Oryza sativa Indica Group]	Os03g0194900 [Oryza sativa Japonica Group]_x0001_Putative membrane protein [Oryza sativa Japonica Group]_x0001_membrane protein, putative, expressed [Oryza sativa (japonica cultivar-group)]_x0001_Os03g0194900 [Oryza sativa Japonica Group]_x0001_unnamed protein product [Oryza sativa Japonica Group]_x0001_unnamed protein product [Oryza sativa Japonica Group]	0	0							TC400723
A_99_P180455	5.69672	6.06767	5.92466	6.04981	4.91104	4.72071	4.54243	4.89678	4.64562	6.04301	4.70447	5.36865	1.20198	-2.50063	-1.11887	-1.38691	0.265417	-1.32229	-0.162043	-0.471874	NA	0.0461076	NA	NA										Ta.25548
A_99_P144008	9.43664	9.18014	7.94014	8.6199	9.10577	7.74455	6.48226	7.71699	8.13488	8.80708	6.32539	7.90098	1.96006	-2.08859	1.11487	-1.13602	0.970898	-1.06253	0.156871	-0.183994	0.0323953	0.0163344	NA	NA	hypothetical protein OsI_12589 [Oryza sativa Indica Group]	Os03g0609800 [Oryza sativa Japonica Group]_x0001_putative NPH3 family protein [Oryza sativa Japonica Group]_x0001_transposon protein, putative, mutator sub-class [Oryza sativa Japonica Group]_x0001_transposon protein, putative, mutator sub-class [Oryza sativa Japonica Group]_x0001_transposon protein, putative, Mutator sub-class, expressed [Oryza sativa (japonica cultivar-group)]_x0001_transposon …	0	0						Ta.51320	TC404664
A_99_P183447	10.5843	9.08333	7.45657	8.48554	11.1093	11.6714	8.89619	9.18291	11.7418	10.5797	9.31465	8.94537	-1.55026	2.13116	-1.33651	1.17898	-0.632514	1.09164	-0.418466	0.237535	NA	0.0056389	NA	NA	Os09g0322000 [Oryza sativa Japonica Group]_x0001_putative monosaccharide transporter [Oryza sativa Japonica Group]_x0001_Os09g0322000 [Oryza sativa Japonica Group]_x0001_hypothetical protein OsJ_28852 [Oryza sativa Japonica Group]_x0001_unnamed protein product [Oryza sativa Japonica Group]	putative monosaccharide transporter [Oryza sativa Japonica Group]	0	0			Rep: Sugar transport protein 14 - Arabidopsis thaliana (Mouse-ear cress), partial (46%) [TC392759]				TC392759
A_99_P427147	6.61793	5.93593	5.67104	6.12557	6.97159	7.51857	6.41157	5.66189	7.97644	7.02414	6.63234	5.86187	-2.00674	1.40877	-1.16536	-1.14868	-1.00485	0.494437	-0.220774	-0.199983	0.037676	NA	NA	NA	hypothetical protein OsJ_22663 [Oryza sativa Japonica Group]	hypothetical protein OsI_24466 [Oryza sativa Indica Group]	8e-33	8e-33							TC386247
A_99_P529747	4.59976	4.17822	5.19194	4.26376	5.73424	6.92957	6.24282	4.89945	7.12294	5.89985	6.84826	4.77485	-2.61843	2.04162	-1.52144	1.09021	-1.3887	1.02972	-0.605439	0.124608	0.00691651	NA	0.000348	NA					BAX inhibitor 1.2	BaxI.2	Triticum aestivum cDNA, clone: WT010_L13, cultivar: Chinese Spring [AK334688]		100271912	Ta.24120	TC444425
A_99_P469182	10.9176	10.8905	6.60993	10.3529	12.0006	10.3037	9.88857	10.8575	10.0781	10.1171	7.3019	10.51	3.79067	1.13806	6.00712	1.27239	1.92245	0.186579	2.58667	0.347545	NA	NA	0.00214827	NA	Os09g0396900 [Oryza sativa Japonica Group]_x0001_integral membrane-like protein [Oryza sativa Japonica Group]_x0001_Os09g0396900 [Oryza sativa Japonica Group]	hypothetical protein SORBIDRAFT_06g019150 [Sorghum bicolor]_x0001_hypothetical protein SORBIDRAFT_06g019150 [Sorghum bicolor]	2e-35	4e-34			Triticum aestivum cDNA, clone: WT002_N12, cultivar: Chinese Spring [AK331977]			Ta.22759	TC416087
A_99_P462407	1.58053	2.18171	1.89948	2.63193	1.2328	3.00615	2.86481	3.18518	3.4883	3.73073	3.64622	2.62549	-4.77499	-1.65241	-1.71881	1.47395	-2.2555	-0.724574	-0.781411	0.559691	0.0444023	NA	NA	NA	hypothetical protein SORBIDRAFT_01g004650 [Sorghum bicolor]_x0001_hypothetical protein SORBIDRAFT_01g004650 [Sorghum bicolor]	hypothetical protein SORBIDRAFT_06g014470 [Sorghum bicolor]_x0001_hypothetical protein SORBIDRAFT_06g014470 [Sorghum bicolor]	0	0						Ta.10082	TC412106
A_99_P326576	7.7467	8.20479	8.40582	8.11981	8.89354	10.3355	9.44155	8.76192	10.0257	9.49978	9.79689	8.59871	-2.19193	1.78477	-1.27929	1.11977	-1.1322	0.835742	-0.355341	0.163204	0.00694377	NA	NA	NA	hypothetical protein SORBIDRAFT_0507s002020 [Sorghum bicolor]_x0001_hypothetical protein SORBIDRAFT_0507s002020 [Sorghum bicolor]	hypothetical protein SORBIDRAFT_2540s002010 [Sorghum bicolor]_x0001_hypothetical protein SORBIDRAFT_2540s002010 [Sorghum bicolor]	2e-10	2e-10			FGAS029798 Triticum aestivum FGAS: Library 6 CAP GATE 1 Triticum aestivum cDNA, mRNA sequence [CK217796]			Ta.989	TC420492
A_99_P370637	2.58456	2.67399	1.72593	1.72994	4.8111	5.83334	4.33611	1.7855	5.36303	5.05071	5.54244	2.1093	-1.46605	1.72026	-2.3075	-1.25162	-0.551937	0.782624	-1.20633	-0.3238	NA	NA	0.000739	NA	Os06g0291800 [Oryza sativa Japonica Group]_x0001_Os06g0291800 [Oryza sativa Japonica Group]	Os06g0291800 [Oryza sativa Japonica Group]_x0001_Os06g0291800 [Oryza sativa Japonica Group]	5e-23	2e-22			Rep: Embryogenesis transmembrane protein - Zea mays (Maize), partial (10%) [TC400902]				TC400902
A_99_P351076	1.28883	2.00621	1.31654	1.91575	3.65362	3.84135	2.19326	5.76809	1.90711	1.36887	1.30478	1.29883	3.35546	5.54996	1.85122	22.1504	1.74651	2.47248	0.888477	4.46926	NA	NA	NA	0.00946228	Os01g0134700 [Oryza sativa Japonica Group]_x0001_calmodulin-binding protein -like [Oryza sativa Japonica Group]_x0001_Os01g0134700 [Oryza sativa Japonica Group]_x0001_hypothetical protein OsJ_00269 [Oryza sativa Japonica Group]_x0001_unnamed protein product [Oryza sativa Japonica Group]	hypothetical protein SORBIDRAFT_03g007000 [Sorghum bicolor]_x0001_hypothetical protein SORBIDRAFT_03g007000 [Sorghum bicolor]	2e-41	5e-38			Rep: Calmodulin-binding protein-like - Oryza sativa subsp. japonica (Rice), partial (26%) [TC387759]				TC387759
A_99_P395852	4.81233	4.66948	5.06179	4.82688	3.19661	3.77554	4.04428	2.56058	2.38342	3.24791	2.59151	2.36372	1.7571	1.44155	2.73734	1.1462	0.813196	0.527621	1.45277	0.196857	NA	NA	0.00122434	NA											TC449588
A_99_P339386	5.72922	4.4793	3.48773	3.60074	7.72395	5.47749	3.86103	6.59149	6.69363	6.02309	3.28349	3.99919	2.04247	-1.45962	1.49231	6.03058	1.03032	-0.545597	0.577546	2.5923	NA	NA	NA	0.0269273	hypothetical protein SORBIDRAFT_01g021910 [Sorghum bicolor]_x0001_hypothetical protein SORBIDRAFT_01g021910 [Sorghum bicolor]	fatty acid elongase [Zea mays]_x0001_fatty acid elongase [Zea mays]	0	0							TC407861
A_99_P509767	8.13062	7.69068	7.67565	8.75838	8.49269	8.7911	6.38985	8.4902	8.77384	7.67938	6.49822	8.84332	-1.21516	2.16103	-1.07801	-1.27732	-0.28115	1.11172	-0.108372	-0.353119	NA	0.00829696	NA	NA	hypothetical protein OsJ_29709 [Oryza sativa Japonica Group]	hypothetical protein OsI_31721 [Oryza sativa Indica Group]	0	0			Rep: Peroxidase 7 - Triticum monococcum (Einkorn wheat) (Small spelt), partial (42%) [TC436015]			Ta.30674	TC436015
A_99_P609927	14.8504	14.984	11.9209	12.6804	15.1334	14.9891	11.2078	13.8071	14.8165	15.1145	10.2151	12.8056	1.24568	-1.0908	1.98987	2.00206	0.316935	-0.125387	0.992675	1.00149	NA	NA	0.00295765	0.017993	RecName: Full=Glycine-rich RNA-binding protein blt801; AltName: Full=Low temperature-responsive RNA-binding protein_x0001_low temperature-responsive RNA-binding protein [Hordeum vulgare subsp. vulgare]	putative glycine rich protein [Rumex obtusifolius]	5e-40	8e-34						Ta.54252	TC445108
A_99_P570492	5.25318	5.39724	6.65219	7.72152	6.81022	8.00728	9.25383	9.217	6.73432	6.50266	8.45759	9.21674	1.05402	2.8375	1.73657	1.00018	0.0759015	1.50462	0.796237	0.000263	NA	0.0113794	NA	NA	putative iron/ascorbate-dependent oxidoreductase [Oryza sativa Japonica Group]_x0001_putative iron/ascorbate-dependent oxidoreductase [Oryza sativa Japonica Group]	hypothetical protein OsJ_20327 [Oryza sativa Japonica Group]	0	0			Rep: Os06g0178600 protein - Oryza sativa subsp. japonica (Rice), partial (46%) [TC460006]			Ta.46350	TC460006
A_99_P383582	4.89524	5.22663	7.71494	7.98352	5.70261	7.6126	9.08163	9.29285	6.896	6.54628	9.43068	9.4705	-2.2869	2.09409	-1.27372	-1.13104	-1.19339	1.06632	-0.349048	-0.177651	0.0332879	NA	NA	NA	hypothetical protein OsI_00502 [Oryza sativa Indica Group]	hypothetical protein OsI_00502 [Oryza sativa Indica Group]	0	4e-09			Rep: Os01g0163000 protein - Oryza sativa subsp. japonica (Rice), partial (28%) [TC426480]				TC426480
A_99_P225431	5.69708	4.54351	3.441	2.62556	7.1789	6.84458	9.374	8.40762	6.8675	5.93489	8.39703	4.08616	1.24091	1.87864	1.96833	19.9935	0.311402	0.909689	0.97697	4.32146	NA	NA	NA	0.0103398	RecName: Full=Oxalate oxidase 2; AltName: Full=Germin; Flags: Precursor_x0001_germin subunit [Hordeum vulgare subsp. vulgare]	RecName: Full=Oxalate oxidase GF-2.8; AltName: Full=Germin GF-2.8; Flags: Precursor_x0001_germin protein precursor [Triticum aestivum]_x0001_germin [Triticum aestivum]	0	0			Rep: Oxalate oxidase GF-2.8 precursor - Triticum aestivum (Wheat), partial (92%) [TC376697]				TC376697
A_99_P526212	5.87369	3.28216	6.95628	3.67264	5.16463	5.53514	4.28327	9.67324	4.47986	5.71776	4.07837	5.10275	1.60744	-1.13494	1.15261	23.7605	0.684763	-0.182619	0.204904	4.5705	NA	NA	NA	0.011102							Rep: Glycin-rich protein - Vigna unguiculata (Cowpea), partial (15%) [TC443019]				TC443019
A_99_P199261	10.1993	10.5335	11.7716	11.1932	11.0816	12.3737	12.0888	11.2301	11.741	11.3512	12.4461	11.3289	-1.57946	2.03155	-1.28099	-1.07086	-0.659433	1.02258	-0.357265	-0.0987749	0.011015	0.00459916	0.0036845	NA	membrane associated protein [Arabidopsis thaliana]	hypothetical protein OsI_27767 [Oryza sativa Indica Group]	0	0
A_99_P098910	5.9228	5.3488	5.13665	5.08444	5.2474	3.97614	3.50076	4.63878	5.12439	5.05748	4.39155	4.69191	1.089	-2.116	-1.85419	-1.03752	0.123008	-1.08134	-0.890792	-0.0531354	NA	0.0175996	NA	NA							FGAS061597 Triticum aestivum FGAS: Library 2 Gate 3 Triticum aestivum cDNA, mRNA sequence [CV767209]			Ta.37357
A_99_P310891	4.17934	3.63898	4.00917	4.57782	2.83644	2.46723	3.7286	3.05504	3.14396	2.73196	2.48084	2.58787	-1.23758	-1.20141	2.37471	1.3824	-0.307522	-0.264731	1.24775	0.467175	NA	NA	0.00965697	NA
A_99_P454027	6.0281	5.99907	7.44818	6.68284	5.5707	4.91786	5.7115	6.01173	5.28562	5.93303	5.9544	6.19999	1.21848	-2.02115	-1.18337	-1.13939	0.285078	-1.01518	-0.242897	-0.188264	NA	0.0415536	NA	NA	Os05g0406200 [Oryza sativa Japonica Group]_x0001_Os05g0406200 [Oryza sativa Japonica Group]	hypothetical protein OsJ_18505 [Oryza sativa Japonica Group]	6e-20	6e-20			Rep: Os05g0406200 protein - Oryza sativa subsp. japonica (Rice), partial (3%) [TC406447]				TC406447
A_99_P133905	2.09597	1.90468	1.59357	4.66392	1.5132	2.27293	5.09755	5.21108	1.78058	1.55334	2.4571	5.76483	-1.20362	1.64671	6.23526	-1.4679	-0.267379	0.719582	2.64045	-0.553754	NA	NA	0.00646747	NA	fructan 6-fructosyltransferase - wheat	sucrose:fructan 6-fructosyltransferase [Triticum turgidum subsp. durum]	0	0	sucrose:fructan 6-fructosyltransferase	6-SFT	Triticum aestivum 6-SFT mRNA for sucrose:fructan 6-fructosyltransferase, complete cds [AB029887]		542773	Ta.48437	TC427838
A_99_P138825	10.1309	9.72921	9.91343	9.85581	11.2753	12.3605	11.8523	10.724	11.8287	11.3221	12.309	10.6818	-1.46757	2.05401	-1.37232	1.0297	-0.553433	1.03844	-0.456621	0.042222	NA	0.00231614	0.000234	NA	hypothetical protein SORBIDRAFT_10g028240 [Sorghum bicolor]_x0001_hypothetical protein SORBIDRAFT_10g028240 [Sorghum bicolor]	hypothetical protein OsI_24279 [Oryza sativa Indica Group]	0	0			Rep: Receptor protein kinase-like - Oryza sativa subsp. japonica (Rice), partial (56%) [TC428299]				TC428299
A_99_P115890	3.48486	4.62827	3.89681	3.16227	1.85777	2.4452	3.00768	1.54643	2.02215	3.72252	2.39814	4.02611	-1.12068	-2.42389	1.52576	-5.57777	-0.164377	-1.27732	0.609531	-2.47969	NA	NA	NA	0.0432721							CJ718286 Y.Ogihara unpublished cDNA library Wh_VWD Triticum aestivum cDNA clone whvd19d10 5', mRNA sequence [CJ718286]			Ta.42921	TC432777
A_99_P366697	1.90281	1.34982	1.54099	1.38786	1.37034	3.60808	3.932	1.35905	3.82379	1.82021	4.39811	1.35386	-5.47724	3.45303	-1.38138	1.0036	-2.45345	1.78786	-0.466113	0.0051837	NA	0.0167694	NA	NA
A_99_P000381	11.0575	10.0876	11.1113	10.4635	12.1589	13.9718	13.0666	11.8953	13.1393	12.0871	13.1148	11.4584	-1.9731	3.69276	-1.034	1.35369	-0.980461	1.8847	-0.0482416	0.436894	NA	0.00285539	NA	NA	chitinase IV precursor [Triticum aestivum]	hypothetical protein SORBIDRAFT_06g021220 [Sorghum bicolor]_x0001_hypothetical protein SORBIDRAFT_06g021220 [Sorghum bicolor]	0	0	chitinase II precursor	Cht2	Triticum aestivum chitinase II precursor (Cht2) mRNA, complete cds [AF112963]		543492	Ta.221	TC371620
A_99_P172124	8.59217	7.2274	6.95956	7.81558	9.09957	9.52326	8.49425	8.68514	10.9055	7.48234	9.03115	8.2603	-3.49645	4.11505	-1.45085	1.34243	-1.80589	2.04091	-0.536897	0.424848	0.0171978	0.0026688	NA	NA	UDP-glucosyl transferase [Secale cereale]	UDP-glucosyltransferase HvUGT5876 [Hordeum vulgare subsp. vulgare]	0	0						Ta.57888	TC411783
A_99_P278716	6.39593	5.65499	7.48781	7.71849	9.93701	11.171	10.9083	9.73953	11.6895	9.72179	11.2722	9.88962	-3.36948	2.73053	-1.28693	-1.10964	-1.75253	1.44918	-0.363934	-0.150094	0.00512887	0.0018829	NA	NA	hypothetical protein OsJ_09938 [Oryza sativa Japonica Group]	Os03g0218400 [Oryza sativa Japonica Group]_x0001_Sugar carrier protein C, putative, expressed [Oryza sativa (japonica cultivar-group)]_x0001_Os03g0218400 [Oryza sativa Japonica Group]_x0001_unnamed protein product [Oryza sativa Japonica Group]_x0001_unnamed protein product [Oryza sativa Japonica Group]	0	0			Rep: Monosaccharide transporter 4 - Oryza sativa subsp. japonica (Rice), partial (29%) [TC378353]			Ta.5766	TC378353
A_99_P310606	3.76746	3.21354	3.16118	3.35522	6.01515	5.76257	5.09641	7.07487	2.52712	2.99613	3.02815	3.82883	11.2202	6.80429	4.19381	9.48754	3.48803	2.76645	2.06826	3.24603	NA	0.0115685	NA	0.048488
A_99_P280411	9.78378	11.1968	12.121	11.266	10.4415	12.1363	12.8282	11.5797	12.2573	11.3366	13.261	11.5793	-3.52048	1.74075	-1.34985	1.00025	-1.81577	0.799711	-0.4328	0.000362	0.014439	NA	NA	NA
A_99_P511947	3.80339	3.59849	4.41518	3.90843	3.51863	2.76696	6.04955	4.05437	2.62947	2.33776	4.63643	4.60985	1.8521	1.34649	2.66312	-1.46966	0.88916	0.429201	1.41312	-0.555486	NA	NA	0.00670619	NA										Ta.6677
A_99_P344451	7.93803	6.94279	7.12151	7.92342	10.0926	11.8912	10.3302	9.34056	11.6787	10.0219	10.9083	8.9487	-3.00227	3.65376	-1.49289	1.31209	-1.58605	1.86938	-0.578112	0.391862	0.00792035	0.00281116	NA	NA	lectin receptor-type kinase [Aegilops tauschii]	lectin receptor-type kinase [Aegilops tauschii]	0	3e-42							TC422479
A_99_P355581	2.24302	1.55264	2.24769	1.65986	2.62677	3.25592	4.24375	1.99522	3.54462	1.77485	4.88591	2.2941	-1.8893	2.79157	-1.56065	-1.23019	-0.917853	1.48108	-0.642151	-0.298881	NA	0.0121395	NA	NA	TNP2-like protein [Sorghum bicolor]	TNP2-like protein [Sorghum bicolor]	0	0			Rep: TNP2-like protein - Sorghum bicolor (Sorghum) (Sorghum vulgare), partial (13%) [TC382743]				TC382743
A_99_P512267	12.3187	11.8006	11.2614	11.6907	10.8489	10.7836	10.1281	9.52807	11.0424	11.2142	10.1483	10.9011	-1.14356	-1.34777	-1.01411	-2.59017	-0.193533	-0.430579	-0.0202208	-1.37305	NA	NA	NA	0.0499301	Os03g0278900 [Oryza sativa Japonica Group]_x0001_H+-transporting ATP synthase chain 9-like protein [Oryza sativa Japonica Group]_x0001_ATP synthase B chain, chloroplast precursor, putative, expressed [Oryza sativa (japonica cultivar-group)]_x0001_Os03g0278900 [Oryza sativa Japonica Group]_x0001_unnamed protein product [Oryza sativa Japonica Group]_x0001_unnamed protein product [Oryza sativa Japon…	hypothetical protein SORBIDRAFT_01g039270 [Sorghum bicolor]_x0001_hypothetical protein SORBIDRAFT_01g039270 [Sorghum bicolor]	1e-31	3e-30						Ta.2412		GO:0009535|GO:0009536|GO:0016023
A_99_P136255	2.55653	1.74061	3.04144	2.20948	2.02587	2.73224	3.3046	2.47025	3.48824	6.80541	5.58777	3.04727	-2.75561	-16.8324	-4.86747	-1.49177	-1.46237	-4.07317	-2.28317	-0.577024	NA	0.0048402	0.00536147	NA	starch branching enzyme IIb [Triticum turgidum subsp. durum]	starch branching enzyme IIb [Aegilops tauschii]	5e-31	5e-31			WHE1772_A03_A06ZT Wheat pre-anthesis spike cDNA library Triticum aestivum cDNA clone WHE1772_A03_A06, mRNA sequence [BQ169432]			Ta.49075
A_99_P233221	2.65056	2.3788	3.96012	2.39557	4.82447	4.75302	4.68581	5.84239	2.78434	1.68468	2.59315	2.40507	4.11283	8.38807	4.26532	10.8327	2.04013	3.06834	2.09266	3.43733	NA	0.0152014	NA	0.032933	embryonic abundant protein [Bromus inermis]	Em protein [Triticum aestivum]	2e-41	8e-41			Rep: Em protein CS41 - Triticum aestivum (Wheat), complete [TC393359]				TC393359
A_99_P129640	8.03946	8.3524	7.56218	7.48151	8.68762	10.5273	8.72747	8.5485	9.84623	9.75975	9.23583	8.32166	-2.23242	1.70235	-1.42243	1.17027	-1.15861	0.767531	-0.508358	0.226842	0.00997313	NA	NA	NA	hypothetical protein SORBIDRAFT_02g012380 [Sorghum bicolor]_x0001_hypothetical protein SORBIDRAFT_02g012380 [Sorghum bicolor]	hypothetical protein OsJ_30413 [Oryza sativa Japonica Group]	0	0			CJ665567 Y.Ogihara unpublished cDNA library Wh_KMP Triticum aestivum cDNA clone whkp4a15 5', mRNA sequence [CJ665567]			Ta.47165	TC388910
A_99_P618717	14.9516	15.0961	12.0133	12.8186	15.2081	15.1336	11.3274	13.9133	14.9787	15.2156	10.3138	12.924	1.17229	-1.05849	2.01893	1.98523	0.229323	-0.0820131	1.01359	0.989304	NA	NA	0.00352683	0.0171591	RecName: Full=Glycine-rich RNA-binding protein blt801; AltName: Full=Low temperature-responsive RNA-binding protein_x0001_low temperature-responsive RNA-binding protein [Hordeum vulgare subsp. vulgare]	single-stranded nucleic acid binding protein [Triticum aestivum]	1e-41	7e-35						Ta.54252	TC445108
A_99_P151722	4.38199	4.2554	4.20824	5.25587	2.1809	3.10895	3.9575	4.49541	4.39626	2.87257	3.91329	5.1515	-4.64398	1.17803	1.03112	-1.5758	-2.21536	0.236379	0.0442057	-0.656086	0.0199163	NA	NA	NA	hypothetical protein OsJ_19020 [Oryza sativa Japonica Group]	hypothetical protein OsI_20425 [Oryza sativa Indica Group]	4e-09	4e-09			CJ827955 Y. Ogihara unpublished cDNA library, whatlal Triticum aestivum cDNA clone whatlal24j12 5', mRNA sequence [CJ827955]			Ta.53165	TC455891
A_99_P278711	9.03195	8.25743	10.0832	10.0433	12.2399	13.5737	13.1017	12.0856	14.1531	12.2004	13.7892	12.2596	-3.76648	2.59068	-1.61052	-1.12819	-1.91322	1.37333	-0.687525	-0.174011	0.00512887	0.0018829	NA	NA							Rep: Monosaccharide transporter 4 - Oryza sativa subsp. japonica (Rice), partial (29%) [TC378353]				TC444729
A_99_P418947	1.79298	2.0192	2.56557	1.95297	1.55782	4.62804	3.48255	2.54344	3.28378	3.63878	4.06361	4.28562	-3.30801	1.98517	-1.49595	-3.3454	-1.72596	0.989259	-0.58106	-1.74218	0.0315556	NA	NA	NA	tangled1 [Zea mays]_x0001_microtubule-binding protein TANGLED1 [Zea mays]_x0001_unknown [Zea mays]	Os02g0459300 [Oryza sativa Japonica Group]_x0001_putative microtubule-binding protein [Oryza sativa Japonica Group]_x0001_Os02g0459300 [Oryza sativa Japonica Group]_x0001_hypothetical protein OsJ_06626 [Oryza sativa Japonica Group]	6e-24	4e-21			FGAS015586 Triticum aestivum FGAS: Library 4 Gate 8 Triticum aestivum cDNA, mRNA sequence [CK162975]			Ta.51887	TC379820
A_99_P320681	6.77509	6.34112	5.79512	5.92308	6.80374	7.63087	7.36817	6.09616	7.84132	6.95147	7.48997	6.21098	-2.05278	1.60147	-1.08809	-1.08284	-1.03758	0.679395	-0.121799	-0.114822	0.0416076	0.00839729	NA	NA	anthranilate synthase alpha 2 subunit [Avena sativa]	anthranilate synthase alpha 2 subunit [Avena sativa]	0	0			Rep: Anthranilate synthase alpha 2 subunit - Avena sativa (Oat), partial (63%) [TC448079]				TC448079
A_99_P118450	5.70799	5.43518	6.99399	6.10235	6.2977	7.37112	9.03303	6.69415	7.02604	6.3271	9.45732	6.05565	-1.65674	2.06197	-1.34191	1.5567	-0.728344	1.04402	-0.424291	0.638495	NA	0.00518124	NA	NA							CJ688843 Y.Ogihara unpublished cDNA library Wh_RDr Triticum aestivum cDNA clone whrd15j19 5', mRNA sequence [CJ688843]			Ta.43657	TC458122
A_99_P356796	8.32212	7.73809	9.49456	10.2722	9.9388	11.081	10.7866	10.5978	10.9641	9.78595	11.3191	10.613	-2.03534	2.45388	-1.44642	-1.01057	-1.02527	1.29507	-0.532491	-0.0151711	0.0103784	0.00379024	NA	NA	hypothetical protein SORBIDRAFT_08g020850 [Sorghum bicolor]_x0001_hypothetical protein SORBIDRAFT_08g020850 [Sorghum bicolor]	hypothetical protein OsI_01797 [Oryza sativa Indica Group]	0	0						Ta.46865	TC386290
A_99_P487232	5.75976	6.45363	7.12973	6.9299	5.8504	5.58291	6.88299	7.08242	4.53477	6.21417	6.04557	7.035	2.48911	-1.54893	1.78686	1.03341	1.31563	-0.631268	0.837423	0.0474195	0.0432123	NA	0.00511688	NA							Rep: Predicted protein - Ostreococcus lucimarinus (strain CCE9901), partial (6%) [TC425844]				TC425844
A_99_P000576	2.4716	2.4462	3.8878	3.11757	3.18487	5.80218	5.21727	2.61145	3.73416	2.85705	5.21177	4.15064	-1.46336	7.70144	1.00382	-2.90631	-0.549283	2.94513	0.00550222	-1.53919	NA	0.0319121	NA	NA	Os02g0188600 [Oryza sativa Japonica Group]_x0001_Os02g0188600 [Oryza sativa Japonica Group]	unknown protein [Oryza sativa Japonica Group]_x0001_hypothetical protein OsI_06172 [Oryza sativa Indica Group]_x0001_hypothetical protein OsJ_05683 [Oryza sativa Japonica Group]	2e-11	2e-11			WHE2301-2304_K06_K06ZS Wheat pre-anthesis spike cDNA library Triticum aestivum cDNA clone WHE2301-2304_K06_K06, mRNA sequence [BF482605]			Ta.309	TC431776
A_99_P119894	7.63924	7.59071	6.61073	7.04691	6.69331	6.22873	5.49275	6.26326	6.51332	7.2507	5.64182	6.8047	1.13287	-2.0307	-1.10885	-1.45543	0.179986	-1.02197	-0.149066	-0.541441	NA	0.00976131	NA	NA							CJ731962 Y.Ogihara unpublished cDNA library Wh_SH Triticum aestivum cDNA clone whsh5p01 5', mRNA sequence [CJ731962]			Ta.44083
A_99_P555822	11.6482	11.5902	10.6694	11.1913	11.1353	10.3239	10.161	10.4705	10.6273	11.5231	10.4497	10.5762	1.42207	-2.29618	-1.22156	-1.07597	0.507988	-1.19924	-0.288726	-0.105643	NA	0.00719121	NA	NA	expressed protein [Oryza sativa Japonica Group]_x0001_formiminotransferase-cyclodeaminase, putative, expressed [Oryza sativa (japonica cultivar-group)]	Os03g0582000 [Oryza sativa Japonica Group]_x0001_expressed protein [Oryza sativa Japonica Group]_x0001_formiminotransferase-cyclodeaminase, putative, expressed [Oryza sativa (japonica cultivar-group)]_x0001_Os03g0582000 [Oryza sativa Japonica Group]_x0001_hypothetical protein OsJ_11547 [Oryza sativa Japonica Group]	0	0			Rep: Ribulose bisphosphate carboxylase large chain - Doryanthes palmeri, partial (19%) [TC451101]			Ta.3025	TC451101
A_99_P100415	4.55556	5.30821	7.04018	6.87284	5.57468	8.19361	8.2782	6.63426	6.52745	5.6818	9.02915	6.22282	-1.93559	5.70337	-1.6829	1.33001	-0.952771	2.51182	-0.750952	0.411433	0.00512887	0.033853	NA	NA	Os06g0253100 [Oryza sativa Japonica Group]_x0001_RecName: Full=16.0 kDa heat shock protein, peroxisomal; Short=OsHsp16.0_x0001_putative heat shock protein [Oryza sativa Japonica Group]_x0001_Os06g0253100 [Oryza sativa Japonica Group]_x0001_hypothetical protein OsJ_20841 [Oryza sativa Japonica Group]	hypothetical protein SORBIDRAFT_10g009090 [Sorghum bicolor]_x0001_hypothetical protein SORBIDRAFT_10g009090 [Sorghum bicolor]	8.4e-45	2e-38			AZO2.110F05F010115 AZO2 Triticum aestivum cDNA clone AZO2110F05, mRNA sequence [CD868971]			Ta.37944	TC429150
A_99_P329666	6.84384	6.31249	3.91705	5.68912	7.1492	7.65744	5.05969	6.40024	7.7586	6.11417	5.16776	5.64872	-1.52563	2.91453	-1.07779	1.68357	-0.609405	1.54326	-0.108075	0.751522	0.028859	0.0050337	NA	NA	hypothetical protein OsI_35485 [Oryza sativa Indica Group]_x0001_S-domain receptor-like protein kinase family-1 [Oryza sativa Indica Group]	Os05g0165900 [Oryza sativa Japonica Group]_x0001_putative protein kinase [Oryza sativa Japonica Group]_x0001_Os05g0165900 [Oryza sativa Japonica Group]_x0001_unnamed protein product [Oryza sativa Japonica Group]	0	0							TC370892
A_99_P420342	9.31721	8.55584	9.92903	9.93006	9.95793	10.7722	10.3019	9.52858	10.5199	9.6937	10.2933	9.87924	-1.47629	2.11179	1.00596	-1.27514	-0.561977	1.07847	0.00856781	-0.350661	NA	0.00956268	NA	NA	gpi-anchored protein [Oryza sativa Indica Group]	putative GPI-anchored protein [Paspalum notatum]	3e-36	1e-35			Rep: Gpi-anchored protein - Oryza sativa subsp. indica (Rice), partial (57%) [TC380923]				TC380923	GO:0016023
A_99_P011754	11.4024	11.4722	11.2839	11.3934	12.1822	12.7999	12.1137	11.6921	13.3551	12.1502	12.3368	11.6867	-2.25466	1.56877	-1.16724	1.00374	-1.17291	0.649632	-0.223104	0.00538731	0.014208	0.00423958	NA	NA	unnamed protein product [Oryza sativa Japonica Group]	hypothetical protein OsI_08485 [Oryza sativa Indica Group]	3e-11	3e-11			CJ856658 Y. Ogihara unpublished cDNA library, whsctal Triticum aestivum cDNA clone whsctal37j19 5', mRNA sequence [CJ856658]			Ta.5124	TC377487
A_99_P103260	2.89637	2.22004	1.32129	2.03128	5.95495	6.27975	5.58326	7.84228	7.58627	7.50351	6.19965	4.45616	-3.09798	-2.33556	-1.53303	10.455	-1.63133	-1.22377	-0.616384	3.38612	NA	NA	NA	0.00543599	hypothetical protein OsI_33708 [Oryza sativa Indica Group]	transposon protein, putative, CACTA, En/Spm sub-class, expressed [Oryza sativa (japonica cultivar-group)]	5e-42	5e-42			Ta03_17g05_R Ta03_AAFC_ECORC_Fusarium_graminearum_inoculated_wheat_heads Triticum aestivum cDNA clone Ta03_17g05, mRNA sequence [BQ903693]			Ta.38932
A_99_P251661	12.0353	11.4425	13.0485	12.6095	13.3203	14.4829	14.1025	13.3154	14.0221	13.419	14.5807	13.2449	-1.62657	2.09061	-1.39303	1.05007	-0.701832	1.06393	-0.478229	0.0704803	NA	0.0018829	NA	NA	hypothetical protein LOC100277715 [Zea mays]_x0001_hypothetical protein [Zea mays]_x0001_unknown [Zea mays]_x0001_cell number regulator 2 [Zea mays]	Os02g0579800 [Oryza sativa Japonica Group]_x0001_putative ORFX [Oryza sativa Japonica Group]_x0001_Os02g0579800 [Oryza sativa Japonica Group]_x0001_hypothetical protein OsJ_07264 [Oryza sativa Japonica Group]	0	0			Rep: Os04g0461600 protein - Oryza sativa subsp. japonica (Rice), partial (77%) [TC448563]				TC448563
A_99_P245576	8.54993	8.6952	8.7901	8.7296	9.2505	10.6586	10.0566	8.88186	9.71184	9.46325	10.1469	8.59202	-1.37682	2.29006	-1.06454	1.2225	-0.461338	1.19538	-0.0902329	0.289835	NA	0.013018	NA	NA											TC426381
A_99_P258776	6.58889	6.08857	5.75135	3.23592	6.56231	7.12984	8.48738	7.19853	6.97796	7.0166	8.47896	5.44715	-1.3339	1.08166	1.00586	3.36679	-0.415651	0.113249	0.00842285	1.75138	NA	NA	NA	0.00408338	Os03g0734200 [Oryza sativa Japonica Group]_x0001_expressed protein [Oryza sativa (japonica cultivar-group)]_x0001_Os03g0734200 [Oryza sativa Japonica Group]_x0001_unnamed protein product [Oryza sativa Japonica Group]_x0001_hypothetical protein OsJ_12472 [Oryza sativa Japonica Group]	hypothetical protein [Zea mays]	8e-18	1e-17						Ta.6548	TC434821
A_99_P467172	7.11175	7.65396	7.89077	7.67999	8.41897	9.83951	8.8664	8.2107	9.4529	8.94872	9.21209	8.06139	-2.0476	1.85419	-1.27076	1.10904	-1.03393	0.890789	-0.345692	0.149313	0.00857807	0.00624264	NA	NA	hypothetical protein SORBIDRAFT_0507s002020 [Sorghum bicolor]_x0001_hypothetical protein SORBIDRAFT_0507s002020 [Sorghum bicolor]	hypothetical protein SORBIDRAFT_2540s002010 [Sorghum bicolor]_x0001_hypothetical protein SORBIDRAFT_2540s002010 [Sorghum bicolor]	2e-10	2e-10			Rep: Os07g0187900 protein - Oryza sativa subsp. japonica (Rice), partial (12%) [TC420492]				TC420492	GO:0005739
A_99_P218921	6.00988	5.81261	6.03907	5.76976	6.56241	7.86978	6.80862	5.79974	7.15738	6.76095	7.16407	5.87969	-1.51045	2.15672	-1.27939	-1.05698	-0.594974	1.10884	-0.355454	-0.0799451	NA	0.00607517	NA	NA	hypothetical protein OsI_10850 [Oryza sativa Indica Group]	hypothetical protein LOC100278612 [Zea mays]_x0001_hypothetical protein [Zea mays]	1e-24	8e-21			Rep: Chromosome chr18 scaffold_1, whole genome shotgun sequence - Vitis vinifera (Grape), partial (89%) [TC383180]			Ta.55670	TC383180
A_99_P187147	1.67304	1.47434	2.76392	1.82563	1.8932	4.32163	5.18005	4.14332	3.22319	1.47292	5.20771	3.23856	-2.514	7.20357	-1.01936	1.87222	-1.32998	2.84871	-0.0276575	0.904752	NA	0.00474718	NA	NA											TC456369
A_99_P464282	15.185	15.3054	16.5633	16.9041	16.4705	16.1911	16.424	17.6787	15.0415	15.4467	15.1933	17.3307	2.69254	1.67523	2.34673	1.27283	1.42897	0.744361	1.23065	0.34804	NA	NA	0.0138113	NA	LOC100285704 [Zea mays]_x0001_bundle sheath cell specific protein 1 [Zea mays]	hypothetical protein OsI_05322 [Oryza sativa Indica Group]	8e-20	5e-19			Rep: Bundle sheath cell specific protein 1 - Zea mays (Maize), partial (53%) [TC413275]			Ta.54745	TC413275
A_99_P274261	11.8818	11.61	11.8351	12.3734	12.6869	13.5817	12.7862	12.714	13.0309	12.4754	13.4122	12.8664	-1.26931	2.15294	-1.54331	-1.11139	-0.34404	1.10631	-0.626028	-0.152363	NA	0.0158052	NA	NA							Triticum aestivum clone wlmk4.pk0004.a4:fis, full insert mRNA sequence [BT009435]			Ta.15243
A_99_P136205	11.3622	11.0628	11.8856	12.0284	12.4165	13.9574	13.051	12.6347	13.019	12.1762	13.2444	12.586	-1.51832	3.43721	-1.14344	1.03428	-0.60248	1.78124	-0.19338	0.0486202	NA	0.00559787	NA	NA	hypothetical protein SORBIDRAFT_01g019630 [Sorghum bicolor]_x0001_hypothetical protein SORBIDRAFT_01g019630 [Sorghum bicolor]	putative peptide transport protein [Oryza sativa Japonica Group]	0	0			Triticum aestivum clone wlk1.pk0013.f1:fis, full insert mRNA sequence [BT009242]			Ta.49058	TC383538
A_99_P243141	11.4099	11.2218	11.5834	11.3041	12.1869	13.502	13.254	11.7188	12.5874	12.3696	13.6208	11.645	-1.31991	2.19213	-1.28947	1.05245	-0.400438	1.13234	-0.366773	0.0737562	NA	0.00226625	NA	NA	Os03g0385400 [Oryza sativa Japonica Group]_x0001_RecName: Full=Non-specific lipid transfer protein-like 1; Short=OsLTPL1; Flags: Precursor_x0001_protease inhibitor/seed storage/LTP family protein [Oryza sativa Japonica Group]_x0001_Protease inhibitor/seed storage/LTP family protein, expressed [Oryza sativa (japonica cultivar-group)]_x0001_Os03g0385400 [Oryza sativa Japonica Group]_x0001_non-speci…	hypothetical protein OsI_11845 [Oryza sativa Indica Group]	2e-18	3e-18			Rep: Ribose ABC transporter, ATP-binding protein - Burkholderia pseudomallei Pasteur 52237, partial (5%) [TC397734]			Ta.21998	TC396826
A_99_P507147	5.65452	4.91807	4.44648	2.58965	5.45014	5.99199	7.38766	6.03226	5.91134	5.77223	7.4185	4.38236	-1.37668	1.16454	-1.02161	3.13812	-0.461197	0.219764	-0.0308399	1.6499	NA	NA	NA	0.0171591	Os03g0734200 [Oryza sativa Japonica Group]_x0001_expressed protein [Oryza sativa (japonica cultivar-group)]_x0001_Os03g0734200 [Oryza sativa Japonica Group]_x0001_unnamed protein product [Oryza sativa Japonica Group]_x0001_hypothetical protein OsJ_12472 [Oryza sativa Japonica Group]	hypothetical protein [Zea mays]	8e-18	1e-17						Ta.6548	TC434821
A_99_P424462	9.51822	8.74942	10.0927	10.0864	10.3184	11.0837	10.6427	9.95363	10.8958	10.0686	10.7531	10.1507	-1.49217	2.02107	-1.07959	-1.14633	-0.577413	1.01512	-0.110477	-0.197024	NA	0.00588818	NA	NA	hypothetical protein LOC100217283 [Zea mays]_x0001_unknown [Zea mays]_x0001_GPI-anchored protein [Zea mays]_x0001_GPI-anchored protein [Zea mays]	Os02g0721700 [Oryza sativa Japonica Group]_x0001_unknown protein [Oryza sativa Japonica Group]_x0001_Os02g0721700 [Oryza sativa Japonica Group]_x0001_unnamed protein product [Oryza sativa Japonica Group]_x0001_unnamed protein product [Oryza sativa Japonica Group]_x0001_hypothetical protein OsJ_08187 [Oryza sativa Japonica Group]	2.9e-44	4.1e-44			Rep: Gpi-anchored protein - Oryza sativa subsp. indica (Rice), partial (53%) [TC384287]			Ta.36568	TC384287
A_99_P134320	1.8962	2.98847	2.03784	3.11324	1.53333	3.81462	4.06353	5.27133	2.579	4.09018	3.80457	4.66939	-2.06433	-1.21046	1.19661	1.51776	-1.04567	-0.275555	0.258955	0.601941	0.0484833	NA	NA	NA							Triticum aestivum clone wlm24.pk0013.d6:fis, full insert mRNA sequence [BT009323]			Ta.48535
A_99_P337481	8.84814	8.66315	8.99642	9.21993	10.3958	11.8922	11.1125	10.5446	10.78	10.5082	11.4245	10.5615	-1.30508	2.60989	-1.24141	-1.01179	-0.384137	1.38399	-0.311976	-0.0169086	NA	0.00639267	NA	NA	protein kinase [Zea mays]_x0001_protein kinase [Zea mays]	Os10g0136500 [Oryza sativa Japonica Group]_x0001_Putative protein kinase [Oryza sativa]_x0001_Protein kinase domain containing protein, expressed [Oryza sativa (japonica cultivar-group)]_x0001_Os10g0136500 [Oryza sativa Japonica Group]_x0001_unnamed protein product [Oryza sativa Japonica Group]	0	0			Rep: Protein kinase domain containing protein - Oryza sativa subsp. japonica (Rice), partial (40%) [TC371111]				TC371111
A_99_P462302	1.33225	1.33081	1.35313	1.32849	1.39143	4.35952	1.73423	1.4017	1.56812	1.52062	1.53028	1.68308	-1.13029	7.15475	1.15185	-1.21536	-0.176689	2.8389	0.203948	-0.281389	NA	0.00181864	NA	NA							Rep: IP09321p - Drosophila melanogaster (Fruit fly), partial (6%) [TC412043]				TC412043
A_99_P145737	2.67458	1.7039	2.24615	1.95043	3.91333	3.66309	4.8443	3.58063	5.10834	1.85447	5.02052	3.73557	-2.28947	3.50307	-1.12992	-1.11338	-1.19501	1.80862	-0.176214	-0.154941	NA	0.0121395	NA	NA	hypothetical protein OsJ_13961 [Oryza sativa Japonica Group]	Os04g0183500 [Oryza sativa Japonica Group]_x0001_OSJNBb0006L01.9 [Oryza sativa (japonica cultivar-group)]_x0001_Os04g0183500 [Oryza sativa Japonica Group]	0	0			CJ905038 Y. Ogihara unpublished cDNA library, whthkles Triticum aestivum cDNA clone whthkles37a15 5', mRNA sequence [CJ905038]			Ta.51740	TC410526
A_99_P286226	4.39608	4.11977	2.74674	2.60042	3.68389	2.43109	1.88328	1.46247	3.0793	4.63012	1.99151	2.16317	1.52054	-4.59171	-1.07791	-1.6253	0.604584	-2.19903	-0.108234	-0.700702	NA	0.0492594	NA	NA	Barperm1 [Hordeum vulgare subsp. vulgare]	thaumatin-like protein [Triticum aestivum]	0	0			Rep: Thaumatin-like protein - Cryptomeria japonica (Japanese cedar), partial (71%) [TC392118]				TC392118
A_99_P095970	6.47556	5.6286	5.15846	6.26194	4.93963	4.99309	4.19642	3.74127	5.2523	5.29996	4.29552	5.57435	-1.242	-1.23702	-1.07111	-3.56296	-0.312669	-0.306868	-0.0991092	-1.83308	NA	NA	NA	0.0382611	hypothetical protein SORBIDRAFT_01g010750 [Sorghum bicolor]_x0001_hypothetical protein SORBIDRAFT_01g010750 [Sorghum bicolor]	hypothetical protein OsI_13198 [Oryza sativa Indica Group]	0	0			FGAS071346 Triticum aestivum FGAS: Library 2 Gate 3 Triticum aestivum cDNA, mRNA sequence [CV776942]			Ta.36189	TC414550
A_99_P445327	7.63664	7.14242	6.02985	6.91413	6.2009	6.50371	4.59229	3.8868	6.52858	6.31254	4.66215	5.8376	-1.255	1.14169	-1.04962	-3.8659	-0.327684	0.191168	-0.0698614	-1.9508	NA	NA	NA	0.031819	RecName: Full=Ent-kaurene synthase-like 2; Short=OsKSL2	KSL2 [Oryza sativa Japonica Group]	0	0			Rep: Ent-kaurene synthase-like protein 1 - Hordeum vulgare var. distichum (Two-rowed barley), partial (24%) [TC400396]				TC400396
A_99_P414262	2.26099	1.62075	2.32471	2.47816	2.59997	5.58098	5.2495	4.82179	1.96231	3.65677	4.03569	3.63088	1.55581	3.79529	2.31949	2.28298	0.637667	1.92421	1.21381	1.19092	NA	0.00878639	NA	NA	leucine-rich repeat protein kinase-like [Oryza sativa Japonica Group]_x0001_leucine-rich repeat protein kinase-like [Oryza sativa Japonica Group]	hypothetical protein OsI_31027 [Oryza sativa Indica Group]	0	0			Rep: Serine/threonine-specific receptor protein kinase-like - Oryza sativa subsp. japonica (Rice), partial (23%) [TC375893]				TC375893	GO:0005739|GO:0016023
A_99_P114865	1.40359	1.76127	1.41754	2.19459	2.08789	3.69416	2.79138	3.23981	3.65785	3.14569	3.99775	2.69922	-2.96896	1.46253	-2.30757	1.45456	-1.56996	0.548469	-1.20637	0.540584	NA	NA	0.000607	NA	hypothetical protein SORBIDRAFT_06g003140 [Sorghum bicolor]_x0001_hypothetical protein SORBIDRAFT_06g003140 [Sorghum bicolor]	hypothetical protein SORBIDRAFT_06g003140 [Sorghum bicolor]_x0001_hypothetical protein SORBIDRAFT_06g003140 [Sorghum bicolor]	0	9e-41			FGAS030727 Triticum aestivum FGAS: Library 2 Gate 3 Triticum aestivum cDNA, mRNA sequence [DR741676]			Ta.42597	TC386416
A_99_P355396	10.3772	10.4074	10.2475	10.3082	11.0752	11.7087	11.0673	10.5901	12.2146	11.1236	11.2461	10.5816	-2.20304	1.50013	-1.13193	1.00591	-1.13949	0.585088	-0.178782	0.00850296	0.0100039	0.00539796	NA	NA	unnamed protein product [Oryza sativa Japonica Group]	hypothetical protein OsI_08485 [Oryza sativa Indica Group]	3e-11	3e-11			Rep: Anthocyanin biosynthetic gene regulator PAC1 - Zea mays (Maize), partial (15%) [TC439505]				TC439505
A_99_P285386	10.2374	9.72706	9.32376	9.32427	10.6994	11.2822	10.3123	9.57171	11.7048	10.3967	10.828	9.49588	-2.00756	1.84746	-1.42975	1.05396	-1.00544	0.885547	-0.515765	0.0758238	0.0204933	NA	NA	NA	hypothetical protein SORBIDRAFT_04g004910 [Sorghum bicolor]_x0001_hypothetical protein SORBIDRAFT_04g004910 [Sorghum bicolor]	LOC100284477 [Zea mays]_x0001_cell division control protein 50 [Zea mays]	0	0			Rep: LEM3 (Ligand-effect modulator 3)-like - Oryza sativa subsp. japonica (Rice), partial (58%) [TC433754]			Ta.8923	TC433754
A_99_P149432	3.22573	4.29658	4.89951	4.89133	4.02765	5.12318	5.6479	4.87433	5.24292	5.242	6.01722	5.19946	-2.32185	-1.08585	-1.29175	-1.25278	-1.21527	-0.118821	-0.369322	-0.32513	0.0355794	NA	NA	NA							CJ904219 Y. Ogihara unpublished cDNA library, whthkles Triticum aestivum cDNA clone whthkles34g07 5', mRNA sequence [CJ904219]			Ta.52650	TC420491
A_99_P144503	7.94999	7.84932	7.83504	7.78532	8.69455	9.10521	8.16958	7.94756	9.75583	8.20948	8.663	7.72302	-2.08678	1.86056	-1.40778	1.16841	-1.06128	0.895735	-0.49342	0.224541	0.02295	0.00880486	NA	NA	MAC/Perforin domain containing protein [Zea mays]_x0001_MAC/Perforin domain containing protein [Zea mays]	hypothetical protein LOC100383384 [Zea mays]_x0001_unknown [Zea mays]	0	0			CJ777726 Y. Ogihara unpublished cDNA library, whatl Triticum aestivum cDNA clone whatl23o12 5', mRNA sequence [CJ777726]			Ta.51434	TC391660
A_99_P464582	10.3212	9.49615	8.35638	9.10356	10.9122	11.844	10.0416	9.82492	11.4732	10.7896	10.3753	9.67622	-1.47531	2.07678	-1.26027	1.10857	-0.561022	1.05435	-0.333728	0.148699	NA	0.00719871	NA	NA	Os10g0101000 [Oryza sativa Japonica Group]_x0001_Putative receptor-like protein kinase [Oryza sativa Japonica Group]_x0001_Putative receptor-like protein kinase [Oryza sativa Japonica Group]_x0001_Protein kinase domain containing protein, expressed [Oryza sativa (japonica cultivar-group)]_x0001_Os10g0101000 [Oryza sativa Japonica Group]_x0001_hypothetical protein OsJ_30450 [Oryza sativa Japonica …	PREDICTED: hypothetical protein [Vitis vinifera]	0	0			Rep: Chromosome chr1 scaffold_5, whole genome shotgun sequence - Vitis vinifera (Grape), partial (24%) [TC377704]				TC377704
A_99_P357221	7.92153	7.42645	7.41371	7.46353	8.63498	9.61013	7.68135	7.72439	8.97929	7.9952	7.70066	7.68971	-1.26954	3.06297	-1.01348	1.02433	-0.344308	1.61493	-0.0193138	0.034677	NA	0.0107311	NA	NA							Rep: ABC-2 type transporter - Salinispora arenicola CNS-205, partial (6%) [TC439097]				TC439097
A_99_P307351	8.7729	9.46436	9.64014	9.92116	9.74424	12.726	12.5208	12.1219	11.0318	11.9629	12.9486	12.5165	-2.44108	1.69716	-1.34523	-1.31456	-1.28752	0.763123	-0.427848	-0.394583	0.0262747	NA	NA	NA	RecName: Full=Probable metal-nicotianamine transporter YSL12; AltName: Full=Protein YELLOW STRIPE LIKE 12; Short=OsYSL12_x0001_OSIGBa0153E02-OSIGBa0093I20.15 [Oryza sativa (indica cultivar-group)]	Os04g0524600 [Oryza sativa Japonica Group]_x0001_Os04g0524600 [Oryza sativa Japonica Group]_x0001_hypothetical protein OsJ_15514 [Oryza sativa Japonica Group]	0	0						Ta.46147	TC400285
A_99_P129230	6.18619	4.95282	5.06466	4.52887	7.30554	7.88749	6.55748	5.49483	7.77906	6.48239	7.06313	5.1084	-1.38849	2.64836	-1.41977	1.30715	-0.473514	1.4051	-0.505655	0.386425	NA	0.00459651	NA	NA	RecName: Full=Splicing factor U2af large subunit A; AltName: Full=U2 auxiliary factor 65 kDa subunit A; AltName: Full=U2 small nuclear ribonucleoprotein auxiliary factor large subunit A; Short=U2 snRNP auxiliary factor large subunit A_x0001_U2AF large subunit [Triticum aestivum]	unknown [Zea mays]	8e-12	0	U2AF large subunit	U2AF65a	Triticum aestivum U2AF large subunit (U2AF65a) mRNA, complete cds [DQ019636]		780665	Ta.47054	NP9351242
A_99_P278751	11.7598	12.4758	12.5972	12.6383	12.1016	11.9271	12.0122	12.8539	10.883	11.6118	10.9155	12.8008	2.32711	1.24432	2.13869	1.03754	1.21854	0.315363	1.09672	0.0531645	NA	NA	0.0125531	NA	hypothetical protein OsI_23598 [Oryza sativa Indica Group]	hypothetical protein SORBIDRAFT_10g023370 [Sorghum bicolor]_x0001_hypothetical protein SORBIDRAFT_10g023370 [Sorghum bicolor]	5e-44	3e-42						Ta.54846	TC414179
A_99_P160912	4.99627	5.39917	5.44884	5.18976	4.13954	4.32667	3.84881	3.4565	3.68589	4.65857	4.10086	4.63695	1.36951	-1.25867	-1.1909	-2.26647	0.453656	-0.331902	-0.252051	-1.18044	NA	NA	NA	0.0352827							FGAS063664 Triticum aestivum FGAS: Library 2 Gate 3 Triticum aestivum cDNA, mRNA sequence [CV769273]			Ta.1841	TC448914
A_99_P093810	7.6342	6.57479	4.33466	5.34062	8.54542	8.37604	10.1064	9.57738	8.65094	7.39848	8.98811	6.10417	-1.07589	1.96914	2.17084	11.1056	-0.105526	0.977565	1.11825	3.47322	NA	NA	NA	0.00660363	eukaryotic translation initiation factor 5A2 [Triticum aestivum]	eukaryotic translation initiation factor 5A1 [Triticum aestivum]_x0001_translation initiation factor 5A [Dasypyrum breviaristatum]_x0001_translation initiation factor 5A [Secale cereale]_x0001_translation initiation factor 5A [Aegilops tauschii]	2e-23	5e-23	pSBGer3 protein	pSBGer3	T.aestivum mRNA for germin-like protein 3 [Y09917]		543323	Ta.35388	TC451466
A_99_P358866	3.09918	4.69494	1.50594	3.52744	1.4798	2.3238	3.05583	4.56093	2.19676	1.8264	1.47775	1.72267	-1.64372	1.41167	2.98572	7.15154	-0.716964	0.497398	1.57808	2.83826	NA	NA	NA	0.0111155	unknown [Hordeum vulgare subsp. vulgare]	hypothetical protein OsI_07002 [Oryza sativa Indica Group]	1e-25	4e-19						Ta.31415
A_99_P254656	11.2986	10.865	9.94746	10.4373	11.6195	12.3609	11.1603	10.8339	12.8121	11.9313	11.6566	10.5094	-2.28573	1.34683	-1.41061	1.25222	-1.19266	0.429571	-0.496323	0.324492	0.0204933	NA	NA	NA	hypothetical protein SORBIDRAFT_02g037520 [Sorghum bicolor]_x0001_hypothetical protein SORBIDRAFT_02g037520 [Sorghum bicolor]	unknown [Zea mays]_x0001_unknown [Zea mays]_x0001_unknown [Zea mays]_x0001_unknown [Zea mays]	0	0			Triticum aestivum cDNA, clone: WT002_A20, cultivar: Chinese Spring [AK331659]			Ta.4656	TC392699
A_99_P167869	8.93278	8.74876	8.5715	8.23873	7.9087	6.03987	4.70278	6.81124	7.99041	8.00203	4.87697	6.36648	-1.05827	-3.89646	-1.12834	1.36109	-0.0817122	-1.96216	-0.174196	0.444757	NA	0.00532944	NA	NA	o-methyltransferase [Triticum aestivum]	o-methyltransferase [Triticum aestivum]	0	0	o-methyltransferase	omet	Triticum aestivum o-methyltransferase mRNA, complete cds [U76384]		543364	Ta.211	TC381404
A_99_P272976	2.5351	4.98336	6.39585	4.87929	2.43862	3.63605	4.82258	4.87064	2.94236	7.80473	6.57669	5.29403	-1.41789	-17.9845	-3.37318	-1.34107	-0.503744	-4.16868	-1.75411	-0.423382	NA	0.00891264	0.000195	NA	CBL-interacting protein kinase 3 isoform 2 [Oryza sativa Japonica Group]	CIPK-like protein 1, putative, expressed [Oryza sativa (japonica cultivar-group)]	0	0			Triticum aestivum cDNA, clone: WT002_M06, cultivar: Chinese Spring [AK331946]			Ta.28002	TC394498
A_99_P327316	2.53095	2.27558	2.2287	2.8405	4.52481	5.12927	4.13705	2.49081	5.97149	3.95204	4.57413	2.09153	-2.7258	2.26142	-1.35386	1.31884	-1.44668	1.17723	-0.437078	0.399272	0.0109588	NA	NA	NA
A_99_P566407	1.56589	2.13836	4.80719	2.29006	1.81741	3.93981	7.79054	5.36975	4.632	2.79137	6.74409	4.84464	-7.03519	2.21674	2.06543	1.43905	-2.81459	1.14844	1.04644	0.525115	0.00792035	NA	NA	NA											TC458552
A_99_P471612	8.62111	6.47181	2.95553	6.86984	9.26706	10.227	7.65856	8.92811	10.027	8.77807	7.91831	8.00389	-1.69339	2.73004	-1.19727	1.89765	-0.759918	1.44892	-0.259754	0.924214	NA	0.00200082	NA	0.0108473	putative amino acid permease [Aegilops tauschii]	putative amino acid permease [Triticum aestivum]	7e-40	6e-39			Triticum aestivum cDNA, clone: WT012_E13, cultivar: Chinese Spring [AK335187]			Ta.46087	TC417456
A_99_P320271	7.73048	7.64944	8.44931	7.63244	7.45093	6.1291	7.8432	7.58959	6.73514	7.16229	7.68507	7.83594	1.64237	-2.04654	1.11584	-1.1862	0.715782	-1.03319	0.158125	-0.246353	NA	0.00344272	NA	NA	hypothetical protein OsJ_08735 [Oryza sativa Japonica Group]	Os02g0798200 [Oryza sativa Japonica Group]_x0001_RING-H2 zinc finger protein-like [Oryza sativa Japonica Group]_x0001_Os02g0798200 [Oryza sativa Japonica Group]_x0001_unnamed protein product [Oryza sativa Japonica Group]_x0001_unnamed protein product [Oryza sativa Japonica Group]	9e-20	9e-20			Rep: RING-H2 zinc finger protein-like - Oryza sativa subsp. japonica (Rice), partial (23%) [TC437541]				TC437541
A_99_P432322	10.9323	11.765	14.0751	12.5299	11.9714	12.2977	12.519	12.2378	13.378	11.5509	12.9451	12.1612	-2.65124	1.67803	-1.34364	1.0545	-1.40667	0.746765	-0.426144	0.0765533	0.0301457	NA	NA	NA	hypothetical protein SORBIDRAFT_02g032640 [Sorghum bicolor]_x0001_hypothetical protein SORBIDRAFT_02g032640 [Sorghum bicolor]	Os09g0558900 [Oryza sativa Japonica Group]_x0001_putative NADPH-cytochrome P450 oxydoreductase isoform 3 [Oryza sativa Japonica Group]_x0001_Os09g0558900 [Oryza sativa Japonica Group]	0	0			Rep: Cytochrome P450 reductase - Triticum aestivum (Wheat), partial (32%) [TC390317]				TC390317
A_99_P203546	8.81962	8.94895	8.24352	9.02313	8.49712	7.27185	8.08714	7.96716	7.3049	7.54472	6.93211	8.54689	2.28505	-1.20821	2.22688	-1.49457	1.19222	-0.272874	1.15502	-0.579728	NA	NA	0.0190383	NA	pollen-specific protein SF3 [Zea mays]_x0001_pollen-specific protein SF3 [Zea mays]_x0001_pollen-specific protein SF3 [Zea mays]_x0001_pollen-specific protein SF3 [Zea mays]_x0001_unknown [Zea mays]	hypothetical protein SORBIDRAFT_08g016450 [Sorghum bicolor]_x0001_hypothetical protein SORBIDRAFT_08g016450 [Sorghum bicolor]	0	0						Ta.54859	TC371783
A_99_P428297	5.19063	5.71747	5.19521	4.9279	6.55766	6.73992	5.87721	4.1945	7.78699	5.98934	6.69467	4.6532	-2.34458	1.68246	-1.7623	-1.3743	-1.22933	0.750576	-0.817463	-0.458693	0.00552975	NA	NA	NA	Os04g0516600 [Oryza sativa Japonica Group]_x0001_OSJNBb0072M01.18 [Oryza sativa (japonica cultivar-group)]_x0001_Os04g0516600 [Oryza sativa Japonica Group]_x0001_OSIGBa0145M07.1 [Oryza sativa (indica cultivar-group)]_x0001_unnamed protein product [Oryza sativa Japonica Group]_x0001_unnamed protein product [Oryza sativa Japonica Group]_x0001_hypothetical protein OsI_16646 [Oryza sativa Indica Grou…	L-allo-threonine aldolase [Zea mays]	0	0			Rep: L-allo-threonine aldolase-related protein - Solanum tuberosum (Potato), partial (77%) [TC422993]				TC422993	GO:0004793|GO:0005575|GO:0006567
A_99_P367447	9.53132	10.1613	11.4275	11.062	10.5562	12.3873	12.5903	12.3586	11.6324	11.0898	13.2298	12.0824	-2.10837	2.4581	-1.55776	1.21097	-1.07613	1.29754	-0.639469	0.27616	NA	0.0162921	NA	NA	hypothetical protein SORBIDRAFT_09g007450 [Sorghum bicolor]_x0001_hypothetical protein SORBIDRAFT_09g007450 [Sorghum bicolor]	Sugar transporter family protein, expressed [Oryza sativa (japonica cultivar-group)]	0	0							TC440022
A_99_P231316	5.26012	4.68327	1.48666	2.62293	5.1338	4.30373	1.62113	2.43832	4.59632	4.76085	3.25652	2.19757	1.45143	-1.3728	-3.10672	1.18161	0.537478	-0.457123	-1.63539	0.24075	NA	NA	0.00258279	NA	OSE3 [Oryza sativa Indica Group]_x0001_hypothetical protein OsI_10207 [Oryza sativa Indica Group]	hypothetical protein [Zea mays]	0.0003	0.0004			Rep: AGAP009230-PA - Anopheles gambiae str. PEST, partial (9%) [TC412908]				TC412908
A_99_P423387	7.92314	7.27986	8.65861	8.45183	8.99313	10.4134	9.95349	9.06702	9.88517	9.17273	10.3914	9.15187	-1.85579	2.36312	-1.3546	-1.06058	-0.892036	1.24069	-0.437863	-0.0848475	NA	0.00199913	NA	NA	hypothetical protein LOC100277715 [Zea mays]_x0001_hypothetical protein [Zea mays]_x0001_unknown [Zea mays]_x0001_cell number regulator 2 [Zea mays]	Os02g0579800 [Oryza sativa Japonica Group]_x0001_putative ORFX [Oryza sativa Japonica Group]_x0001_Os02g0579800 [Oryza sativa Japonica Group]_x0001_hypothetical protein OsJ_07264 [Oryza sativa Japonica Group]	0	0			Rep: Os04g0461600 protein - Oryza sativa subsp. japonica (Rice), partial (76%) [TC383498]				TC383498	GO:0000786|GO:0003674|GO:0003677|GO:0005575|GO:0005634|GO:0006334|GO:0007076|GO:0007283|GO:0008150
A_99_P058026	6.93513	7.14377	6.78622	7.01277	7.96082	8.75831	8.32431	7.47838	9.24937	8.14155	8.66631	7.40113	-2.44283	1.53342	-1.26752	1.05501	-1.28855	0.616754	-0.342003	0.077251	0.0101229	0.00529419	NA	NA	hypothetical protein SORBIDRAFT_04g030750 [Sorghum bicolor]_x0001_hypothetical protein SORBIDRAFT_04g030750 [Sorghum bicolor]	hypothetical protein LOC100193352 [Zea mays]_x0001_unknown [Zea mays]	0	0			CJ727167 Y.Ogihara unpublished cDNA library Wh_VSCB Triticum aestivum cDNA clone whvs16j11 5', mRNA sequence [CJ727167]			Ta.21323	TC404503
A_99_P439242	5.43637	5.91731	8.10713	5.53761	7.70582	10.3235	9.14922	7.47725	9.13124	7.0054	10.2723	6.34384	-2.68593	9.97368	-2.17816	2.19376	-1.42542	3.31813	-1.12311	1.13341	0.00843583	NA	NA	NA	17.4 kDa heat-shock protein [Triticum turgidum subsp. durum]	17.6kDa heat-shock protein [Triticum turgidum subsp. durum]	0	0			Rep: 17.6kDa heat-shock protein - Triticum turgidum subsp. dicoccon, complete [TC395745]			Ta.28083	TC395745
A_99_P065790	5.52846	5.33833	6.01095	5.31735	4.05371	3.93907	4.09326	3.27187	3.48845	2.65919	2.38621	3.32619	1.47966	2.42819	3.26492	-1.03837	0.565261	1.27988	1.70705	-0.0543213	NA	NA	0.000742	NA	hypothetical protein LOC100274993 [Zea mays]_x0001_hypothetical protein [Zea mays]		1e-05				FGAS029293 Triticum aestivum FGAS: Library 6 CAP GATE 1 Triticum aestivum cDNA, mRNA sequence [CK217291]			Ta.25615
A_99_P411447	13.398	13.4904	13.4101	13.4167	14.0207	14.2214	14.7992	13.7116	15.0433	13.9555	15.1021	13.3922	-2.03154	1.20233	-1.2336	1.24786	-1.02257	0.265831	-0.302879	0.319454	0.0243072	NA	NA	NA	putative phosphogluconate dehydrogenase [Oryza sativa Japonica Group]	Os06g0111500 [Oryza sativa Japonica Group]_x0001_cytosolic 6-phosphogluconate dehydrogenase [Oryza sativa Japonica Group]_x0001_putative phosphogluconate dehydrogenase [Oryza sativa Japonica Group]_x0001_Os06g0111500 [Oryza sativa Japonica Group]_x0001_hypothetical protein OsJ_19864 [Oryza sativa Japonica Group]_x0001_unnamed protein product [Oryza sativa Japonica Group]	0	0			Rep: 6-phosphogluconate dehydrogenase, decarboxylating - Oryza sativa (Rice), partial (38%) [TC373483]				TC373483
A_99_P316146	4.14292	4.39993	4.47302	4.14098	2.44216	2.63185	4.3939	3.94323	2.78784	3.66797	4.68529	4.92922	-1.27075	-2.05071	-1.22382	-1.98066	-0.345681	-1.03612	-0.291388	-0.985982	NA	0.00882349	NA	NA	LOC100281134 [Zea mays]_x0001_mutant cincinnata [Zea mays]	hypothetical protein SORBIDRAFT_03g001940 [Sorghum bicolor]_x0001_hypothetical protein SORBIDRAFT_03g001940 [Sorghum bicolor]	4e-41	8e-40			Rep: Transcription factor PCF5 - Oryza sativa subsp. japonica (Rice), partial (12%) [TC379794]				TC379794
A_99_P455927	6.47883	5.45206	4.29494	5.12708	7.21793	7.62046	6.3873	5.42654	8.24789	7.03884	6.84785	5.50553	-2.04196	1.49653	-1.37607	-1.05628	-1.02996	0.581621	-0.460552	-0.0789967	0.021751	NA	NA	NA	hypothetical protein OsJ_20368 [Oryza sativa Japonica Group]	hypothetical protein SORBIDRAFT_10g005690 [Sorghum bicolor]_x0001_hypothetical protein SORBIDRAFT_10g005690 [Sorghum bicolor]	0	0			Rep: Formin homology 2 domain-containing protein-like - Oryza sativa subsp. japonica (Rice), partial (49%) [TC407715]				TC407715
A_99_P516112	9.05494	7.72708	7.56485	9.34569	9.34762	9.89304	9.42527	9.42242	10.5183	9.64146	9.52708	9.68098	-2.25122	1.19051	-1.07312	-1.19629	-1.17071	0.251578	-0.101816	-0.258562	0.014114	NA	NA	NA											TC438811
A_99_P098440	10.1274	9.7645	9.03983	9.20298	8.80552	8.68063	8.56786	7.26279	8.79184	9.07131	8.26492	8.80498	1.00953	-1.31101	1.23365	-2.91236	0.0136786	-0.39068	0.302938	-1.54219	NA	NA	NA	0.0492976	unknown [Zea mays]_x0001_FK506 binding protein [Zea mays]	unnamed protein product [Oryza sativa Japonica Group]_x0001_hypothetical protein OsJ_22993 [Oryza sativa Japonica Group]	0	0			SCL034.C12R990602 ITEC SCL Wheat Leaf Library Triticum aestivum cDNA clone SCL034.C12, mRNA sequence [BE418479]			Ta.37200	TC379453
A_99_P516227	6.01609	5.72503	5.77234	5.98582	8.06742	9.90652	8.13342	6.67177	9.69302	8.36573	8.77815	6.65647	-3.08569	2.90953	-1.56345	1.01066	-1.62559	1.54079	-0.644733	0.0152969	0.00869761	NA	NA	NA	hypothetical protein LOC100274079 [Zea mays]_x0001_unknown [Zea mays]	hypothetical protein LOC100274079 [Zea mays]_x0001_unknown [Zea mays]	1e-21	1e-05						Ta.51433	TC410848
A_99_P443407	6.15228	6.25315	6.95649	6.25333	7.0592	7.64301	8.31578	6.8188	8.38858	6.54607	8.38932	6.39665	-2.51295	2.13901	-1.0523	1.33992	-1.32938	1.09695	-0.0735455	0.422145	0.0179731	0.00183298	NA	NA	hypothetical protein SORBIDRAFT_04g031670 [Sorghum bicolor]_x0001_hypothetical protein SORBIDRAFT_04g031670 [Sorghum bicolor]	hypothetical protein LOC100304002 [Zea mays]_x0001_hypothetical protein [Zea mays]	1e-17	1e-15			Rep: Predicted protein - Monosiga brevicollis MX1, partial (6%) [TC398966]				TC398966
A_99_P361766	4.938	4.05915	5.47736	5.15345	4.50838	3.18674	3.77212	3.01529	2.34641	3.16822	3.10904	2.59061	4.47524	1.01292	1.58346	1.34228	2.16197	0.0185149	0.663081	0.424683	0.0105439	NA	NA	NA	hypothetical protein OsI_27361 [Oryza sativa Indica Group]	Os07g0681600 [Oryza sativa Japonica Group]_x0001_putative ATP-dependent DNA helicase recQ [Oryza sativa Japonica Group]_x0001_Os07g0681600 [Oryza sativa Japonica Group]_x0001_unnamed protein product [Oryza sativa Japonica Group]	0	0			Rep: Chromosome chr6 scaffold_3, whole genome shotgun sequence - Vitis vinifera (Grape), partial (8%) [TC444789]				TC444789
A_99_P302456	3.63223	3.62682	3.64659	2.96143	4.57295	5.63551	5.11992	4.63322	5.15978	4.56362	5.38337	3.73224	-1.50195	2.10219	-1.20035	1.86735	-0.586836	1.07189	-0.263451	0.900989	NA	0.00319802	NA	NA	OSIGBa0157K09-H0214G12.23 [Oryza sativa (indica cultivar-group)]	Os04g0512400 [Oryza sativa Japonica Group]_x0001_OSJNBa0004N05.16 [Oryza sativa (japonica cultivar-group)]_x0001_Os04g0512400 [Oryza sativa Japonica Group]_x0001_unnamed protein product [Oryza sativa Japonica Group]_x0001_hypothetical protein OsI_16617 [Oryza sativa Indica Group]_x0001_hypothetical protein OsJ_15441 [Oryza sativa Japonica Group]	0	0						Ta.7387	TC378460
A_99_P510492	1.6878	4.2014	5.73773	4.01077	2.12559	1.97749	3.90875	3.20766	1.91797	3.37432	4.33255	4.00505	1.15478	-2.63321	-1.34146	-1.73796	0.20762	-1.39682	-0.423809	-0.797395	NA	0.019142	NA	NA	hypothetical protein OsI_11332 [Oryza sativa Indica Group]	Os03g0319400 [Oryza sativa Japonica Group]_x0001_RecName: Full=CBL-interacting protein kinase 31; AltName: Full=OsCIPK31; Short=OsCK1_x0001_CIPK-like protein [Oryza sativa Japonica Group]_x0001_CIPK-like protein 1, putative, expressed [Oryza sativa (japonica cultivar-group)]_x0001_Os03g0319400 [Oryza sativa Japonica Group]_x0001_CBL-interacting protein kinase 3 [Oryza sativa Japonica Group]_x0001…	6e-27	6e-27							TC436292
A_99_P310436	6.80662	7.63432	7.8565	7.5823	6.09537	5.85878	6.75005	6.78415	5.80206	7.04745	6.99244	6.93602	1.22545	-2.27943	-1.18295	-1.11101	0.293312	-1.18867	-0.242385	-0.151865	NA	0.00220433	NA	NA
A_99_P409857	8.37763	7.06645	6.40252	7.0678	8.95888	9.35684	8.50911	7.64984	9.95115	8.29516	8.74148	7.41012	-1.9893	2.08736	-1.17476	1.18076	-0.992264	1.06168	-0.232371	0.239721	0.0137757	0.00719121	NA	NA	hypothetical protein OsI_26346 [Oryza sativa Indica Group]	hypothetical protein OsI_26339 [Oryza sativa Indica Group]	0	0							TC374053
A_99_P322421	9.14053	9.01208	10.5293	10.1502	10.2253	12.7586	12.1386	11.3063	11.6822	10.892	12.8205	11.3375	-2.74522	3.64695	-1.6043	-1.02183	-1.45692	1.86669	-0.681945	-0.0311518	NA	0.00540449	NA	NA	hypothetical protein OsI_29139 [Oryza sativa Indica Group]	hypothetical protein SORBIDRAFT_07g019510 [Sorghum bicolor]_x0001_hypothetical protein SORBIDRAFT_07g019510 [Sorghum bicolor]	0	0			Rep: ATATH15 (ABC2 homolog 15); ATPase, coupled to transmembrane movement of substances - Arabidopsis thaliana, partial (16%) [TC380909]				TC380909
A_99_P302811	7.14594	7.35362	7.1582	7.23062	7.89439	10.3884	9.56635	7.73689	8.6987	8.63886	9.40393	7.72832	-1.7463	3.36248	1.11916	1.00596	-0.804305	1.74953	0.162413	0.0085721	NA	0.0165101	NA	NA	Os01g0876400 [Oryza sativa Japonica Group]_x0001_Os01g0876400 [Oryza sativa Japonica Group]	membrane protein CH1-like [Oryza sativa Japonica Group]_x0001_unnamed protein product [Oryza sativa Japonica Group]_x0001_unnamed protein product [Oryza sativa Japonica Group]_x0001_hypothetical protein OsJ_04271 [Oryza sativa Japonica Group]	0	0			Rep: Chromosome chr18 scaffold_61, whole genome shotgun sequence - Vitis vinifera (Grape), partial (11%) [TC375017]				TC375017
A_99_P341476	4.10942	4.4872	3.31626	4.22222	5.05897	6.74995	6.35742	4.71939	6.09755	5.48913	6.4702	4.72427	-2.05421	2.39633	-1.08131	-1.00339	-1.03858	1.26083	-0.112777	-0.00487661	0.0221432	NA	NA	NA	hypothetical protein OsI_04641 [Oryza sativa Indica Group]	hypothetical protein OsJ_04272 [Oryza sativa Japonica Group]	0	0			Rep: Galactosyltransferase-like protein - Oryza sativa subsp. japonica (Rice), partial (65%) [TC410905]				TC410905
A_99_P165052	5.23088	3.6935	3.68206	3.42762	7.3692	6.92771	10.1796	8.93355	6.50632	6.63588	9.09151	5.08018	1.81866	1.22419	2.12597	14.4538	0.862876	0.291832	1.08812	3.85337	NA	NA	NA	0.0151808	germin-like protein 2 [Triticum aestivum]	germin-like protein 2 [Triticum aestivum]	0	0	germin protein precursor	LOC543498	Triticum aestivum germin protein precursor, mRNA, complete cds [M21962]		543498	Ta.48534	TC377253
A_99_P410467	2.51333	1.75094	1.83293	3.59376	4.74009	3.22391	6.72313	9.29325	4.28179	3.98656	6.32065	5.54186	1.37392	-1.6966	1.32177	13.4674	0.4583	-0.762646	0.402473	3.7514	NA	NA	NA	0.0200896	hypothetical protein EAG_02773 [Camponotus floridanus]	hypothetical protein EAG_02773 [Camponotus floridanus]	6e-12	2e-09			Rep: COG0642: Signal transduction histidine kinase - Nostoc punctiforme PCC 73102, partial (3%) [TC372569]				TC415512
A_99_P119849	5.7054	5.7106	5.45283	5.68594	4.89956	4.4614	5.03521	4.0001	4.81018	4.51894	3.8887	4.11927	1.06391	-1.04069	2.21378	-1.08611	0.0893784	-0.057539	1.14651	-0.119168	NA	NA	0.0192851	NA							CJ678810 Y.Ogihara unpublished cDNA library Wh_OKCS Triticum aestivum cDNA clone whok14b02 5', mRNA sequence [CJ678810]			Ta.44070	TC410356
A_99_P555242	5.03528	4.68609	4.62197	5.36601	5.44059	6.64673	7.26143	6.80378	7.16546	5.17198	7.70752	6.50245	-3.30551	2.77936	-1.36234	1.23228	-1.72487	1.47475	-0.446082	0.301329	NA	0.00923485	NA	NA	iron/ascorbate-dependent oxidoreductase [Hordeum vulgare]	Os06g0176700 [Oryza sativa Japonica Group]_x0001_Os06g0176700 [Oryza sativa Japonica Group]	7e-38	6e-27			Rep: Iron/ascorbate-dependent oxidoreductase - Hordeum vulgare (Barley), partial (28%) [TC454260]			Ta.55698	TC454260
A_99_P311111	8.51086	8.67239	8.4665	7.90615	9.26995	10.4213	10.1726	10.1201	10.658	10.448	10.7479	10.2083	-2.61722	-1.01866	-1.48993	-1.06307	-1.38804	-0.0266762	-0.575248	-0.0882368	0.00792035	NA	NA	NA
A_99_P524272	4.97389	6.11227	7.89173	7.03124	2.15837	4.59606	6.34533	4.86388	3.23817	4.96659	6.11422	6.49828	-2.11374	-1.29282	1.17374	-3.10459	-1.0798	-0.370524	0.23111	-1.6344	NA	NA	NA	0.0476363							Rep: Homoserine kinase - Shewanella baltica OS223, partial (5%) [TC442223]			Ta.22120	TC442223
A_99_P149352	11.4891	11.1919	10.351	10.1799	10.9367	10.1097	9.8226	10.0293	10.5803	11.1186	10.0259	9.75054	1.28023	-2.01229	-1.1513	1.21316	0.3564	-1.00883	-0.203265	0.278774	NA	0.0111583	NA	NA							CJ850340 Y. Ogihara unpublished cDNA library, whsctal Triticum aestivum cDNA clone whsctal15d23 5', mRNA sequence [CJ850340]			Ta.52634	TC457140
A_99_P133260	2.77367	2.54751	2.02397	3.46006	3.57128	4.98449	4.09874	2.92669	4.86938	3.9025	4.35074	3.41299	-2.45904	2.11695	-1.19085	-1.40084	-1.2981	1.08199	-0.251993	-0.486297	NA	0.00281116	NA	NA	hypothetical protein LOC100381837 [Zea mays]_x0001_unknown [Zea mays]	hypothetical protein SORBIDRAFT_04g029020 [Sorghum bicolor]_x0001_hypothetical protein SORBIDRAFT_04g029020 [Sorghum bicolor]	4e-33	3e-32						Ta.10031	TC396397
A_99_P428987	7.27958	8.25491	8.5076	9.71357	7.17177	6.34159	8.08171	9.36545	5.8893	6.92485	6.97918	9.76707	2.43256	-1.49823	2.14731	-1.32099	1.28247	-0.583257	1.10253	-0.401617	0.0282371	NA	0.00774099	NA	hypothetical protein LOC100275221 [Zea mays]_x0001_hypothetical protein [Zea mays]	hypothetical protein OsI_38469 [Oryza sativa Indica Group]	5e-31	2e-30			Rep: Expressed protein - Oryza sativa subsp. japonica (Rice), partial (82%) [TC387646]				TC387646
A_99_P552752	7.44231	7.26623	8.51636	8.86598	8.30541	9.89973	10.4777	9.95189	9.6438	8.87005	10.715	10.1567	-2.52869	2.04157	-1.17878	-1.15253	-1.33839	1.02968	-0.237294	-0.20481	0.00932078	0.00374811	NA	NA	hypothetical protein LOC100274555 [Zea mays]_x0001_unknown [Zea mays]	Os01g0734800 [Oryza sativa Japonica Group]_x0001_putative glucosyltransferase [Oryza sativa Japonica Group]_x0001_Os01g0734800 [Oryza sativa Japonica Group]_x0001_hypothetical protein OsI_03644 [Oryza sativa Indica Group]_x0001_hypothetical protein OsJ_03366 [Oryza sativa Japonica Group]_x0001_unnamed protein product [Oryza sativa Japonica Group]_x0001_unnamed protein product [Oryza sativa Japoni…	2.8e-45	9.8e-45							TC453245	GO:0005739
A_99_P339856	12.1425	10.85	10.394	11.1556	11.4988	9.20331	8.15696	9.65375	11.5068	10.4093	9.1455	9.79092	-1.00558	-2.30695	-1.98418	-1.09974	-0.00802803	-1.20599	-0.988544	-0.137163	NA	0.0056389	NA	NA
A_99_P195003	6.78651	7.21853	5.9088	7.00969	6.33239	5.91029	6.46627	6.34001	6.48464	6.22296	5.23774	6.50726	-1.1113	-1.24201	2.34328	-1.12291	-0.152253	-0.312674	1.22853	-0.167248	NA	NA	0.017081	NA	hypothetical protein SORBIDRAFT_01g038640 [Sorghum bicolor]_x0001_hypothetical protein SORBIDRAFT_01g038640 [Sorghum bicolor]	beta3-glucuronyltransferase [Zea mays]_x0001_beta3-glucuronyltransferase [Zea mays]	7e-29	1e-28	xylan synthase-like	gt43	Triticum aestivum mRNA for putative xylan synthase (gt43 gene) [AM701827]		100125730	Ta.63121	TC419425
A_99_P158407	10.8071	10.4195	10.9907	10.8636	11.6113	12.4841	11.6684	11.3299	12.7201	11.3944	12.039	10.9558	-2.15662	2.12837	-1.29292	1.29597	-1.10877	1.08975	-0.370629	0.374033	0.0100726	0.0105775	NA	NA	NADP-dependent malic enzyme [Triticum aestivum]	NADP-dependent malic enzyme [Zea mays]_x0001_NADP-dependent malic enzyme [Zea mays]	1e-11	6e-11	NADP-dependent malic enzyme	LOC100137005	Triticum aestivum NADP-dependent malic enzyme mRNA, complete cds [EU082065]		100137005	Ta.54765	TC410333
A_99_P007916	4.65777	4.32161	4.34334	5.11292	5.67976	7.08183	5.44974	4.29471	7.29549	5.69322	5.83624	4.91763	-3.06467	2.61826	-1.30722	-1.53999	-1.61573	1.38861	-0.386498	-0.622921	0.014972	0.00207369	NA	NA							BJ248089 Y. Ogihara unpublished cDNA library, Wh_f Triticum aestivum cDNA clone whf4n08 5', mRNA sequence [BJ248089]			Ta.3819	TC400675
A_99_P012604	1.76052	1.69619	1.69803	1.70112	3.72328	5.54204	5.48097	2.98744	6.06746	3.74365	5.87675	1.73747	-5.07772	3.47833	-1.31565	2.37838	-2.34418	1.7984	-0.395779	1.24998	NA	0.00761079	NA	0.0166807							Rep: Reversibly glycosylated polypeptide - Triticum aestivum (Wheat), partial (63%) [TC438302]			Ta.135	TC438302
A_99_P437157	9.66027	8.05483	7.67358	8.18966	7.81625	6.10922	6.22903	5.66149	7.94315	7.20393	6.49833	7.77656	-1.09194	-2.13569	-1.20522	-4.3321	-0.1269	-1.0947	-0.269295	-2.11507	NA	NA	NA	0.0447558	Os04g0457000 [Oryza sativa Japonica Group]_x0001_OSJNBa0036B21.6 [Oryza sativa (japonica cultivar-group)]_x0001_Os04g0457000 [Oryza sativa Japonica Group]_x0001_hypothetical protein OsI_16135 [Oryza sativa Indica Group]_x0001_hypothetical protein OsI_16138 [Oryza sativa Indica Group]_x0001_unnamed protein product [Oryza sativa Japonica Group]	H0523F07.10 [Oryza sativa (indica cultivar-group)]	1e-08	0			Rep: Chloroplast pigment-binding protein CP24 - Nicotiana tabacum (Common tobacco), partial (82%) [TC394184]			Ta.25600	TC394184
A_99_P061193	1.82482	1.74024	1.76989	1.7907	7.25595	7.48825	6.95294	8.31925	1.7332	1.94794	1.73289	1.6997	45.9741	46.5371	37.2729	98.3297	5.52275	5.54031	5.22006	6.61956	0.00883336	0.00145145	0.000276	4.22e-05	ES2A [Hordeum vulgare]	ES2A [Hordeum vulgare]	5e-41	5e-41			wlm96.pk027.j7 wlm96 Triticum aestivum cDNA clone wlm96.pk027.j7 5' end, mRNA sequence [CA684802]			Ta.22642
A_99_P009936	1.58703	1.59455	1.59531	1.57569	3.52623	3.89126	3.05536	4.36271	1.62264	1.63675	1.59213	1.6212	3.74143	4.7717	2.75725	6.68769	1.90359	2.2545	1.46323	2.74151	NA	0.00581584	NA	0.00720471							FGAS070709 Triticum aestivum FGAS: Library 2 Gate 3 Triticum aestivum cDNA, mRNA sequence [CV776305]			Ta.4511
A_99_P000281	14.9561	14.4616	14.3436	13.738	14.6258	13.8747	12.6589	15.1338	14.937	13.6094	12.5546	13.357	-1.24076	1.20187	1.07503	3.42667	-0.311218	0.265286	0.104371	1.77681	NA	NA	NA	0.00660363	RecName: Full=Cold-shock protein CS120_x0001_cold acclimation protein WCS120 [Triticum aestivum]	cold-specific protein	3e-14	3e-14	cor39 protein	cor39	Triticum aestivum COR39 (cor39) mRNA, complete cds [AF058794]		543371	Ta.182	TC370739
A_99_P520907	7.2082	6.86011	7.93229	7.29956	7.08288	6.4158	6.87422	5.77509	6.04941	6.10507	6.3725	5.78992	2.04694	1.24034	1.41591	-1.01033	1.03347	0.310734	0.501725	-0.0148325	0.0431037	NA	NA	NA										Ta.27954	TC440928
A_99_P545407	6.2789	6.20237	6.65916	6.37175	5.26432	4.471	5.10667	5.01151	5.53945	5.83439	5.32896	5.60196	-1.2101	-2.57288	-1.16659	-1.50571	-0.275132	-1.36338	-0.222291	-0.590445	NA	0.0415852	NA	NA							Rep: Possible OmpA family member precursor - Rhodopseudomonas palustris, partial (5%) [TC450536]				TC450536
A_99_P339466	7.27822	7.09243	6.91251	7.14535	7.40956	8.13381	7.23284	6.88621	8.79595	7.6278	7.7446	7.29838	-2.61423	1.42012	-1.42579	-1.33069	-1.38639	0.506014	-0.511763	-0.412177	0.0252101	NA	0.00549034	NA							Rep: Anthocyanin biosynthetic gene regulator PAC1 - Zea mays (Maize), partial (6%) [TC420976]				TC420976
A_99_P246561	9.7303	9.11861	8.91852	9.18285	10.4954	11.5008	10.6916	9.21842	11.5074	10.2833	10.9679	9.08279	-2.01677	2.32538	-1.21107	1.09857	-1.01205	1.21747	-0.276277	0.135631	0.00856893	NA	NA	NA	hypothetical protein SORBIDRAFT_03g009470 [Sorghum bicolor]_x0001_hypothetical protein SORBIDRAFT_03g009470 [Sorghum bicolor]	hypothetical protein SORBIDRAFT_03g005166 [Sorghum bicolor]_x0001_hypothetical protein SORBIDRAFT_03g005166 [Sorghum bicolor]	0	0			Rep: Os03g0733800 protein - Oryza sativa subsp. japonica (Rice), partial (34%) [TC370272]			Ta.55465	TC370272
A_99_P295051	3.67142	2.29739	3.95512	2.10274	1.70189	1.9194	1.76393	6.18196	2.31045	2.96262	1.90528	1.67739	-1.52474	-2.06082	-1.10294	22.6992	-0.608565	-1.04322	-0.141354	4.50457	NA	NA	NA	0.00415227
A_99_P013254	4.65261	4.63165	4.55051	4.32156	2.84246	3.61894	3.65026	2.72923	3.173	2.04887	2.42477	3.01356	-1.25749	2.96919	2.33834	-1.21784	-0.330547	1.57007	1.22549	-0.284329	NA	0.00711782	NA	NA	tonoplast intrinsic protein [Triticum aestivum]	Os02g0658100 [Oryza sativa Japonica Group]_x0001_RecName: Full=Probable aquaporin TIP2-1; AltName: Full=Tonoplast intrinsic protein 2-1; Short=OsTIP2;1_x0001_putative aquaporin [Oryza sativa]_x0001_tonoplast intrinsic protein [Oryza sativa Japonica Group]_x0001_tonoplast intrinsic protein [Oryza sativa Japonica Group]_x0001_tonoplast intrinsic protein [Oryza sativa Japonica Group]_x0001_Os02g0658…	0	0	tonoplast intrinsic protein	AQP5	FGAS080973 Triticum aestivum FGAS: Library 3 Gate 6 Triticum aestivum cDNA, mRNA sequence [DR735303]		100127065	Ta.5652	TC413704
A_99_P137205	2.57914	2.43352	2.02358	2.01693	2.65343	3.41277	3.635	2.15193	4.76961	3.27102	4.69579	1.85839	-4.33546	1.10324	-2.08607	1.22564	-2.11619	0.141751	-1.06079	0.293535	NA	NA	0.00219581	NA							Triticum aestivum clone wle1n.pk0078.d6:fis, full insert mRNA sequence [BT009225]			Ta.50902
A_99_P319506	4.97774	4.55266	5.2999	4.79392	4.57061	4.11476	4.64353	3.7883	3.46041	3.52733	3.21001	3.43222	2.15876	1.50257	2.70104	1.27994	1.1102	0.587433	1.43351	0.356073	0.0405991	NA	NA	NA	expressed protein [Oryza sativa (japonica cultivar-group)]	hypothetical protein SORBIDRAFT_03g005120 [Sorghum bicolor]_x0001_hypothetical protein SORBIDRAFT_03g005120 [Sorghum bicolor]	6e-09	0.0008			CJ572121 Y.Ogihara unpublished cDNA library Wh_OKCS Triticum aestivum cDNA clone rwhok14j03 3', mRNA sequence [CJ572121]			Ta.35311
A_99_P416872	12.0785	11.7584	11.9337	11.4199	12.0987	12.9699	13.4502	12.0534	13.3913	12.1037	13.6943	11.7293	-2.4496	1.82281	-1.18433	1.25187	-1.29255	0.866165	-0.244076	0.324089	0.0382456	0.0112042	NA	NA	PREDICTED: hypothetical protein [Vitis vinifera]_x0001_unnamed protein product [Vitis vinifera]	2-nitropropane dioxygenase family / NPD family [Arabidopsis thaliana]_x0001_2-nitropropane dioxygenase-like protein [Arabidopsis thaliana]	0	0			Triticum aestivum cDNA, clone: WT005_M10, cultivar: Chinese Spring [AK333153]			Ta.55390	TC378008
A_99_P184787	8.39582	7.94667	7.81147	7.658	5.51809	4.49877	5.32772	3.01439	5.09788	5.31086	4.99921	5.69136	1.33813	-1.75576	1.25571	-6.39513	0.420214	-0.812092	0.328506	-2.67697	NA	NA	NA	0.0163977							CJ865862 Y. Ogihara unpublished cDNA library, whsctal Triticum aestivum cDNA clone whsctal27d16 3', mRNA sequence [CJ865862]			Ta.60770
A_99_P424592	1.81409	1.84654	2.03108	1.90415	3.38816	3.51697	2.88939	4.59957	2.9412	3.10805	2.11586	1.75908	1.36316	1.3277	1.70945	7.16265	0.44696	0.408927	0.773536	2.84049	NA	NA	NA	0.0049601	cold acclimation protein WCOR410c [Triticum aestivum]	cold acclimation protein WCOR410c [Triticum aestivum]	1e-30	4e-20			Rep: Cold acclimation protein WCOR410c - Triticum aestivum (Wheat), partial (96%) [TC384398]			Ta.63047	TC384398
A_99_P252956	10.2272	10.4449	9.87379	9.77593	11.0718	11.9154	11.3839	10.2769	12.1612	11.5183	11.7564	10.0135	-2.12791	1.31689	-1.29458	1.20036	-1.08943	0.397135	-0.372482	0.263464	0.00817707	NA	NA	NA	hypothetical protein LOC100280390 [Zea mays]_x0001_unknown [Zea mays]	hypothetical protein OsJ_06467 [Oryza sativa Japonica Group]	5e-21	5e-21			Rep: Intracellular chloride channel - Medicago truncatula (Barrel medic), partial (17%) [TC451279]				TC451279
A_99_P444937	1.89984	1.85437	3.43251	3.75054	2.70953	4.98893	5.80282	5.67459	4.81489	3.43111	6.03471	5.82348	-4.30306	2.94408	-1.17437	-1.10871	-2.10536	1.55782	-0.231892	-0.148888	0.020684	NA	NA	NA	hypothetical protein SORBIDRAFT_06g014940 [Sorghum bicolor]_x0001_hypothetical protein SORBIDRAFT_06g014940 [Sorghum bicolor]	hypothetical protein SORBIDRAFT_10g018920 [Sorghum bicolor]_x0001_hypothetical protein SORBIDRAFT_10g018920 [Sorghum bicolor]	2e-20	3e-20			Rep: HGWP repeat containing protein-like - Oryza sativa subsp. japonica (Rice), partial (3%) [TC400093]				TC400093
A_99_P288086	8.72477	8.30793	10.1444	10.9666	9.73397	9.11006	11.6938	12.1959	8.6417	8.31278	10.0764	12.0714	2.13209	1.73782	3.06806	1.09011	1.09227	0.797279	1.61732	0.124471	NA	NA	0.0257851	NA	hypothetical protein SORBIDRAFT_03g004490 [Sorghum bicolor]_x0001_hypothetical protein SORBIDRAFT_03g004490 [Sorghum bicolor]	hypothetical protein OsJ_00543 [Oryza sativa Japonica Group]	0	0			Rep: Os01g0170600 protein - Oryza sativa subsp. japonica (Rice), partial (87%) [TC408822]			Ta.40744	TC408822
A_99_P355931	2.37324	1.81087	2.22473	2.71531	10.534	10.7512	10.234	11.7625	1.76721	2.6043	1.83665	2.85641	435.565	283.445	337.165	479.744	8.76675	8.14692	8.39731	8.90612	0.00512887	0.000859	0.000256	0.00543464											TC433913
A_99_P417312	1.63879	1.64026	1.62389	1.63107	2.46245	5.96564	3.31087	2.7594	3.93087	2.85771	3.52268	1.71199	-2.76717	8.62145	-1.15814	2.06681	-1.46841	3.10793	-0.211807	1.04741	NA	0.00627793	NA	NA	unknown [Zea mays]	hypothetical protein LOC100191439 [Zea mays]_x0001_unknown [Zea mays]	0	0							TC376501
A_99_P305711	7.6641	6.7463	6.22318	6.30366	9.10252	9.3957	8.47746	8.47481	9.14123	7.89791	8.21533	7.07708	-1.0272	2.8241	1.19925	2.63487	-0.0387173	1.49779	0.262132	1.39773	NA	0.0056389	NA	NA	Os04g0531500 [Oryza sativa Japonica Group]_x0001_Os04g0531500 [Oryza sativa Japonica Group]	OSJNBa0081C01.17 [Oryza sativa (japonica cultivar-group)]_x0001_hypothetical protein OsI_16755 [Oryza sativa Indica Group]_x0001_hypothetical protein OsJ_15569 [Oryza sativa Japonica Group]	0	0						Ta.47348	TC397229
A_99_P104620	5.84418	5.71725	5.77419	5.85946	7.36592	8.45462	7.67466	5.89425	7.81368	6.81794	7.68267	5.72665	-1.36391	3.1095	-1.00557	1.12319	-0.447752	1.63668	-0.00800991	0.167605	NA	0.0137795	NA	NA	hypothetical protein SORBIDRAFT_03g003850 [Sorghum bicolor]_x0001_hypothetical protein SORBIDRAFT_03g003850 [Sorghum bicolor]	predicted protein [Populus trichocarpa]_x0001_predicted protein [Populus trichocarpa]	0	0			FGAS047197 Triticum aestivum FGAS: TaLt6 Triticum aestivum cDNA, mRNA sequence [CK171779]			Ta.39380	TC396339
A_99_P484377	9.17551	8.24456	7.76763	8.33099	7.93747	6.27136	6.94997	7.35254	8.13431	7.62491	7.47065	7.72573	-1.14618	-2.55541	-1.43464	-1.29522	-0.19684	-1.35356	-0.520685	-0.373194	NA	0.00882349	NA	NA	hypothetical protein EUBVEN_00040 [Eubacterium ventriosum ATCC 27560]_x0001_hypothetical protein EUBVEN_00040 [Eubacterium ventriosum ATCC 27560]	hypothetical protein ANHYDRO_00301 [Anaerococcus hydrogenalis DSM 7454]_x0001_hypothetical protein ANHYDRO_00301 [Anaerococcus hydrogenalis DSM 7454]	5e-16	1e-15							TC424384
A_99_P053552	3.3195	2.5424	4.04854	3.86348	4.4469	3.17966	3.73729	4.37368	3.16097	3.20156	1.91934	4.46556	2.4384	-1.0153	3.5258	-1.06576	1.28594	-0.0219021	1.81795	-0.0918827	NA	NA	0.00206195	NA							wre1n.pk0085.f7 wre1n Triticum aestivum cDNA clone wre1n.pk0085.f7 5' end, mRNA sequence [CA644965]			Ta.19202
A_99_P440932	1.66241	1.68924	1.67327	1.64799	1.68741	1.68784	4.89206	2.26157	1.69972	1.7086	2.28373	1.69802	-1.00857	-1.01449	6.09797	1.4779	-0.0123081	-0.0207616	2.60833	0.563553	NA	NA	0.00950347	NA	LOC100282584 [Zea mays]_x0001_MTN3 [Zea mays]	disease resistant allele xa13 [Oryza sativa Indica Group]	0	0							TC397148
A_99_P080205	4.43416	4.46915	4.60507	5.04682	3.97491	3.52459	4.13317	2.80676	3.10614	3.17185	3.06576	3.3306	1.8261	1.27698	2.09566	-1.43778	0.868768	0.352737	1.0674	-0.523842	NA	NA	0.0141998	NA	putative anther endoxylanase [Triticum aestivum]	putative 1,4-beta-xylanase [Triticum aestivum]	0	0	uncharacterized LOC543020	LOC543020	WHE0951_B03_C05ZS Wheat pre-anthesis spike cDNA library Triticum aestivum cDNA clone WHE0951_B03_C05, mRNA sequence [BE498047]		543020	Ta.30648	TC409718
A_99_P350921	7.21619	6.75655	5.46241	6.66754	5.62573	4.80241	5.24514	5.16194	4.88082	5.31781	3.8299	5.75125	1.67587	-1.42939	2.66704	-1.50453	0.744913	-0.515399	1.41524	-0.58931	NA	NA	0.00950462	NA	alpha-L-arabinofuranosidase/beta-D-xylosidase isoenzyme ARA-I [Hordeum vulgare]	hypothetical protein OsJ_16354 [Oryza sativa Japonica Group]	4e-05	0			Triticum aestivum cDNA, clone: SET3_J13, cultivar: Chinese Spring [AK336248]			Ta.18225	TC431833
A_99_P235996	1.93943	1.73712	1.79195	1.76011	1.65633	1.61785	5.58415	2.35841	1.78564	1.72415	2.48964	1.73436	-1.09377	-1.07647	8.54163	1.54119	-0.129312	-0.106304	3.09451	0.624049	NA	NA	0.0098679	NA	hypothetical protein SORBIDRAFT_07g026040 [Sorghum bicolor]_x0001_hypothetical protein SORBIDRAFT_07g026040 [Sorghum bicolor]	disease resistant allele xa13 [Oryza sativa Indica Group]	0	0							TC398652
A_99_P303201	8.7759	8.8366	10.1377	9.61615	10.0261	11.6735	11.3409	10.0318	10.4703	10.1896	11.563	10.0314	-1.36057	2.79696	-1.16639	1.00026	-0.444208	1.48386	-0.222053	0.000371	NA	0.00397344	NA	NA	Os03g0603600 [Oryza sativa Japonica Group]_x0001_putative phosphodiesterase family [Oryza sativa Japonica Group]_x0001_Glycerophosphoryl diester phosphodiesterase family protein, expressed [Oryza sativa (japonica cultivar-group)]_x0001_Os03g0603600 [Oryza sativa Japonica Group]_x0001_hypothetical protein OsJ_11674 [Oryza sativa Japonica Group]_x0001_unnamed protein product [Oryza sativa Japonica …	LOC100283806 [Zea mays]_x0001_glycerophosphoryl diester phosphodiesterase precursor [Zea mays]	0	0			Rep: Chromosome chr17 scaffold_12, whole genome shotgun sequence - Vitis vinifera (Grape), partial (76%) [TC395625]				TC395625
A_99_P075055	6.65859	6.18588	5.93156	5.7883	3.13576	2.36692	3.42808	1.77409	2.89151	3.65226	3.12107	3.44851	1.18447	-2.43739	1.23714	-3.19192	0.244245	-1.28534	0.30701	-1.67443	NA	NA	NA	0.00946228							FGAS037810 Triticum aestivum FGAS: TaLt4 Triticum aestivum cDNA, mRNA sequence [CK156785]			Ta.29077
A_99_P491447	6.93578	5.28679	5.05574	7.20854	7.16723	7.78441	7.37773	7.18359	8.43643	7.33369	7.43871	7.69231	-2.41027	1.36672	-1.04318	-1.42279	-1.26919	0.450717	-0.0609822	-0.508718	0.0444224	NA	NA	NA	hypothetical protein SORBIDRAFT_04g004860 [Sorghum bicolor]_x0001_hypothetical protein SORBIDRAFT_04g004860 [Sorghum bicolor]	VQ motif family protein [Zea mays]	2e-20	4e-18						Ta.12836	TC427939
A_99_P467777	7.46965	7.09569	6.41813	7.51454	8.93446	9.72333	7.31038	7.42274	10.4179	8.53521	7.93205	7.36016	-2.7962	2.27855	-1.53866	1.04433	-1.48347	1.18812	-0.621672	0.0625792	0.00819597	0.000948	NA	NA							Rep: Caffeoyl-CoA O-methyltransferase - Bambusa oldhamii (Giant timber bamboo), partial (73%) [TC415264]				TC415264
A_99_P274736	6.68259	6.52166	6.37112	6.72152	7.93667	9.34103	8.08564	7.01417	9.17797	7.63441	8.65514	6.99298	-2.36411	3.26394	-1.48401	1.01479	-1.2413	1.70662	-0.569501	0.0211844	NA	0.0128002	NA	NA	Os04g0457800 [Oryza sativa Japonica Group]_x0001_OSJNBa0036B21.13 [Oryza sativa (japonica cultivar-group)]_x0001_Os04g0457800 [Oryza sativa Japonica Group]	somatic embryogenesis receptor-like kinase1 [Zea mays]_x0001_SERK1 protein [Zea mays]_x0001_somatic embryogenesis receptor-like kinase 1 [Zea mays]_x0001_unknown [Zea mays]	0	0			Rep: SERK1 protein precursor - Zea mays (Maize), partial (82%) [TC403381]				TC403381
A_99_P295806	8.97196	9.03123	9.14687	8.83916	9.69114	10.6846	10.8623	9.8034	10.7781	9.82282	10.9871	9.37182	-2.12424	1.81722	-1.09032	1.34871	-1.08695	0.861734	-0.124751	0.431578	0.003962	0.00199913	NA	NA
A_99_P239886	8.78429	8.58723	8.61476	8.76126	8.33791	11.7509	9.55441	9.69685	9.67324	9.32193	9.36606	9.5306	-2.52333	5.38507	1.13946	1.12214	-1.33533	2.42896	0.188354	0.166257	NA	0.0026688	NA	NA	glutathione-S-transferase [Hordeum vulgare]	glutathione transferase [Triticum aestivum]	0	0			Rep: Glutathione-S-transferase - Hordeum vulgare (Barley), complete [TC400477]				TC400477
A_99_P406277	4.06231	2.71872	1.61163	2.92568	3.75325	4.5485	3.26023	3.89139	4.84782	3.40307	3.53835	3.96609	-2.1355	2.21211	-1.21261	-1.05314	-1.09457	1.14542	-0.278115	-0.0747037	NA	0.022545	NA	NA	Os04g0631800 [Oryza sativa Japonica Group]_x0001_Os04g0631800 [Oryza sativa Japonica Group]	H0105C05.10 [Oryza sativa (indica cultivar-group)]	0	0			GB				NP9349870
A_99_P546787	2.74378	1.72193	2.52408	1.6236	3.51392	5.00522	3.94849	4.49107	3.44103	3.94323	4.01674	3.90418	1.05182	2.0878	-1.04845	1.502	0.0728929	1.06199	-0.0682566	0.586884	NA	0.00183298	NA	NA	hypothetical protein OsI_17053 [Oryza sativa Indica Group]	Os04g0573900 [Oryza sativa Japonica Group]_x0001_OSJNBa0019K04.13 [Oryza sativa (japonica cultivar-group)]_x0001_Os04g0573900 [Oryza sativa Japonica Group]	8e-22	0			Rep: Chromosome chr15 scaffold_37, whole genome shotgun sequence - Vitis vinifera (Grape), partial (33%) [TC413445]			Ta.8534	TC413445
A_99_P322071	8.29396	7.57923	7.4414	7.45921	8.68292	9.1458	8.31682	7.87702	9.45469	8.10373	8.70586	7.75678	-1.70737	2.05918	-1.30952	1.08692	-0.771773	1.04207	-0.389038	0.120244	0.0143421	0.00719871	NA	NA	hypothetical protein SORBIDRAFT_01g005970 [Sorghum bicolor]_x0001_hypothetical protein SORBIDRAFT_01g005970 [Sorghum bicolor]	unknown [Zea mays]	1e-23	2e-39						Ta.39036	TC373232
A_99_P441167	2.89927	2.01909	3.13247	2.35506	4.80842	4.90704	4.87375	5.82239	4.75895	4.53371	4.57485	3.1249	1.03489	1.29535	1.23021	6.48669	0.0494719	0.373338	0.298904	2.69748	NA	NA	NA	0.0199849	hypothetical protein OsJ_04538 [Oryza sativa Japonica Group]	hypothetical protein OsI_04915 [Oryza sativa Indica Group]	2e-12	2e-12			Rep: Predicted protein - Physcomitrella patens subsp. patens, partial (4%) [TC397293]				TC397293
A_99_P343391	5.98226	5.44189	6.88248	6.60646	6.00891	4.90741	6.10262	5.29415	4.78272	5.0905	4.80279	5.77041	2.33948	-1.13531	2.462	-1.39113	1.22619	-0.183092	1.29983	-0.476262	NA	NA	0.00649334	NA										Ta.40941
A_99_P419832	9.1375	8.48368	7.07121	7.70768	9.36718	9.65927	8.30158	7.7401	10.3752	9.29353	8.6888	7.61053	-2.01111	1.28854	-1.30786	1.09397	-1.00799	0.365734	-0.387213	0.129571	0.0100611	0.00210993	NA	NA	hypothetical protein OsI_20805 [Oryza sativa Indica Group]	Os05g0540000 [Oryza sativa Japonica Group]_x0001_putative glycosyltransferase [Oryza sativa Japonica Group]_x0001_Os05g0540000 [Oryza sativa Japonica Group]	0	0							TC380564
A_99_P297116	5.0582	6.98511	7.88889	7.69021	3.89068	4.95108	6.94036	7.24046	5.13192	5.66841	7.14084	7.16173	-2.36402	-1.64413	-1.14908	1.05609	-1.24124	-0.717325	-0.200482	0.0787263	0.049488	NA	NA	NA	hypothetical protein SORBIDRAFT_04g037820 [Sorghum bicolor]_x0001_hypothetical protein SORBIDRAFT_04g037820 [Sorghum bicolor]	unknown [Zea mays]	0	0			Rep: Chromosome chr8 scaffold_106, whole genome shotgun sequence - Vitis vinifera (Grape), partial (37%) [TC458774]				TC458774
A_99_P166809	8.50413	8.83928	9.30015	8.6032	7.7457	7.64571	8.81682	9.1258	7.88874	8.7903	9.21528	8.7375	-1.10423	-2.21084	-1.3181	1.30885	-0.143035	-1.1446	-0.398462	0.388297	NA	0.0018829	NA	NA							G608.103G02F010904 G608 Triticum aestivum cDNA clone G608103G02, mRNA sequence [CD916898]			Ta.36881
A_99_P354171	9.26006	9.50144	9.30008	8.8742	8.36234	7.91114	7.82627	8.15325	7.89615	8.9998	8.14349	8.35142	1.38146	-2.12676	-1.24593	-1.14724	0.466197	-1.08866	-0.317217	-0.198166	NA	0.00933378	NA	NA							Rep: LigA - Methylobacterium sp. 4-46, partial (10%) [TC419024]				TC419024
A_99_P379137	3.74146	4.2401	4.84991	3.59516	2.58259	3.04044	4.23227	2.90819	2.27034	3.15778	2.96768	2.5592	1.24164	-1.08473	2.4026	1.27366	0.31225	-0.117334	1.26459	0.348983	NA	NA	0.00369335	NA	Os05g0441400 [Oryza sativa Japonica Group]_x0001_unknown protein [Oryza sativa Japonica Group]_x0001_unknown protein [Oryza sativa Japonica Group]_x0001_Os05g0441400 [Oryza sativa Japonica Group]_x0001_hypothetical protein OsJ_18701 [Oryza sativa Japonica Group]	plant-specific domain TIGR01568 family protein [Zea mays]_x0001_plant-specific domain TIGR01568 family protein [Zea mays]	0	1e-34							TC458990
A_99_P491807	4.85528	4.04309	2.79203	1.81314	4.06493	5.04214	5.94032	5.39462	4.88803	5.04808	5.94461	3.60267	-1.7692	-1.00412	-1.00298	3.46283	-0.823096	-0.00593281	-0.00429297	1.79195	NA	NA	NA	0.0036477	hypothetical protein OsI_13413 [Oryza sativa Indica Group]	Os03g0734200 [Oryza sativa Japonica Group]_x0001_expressed protein [Oryza sativa (japonica cultivar-group)]_x0001_Os03g0734200 [Oryza sativa Japonica Group]_x0001_unnamed protein product [Oryza sativa Japonica Group]_x0001_hypothetical protein OsJ_12472 [Oryza sativa Japonica Group]	6e-18	6e-18						Ta.6548	TC428113
A_99_P500487	8.83979	8.59129	8.1378	8.29781	9.41342	10.0095	9.25769	8.71276	10.4805	9.29087	9.51118	8.52802	-2.09517	1.64567	-1.19209	1.13661	-1.06706	0.718679	-0.253491	0.184735	0.015884	NA	NA	NA	hypothetical protein OsJ_20337 [Oryza sativa Japonica Group]	Os06g0179900 [Oryza sativa Japonica Group]_x0001_putative glycerol 3-phosphate permease [Oryza sativa Japonica Group]_x0001_putative glycerol 3-phosphate permease [Oryza sativa Japonica Group]_x0001_Os06g0179900 [Oryza sativa Japonica Group]_x0001_hypothetical protein OsI_21902 [Oryza sativa Indica Group]	0	0			Rep: Chromosome undetermined scaffold_155, whole genome shotgun sequence - Vitis vinifera (Grape), partial (42%) [TC431930]				TC431930
A_99_P417917	8.11543	7.80563	8.81468	8.66746	8.57433	9.31525	9.28308	9.41641	9.77889	8.4522	9.57229	9.20568	-2.30468	1.81888	-1.22197	1.15727	-1.20456	0.863049	-0.289214	0.210727	0.00856893	NA	NA	NA	hypothetical protein OsI_03551 [Oryza sativa Indica Group]	Os01g0721000 [Oryza sativa Japonica Group]_x0001_Fusarium resistance protein I2C-5-like [Oryza sativa Japonica Group]_x0001_Os01g0721000 [Oryza sativa Japonica Group]_x0001_hypothetical protein OsJ_03287 [Oryza sativa Japonica Group]	2e-06	2e-06							TC378931
A_99_P391872	8.97617	9.65733	10.7088	11.3868	10.4649	12.2944	13.7549	11.992	10.7514	12.4172	13.3825	13.0226	-1.21971	-1.08885	1.29451	-2.04288	-0.286539	-0.122802	0.372404	-1.03061	NA	NA	NA	0.0114341											TC446684
A_99_P199036	1.99364	3.13503	2.39574	7.19875	1.68336	2.76659	7.33341	6.84008	1.88924	2.02132	4.87249	7.41204	-1.15339	1.67628	5.50569	-1.48655	-0.205884	0.745262	2.46092	-0.571965	NA	NA	0.000629	NA	fructan 6-fructosyltransferase - wheat	sucrose:fructan 6-fructosyltransferase [Triticum aestivum]	0	0			Triticum aestivum clone wdk1c.pk014.c11:fis, full insert mRNA sequence [BT008969]			Ta.55030	TC412227
A_99_P481492	8.50708	8.05932	8.65098	8.89916	9.50949	10.8391	10.4353	8.85255	10.9744	9.86294	11.1889	9.17541	-2.76055	1.96724	-1.68607	-1.25081	-1.46495	0.976174	-0.753663	-0.322863	0.0169666	NA	0.000271	NA	Os03g0331700 [Oryza sativa Japonica Group]_x0001_RecName: Full=Probable calcium-binding protein CML27; AltName: Full=Calmodulin-like protein 27_x0001_EF hand family protein, expressed [Oryza sativa (japonica cultivar-group)]_x0001_EF hand family protein, expressed [Oryza sativa (japonica cultivar-group)]_x0001_Os03g0331700 [Oryza sativa Japonica Group]_x0001_hypothetical protein OsI_11417 [Oryza …	calmodulin-like protein [Cenchrus ciliaris]	0	1e-42			Rep: Calmodulin-like protein - Cenchrus ciliaris (Buffelgrass) (Pennisetum ciliare), partial (74%) [TC422914]			Ta.320	TC422914
A_99_P044460	2.35642	2.6017	1.75766	2.38098	3.37957	4.6741	3.45343	3.24589	4.87737	3.67922	4.40593	2.10384	-2.82412	1.99292	-1.93522	2.20694	-1.4978	0.994884	-0.9525	1.14204	0.0203064	NA	0.00155575	NA							wr1.pk0042.a5 wr1 Triticum aestivum cDNA clone wr1.pk0042.a5 5' end, mRNA sequence [CA604501]			Ta.16308
A_99_P216361	9.18929	9.3221	9.44972	9.19807	10.0473	11.2803	9.67425	9.20201	11.2027	9.68162	9.98098	9.03448	-2.22751	3.0287	-1.2369	1.12313	-1.15543	1.5987	-0.306728	0.167527	0.00774228	0.0037208	NA	NA
A_99_P180370	3.21114	5.22585	4.76439	4.18879	2.82639	3.96714	1.96808	4.26265	3.11132	3.93988	3.01886	4.13635	-1.21835	1.01907	-2.07164	1.09149	-0.284924	0.0272598	-1.05077	0.126294	NA	NA	0.00110002	NA	hypothetical protein LOC100191755 [Zea mays]_x0001_unknown [Zea mays]_x0001_unknown [Zea mays]	unknown [Zea mays]	7e-06	4e-05			Rep: Os08g0441100 protein - Oryza sativa subsp. japonica (Rice), partial (13%) [TC425572]				TC425572
A_99_P525232	3.71658	3.10808	2.82898	3.21358	1.76794	3.41188	5.85614	3.8253	3.89927	3.90758	6.02765	3.66824	-4.38121	-1.41	-1.12623	1.11501	-2.13133	-0.495694	-0.171503	0.157061	0.00512887	NA	NA	NA	hypothetical protein OsJ_28131 [Oryza sativa Japonica Group]	hypothetical protein OsI_30093 [Oryza sativa Indica Group]	3e-08	3e-08							TC442614
A_99_P175629	6.6862	5.53687	5.26768	5.62017	8.00909	8.85228	7.95963	6.78404	9.53263	7.58958	8.33402	6.83497	-2.87495	2.39946	-1.29629	-1.03593	-1.52353	1.26271	-0.374386	-0.0509276	0.00917403	NA	NA	NA	unknown [Zea mays]	unknown [Zea mays]	0	0			WHE3952_F11_K22ZS Wheat Fusarium graminearum infected spike cDNA library Triticum aestivum cDNA clone WHE3952_F11_K22, mRNA sequence [CN012768]			Ta.58697	TC409198
A_99_P106265	5.14011	5.11231	4.81032	5.60958	4.93413	4.01999	4.40888	4.4208	4.44188	5.02031	4.41896	4.6478	1.40664	-2.00044	-1.00701	-1.1704	0.49225	-1.00032	-0.0100737	-0.227003	NA	0.00609149	NA	NA	hypothetical protein OsJ_36897 [Oryza sativa Japonica Group]	Os12g0619000 [Oryza sativa Japonica Group]_x0001_IQ calmodulin-binding motif family protein, expressed [Oryza sativa (japonica cultivar-group)]_x0001_Os12g0619000 [Oryza sativa Japonica Group]_x0001_unnamed protein product [Oryza sativa Japonica Group]_x0001_hypothetical protein OsI_39148 [Oryza sativa Indica Group]	4e-41	4e-41			Triticum aestivum cDNA, clone: WT007_E17, cultivar: Chinese Spring [AK331355]			Ta.13328	TC387325

## Sheet: wheat_290_Mag_only
	Magnaporthe interaction																								Annotation BLAST								Annotation
	Normalized signal values				Normalized signal values				Normalized signal values				Fold change				Log Fold change				Statistical significance												Genespring
	Mock				Host				NonHost				Host vs Nonhost				Host vs Nonhost				Corrected p-value ANOVA
	6h	12h	24h	48h	6h	12h	24h	48h	6h	12h	24h	48h	6h	12h	24h	48h	6h	12h	24h	48h	6h	12h	24h	48h
ProbeName	Mg_[Mock, 06h](normalized) ( Mg_Wheat_ANOVA_ host_nonhost pvalue_03Apr2012 ) ( Mg Exclusive HNh 30_05 290 )	Mg_[Mock, 12h](normalized) ( Mg_Wheat_ANOVA_ host_nonhost pvalue_03Apr2012 ) ( Mg Exclusive HNh 30_05 290 )	Mg_[Mock, 24h](normalized) ( Mg_Wheat_ANOVA_ host_nonhost pvalue_03Apr2012 ) ( Mg Exclusive HNh 30_05 290 )	Mg_[Mock, 48h](normalized) ( Mg_Wheat_ANOVA_ host_nonhost pvalue_03Apr2012 ) ( Mg Exclusive HNh 30_05 290 )	Mg_[Host, 06h](normalized) ( Mg_Wheat_ANOVA_ host_nonhost pvalue_03Apr2012 ) ( Mg Exclusive HNh 30_05 290 )	Mg_[Host, 12h](normalized) ( Mg_Wheat_ANOVA_ host_nonhost pvalue_03Apr2012 ) ( Mg Exclusive HNh 30_05 290 )	Mg_[Host, 24h](normalized) ( Mg_Wheat_ANOVA_ host_nonhost pvalue_03Apr2012 ) ( Mg Exclusive HNh 30_05 290 )	Mg_[Host, 48h](normalized) ( Mg_Wheat_ANOVA_ host_nonhost pvalue_03Apr2012 ) ( Mg Exclusive HNh 30_05 290 )	Mg_[Non-host, 06h](normalized) ( Mg_Wheat_ANOVA_ host_nonhost pvalue_03Apr2012 ) ( Mg Exclusive HNh 30_05 290 )	Mg_[Non-host, 12h](normalized) ( Mg_Wheat_ANOVA_ host_nonhost pvalue_03Apr2012 ) ( Mg Exclusive HNh 30_05 290 )	Mg_[Non-host, 24h](normalized) ( Mg_Wheat_ANOVA_ host_nonhost pvalue_03Apr2012 ) ( Mg Exclusive HNh 30_05 290 )	Mg_[Non-host, 48h](normalized) ( Mg_Wheat_ANOVA_ host_nonhost pvalue_03Apr2012 ) ( Mg Exclusive HNh 30_05 290 )	Mg_Fold change([Host-06h] vs [Non-host-06h]) ( Mg_Wheat_ANOVA_ host_nonhost pvalue_03Apr2012 ) ( Mg Exclusive HNh 30_05 290 )	Mg_Fold change([Host-12h] vs [Non-host-12h]) ( Mg_Wheat_ANOVA_ host_nonhost pvalue_03Apr2012 ) ( Mg Exclusive HNh 30_05 290 )	Mg_Fold change([Host-24h] vs [Non-host-24h]) ( Mg_Wheat_ANOVA_ host_nonhost pvalue_03Apr2012 ) ( Mg Exclusive HNh 30_05 290 )	Mg_Fold change([Host-48h] vs [Non-host-48h]) ( Mg_Wheat_ANOVA_ host_nonhost pvalue_03Apr2012 ) ( Mg Exclusive HNh 30_05 290 )	Mg_Log Fold change([Host-06h] vs [Non-host-06h]) ( Mg_Wheat_ANOVA_ host_nonhost pvalue_03Apr2012 ) ( Mg Exclusive HNh 30_05 290 )	Mg_Log Fold change([Host-12h] vs [Non-host-12h]) ( Mg_Wheat_ANOVA_ host_nonhost pvalue_03Apr2012 ) ( Mg Exclusive HNh 30_05 290 )	Mg_Log Fold change([Host-24h] vs [Non-host-24h]) ( Mg_Wheat_ANOVA_ host_nonhost pvalue_03Apr2012 ) ( Mg Exclusive HNh 30_05 290 )	Mg_Log Fold change([Host-48h] vs [Non-host-48h]) ( Mg_Wheat_ANOVA_ host_nonhost pvalue_03Apr2012 ) ( Mg Exclusive HNh 30_05 290 )	Mg_Corrected p-value ( 6h ) ( Mg_Wheat_ANOVA_ host_nonhost pvalue_03Apr2012 ) ( Mg Exclusive HNh 30_05 290 )	Mg_Corrected p-value ( 12h) ( Mg_Wheat_ANOVA_ host_nonhost pvalue_03Apr2012 ) ( Mg Exclusive HNh 30_05 290 )	Mg_Corrected p-value ( 24h ) ( Mg_Wheat_ANOVA_ host_nonhost pvalue_03Apr2012 ) ( Mg Exclusive HNh 30_05 290 )	Mg_Corrected p-value ( 48h) ( Mg_Wheat_ANOVA_ host_nonhost pvalue_03Apr2012 ) ( Mg Exclusive HNh 30_05 290 )	Oligo_ID ( Wheat_AgilentID_plus_TaGI-ID_plus_Longseq_vs_NCBI_NRPEP )	Oligo_TC_ID ( Wheat_AgilentID_plus_TaGI-ID_plus_Longseq_vs_NCBI_NRPEP )	Description1 ( Wheat_AgilentID_plus_TaGI-ID_plus_Longseq_vs_NCBI_NRPEP )	E-value1 ( Wheat_AgilentID_plus_TaGI-ID_plus_Longseq_vs_NCBI_NRPEP )	Description2 ( Wheat_AgilentID_plus_TaGI-ID_plus_Longseq_vs_NCBI_NRPEP )	Description3 ( Wheat_AgilentID_plus_TaGI-ID_plus_Longseq_vs_NCBI_NRPEP )	E-value2 ( Wheat_AgilentID_plus_TaGI-ID_plus_Longseq_vs_NCBI_NRPEP )	E-value3 ( Wheat_AgilentID_plus_TaGI-ID_plus_Longseq_vs_NCBI_NRPEP )	GeneName	GeneSymbol	Description	EnsemblID	EntrezGeneID	UniGeneID	TIGRID	GO	RefSeqAccession
A_99_P227711	3.42242	4.18547	2.66503	3.53006	4.45501	5.06957	2.7113	3.69606	5.23238	5.11862	3.82261	3.76165	-1.714	-1.03458	-2.16041	-1.04651	-0.777369	-0.0490503	-1.11131	-0.0655875			0.02988		A_99_P227711	A_99_P227711_TC407738	Os04g0635500 [Oryza sativa Japonica Group]_x0001_OSJNBa0043L09.24 [Oryza sativa (japonica cultivar-group)]_x0001_H0410G08.7 [Oryza sativa (indica cultivar-group)]_x0001_Os04g0635500 [Oryza sativa Japonica Group]_x0001_hypothetical protein OsI_17575 [Oryza sativa Indica Group]_x0001_hypothetical protein OsJ_16310 [Oryza sativa Japonica Group]	3e-22	hypothetical protein SORBIDRAFT_06g029870 [Sorghum bicolor]_x0001_hypothetical protein SORBIDRAFT_06g029870 [Sorghum bicolor]	OSJNBa0043L09.23 [Oryza sativa (japonica cultivar-group)]	4e-21	1e-20							TC407738
A_99_P237501	4.93846	3.57915	4.47458	6.95322	4.16372	1.69489	3.11376	6.37076	5.02628	3.03295	4.24939	6.59273	-1.81827	-2.52811	-2.19714	-1.16633	-0.862566	-1.33806	-1.13563	-0.221973		0.00455577			A_99_P237501	A_99_P237501_TC452191	RecName: Full=Chlorophyll a-b binding protein of LHCII type III, chloroplastic; Short=CAB; Flags: Precursor_x0001_type III LHCII CAB precursor protein [Hordeum vulgare]	0	hypothetical protein SORBIDRAFT_02g036380 [Sorghum bicolor]_x0001_hypothetical protein SORBIDRAFT_02g036380 [Sorghum bicolor]	chloroplast chlorophyll a/b binding protein [Phyllostachys edulis]	0	0			Rep: Chlorophyll a-b binding protein of LHCII type III, chloroplast precursor - Hordeum vulgare (Barley), complete [TC452191]				TC452191
A_99_P496642	6.24413	6.44181	6.90952	7.39621	7.8638	7.00211	7.4441	11.8836	6.80496	6.72734	6.65945	6.29256	2.08326	1.20981	1.72268	48.2013	1.05885	0.274776	0.784651	5.591	0.0337739			0.000122	A_99_P496642	A_99_P496642_TC430242	Os08g0239900 [Oryza sativa Japonica Group]_x0001_Os08g0239900 [Oryza sativa Japonica Group]	8e-28	Os08g0239900 [Oryza sativa Japonica Group]_x0001_Os08g0239900 [Oryza sativa Japonica Group]	hypothetical protein OsI_28359 [Oryza sativa Indica Group]	8e-28	8e-28			Rep: Os06g0252800 protein - Oryza sativa subsp. japonica (Rice), partial (20%) [TC430242]			Ta.12136	TC430242
A_99_P314191	11.6915	11.4562	10.9664	9.46482	11.793	11.4437	12.2458	11.3115	11.8377	11.5021	12.1496	10.302	-1.0315	-1.04126	1.06894	2.01316	-0.0447378	-0.0583296	0.0961762	1.00946				0.00244616	A_99_P314191	A_99_P314191_TC380970	hypothetical protein SORBIDRAFT_0019s004610 [Sorghum bicolor]_x0001_hypothetical protein SORBIDRAFT_0019s004610 [Sorghum bicolor]	0	hypothetical protein SORBIDRAFT_0019s004610 [Sorghum bicolor]_x0001_hypothetical protein SORBIDRAFT_0019s004610 [Sorghum bicolor]	hypothetical protein OsI_19436 [Oryza sativa Indica Group]	0	0			Rep: Chromosome chr8 scaffold_23, whole genome shotgun sequence - Vitis vinifera (Grape), partial (44%) [TC380970]				TC380970
A_99_P194588	1.95354	1.99091	2.13262	1.88698	4.51547	2.50734	9.04557	4.59469	5.07003	2.93688	8.49287	2.28961	-1.46872	-1.3468	1.46683	4.94195	-0.554557	-0.429536	0.552706	2.30508				0.00573723
A_99_P228696	7.70287	8.29304	8.14063	7.49702	7.69754	8.45404	8.29841	8.85934	7.53333	8.31577	8.40434	7.71797	1.12055	1.10058	-1.07619	2.2059	0.164207	0.138268	-0.105929	1.14137				0.00027	A_99_P228696	A_99_P228696_TC370595	hypothetical protein OsI_12360 [Oryza sativa Indica Group]	0	putative ribosomal protein L19 [Oryza sativa Japonica Group]_x0001_putative ribosomal protein L19 [Oryza sativa Japonica Group]_x0001_60S ribosomal protein L19-3, putative, expressed [Oryza sativa (japonica cultivar-group)]_x0001_hypothetical protein OsJ_11537 [Oryza sativa Japonica Group]	Os03g0337800 [Oryza sativa Japonica Group]_x0001_60S ribosomal protein L19-1, putative, expressed [Oryza sativa (japonica cultivar-group)]_x0001_Os03g0337800 [Oryza sativa Japonica Group]_x0001_hypothetical protein OsI_11477 [Oryza sativa Indica Group]_x0001_hypothetical protein OsJ_10765 [Oryza sativa Japonica Group]_x0001_unnamed protein product [Oryza sativa Japonica Group]_x0001_unnamed prote…	0	0			Rep: Ribosomal protein L19 - Triticum aestivum (Wheat), partial (96%) [TC370595]				TC370595
A_99_P022039	9.789	9.47632	6.77806	4.86294	8.94855	9.50004	6.94457	9.95683	9.20383	9.39024	7.14653	7.35708	-1.19357	1.07908	-1.15026	6.06179	-0.255285	0.109798	-0.201964	2.59974				0.00196564	A_99_P022039	A_99_P022039_TC432235	WRKY10 transcription factor [Triticum aestivum]	0	WRKY45 transcription factor [Triticum aestivum]	WRKY transcription factor 32 [Hordeum vulgare subsp. vulgare]	0	0	WRKY45 transcription factor	WRKY45	Triticum aestivum cultivar Nongda 3338 WRKY45 transcription factor (WRKY45) mRNA, complete cds [EF397613]		100049032	Ta.8614	TC432235
A_99_P358906	1.78239	1.80533	1.82689	1.78472	3.74955	3.45118	4.513	5.92116	4.41205	5.22267	6.65191	6.10551	-1.58282	-3.41406	-4.4043	-1.1363	-0.662496	-1.77149	-2.13891	-0.184349			0.00179728		A_99_P358906	A_99_P358906_TC420907	hypothetical protein OsJ_05851 [Oryza sativa Japonica Group]	2e-38	hypothetical protein OsI_06329 [Oryza sativa Indica Group]	RecName: Full=Putative coatomer subunit beta'-3; AltName: Full=Beta'-coat protein 3; Short=Beta'-COP 3	2e-38	2e-38			Rep: Coatomer complex subunit - Brachypodium sylvaticum (False brome), partial (5%) [TC420907]				TC420907
A_99_P348646	6.47575	6.66177	6.21015	9.53762	4.17949	4.44496	1.9225	7.65623	4.28755	3.9933	3.25052	8.24767	-1.07778	1.36762	-2.51058	-1.50675	-0.108058	0.451665	-1.32802	-0.59144			0.00129868		A_99_P348646	A_99_P348646_TC452945	Os01g0636500 [Oryza sativa Japonica Group]_x0001_polygalacturonase PG1-like [Oryza sativa Japonica Group]_x0001_Os01g0636500 [Oryza sativa Japonica Group]_x0001_hypothetical protein OsI_02991 [Oryza sativa Indica Group]_x0001_hypothetical protein OsJ_02751 [Oryza sativa Japonica Group]	0	unknown [Zea mays]	polygalacturonase [Zea mays]_x0001_polygalacturonase precursor [Zea mays]	0	0			Rep: Polygalacturonase 3 - Oncidium Gower Ramsey, partial (88%) [TC452945]				TC452945
A_99_P445457	3.24321	2.08645	3.82708	2.50074	3.53885	2.61603	3.15647	7.19177	2.4048	1.96844	3.57444	3.67651	2.19473	1.56655	-1.33605	11.434	1.13405	0.647594	-0.41797	3.51526				0.000596	A_99_P445457	A_99_P445457_TC399582	hypothetical protein SORBIDRAFT_04g028400 [Sorghum bicolor]_x0001_hypothetical protein SORBIDRAFT_04g028400 [Sorghum bicolor]	1e-33	hypothetical protein OsI_08879 [Oryza sativa Indica Group]	Os02g0740500 [Oryza sativa Japonica Group]_x0001_unknown protein [Oryza sativa Japonica Group]_x0001_hypothetical protein OsJ_08325 [Oryza sativa Japonica Group]_x0001_Os02g0740500 [Oryza sativa Japonica Group]	1e-30	9e-30			FGAS014878 Triticum aestivum FGAS: Library 4 Gate 8 Triticum aestivum cDNA, mRNA sequence [CK162288]			Ta.28535	TC399582
A_99_P575817	5.68756	7.85648	7.24692	2.71836	5.44069	7.03467	7.20453	6.88323	4.41398	6.28477	6.96659	5.26736	2.03737	1.68167	1.17931	3.06498	1.02671	0.749898	0.237939	1.61588				0.000246	A_99_P575817	A_99_P575817_TC461758	Os02g0236500 [Oryza sativa Japonica Group]_x0001_Os02g0236500 [Oryza sativa Japonica Group]	6e-27	Os12g0565800 [Oryza sativa Japonica Group]_x0001_Os12g0565800 [Oryza sativa Japonica Group]	hAT family dimerisation domain containing protein, expressed [Oryza sativa (japonica cultivar-group)]_x0001_hypothetical protein OsI_38752 [Oryza sativa Indica Group]_x0001_hypothetical protein OsJ_36532 [Oryza sativa Japonica Group]	3e-24	3e-24			Rep: Os02g0236500 protein - Oryza sativa subsp. japonica (Rice), partial (7%) [TC461758]				TC461758
A_99_P147812	2.03766	1.7504	3.21112	3.10545	3.06641	1.97004	2.49709	6.58254	2.53711	1.7473	2.34483	4.19438	1.44323	1.16694	1.11131	5.23488	0.529302	0.222735	0.152265	2.38816				0.000533	A_99_P147812	A_99_P147812_TC390765	disease resistance response protein 206 [Zea mays]_x0001_disease resistance response protein 206 [Zea mays]	0	hypothetical protein SORBIDRAFT_08g004670 [Sorghum bicolor]_x0001_hypothetical protein SORBIDRAFT_08g004670 [Sorghum bicolor]	hypothetical protein LOC100382329 [Zea mays]_x0001_unknown [Zea mays]	0	0			CJ687971 Y.Ogihara unpublished cDNA library Wh_RDr Triticum aestivum cDNA clone whrd12e05 5', mRNA sequence [CJ687971]			Ta.52230	TC390765
A_99_P080885	2.5077	1.98034	1.81506	1.83125	3.6889	4.20508	3.96822	4.61751	3.94873	3.46474	4.58823	1.83326	-1.19734	1.67057	-1.53688	6.88878	-0.25983	0.74034	-0.620006	2.78425				0.00219323											WHE3888_D10_G20ZS Wheat Fusarium graminearum infected spike cDNA library Triticum aestivum cDNA clone WHE3888_D10_G20, mRNA sequence [CN011759]			Ta.30892
A_99_P523097	5.17172	5.39638	7.82833	9.84331	4.86961	3.83514	6.01061	9.22153	2.7972	4.19466	6.58718	9.4624	4.20589	-1.283	-1.49129	-1.1817	2.07241	-0.35952	-0.576565	-0.240866	0.0343736				A_99_P523097	A_99_P523097_TC441837	hypothetical protein SORBIDRAFT_01g049850 [Sorghum bicolor]_x0001_hypothetical protein SORBIDRAFT_01g049850 [Sorghum bicolor]	3e-05	hypothetical protein OsJ_09131 [Oryza sativa Japonica Group]	hypothetical protein OsI_09692 [Oryza sativa Indica Group]	0.0004	0.0004			Rep: F56F4.7 - Caenorhabditis elegans, partial (6%) [TC441837]				TC441837
A_99_P059726	4.35399	4.04466	2.32624	2.19159	4.25138	3.22881	2.49202	5.03848	4.20264	3.42523	2.57743	2.43054	1.03436	-1.14585	-1.06099	6.09629	0.0487423	-0.196419	-0.0854051	2.60793				0.00386396											wdk9n.pk001.p5 wdk9n Triticum aestivum cDNA clone wdk9n.pk001.p5 5' end, mRNA sequence [CA721382]			Ta.22085
A_99_P261221	1.78846	3.66325	2.54188	2.34208	1.72407	2.46906	2.84708	6.43381	2.52362	1.739	1.85966	1.81405	-1.74056	1.65872	1.98264	24.5859	-0.799552	0.730069	0.987423	4.61976				0.000596	A_99_P261221	A_99_P261221_TC403274	H0215E01.1 [Oryza sativa (indica cultivar-group)]	3e-28	Os04g0301500 [Oryza sativa Japonica Group]_x0001_Os04g0301500 [Oryza sativa Japonica Group]_x0001_unnamed protein product [Oryza sativa Japonica Group]	Transcription Factor [Oryza sativa]	3e-28	2e-27			Rep: Os04g0301500 protein - Oryza sativa subsp. japonica (Rice), partial (24%) [TC403274]				TC403274
A_99_P126595	7.96328	8.85081	7.66688	6.6667	8.23813	9.33054	8.43415	8.84745	8.2432	9.2478	8.6733	7.76672	-1.00352	1.05903	-1.1803	2.11511	-0.00506973	0.0827389	-0.239157	1.08074				0.00235011	A_99_P126595	A_99_P126595_TC377635	wall-associated kinase 3 [Triticum aestivum]	0	protein kinase [Brachypodium sylvaticum]	hypothetical protein SORBIDRAFT_04g000880 [Sorghum bicolor]_x0001_hypothetical protein SORBIDRAFT_04g000880 [Sorghum bicolor]	0	0			FGAS030911 Triticum aestivum FGAS: Library 2 Gate 3 Triticum aestivum cDNA, mRNA sequence [DR741869]			Ta.46151	TC377635
A_99_P057671	8.14011	8.09099	8.23693	8.46758	8.99189	8.67093	9.6325	9.65553	9.23661	8.43403	9.29947	8.63628	-1.18486	1.17846	1.25965	2.02687	-0.244713	0.236903	0.333025	1.01925				0.0251392	A_99_P057671	A_99_P057671_TC447677	hypothetical protein SORBIDRAFT_02g034690 [Sorghum bicolor]_x0001_hypothetical protein SORBIDRAFT_02g034690 [Sorghum bicolor]	2e-41	hypothetical protein OsI_26194 [Oryza sativa Indica Group]	Os07g0516300 [Oryza sativa Japonica Group]_x0001_unknown protein [Oryza sativa Japonica Group]_x0001_Os07g0516300 [Oryza sativa Japonica Group]_x0001_unnamed protein product [Oryza sativa Japonica Group]_x0001_unnamed protein product [Oryza sativa Japonica Group]	3e-41	5e-41			FGAS081088 Triticum aestivum FGAS: Library 3 Gate 6 Triticum aestivum cDNA, mRNA sequence [DR735418]			Ta.21097	TC447677
A_99_P124625	7.64829	7.44087	7.62173	7.84333	7.75128	7.70472	7.28877	9.32828	7.81924	7.66875	7.62089	7.64386	-1.04824	1.02524	-1.25886	3.2141	-0.0679641	0.0359669	-0.332118	1.68442				0.000212	A_99_P124625	A_99_P124625_TC402544	Os10g0506200 [Oryza sativa Japonica Group]_x0001_hypothetical protein OsJ_32094 [Oryza sativa Japonica Group]_x0001_Os10g0506200 [Oryza sativa Japonica Group]	0	hypothetical protein OsI_34246 [Oryza sativa Indica Group]	Valyl-tRNA synthetase, putative [Oryza sativa (japonica cultivar-group)]_x0001_valyl-tRNA synthetase [Oryza sativa Japonica Group]	0	0			FGAS002517 Triticum aestivum FGAS: Library 3 Gate 6 Triticum aestivum cDNA, mRNA sequence [CK194098]			Ta.45502	TC402544
A_99_P531917	8.10985	6.98628	5.47441	2.89733	9.24175	9.0859	7.65948	3.37859	9.62811	8.5672	7.98105	5.21626	-1.30709	1.43266	-1.24969	-3.57432	-0.386358	0.518695	-0.321571	-1.83767				0.016187	A_99_P531917	A_99_P531917_TC445311	peroxidase 6 [Triticum monococcum]	0	hypothetical protein LOC100191769 [Zea mays]_x0001_unknown [Zea mays]	Os02g0240100 [Oryza sativa Japonica Group]_x0001_putative bacterial-induced peroxidase precursor [Oryza sativa Japonica Group]_x0001_TPA: class III peroxidase 30 precursor [Oryza sativa (japonica cultivar-group)]_x0001_unnamed protein product [Oryza sativa Japonica Group]_x0001_Os02g0240100 [Oryza sativa Japonica Group]	0	0			Rep: Peroxidase 6 - Triticum monococcum (Einkorn wheat) (Small spelt), partial (66%) [TC445311]			Ta.54713	TC445311
A_99_P472617	8.79724	8.96062	8.72158	5.77527	7.81832	8.25875	8.78197	8.59069	7.34717	8.039	7.79667	6.51666	1.38622	1.16453	1.97972	4.21062	0.471152	0.219751	0.9853	2.07403				0.0011618															TC405853
A_99_P519027	4.91179	5.81521	6.37956	1.80051	3.95061	2.66218	3.04721	6.27984	3.50755	2.96753	2.64478	1.95682	1.35949	-1.23572	1.32172	20.015	0.443068	-0.305347	0.402421	4.32301				0.000238	A_99_P519027	A_99_P519027_TC440118	C2H2 zinc finger protein [Triticum aestivum]	8e-38	zinc finger protein [Oryza sativa Japonica Group]	Os03g0820400 [Oryza sativa Japonica Group]_x0001_putative Cys2/His2 zinc-finger protein [Oryza sativa Japonica Group]_x0001_zinc finger protein ZFP15 [Oryza sativa Japonica Group]_x0001_C2H2 type zinc finger transcription factor ZFP37 [Oryza sativa Japonica Group]_x0001_Zinc finger, C2H2 type family protein, expressed [Oryza sativa (japonica cultivar-group)]_x0001_Os03g0820400 [Oryza sativa Japon…	2e-35	3e-35			Rep: C2H2 zinc finger protein - Triticum aestivum (Wheat), partial (77%) [TC440118]				TC440118
A_99_P302836	2.93634	3.00718	2.96287	1.86323	3.86127	3.4973	4.00347	4.92588	3.38504	3.52623	4.24564	2.95855	1.39111	-1.02025	-1.18276	3.91044	0.476233	-0.0289269	-0.242161	1.96733				0.000926	A_99_P302836	A_99_P302836_TC407293	hypothetical protein OsJ_13004 [Oryza sativa Japonica Group]	0	galactosyltransferase family protein, putative, expressed [Oryza sativa (japonica cultivar-group)]	putative galactosyltransferase [Oryza sativa Japonica Group]_x0001_hypothetical protein OsI_13951 [Oryza sativa Indica Group]	0	0			Rep: Os03g0803600 protein - Oryza sativa subsp. japonica (Rice), partial (31%) [TC407293]			Ta.7473	TC407293
A_99_P037309	1.69391	2.20209	2.88855	3.26455	3.83089	3.96517	3.9963	8.36037	2.33272	2.21209	2.88211	2.41022	2.82485	3.37079	2.16472	61.8264	1.49817	1.75309	1.11418	5.95015				0.000179	A_99_P037309	A_99_P037309_TC441868	hypothetical protein SORBIDRAFT_09g027270 [Sorghum bicolor]_x0001_hypothetical protein SORBIDRAFT_09g027270 [Sorghum bicolor]	0.0004	hypothetical protein SORBIDRAFT_09g027270 [Sorghum bicolor]_x0001_hypothetical protein SORBIDRAFT_09g027270 [Sorghum bicolor]	hypothetical protein SORBIDRAFT_09g027270 [Sorghum bicolor]_x0001_hypothetical protein SORBIDRAFT_09g027270 [Sorghum bicolor]	0.0004	0.0004			AL829285 q:141 Triticum aestivum cDNA clone E03_q141_plate_6, mRNA sequence [AL829285]			Ta.13839	TC441868
A_99_P387187	2.46556	3.4439	3.47664	1.61809	4.77032	5.19871	5.63485	8.0491	3.83433	4.566	6.01439	2.99025	1.91321	1.55048	-1.30093	33.3323	0.935993	0.63271	-0.379539	5.05885				8.2e-05	A_99_P387187	A_99_P387187_TC383374	Os11g0105000 [Oryza sativa Japonica Group]_x0001_Os12g0104900 [Oryza sativa Japonica Group]_x0001_RecName: Full=Probable calcium-binding protein CML25/26; AltName: Full=Calmodulin-like protein 25/26_x0001_EF hand family protein [Oryza sativa (japonica cultivar-group)]_x0001_EF hand family protein [Oryza sativa (japonica cultivar-group)]_x0001_Os11g0105000 [Oryza sativa Japonica Group]_x0001_Os12g…	2e-28	hypothetical protein OsI_05249 [Oryza sativa Indica Group]	RecName: Full=Putative calcium-binding protein CML23; AltName: Full=Calmodulin-like protein 23_x0001_putative regulator of gene silencing [Oryza sativa Japonica Group]_x0001_hypothetical protein OsJ_04803 [Oryza sativa Japonica Group]	1e-25	1e-25			Rep: EF hand family protein - Oryza sativa subsp. japonica (Rice), partial (69%) [TC383374]				TC383374
A_99_P360451	1.67869	2.81736	2.04279	1.99685	2.00709	2.96293	1.71042	6.15044	1.69387	1.85868	1.75394	1.75997	1.24248	2.14987	-1.03063	20.9731	0.313224	1.10425	-0.043521	4.39047				0.000307	A_99_P360451	A_99_P360451_TC424098	LOC100286347 [Zea mays]_x0001_Zn-dependent hydrolases, including glyoxylases [Zea mays]	1e-22	LOC100286347 [Zea mays]_x0001_Zn-dependent hydrolases, including glyoxylases [Zea mays]	Os02g0829600 [Oryza sativa Japonica Group]_x0001_Os02g0829600 [Oryza sativa Japonica Group]	1e-22	2e-21			Triticum aestivum cDNA, clone: SET1_E02, cultivar: Chinese Spring [AK336242]			Ta.57303	TC424098
A_99_P310456	8.4231	10.5652	5.32103	6.40598	9.09501	11.0169	5.06205	8.50619	8.85241	10.4727	5.49968	6.91725	1.18313	1.45829	-1.35438	3.00829	0.242606	0.544273	-0.43763	1.58895				0.00295607	A_99_P310456	A_99_P310456_TC390100	DNA binding domain protein [Oryza sativa Indica Group]	2e-26	DNA binding domain protein [Oryza sativa Indica Group]	hypothetical protein OsJ_15918 [Oryza sativa Japonica Group]	2e-26	2e-25							TC390100
A_99_P057531	6.80564	7.25768	6.82389	7.94731	7.08187	7.34867	7.00871	9.57647	7.07805	7.51944	7.25118	7.89146	1.00265	-1.12566	-1.18301	3.21543	0.00381851	-0.170772	-0.242464	1.68501				0.00123181	A_99_P057531	A_99_P057531_TC440960	Grx_I1 - glutaredoxin subgroup III [Zea mays]_x0001_Grx_I1 - glutaredoxin subgroup III [Zea mays]_x0001_unknown [Zea mays]	3e-06	Grx_I1 - glutaredoxin subgroup III [Zea mays]_x0001_Grx_I1 - glutaredoxin subgroup III [Zea mays]_x0001_unknown [Zea mays]	Grx_S2 - glutaredoxin subgroup III [Zea mays]	3e-06	3e-06			wre1n.pk0119.h3 wre1n Triticum aestivum cDNA clone wre1n.pk0119.h3 5' end, mRNA sequence [CA647347]			Ta.21029	TC440960
A_99_P456107	7.35631	8.28086	7.62789	4.99894	7.3399	7.19175	6.73333	11.1453	6.42181	6.73122	7.08837	6.56673	1.88961	1.37605	-1.27902	23.8942	0.918086	0.460531	-0.355042	4.57859				4.01e-05															TC407830
A_99_P306571	1.64338	1.62692	1.68071	1.61627	2.26074	3.72733	1.93941	2.66895	4.81898	6.1635	4.97967	4.70008	-5.8899	-5.41202	-8.22638	-4.08725	-2.55824	-2.43617	-3.04026	-2.03113	0.0133487	0.00158548	0.00116877	0.0038785	A_99_P306571	A_99_P306571_TC398554	hypothetical protein OsI_19539 [Oryza sativa Indica Group]	0	hypothetical protein [Oryza sativa Japonica Group]_x0001_hypothetical protein [Oryza sativa Japonica Group]	hypothetical protein SORBIDRAFT_09g015930 [Sorghum bicolor]_x0001_hypothetical protein SORBIDRAFT_09g015930 [Sorghum bicolor]	0	0			Rep: Chromosome chr8 scaffold_88, whole genome shotgun sequence - Vitis vinifera (Grape), partial (77%) [TC398554]				TC398554
A_99_P559327	1.94394	1.78643	1.7719	1.77308	1.66531	1.66314	1.89088	5.46804	2.37484	1.7284	1.78837	1.81551	-1.63526	-1.04627	1.07364	12.5754	-0.709524	-0.0652555	0.102514	3.65254				0.000839															TC455765
A_99_P051111	3.67689	3.58007	2.87904	1.77302	3.90579	4.18083	3.44879	5.38612	3.51365	4.28726	3.47502	1.84805	1.31234	-1.07656	-1.01835	11.6162	0.392139	-0.106432	-0.026227	3.53807				9.52e-05	A_99_P051111	A_99_P051111_TC452009	hypothetical protein SORBIDRAFT_01g035050 [Sorghum bicolor]_x0001_hypothetical protein SORBIDRAFT_01g035050 [Sorghum bicolor]	2e-22	unknown [Zea mays]_x0001_unknown [Zea mays]	hypothetical protein OsJ_18373 [Oryza sativa Japonica Group]	8e-15	2e-12			wle1n.pk0073.c2 wle1n Triticum aestivum cDNA clone wle1n.pk0073.c2 5' end, mRNA sequence [CA634272]			Ta.18318	TC452009
A_99_P393122	1.7344	1.74918	3.06293	2.44959	3.82879	2.04816	4.56852	7.10452	4.34267	2.10451	5.30342	3.46988	-1.42789	-1.03983	-1.66428	12.4203	-0.513885	-0.05635	-0.734895	3.63463				0.00563382	A_99_P393122	A_99_P393122_TC412532	glutathione-S-transferase Cla47 [Triticum aestivum]	0	Os10g0530500 [Oryza sativa Japonica Group]_x0001_putative glutathione S-transferase OsGSTU13 [Oryza sativa Japonica Group]_x0001_putative glutathione S-transferase [Oryza sativa Japonica Group]_x0001_putative glutathione S-transferase [Oryza sativa Japonica Group]_x0001_glutathione S-transferase GSTU6, putative, expressed [Oryza sativa (japonica cultivar-group)]_x0001_Os10g0530500 [Oryza sativa J…	Os10g0530400 [Oryza sativa Japonica Group]_x0001_putative glutathione S-transferase [Oryza sativa Japonica Group]_x0001_putative glutathione S-transferase [Oryza sativa Japonica Group]_x0001_glutathione S-transferase GSTU6, putative, expressed [Oryza sativa (japonica cultivar-group)]_x0001_Os10g0530400 [Oryza sativa Japonica Group]_x0001_hypothetical protein OsI_34428 [Oryza sativa Indica Group]_…	0	0			Rep: Glutathione-S-transferase Cla47 - Triticum aestivum (Wheat), partial (96%) [TC412532]				TC412532
A_99_P079300	1.75775	4.23592	4.86581	2.32843	3.51426	4.46874	3.5786	6.74496	2.97458	4.33483	3.90625	4.13226	1.45365	1.09726	-1.25496	6.11648	0.539678	0.133904	-0.327644	2.6127				0.00103823	A_99_P079300	A_99_P079300_TC399045	hypothetical protein OsJ_05932 [Oryza sativa Japonica Group]	0	hypothetical protein OsI_06412 [Oryza sativa Indica Group]	hypothetical protein SORBIDRAFT_04g007900 [Sorghum bicolor]_x0001_hypothetical protein SORBIDRAFT_04g007900 [Sorghum bicolor]	0	0			FGAS009564 Triticum aestivum FGAS: Library 3 Gate 6 Triticum aestivum cDNA, mRNA sequence [CK201045]			Ta.30333	TC399045
A_99_P417077	4.2681	3.43803	5.60564	2.17287	5.49076	4.39319	7.55212	7.43794	6.11824	4.96693	7.66902	4.70174	-1.54487	-1.48837	-1.0844	6.66314	-0.627485	-0.573733	-0.116899	2.7362				0.000263	A_99_P417077	A_99_P417077_TC378177	hypothetical protein SORBIDRAFT_02g000630 [Sorghum bicolor]_x0001_hypothetical protein SORBIDRAFT_02g000630 [Sorghum bicolor]	0	hypothetical protein LOC100279567 [Zea mays]_x0001_flavoprotein wrbA [Zea mays]_x0001_unknown [Zea mays]	unknown [Zea mays]	0	0			Rep: Quinone-oxidoreductase QR2 - Triphysaria versicolor (Yellow owl's clover), partial (97%) [TC378177]				TC378177	GO:0005515|GO:0005575|GO:0005634|GO:0005739|GO:0005829|GO:0006118|GO:0009733|GO:0010181|GO:0016655|GO:0030466|GO:0031001|GO:0042393
A_99_P473887	8.5949	6.58182	9.32985	2.46995	8.69563	7.87662	11.1902	8.20922	9.08808	7.47579	10.0388	5.40629	-1.31263	1.32027	2.2213	6.97859	-0.392455	0.400828	1.1514	2.80294				0.00357589	A_99_P473887	A_99_P473887_TC418801	Os06g0650900 [Oryza sativa Japonica Group]_x0001_unknown protein [Oryza sativa Japonica Group]_x0001_Os06g0650900 [Oryza sativa Japonica Group]	1e-34	hypothetical protein OsI_23925 [Oryza sativa Indica Group]	hypothetical protein SORBIDRAFT_10g025730 [Sorghum bicolor]_x0001_hypothetical protein SORBIDRAFT_10g025730 [Sorghum bicolor]	3e-34	1e-33			CJ699779 Y.Ogihara unpublished cDNA library Wh_SHDr Triticum aestivum cDNA clone whsd18f20 5', mRNA sequence [CJ699779]			Ta.69605	TC418801
A_99_P301651	2.47905	2.07501	1.70106	2.56791	2.24217	1.94566	1.632	5.92966	1.72263	1.86986	1.79663	1.7573	1.4335	1.05394	-1.12087	18.0304	0.519539	0.075799	-0.164624	4.17236				0.00107954	A_99_P301651	A_99_P301651_TC442760	Os02g0537000 [Oryza sativa Japonica Group]_x0001_unknown protein [Oryza sativa Japonica Group]_x0001_Os02g0537000 [Oryza sativa Japonica Group]_x0001_hypothetical protein OsI_07549 [Oryza sativa Indica Group]_x0001_hypothetical protein OsJ_07032 [Oryza sativa Japonica Group]_x0001_unnamed protein product [Oryza sativa Japonica Group]	1e-05	hypothetical protein SORBIDRAFT_04g021930 [Sorghum bicolor]_x0001_hypothetical protein SORBIDRAFT_04g021930 [Sorghum bicolor]	hypothetical protein SORBIDRAFT_04g021940 [Sorghum bicolor]_x0001_hypothetical protein SORBIDRAFT_04g021940 [Sorghum bicolor]	7e-05	0.0001			Rep: Arsenical pump membrane protein - Pseudomonas putida (strain GB-1), partial (6%) [TC442760]				TC442760
A_99_P080785	6.17894	6.72704	5.57187	2.75169	6.32598	5.91975	6.7195	9.69497	5.19195	5.50955	6.03547	4.05191	2.19471	1.32887	1.60662	49.9725	1.13403	0.410201	0.684027	5.64306				0.000472											WHE3881_F10_L19ZS Wheat Fusarium graminearum infected spike cDNA library Triticum aestivum cDNA clone WHE3881_F10_L19, mRNA sequence [CN011234]			Ta.30866
A_99_P176931	9.59323	9.59162	9.52983	8.05456	9.55583	9.85508	10.6186	10.4017	9.42852	9.98189	10.4365	9.25726	1.09225	-1.09188	1.1346	2.21068	0.127306	-0.126808	0.182186	1.14449				0.00255737	A_99_P176931	A_99_P176931_TC376321	WRKY18 transcription factor [Triticum aestivum]	0	WRKY18 transcription factor [Triticum aestivum]	WRKY18 transcription factor [Triticum aestivum]	0	6e-11	WRKY transcription factor	WRKY53-a	Triticum aestivum WRKY14 transcription factor mRNA, complete cds [EU665427]		100049024	Ta.4725	TC377989
A_99_P420757	1.78802	1.9269	1.75461	1.75268	2.24367	1.64628	1.62176	6.68318	1.77074	1.70836	1.70287	1.68076	1.38792	-1.04397	-1.05784	32.0536	0.472929	-0.0620794	-0.0811181	5.00242				5.5e-06	A_99_P420757	A_99_P420757_TC381279	hypothetical protein OsI_00069 [Oryza sativa Indica Group]	0	Os02g0829500 [Oryza sativa Japonica Group]_x0001_metallo-beta-lactamase-like [Oryza sativa Japonica Group]_x0001_Os02g0829500 [Oryza sativa Japonica Group]_x0001_unnamed protein product [Oryza sativa Japonica Group]_x0001_unnamed protein product [Oryza sativa Japonica Group]_x0001_unnamed protein product [Oryza sativa Japonica Group]_x0001_unnamed protein product [Oryza sativa Japonica Group]	LOC100286347 [Zea mays]_x0001_Zn-dependent hydrolases, including glyoxylases [Zea mays]	0	0			Rep: Metallo-beta-lactamase-like - Oryza sativa subsp. japonica (Rice), partial (76%) [TC381279]				TC381279	GO:0003824|GO:0005739|GO:0008152|GO:0009536|GO:0046685
A_99_P504302	6.16832	6.79503	6.68024	2.43567	6.54611	6.56904	7.9514	7.83797	5.79484	6.3709	7.64869	5.09595	1.68328	1.14722	1.23346	6.69005	0.751272	0.198143	0.302715	2.74202				0.000406	A_99_P504302	A_99_P504302_TC433608	hypothetical protein OsI_21502 [Oryza sativa Indica Group]	2e-06	hypothetical protein OsJ_20015 [Oryza sativa Japonica Group]	unknown [Oryza sativa Japonica Group]_x0001_unknown protein [Oryza sativa Japonica Group]	5e-06	3e-05							TC433608
A_99_P324041	1.76361	1.73942	2.3835	2.01086	1.8023	1.6315	1.59581	5.61002	1.73029	1.83977	1.99048	1.70499	1.05118	-1.1553	-1.31464	14.9807	0.0720148	-0.208265	-0.394665	3.90503				0.000263	A_99_P324041	A_99_P324041_TC398969	Os09g0452700 [Oryza sativa Japonica Group]_x0001_putative ubiquitin / ribosomal protein CEP52 [Oryza sativa Japonica Group]_x0001_Os09g0452700 [Oryza sativa Japonica Group]_x0001_hypothetical protein OsI_31610 [Oryza sativa Indica Group]_x0001_hypothetical protein OsJ_29596 [Oryza sativa Japonica Group]	0	Os07g0489500 [Oryza sativa Japonica Group]_x0001_Os07g0489500 [Oryza sativa Japonica Group]	Os09g0483200 [Oryza sativa Japonica Group]_x0001_hypothetical protein OsI_31818 [Oryza sativa Indica Group]_x0001_hypothetical protein OsJ_29804 [Oryza sativa Japonica Group]_x0001_Os09g0483200 [Oryza sativa Japonica Group]	0	0			Rep: Ubiquitin fusion protein - Arachis hypogaea (Peanut), partial (97%) [TC398969]				TC398969
A_99_P118260	7.20149	8.64675	8.68093	10.9492	5.78985	6.48724	5.36832	9.60936	4.28454	6.22656	5.76033	9.90894	2.83885	1.19805	-1.31222	-1.23078	1.5053	0.260684	-0.392014	-0.299576	0.00696631														CJ665997 Y.Ogihara unpublished cDNA library Wh_KMP Triticum aestivum cDNA clone whkp5k13 5', mRNA sequence [CJ665997]			Ta.43599	TC437519
A_99_P353411	6.33472	6.2346	4.67136	1.8979	7.45951	7.87378	8.03586	5.93196	7.81135	7.95337	8.84384	4.85078	-1.27619	-1.05671	-1.75076	2.11576	-0.351841	-0.0795846	-0.807984	1.08118				0.000154	A_99_P353411	A_99_P353411_TC403727	Os02g0269600 [Oryza sativa Japonica Group]_x0001_putative subtilisin-like serine proteinase [Oryza sativa Japonica Group]_x0001_Os02g0269600 [Oryza sativa Japonica Group]_x0001_hypothetical protein OsI_06696 [Oryza sativa Indica Group]_x0001_hypothetical protein OsJ_06196 [Oryza sativa Japonica Group]	0	Os02g0271000 [Oryza sativa Japonica Group]_x0001_putative subtilisin-like serine proteinase [Oryza sativa Japonica Group]_x0001_Os02g0271000 [Oryza sativa Japonica Group]_x0001_hypothetical protein OsI_06700 [Oryza sativa Indica Group]_x0001_hypothetical protein OsJ_06201 [Oryza sativa Japonica Group]_x0001_unnamed protein product [Oryza sativa Japonica Group]	Os02g0271600 [Oryza sativa Japonica Group]_x0001_Os02g0271600 [Oryza sativa Japonica Group]_x0001_hypothetical protein OsI_06701 [Oryza sativa Indica Group]_x0001_hypothetical protein OsJ_06200 [Oryza sativa Japonica Group]	0	0			Rep: Os02g0270800 protein - Oryza sativa subsp. japonica (Rice), partial (36%) [TC403727]				TC403727
A_99_P245016	9.86503	9.88466	9.20575	9.08855	9.28439	9.67989	8.86195	10.3861	9.45955	9.75347	8.89107	9.29316	-1.12909	-1.05232	-1.02039	2.13309	-0.17516	-0.073575	-0.0291204	1.09294				0.00134298	A_99_P245016	A_99_P245016_TC427895	expressed protein (with alternative splicing) [Oryza sativa Japonica Group]_x0001_ankyrin-repeat protein [Oryza sativa Japonica Group]_x0001_ankyrin-repeat protein [Oryza sativa Japonica Group]_x0001_BTB/POZ domain containing protein, expressed [Oryza sativa (japonica cultivar-group)]_x0001_hypothetical protein OsJ_12014 [Oryza sativa Japonica Group]_x0001_unnamed protein product [Oryza sativa Ja…	0	hypothetical protein OsI_12918 [Oryza sativa Indica Group]	expressed protein (with alternative splicing) [Oryza sativa Japonica Group]	0	0			Triticum aestivum cDNA, clone: WT007_C11, cultivar: Chinese Spring [AK331301]			Ta.56435	TC427895
A_99_P148642	4.25497	3.32089	2.27655	1.54749	5.94134	4.5543	7.73487	6.12342	5.4367	4.56732	6.72044	3.37599	1.41877	-1.00907	2.0201	6.71521	0.504639	-0.0130191	1.01443	2.74743				0.00276328	A_99_P148642	A_99_P148642_NP9351183	WRKY transcription factor [Triticum aestivum]	0	WRKY6 transcription factor [Triticum aestivum]	WRKY6 transcription factor [Triticum aestivum]	1e-40	1e-40	WRKY transcription factor	WRKY10	Triticum aestivum WRKY transcription factor (WRKY10) mRNA, complete cds [EF368361]		100049027	Ta.52469	NP9351183
A_99_P037519	2.74158	3.42076	1.6444	2.40002	2.46397	3.28899	4.42011	5.25735	2.45392	3.02534	5.05788	3.15011	1.00699	1.20051	-1.55593	4.30865	0.010047	0.263651	-0.637774	2.10724				0.00510943	A_99_P037519	A_99_P037519_TC461714	hypothetical protein SORBIDRAFT_07g027410 [Sorghum bicolor]_x0001_hypothetical protein SORBIDRAFT_07g027410 [Sorghum bicolor]	0	Os08g0514000 [Oryza sativa Japonica Group]_x0001_putative lectin-like protein kinase [Oryza sativa Japonica Group]_x0001_Os08g0514000 [Oryza sativa Japonica Group]	hypothetical protein OsI_29867 [Oryza sativa Indica Group]	0	0			WHE4111_E03_J05ZS Wheat salt-stressed root cDNA library Triticum aestivum cDNA clone WHE4111_E03_J05, mRNA sequence [BQ744079]			Ta.13924	TC461714
A_99_P337246	8.16524	7.83797	6.31172	5.38725	7.8023	7.79051	6.71109	8.30894	7.46945	7.26759	6.4523	7.2611	1.25949	1.43686	1.19647	2.06745	0.332843	0.522916	0.258785	1.04785				0.00165401	A_99_P337246	A_99_P337246_TC389478	hypothetical protein OsI_23284 [Oryza sativa Indica Group]	7e-42	Os06g0542300 [Oryza sativa Japonica Group]_x0001_copper-binding protein-like [Oryza sativa Japonica Group]_x0001_Os06g0542300 [Oryza sativa Japonica Group]_x0001_hypothetical protein OsJ_21612 [Oryza sativa Japonica Group]_x0001_unnamed protein product [Oryza sativa Japonica Group]	hypothetical protein SORBIDRAFT_10g021320 [Sorghum bicolor]_x0001_hypothetical protein SORBIDRAFT_10g021320 [Sorghum bicolor]	7e-42	1e-33			Rep: Copper-binding protein-like - Oryza sativa subsp. japonica (Rice), partial (62%) [TC389478]				TC389478
A_99_P476032	3.73323	4.69138	3.70492	1.99642	2.42015	4.45536	4.94045	5.8366	2.73164	4.06914	5.1031	3.04533	-1.24099	1.30696	-1.11935	6.92237	-0.311493	0.386217	-0.162658	2.79127				0.00125278	A_99_P476032	A_99_P476032_TC419972	hypothetical protein OsJ_12513 [Oryza sativa Japonica Group]	0.0002	hypothetical protein OsI_13451 [Oryza sativa Indica Group]	Os03g0741100 [Oryza sativa Japonica Group]_x0001_putative helix-loop-helix DNA-binding protein [Oryza sativa Japonica Group]_x0001_Helix-loop-helix DNA-binding domain containing protein, expressed [Oryza sativa (japonica cultivar-group)]_x0001_Os03g0741100 [Oryza sativa Japonica Group]	0.0002	0.0002			Rep: O-antigen polymerase - Psychroflexus torquis ATCC 700755, partial (5%) [TC419972]				TC419972
A_99_P304756	11.1556	10.8557	12.2511	10.3004	11.8513	11.2213	12.4384	11.5251	11.9604	11.1946	11.9427	10.1969	-1.07854	1.01864	1.41003	2.51095	-0.109084	0.0266485	0.495728	1.32824				0.00172475											wdk9n1.pk001.k18 wdk9n1 Triticum aestivum cDNA clone wdk9n1.pk001.k18 5' end, mRNA sequence [CA721770]			Ta.40520	TC430631
A_99_P391037	1.96192	1.56252	2.39185	1.67647	2.36674	2.00955	1.60024	6.38054	3.12838	1.75279	2.0169	4.73734	-1.69541	1.19479	-1.33483	3.12357	-0.761638	0.256757	-0.416654	1.6432				0.000927	A_99_P391037	A_99_P391037_TC456059	hypothetical protein OsJ_24490 [Oryza sativa Japonica Group]	0	hypothetical protein OsJ_24490 [Oryza sativa Japonica Group]	Os07g0522500 [Oryza sativa Japonica Group]_x0001_Os07g0522500 [Oryza sativa Japonica Group]	1e-11	0							TC456059
A_99_P287126	9.40249	10.1304	9.39936	6.78648	9.59097	10.1587	9.54019	10.2262	9.07138	9.98617	9.48954	8.69922	1.43354	1.12706	1.03574	2.88188	0.519587	0.17256	0.0506563	1.52701				0.000779	A_99_P287126	A_99_P287126_TC393322	Os04g0684900 [Oryza sativa Japonica Group]_x0001_Os04g0684900 [Oryza sativa Japonica Group]	5e-37	H0913C04.7 [Oryza sativa (indica cultivar-group)]_x0001_hypothetical protein OsI_17989 [Oryza sativa Indica Group]	OSJNBa0088H09.11 [Oryza sativa (japonica cultivar-group)]_x0001_hypothetical protein OsJ_16690 [Oryza sativa Japonica Group]_x0001_unnamed protein product [Oryza sativa Japonica Group]	5e-37	5e-37			Rep: Os04g0684900 protein - Oryza sativa subsp. japonica (Rice), partial (40%) [TC393322]				TC393322
A_99_P260211	2.41003	2.67169	4.91919	1.54794	2.85056	2.33314	4.06162	5.6601	2.53008	2.43768	3.29614	1.97812	1.24874	-1.07516	1.69994	12.8347	0.320474	-0.104545	0.765482	3.68198				0.000839	A_99_P260211	A_99_P260211_TC419222	seed maturation protein PM41 [Zea mays]_x0001_seed maturation protein PM41 [Zea mays]	6e-25	hypothetical protein SORBIDRAFT_03g029830 [Sorghum bicolor]_x0001_hypothetical protein SORBIDRAFT_03g029830 [Sorghum bicolor]	Os01g0654400 [Oryza sativa Japonica Group]_x0001_Os01g0654400 [Oryza sativa Japonica Group]_x0001_hypothetical protein OsI_03109 [Oryza sativa Indica Group]_x0001_hypothetical protein OsJ_02860 [Oryza sativa Japonica Group]	1e-24	4e-23			Rep: Seed maturation protein PM41 - Glycine max (Soybean), partial (69%) [TC419222]			Ta.9389	TC419222
A_99_P362756	3.20161	2.65202	3.30179	3.57712	2.91389	2.81667	3.18189	3.34965	3.22748	6.56057	4.83533	3.87837	-1.24279	-13.3976	-3.14583	-1.44265	-0.313585	-3.7439	-1.65344	-0.528725		0.0172275	0.00297286		A_99_P362756	A_99_P362756_TC393285	hypothetical protein OsI_30431 [Oryza sativa Indica Group]	0	Os09g0124800 [Oryza sativa Japonica Group]_x0001_ankyrin repeat protein E4_8-like [Oryza sativa Japonica Group]_x0001_Os09g0124800 [Oryza sativa Japonica Group]_x0001_hypothetical protein OsJ_28424 [Oryza sativa Japonica Group]	hypothetical protein OsI_30428 [Oryza sativa Indica Group]	0	0			Rep: Ankyrin repeat protein E4_8-like - Oryza sativa subsp. japonica (Rice), partial (47%) [TC393285]				TC393285
A_99_P151167	2.87729	1.92852	1.84323	1.58832	5.63584	4.97185	5.26313	1.76967	6.62021	5.42396	7.46867	2.42649	-1.97846	-1.36804	-4.61247	-1.5766	-0.984377	-0.452111	-2.20554	-0.656819			0.00151336												CJ807557 Y. Ogihara unpublished cDNA library, whsct Triticum aestivum cDNA clone whsct3p07 5', mRNA sequence [CJ807557]			Ta.53037	TC437598
A_99_P523827	1.59183	1.69811	1.71224	1.57671	1.91073	2.14082	1.74376	4.56848	1.64841	1.70064	2.38	3.55025	1.19941	1.35677	-1.55427	2.02543	0.262323	0.440174	-0.636238	1.01823				0.000984	A_99_P523827	A_99_P523827_TC442001	cytokinin-O-glucosyltransferase 1 [Zea mays]	6e-07	UDP-glycosyltransferase [Avena strigosa]	hypothetical protein SORBIDRAFT_09g024640 [Sorghum bicolor]_x0001_hypothetical protein SORBIDRAFT_09g024640 [Sorghum bicolor]	8e-07	2e-06							TC442001
A_99_P037809	1.60395	1.7145	1.94939	1.6238	1.79076	2.97942	2.36716	2.76014	2.49676	3.10278	5.04538	1.93705	-1.63127	-1.08926	-6.40063	1.76919	-0.705995	-0.123354	-2.67821	0.82309			0.0101572												WHE3552_B06_C12ZS Wheat developing grains cDNA library Triticum aestivum cDNA clone WHE3552_B06_C12, mRNA sequence [BQ804242]			Ta.14017	TC449870
A_99_P447242	8.67296	8.40413	5.99969	6.97365	9.53891	9.38771	7.24424	9.3521	9.40118	9.38372	7.72708	7.9154	1.10017	1.00277	-1.3975	2.707	0.137722	0.00398731	-0.482845	1.4367				0.00513613	A_99_P447242	A_99_P447242_TC401735	peroxidase 66 precursor, putative, expressed [Triticum aestivum]	0	peroxidase 2 precursor [Zea mays]_x0001_RecName: Full=Peroxidase 2; AltName: Full=Plasma membrane-bound peroxidase 2; Short=pmPOX2; Flags: Precursor_x0001_peroxidase [Zea mays]	peroxidase 66 precursor [Zea mays]	0	0			Rep: Peroxidase - Zea mays (Maize), partial (36%) [TC401735]			Ta.38418	TC401735
A_99_P312811	10.5038	11.2559	10.2262	9.97042	9.60397	10.428	9.14838	11.5161	9.03245	10.3795	8.89403	10.303	1.48609	1.03419	1.1928	2.31828	0.571517	0.0485039	0.254353	1.21306				0.00322957	A_99_P312811	A_99_P312811_TC385440	OSJNBa0043A12.4 [Oryza sativa (japonica cultivar-group)]_x0001_B0811B10.6 [Oryza sativa (indica cultivar-group)]_x0001_H1005F08.27 [Oryza sativa (indica cultivar-group)]_x0001_hypothetical protein OsI_17838 [Oryza sativa Indica Group]_x0001_hypothetical protein OsJ_16547 [Oryza sativa Japonica Group]	3e-19	hypothetical protein LOC100501931 [Zea mays]_x0001_unknown [Zea mays]	hypothetical protein SORBIDRAFT_06g032110 [Sorghum bicolor]_x0001_hypothetical protein SORBIDRAFT_06g032110 [Sorghum bicolor]	5e-17	6e-17			Rep: Chromosome chr15 scaffold_40, whole genome shotgun sequence - Vitis vinifera (Grape), partial (40%) [TC385440]				TC385440
A_99_P010624	6.59681	6.51274	6.43398	5.26574	6.40274	6.55685	7.6356	7.38517	6.18133	6.75703	7.50341	6.28484	1.16587	-1.14884	1.09596	2.14403	0.221407	-0.200179	0.132189	1.10032				0.00589201	A_99_P010624	A_99_P010624_TC373252	WRKY transcription factor [Triticum aestivum]	0	WRKY14 transcription factor [Triticum aestivum]	WRKY14 transcription factor [Triticum aestivum]	0	4e-21	WRKY transcription factor	WRKY53-a	Triticum aestivum WRKY14 transcription factor mRNA, complete cds [EU665427]		100049024	Ta.4725	TC373252
A_99_P414072	3.55699	2.87792	4.07819	1.73847	4.25736	4.42827	6.1667	6.53017	4.7605	5.01926	6.14894	2.60468	-1.4173	-1.50628	1.01239	15.1946	-0.50314	-0.590994	0.017765	3.92549				0.00107143	A_99_P414072	A_99_P414072_TC375709	ubiquitin-associated protein [Triticum aestivum]	0	hypothetical protein SORBIDRAFT_04g024660 [Sorghum bicolor]_x0001_hypothetical protein SORBIDRAFT_04g024660 [Sorghum bicolor]	Os02g0593700 [Oryza sativa Japonica Group]_x0001_putative ubiquitin-associated (UBA) protein [Oryza sativa Japonica Group]_x0001_putative ubiquitin-associated (UBA) protein [Oryza sativa Japonica Group]_x0001_Os02g0593700 [Oryza sativa Japonica Group]_x0001_hypothetical protein OsI_07886 [Oryza sativa Indica Group]_x0001_hypothetical protein OsJ_07348 [Oryza sativa Japonica Group]_x0001_unnamed p…	0	0			Rep: Joka2 - Nicotiana plumbaginifolia (Leadwort-leaved tobacco), partial (10%) [TC375709]				TC375709
A_99_P366372	1.6334	1.61865	1.60798	1.63787	1.54036	1.54837	1.50769	4.1065	1.59028	1.5802	1.57675	1.57985	-1.03521	-1.02231	-1.04903	5.76232	-0.0499175	-0.0318273	-0.0690596	2.52665				5.5e-06
A_99_P536052	6.63736	6.69395	5.88851	5.17702	7.34808	6.9129	6.57894	9.86852	7.20082	7.35956	6.9819	6.27314	1.10746	-1.36288	-1.32221	12.087	0.147254	-0.446655	-0.402954	3.59538				0.000779	A_99_P536052	A_99_P536052_TC447000	hypothetical protein SORBIDRAFT_03g008840 [Sorghum bicolor]_x0001_hypothetical protein SORBIDRAFT_04g006350 [Sorghum bicolor]_x0001_hypothetical protein SORBIDRAFT_03g008840 [Sorghum bicolor]_x0001_hypothetical protein SORBIDRAFT_04g006350 [Sorghum bicolor]	4e-06	Os02g0193200 [Oryza sativa Japonica Group]_x0001_hypothetical protein [Oryza sativa Japonica Group]_x0001_Os02g0193200 [Oryza sativa Japonica Group]_x0001_unnamed protein product [Oryza sativa Japonica Group]	hypothetical protein OsJ_05721 [Oryza sativa Japonica Group]	5e-06	1e-05							TC447000
A_99_P561297	7.71528	5.63642	6.10409	10.0729	6.92359	4.55691	3.01306	8.13208	6.6685	4.04661	4.50499	8.60201	1.19341	1.42434	-2.81266	-1.38505	0.255084	0.510293	-1.49193	-0.469934			0.0026682		A_99_P561297	A_99_P561297_TC374721	dehydrin [Triticum aestivum]	2e-43	dehydrin [Triticum aestivum]	dehydrin-/LEA group 2-like protein [Lophopyrum elongatum]	8e-43	3e-38	dehydrin	DHN14	FGAS000449 Triticum aestivum FGAS: Library 2 Gate 3 Triticum aestivum cDNA, mRNA sequence [DR740502]		100037562	Ta.124	TC456579
A_99_P355526	3.67221	4.34202	3.65489	4.42081	2.56464	2.87971	1.64339	3.8906	3.10179	3.02563	3.22496	3.38372	-1.4511	-1.10643	-2.99294	1.42098	-0.537147	-0.145912	-1.58156	0.506882			0.0143616		A_99_P355526	A_99_P355526_TC387503	serine carboxypeptidase 1 [Zea mays]_x0001_serine carboxypeptidase 1 precursor [Zea mays]	7e-12	serine carboxypeptidase 1 [Zea mays]_x0001_serine carboxypeptidase 1 precursor [Zea mays]	unknown [Zea mays]	7e-12	7e-12							TC387503
A_99_P228561	10.7251	10.7145	10.929	10.5337	10.8897	10.9234	11.0756	11.6074	10.7852	10.798	11.1694	10.5383	1.0751	1.09087	-1.06721	2.09808	0.104474	0.125484	-0.0938415	1.06907				0.00193017											Rep: Eukaryotic initiation factor 4A-1 - Oryza sativa subsp. japonica (Rice), partial (56%) [TC385102]				TC385102
A_99_P359891	9.64075	10.07	8.39613	13.2943	8.28274	7.57329	5.15576	12.4569	7.03092	7.44169	7.42003	12.677	2.38142	1.09551	-4.80412	-1.16485	1.25182	0.131602	-2.26427	-0.220145			0.00826964		A_99_P359891	A_99_P359891_TC452891	hypothetical protein SORBIDRAFT_02g000220 [Sorghum bicolor]_x0001_hypothetical protein SORBIDRAFT_02g000220 [Sorghum bicolor]	0.0003											TC452891
A_99_P391957	10.5845	11.4168	11.1469	8.22607	11.0255	11.5342	10.1739	12.2997	10.8555	11.5176	10.4933	9.53907	1.12509	1.01156	-1.24785	6.777	0.170036	0.0165815	-0.319449	2.76065				0.000271											Rep: Zinc finger and BTB domain-containing protein 4 - Homo sapiens (Human), partial (4%) [TC403348]				TC403348
A_99_P335051	7.96316	7.4186	6.75441	5.6882	7.91552	7.91397	8.03021	8.54802	8.06568	7.74043	8.14132	7.09486	-1.10969	1.12783	-1.08006	2.73807	-0.150159	0.17355	-0.111108	1.45316				0.00175369	A_99_P335051	A_99_P335051_TC425195	hypothetical protein OsI_23750 [Oryza sativa Indica Group]	0	Os06g0623600 [Oryza sativa Japonica Group]_x0001_putative cinnamoyl-CoA reductase [Oryza sativa Japonica Group]_x0001_Os06g0623600 [Oryza sativa Japonica Group]_x0001_unnamed protein product [Oryza sativa Japonica Group]_x0001_hypothetical protein OsJ_22020 [Oryza sativa Japonica Group]	hypothetical protein SORBIDRAFT_10g024520 [Sorghum bicolor]_x0001_hypothetical protein SORBIDRAFT_10g024520 [Sorghum bicolor]	0	0			Triticum aestivum cDNA, clone: SET4_P06, cultivar: Chinese Spring [AK330642]			Ta.8548	TC425195
A_99_P512602	8.942	6.8534	8.84476	5.5507	9.21272	6.51445	8.89732	8.82488	8.82584	7.33426	7.72712	5.34323	1.30757	-1.76518	2.25043	11.1707	0.386884	-0.819816	1.1702	3.48165				0.00118212	A_99_P512602	A_99_P512602_TC437216	hypothetical protein Sros_1262 [Streptosporangium roseum DSM 43021]_x0001_conserved hypothetical protein [Streptosporangium roseum DSM 43021]	4e-05	hypothetical protein Sros_1262 [Streptosporangium roseum DSM 43021]_x0001_conserved hypothetical protein [Streptosporangium roseum DSM 43021]		0.0005								TC437216
A_99_P388982	4.16319	4.455	4.86518	4.1679	3.65982	2.78656	5.04995	6.53012	3.12457	3.47555	4.53088	4.24409	1.4492	-1.61216	1.43303	4.87712	0.535252	-0.688992	0.519068	2.28603				0.00485379	A_99_P388982	A_99_P388982_TC430489	ZIM motif family protein [Zea mays]_x0001_ZIM motif family protein [Zea mays]	4e-26	ZIM motif family protein [Zea mays]	Os10g0391400 [Oryza sativa Japonica Group]_x0001_ZIM motif family protein, expressed [Oryza sativa (japonica cultivar-group)]_x0001_Os10g0391400 [Oryza sativa Japonica Group]_x0001_hypothetical protein OsI_33426 [Oryza sativa Indica Group]_x0001_unnamed protein product [Oryza sativa Japonica Group]	8e-25	5e-23			Rep: ZIM motif family protein, expressed - Oryza sativa subsp. japonica (Rice), partial (54%) [TC430489]				TC430489
A_99_P489622	11.7353	12.3691	11.7247	11.2373	11.8533	12.038	11.8026	12.9338	11.7849	11.9628	11.8227	11.8428	1.04856	1.05356	-1.01401	2.13026	0.068409	0.0752726	-0.0200653	1.09103				0.000995	A_99_P489622	A_99_P489622_TC426981	RecName: Full=Zinc finger protein 1; AltName: Full=WZF1_x0001_zinc-finger protein WZF1 [Triticum aestivum]_x0001_zinc-finger protein WZF1 [Triticum aestivum]	1e-11	hypothetical protein OsJ_12692 [Oryza sativa Japonica Group]	Os03g0764100 [Oryza sativa Japonica Group]_x0001_zinc finger transcription factor ZF1 [Oryza sativa Indica Group]_x0001_zinc finger transcription factor ZF1 [Oryza sativa Japonica Group]_x0001_Zinc-finger protein 1, putative, expressed [Oryza sativa (japonica cultivar-group)]_x0001_Os03g0764100 [Oryza sativa Japonica Group]_x0001_hypothetical protein OsI_13644 [Oryza sativa Indica Group]	3e-09	3e-09	zinc-finger protein WZF1	LOC543182	Triticum aestivum mRNA for zinc-finger protein WZF1, complete cds [D16416]		543182	Ta.103	TC426981
A_99_P219611	10.5761	10.3005	9.84381	9.99179	11.5912	11.1135	11.1867	11.6214	11.5612	11.0168	11.4983	10.485	1.02102	1.06938	-1.24106	2.19838	0.0300121	0.0967732	-0.311572	1.13644				0.000459	A_99_P219611	A_99_P219611_TC410613	Os03g0290300 [Oryza sativa Japonica Group]_x0001_Os03g0290300 [Oryza sativa Japonica Group]	3e-17	Omega-3 fatty acid desaturase, chloroplast precursor, putative, expressed [Oryza sativa (japonica cultivar-group)]_x0001_hypothetical protein OsJ_10445 [Oryza sativa Japonica Group]	hypothetical protein OsI_11106 [Oryza sativa Indica Group]	3e-17	1e-16			Rep: Fatty acid desaturase - Zea mays (Maize), partial (16%) [TC410613]				TC410613
A_99_P143208	8.18295	9.31655	9.32267	7.97252	7.14996	8.83472	8.34368	6.03433	7.4336	9.1757	8.99757	7.24526	-1.21727	-1.26661	-1.57341	-2.31487	-0.283644	-0.340975	-0.653894	-1.21093				0.00569478	A_99_P143208	A_99_P143208_TC412563	hypothetical protein OsJ_35866 [Oryza sativa Japonica Group]	0	hypothetical protein OsI_38077 [Oryza sativa Indica Group]	Os12g0411700 [Oryza sativa Japonica Group]_x0001_ABC-2 type transporter family protein, expressed [Oryza sativa (japonica cultivar-group)]_x0001_Os12g0411700 [Oryza sativa Japonica Group]_x0001_unnamed protein product [Oryza sativa Japonica Group]	0	0			CJ923738 Y. Ogihara unpublished cDNA library, whchan Triticum aestivum cDNA clone whchan21h15 5', mRNA sequence [CJ923738]			Ta.51122	TC412563
A_99_P316736	6.23691	7.27327	7.2568	5.25749	7.74473	6.43975	8.2417	12.4245	5.77387	5.45268	7.32499	6.20103	3.92002	1.98216	1.8878	74.7208	1.97086	0.987072	0.916708	6.22344				0.000116	A_99_P316736	A_99_P316736_TC416968	glycosyltransferase [Triticum aestivum]	2e-10							Rep: Glycosyltransferase - Triticum aestivum (Wheat), partial (9%) [TC416968]				TC416968
A_99_P140578	3.56673	4.33187	4.76454	5.29138	4.01415	4.14382	3.45936	6.91982	1.99539	4.41313	3.33463	5.6466	4.05234	-1.20523	1.09031	2.417	2.01875	-0.269312	0.124734	1.27322				0.00476707	A_99_P140578	A_99_P140578_NP9351104	CBFIIIc-3.2 [Triticum aestivum]	0	CRT/DRE binding factor 3 [Triticum monococcum]	CBFIIIc-D3 [Triticum aestivum]	0	0	CBFIIIc-3.2	LOC100037617	EST195 Genes amplified from wheat FGAS cDNA libraries Triticum aestivum cDNA clone C16R1L7-A, mRNA sequence [DY761299]		100037617	Ta.50436	NP9351104
A_99_P151242	6.28406	8.24779	6.57492	2.43366	5.01136	7.46024	5.88704	7.30356	4.22056	7.66941	6.997	4.5318	1.73004	-1.15602	-2.15839	6.8294	0.790804	-0.209169	-1.10996	2.77176				0.000871	A_99_P151242	A_99_P151242_TC405194	Glutenin, high molecular weight subunit PW212 precursor-related protein [Trichomonas vaginalis G3]_x0001_Glutenin, high molecular weight subunit PW212 precursor-related protein [Trichomonas vaginalis G3]	3e-14	Glutenin, high molecular weight subunit PW212 precursor-related protein [Trichomonas vaginalis G3]_x0001_Glutenin, high molecular weight subunit PW212 precursor-related protein [Trichomonas vaginalis G3]	Glutenin, high molecular weight subunit PW212 precursor-related protein [Trichomonas vaginalis G3]_x0001_Glutenin, high molecular weight subunit PW212 precursor-related protein [Trichomonas vaginalis G3]	4e-13	8e-13			CJ804372 Y. Ogihara unpublished cDNA library, whsct Triticum aestivum cDNA clone whsct30a20 5', mRNA sequence [CJ804372]			Ta.53054	TC405194
A_99_P291646	4.57589	3.74265	6.64997	5.26645	5.16186	3.81183	6.09426	7.98168	5.55866	3.17041	4.82982	4.75495	-1.31658	1.55986	2.40233	9.3614	-0.396792	0.64142	1.26443	3.22672				0.000273	A_99_P291646	A_99_P291646_TC386201	hypothetical protein OsI_25798 [Oryza sativa Indica Group]	7e-39	OSIGBa0115A19.5 [Oryza sativa (indica cultivar-group)]	Os07g0434200 [Oryza sativa Japonica Group]_x0001_Os07g0434200 [Oryza sativa Japonica Group]	7e-39	7e-39			CJ903085 Y. Ogihara unpublished cDNA library, whthkles Triticum aestivum cDNA clone whthkles30m17 5', mRNA sequence [CJ903085]			Ta.58695	TC386201
A_99_P038349	8.30319	8.59498	9.19705	4.29582	8.17773	8.40701	7.80161	10.5892	7.98343	8.04954	6.69193	4.93381	1.14416	1.28118	2.15798	50.4017	0.194294	0.357477	1.10968	5.6554				0.000956	A_99_P038349	A_99_P038349_TC403920	hypothetical protein OsJ_10408 [Oryza sativa Japonica Group]	3e-05	hypothetical protein OsI_11068 [Oryza sativa Indica Group]	hypothetical protein LOC_Os03g17670 [Oryza sativa (japonica cultivar-group)]	3e-05	3e-05			WHE2906_E12_I24ZS Wheat aluminum-stressed root tip cDNA library Triticum aestivum cDNA clone WHE2906_E12_I24, mRNA sequence [BQ838103]			Ta.14221	TC403920
A_99_P085775	4.36989	5.6984	5.63141	3.99531	5.5218	4.98764	6.34873	9.57116	3.87696	4.66685	6.85318	6.12917	3.12714	1.24901	-1.41858	10.8678	1.64484	0.320789	-0.504447	3.44199				0.000312	A_99_P085775	A_99_P085775_TC372250	hypothetical protein SORBIDRAFT_01g030820 [Sorghum bicolor]_x0001_hypothetical protein SORBIDRAFT_01g030820 [Sorghum bicolor]	0	glutathione S-transferase GSTU6 [Zea mays]	glutathione S-transferase GST 22 [Zea mays]	0	0			Rep: Glutathione S-transferase GST 22 - Zea mays (Maize), partial (83%) [TC372250]			Ta.32665	TC372250
A_99_P350361	10.1354	11.3917	10.6915	7.86025	9.34415	9.80703	9.76337	12.7176	8.30178	9.44705	9.60597	8.78944	2.05961	1.28341	1.11528	15.2228	1.04237	0.35998	0.157404	3.92816				0.000238											Rep: Predicted protein - Neurospora crassa, partial (5%) [TC400312]				TC400312
A_99_P210106	5.71144	5.48617	6.35146	7.42821	6.08523	4.09445	5.86872	9.03379	5.90299	5.05499	6.32531	7.08612	1.13465	-1.94604	-1.3723	3.8575	0.182242	-0.960543	-0.456594	1.94767				0.00276328	A_99_P210106	A_99_P210106_TC425435	hypothetical protein SORBIDRAFT_08g014070 [Sorghum bicolor]_x0001_hypothetical protein SORBIDRAFT_08g014070 [Sorghum bicolor]	0	hypothetical protein SORBIDRAFT_08g014070 [Sorghum bicolor]_x0001_hypothetical protein SORBIDRAFT_08g014070 [Sorghum bicolor]	hypothetical protein SORBIDRAFT_08g014070 [Sorghum bicolor]_x0001_hypothetical protein SORBIDRAFT_08g014070 [Sorghum bicolor]	0	0			Rep: ABA-responsive protein - Hordeum vulgare (Barley), partial (30%) [TC425435]			Ta.27945	TC425435
A_99_P329376	7.18762	6.82291	5.64887	6.99723	7.41955	7.6171	6.28318	9.51858	7.20981	7.76007	6.75492	7.222	1.15648	-1.10417	-1.38678	4.91292	0.20974	-0.142964	-0.471736	2.29658				0.000238	A_99_P329376	A_99_P329376_TC435615	Os01g0667900 [Oryza sativa Japonica Group]_x0001_RecName: Full=Monothiol glutaredoxin-S5_x0001_glutaredoxin-like [Oryza sativa Japonica Group]_x0001_glutaredoxin-like [Oryza sativa Japonica Group]_x0001_Os01g0667900 [Oryza sativa Japonica Group]_x0001_hypothetical protein OsI_03198 [Oryza sativa Indica Group]_x0001_unnamed protein product [Oryza sativa Japonica Group]	4e-39	Os01g0667900 [Oryza sativa Japonica Group]_x0001_RecName: Full=Monothiol glutaredoxin-S5_x0001_glutaredoxin-like [Oryza sativa Japonica Group]_x0001_glutaredoxin-like [Oryza sativa Japonica Group]_x0001_Os01g0667900 [Oryza sativa Japonica Group]_x0001_hypothetical protein OsI_03198 [Oryza sativa Indica Group]_x0001_unnamed protein product [Oryza sativa Japonica Group]	LOC100281053 [Zea mays]_x0001_Grx_I1 - glutaredoxin subgroup III [Zea mays]	4e-39	2e-35			Rep: Monothiol glutaredoxin-S5 - Oryza sativa subsp. japonica (Rice), partial (82%) [TC435615]				TC435615
A_99_P145987	1.43337	1.41692	1.78408	1.46198	1.54346	1.47035	1.98443	5.06566	1.53207	1.43573	2.31608	1.42787	1.00793	1.02428	-1.25845	12.4476	0.0113915	0.0346148	-0.331652	3.6378				0.00137564											CJ783900 Y. Ogihara unpublished cDNA library, whatl Triticum aestivum cDNA clone whatl5d20 5', mRNA sequence [CJ783900]			Ta.51796
A_99_P044977	7.30134	7.63592	7.15246	2.5836	6.88793	7.18346	5.77137	7.47715	6.44507	7.23747	6.51598	4.4232	1.3593	-1.03815	-1.67552	8.30483	0.442862	-0.054008	-0.744608	3.05395				0.000869											wr1.pk0067.d2 wr1 Triticum aestivum cDNA clone wr1.pk0067.d2 5' end, mRNA sequence [CA607237]			Ta.16491
A_99_P154967	7.13303	7.00896	7.35812	6.8	8.51891	8.75891	9.48647	8.98643	7.17391	6.96188	6.85196	6.44363	2.5403	3.47504	6.20966	5.82722	1.345	1.79703	2.63451	2.54281		0.00265417	0.00151336	0.00171233											FGAS083002 Triticum aestivum FGAS: Library 6 CAP GATE 1 Triticum aestivum cDNA, mRNA sequence [DR737785]			Ta.53947
A_99_P006016	2.81725	3.81701	2.11095	1.38133	3.80106	4.97186	3.79059	1.98238	3.85961	5.4123	5.79448	2.07787	-1.04142	-1.35702	-4.0108	-1.06843	-0.0585494	-0.440439	-2.00389	-0.095493			0.00502068												BJ313112 Y. Ogihara unpublished cDNA library, Wh_yf Triticum aestivum cDNA clone whyf3k23 5', mRNA sequence [BJ313112]			Ta.3147	TC454384
A_99_P448272	6.02048	6.86637	4.85295	1.57079	6.15314	6.63385	7.02992	6.60239	5.12051	6.272	7.16407	3.71249	2.04575	1.28508	-1.09745	7.41217	1.03263	0.361856	-0.13415	2.8899				0.00108455	A_99_P448272	A_99_P448272_TC402487	MYB2 [Leymus multicaulis]	2e-33	MYB1 [Leymus multicaulis]	Myb3 [Leymus racemosus]	1e-32	2e-32			Rep: Transcription factor MYB39 - Zea mays (Maize), partial (15%) [TC402487]				TC402487
A_99_P380662	1.6019	1.74396	2.21003	2.67959	4.27309	3.81315	3.85242	8.48029	2.67093	3.30799	2.74744	2.86481	3.03598	1.41928	2.15096	49.0263	1.60216	0.505157	1.10498	5.61548	0.0351216			0.00044	A_99_P380662	A_99_P380662_TC441868	hypothetical protein SORBIDRAFT_09g027270 [Sorghum bicolor]_x0001_hypothetical protein SORBIDRAFT_09g027270 [Sorghum bicolor]	0.0004	hypothetical protein SORBIDRAFT_09g027270 [Sorghum bicolor]_x0001_hypothetical protein SORBIDRAFT_09g027270 [Sorghum bicolor]	hypothetical protein SORBIDRAFT_09g027270 [Sorghum bicolor]_x0001_hypothetical protein SORBIDRAFT_09g027270 [Sorghum bicolor]	0.0004	0.0004			Rep: Chromosome 13 contig 1, DNA sequence - Ostreococcus tauri, partial (10%) [TC441868]				TC441868
A_99_P258236	5.20877	3.86678	4.4056	1.6883	6.95658	5.53396	9.74758	9.56436	7.33793	5.51378	9.78225	5.23055	-1.30256	1.01409	-1.02433	20.1654	-0.381348	0.0201812	-0.0346756	4.33381				9.52e-05	A_99_P258236	A_99_P258236_TC386265	unknown [Zea mays]_x0001_O-methyltransferase ZRP4 [Zea mays]	0	O-methyltransferase ZRP4 [Zea mays]_x0001_RecName: Full=O-methyltransferase ZRP4; Short=OMT_x0001_O-methyltransferase [Zea mays]	Os06g0281300 [Oryza sativa Japonica Group]_x0001_Os06g0281300 [Oryza sativa Japonica Group]	0	0			Triticum aestivum cDNA, clone: SET5_G10, cultivar: Chinese Spring [AK330822]			Ta.14545	TC430637
A_99_P196268	2.90959	1.78906	1.8904	2.01103	2.89704	1.53624	2.03694	5.12868	2.32691	2.74758	1.57511	2.00476	1.48466	-2.31553	1.37729	8.71753	0.57013	-1.21134	0.461832	3.12392				0.00173351	A_99_P196268	A_99_P196268_CK196151	WRKY transcription factor 31 [Hordeum vulgare subsp. vulgare]	4e-37	WRKY transcription factor 31 [Hordeum vulgare subsp. vulgare]	TPA: TPA_inf: WRKY transcription factor 54 [Oryza sativa (indica cultivar-group)]_x0001_hypothetical protein OsI_20348 [Oryza sativa Indica Group]_x0001_hypothetical protein OsJ_18935 [Oryza sativa Japonica Group]	4e-37	2e-17	WRKY25 transcription factor	LOC100270654	FGAS004598 Triticum aestivum FGAS: Library 3 Gate 6 Triticum aestivum cDNA, mRNA sequence [CK196151]		100270654	Ta.63529	TC423108
A_99_P336996	5.10904	4.87419	5.53518	5.80431	5.66391	5.40948	5.72548	6.87646	5.69559	5.18301	5.51623	5.74562	-1.0222	1.16997	1.15608	2.18986	-0.0316772	0.22647	0.209244	1.13084				0.00199601	A_99_P336996	A_99_P336996_TC411952	hypothetical protein SORBIDRAFT_05g023730 [Sorghum bicolor]_x0001_hypothetical protein SORBIDRAFT_05g023730 [Sorghum bicolor]	0	hypothetical protein SORBIDRAFT_05g023730 [Sorghum bicolor]_x0001_hypothetical protein SORBIDRAFT_05g023730 [Sorghum bicolor]	hypothetical protein LOC100272601 [Zea mays]_x0001_unknown [Zea mays]_x0001_unknown [Zea mays]	0	0							TC411952
A_99_P037154	1.42316	2.37923	1.7828	1.40364	1.52272	1.63246	5.43451	1.75384	1.48741	1.82946	3.64944	1.40056	1.02477	-1.14632	3.44634	1.27746	0.0353069	-0.197008	1.78507	0.353282			0.00544101		A_99_P037154	A_99_P037154_TC435863	CI2E [Hordeum vulgare subsp. vulgare]	1e-24	MPI [Zea diploperennis]_x0001_MPI [Zea perennis]_x0001_MPI [Zea perennis]	maize proteinase inhibitor [Zea mays subsp. parviglumis]	7e-22	9e-22			H06_T3 WSWR cDNA library Triticum aestivum cDNA, mRNA sequence [DN949078]			Ta.69505	TC435863
A_99_P194178	1.55755	1.55092	1.55093	1.89685	2.04869	1.48945	1.45831	5.98084	1.53901	1.62253	1.54992	1.92711	1.42374	-1.09663	-1.06556	16.6071	0.509686	-0.133079	-0.0916071	4.05373				0.000823	A_99_P194178	A_99_P194178_TC432344	hypothetical protein OsI_02736 [Oryza sativa Indica Group]	0	hypothetical protein OsI_02938 [Oryza sativa Indica Group]	Os01g0602400 [Oryza sativa Japonica Group]_x0001_cytochrome P450 (CYP72C)-like [Oryza sativa Japonica Group]_x0001_cytochrome P450 (CYP72C)-like [Oryza sativa Japonica Group]_x0001_Os01g0602400 [Oryza sativa Japonica Group]_x0001_hypothetical protein OsJ_02503 [Oryza sativa Japonica Group]	0	0			Rep: Cytochrome P450 monooxygenase - Oryza sativa subsp. japonica (Rice), partial (21%) [TC432344]				TC432344
A_99_P109090	3.46842	5.3401	4.7036	3.29824	3.24349	4.36346	5.07839	7.11177	2.89597	4.22143	5.5722	4.80956	1.27237	1.10346	-1.40816	4.93211	0.347523	0.142036	-0.49381	2.30221				0.000773	A_99_P109090	A_99_P109090_TC398345	ZIM motif family protein [Zea mays]_x0001_ZIM motif family protein [Zea mays]	2e-30	ZIM motif family protein [Zea mays]	Os10g0391400 [Oryza sativa Japonica Group]_x0001_ZIM motif family protein, expressed [Oryza sativa (japonica cultivar-group)]_x0001_Os10g0391400 [Oryza sativa Japonica Group]_x0001_hypothetical protein OsI_33426 [Oryza sativa Indica Group]_x0001_unnamed protein product [Oryza sativa Japonica Group]	8e-30	4e-28			FGAS062048 Triticum aestivum FGAS: Library 2 Gate 3 Triticum aestivum cDNA, mRNA sequence [CV767657]			Ta.40825	TC398345
A_99_P576337	4.70906	5.49157	4.69153	4.23054	4.74102	4.71827	4.84538	5.92791	4.08834	4.76452	5.24931	4.30098	1.57209	-1.03257	-1.32311	3.08856	0.652686	-0.0462451	-0.403933	1.62693				0.00123181	A_99_P576337	A_99_P576337_TC461889	ZIM motif family protein [Zea mays]_x0001_ZIM motif family protein [Zea mays]	7e-24	hypothetical protein OsJ_09658 [Oryza sativa Japonica Group]	Os03g0181100 [Oryza sativa Japonica Group]_x0001_ZIM motif family protein, expressed [Oryza sativa (japonica cultivar-group)]_x0001_Os03g0181100 [Oryza sativa Japonica Group]_x0001_unnamed protein product [Oryza sativa Japonica Group]	2e-23	2e-23			Rep: ZIM motif family protein, expressed - Oryza sativa subsp. japonica (Rice), partial (43%) [TC461889]				TC461889
A_99_P278961	9.03972	9.06046	8.96649	7.89965	9.44192	9.42452	9.85349	9.97306	9.5427	9.4719	9.77497	8.53731	-1.07235	-1.03339	1.05593	2.70523	-0.100773	-0.0473862	0.0785131	1.43575				0.00155595														Ta.19879
A_99_P194448	5.84706	5.5506	7.13741	8.39527	7.19404	6.43179	7.76323	10.0621	6.59772	5.56762	7.09633	8.10792	1.51185	1.8203	1.58766	3.875	0.596317	0.864173	0.666899	1.9542				0.000827											Rep: 12-oxophytodienoic acid reductase 1 - Setaria italica (Foxtail millet), partial (97%) [TC411908]			Ta.1207	TC411908
A_99_P190442	4.42793	3.72703	4.17031	3.49965	3.4355	3.17373	3.92928	2.47606	2.55932	2.97764	2.3136	2.35801	1.8355	1.14559	3.06456	1.08527	0.87617	0.196094	1.61568	0.118059			0.0266008
A_99_P497877	11.6202	12.3647	11.5164	9.5899	11.5503	12.1094	11.4222	12.204	11.1836	12.0081	11.2167	10.8409	1.28943	1.07279	1.1531	2.57233	0.366732	0.101372	0.205512	1.36307				0.00145427	A_99_P497877	A_99_P497877_TC430778	Os04g0684900 [Oryza sativa Japonica Group]_x0001_Os04g0684900 [Oryza sativa Japonica Group]	4e-06	H0913C04.7 [Oryza sativa (indica cultivar-group)]_x0001_hypothetical protein OsI_17989 [Oryza sativa Indica Group]	OSJNBa0088H09.11 [Oryza sativa (japonica cultivar-group)]_x0001_hypothetical protein OsJ_16690 [Oryza sativa Japonica Group]_x0001_unnamed protein product [Oryza sativa Japonica Group]	4e-06	4e-06			Rep: Os04g0684900 protein - Oryza sativa subsp. japonica (Rice), partial (12%) [TC430778]			Ta.35260	TC430778
A_99_P335751	4.70829	2.02442	3.8028	1.65941	5.74192	3.3207	4.25997	5.62627	5.47494	3.09525	2.8588	3.72919	1.20329	1.16914	2.64115	3.72458	0.26698	0.22545	1.40116	1.89708				0.00227873	A_99_P335751	A_99_P335751_TC374279	hypothetical protein SORBIDRAFT_03g039210 [Sorghum bicolor]_x0001_hypothetical protein SORBIDRAFT_03g039210 [Sorghum bicolor]	1e-27	hypothetical protein LOC100275821 [Zea mays]_x0001_unknown [Zea mays]_x0001_hypothetical protein [Zea mays]	Os01g0837600 [Oryza sativa Japonica Group]_x0001_unknown protein [Oryza sativa Japonica Group]_x0001_Os01g0837600 [Oryza sativa Japonica Group]_x0001_hypothetical protein OsI_04355 [Oryza sativa Indica Group]_x0001_hypothetical protein OsJ_04007 [Oryza sativa Japonica Group]	3e-27	6e-27			Rep: Chromosome chr14 scaffold_128, whole genome shotgun sequence - Vitis vinifera (Grape), partial (66%) [TC405171]				TC405171
A_99_P137834	8.15364	6.46246	3.36763	2.23827	9.21676	8.02863	6.95869	7.49882	9.93531	7.61487	6.69604	4.57549	-1.64552	1.33216	1.19968	7.58594	-0.718544	0.413763	0.262647	2.92333				0.00761678	A_99_P137834	A_99_P137834_TC415201	hypothetical protein SORBIDRAFT_06g026350 [Sorghum bicolor]_x0001_hypothetical protein SORBIDRAFT_06g026350 [Sorghum bicolor]	0	hypothetical protein SORBIDRAFT_06g026350 [Sorghum bicolor]_x0001_hypothetical protein SORBIDRAFT_06g026350 [Sorghum bicolor]	hypothetical protein SORBIDRAFT_06g026350 [Sorghum bicolor]_x0001_hypothetical protein SORBIDRAFT_06g026350 [Sorghum bicolor]	0	0			Triticum aestivum clone wlmk1.pk0003.d7:fis, full insert mRNA sequence [BT009413]			Ta.49547	TC415201
A_99_P275521	2.27279	2.05388	1.90167	2.97452	5.14705	3.49712	2.87604	9.75415	3.58496	2.0757	3.40736	3.20615	2.9528	2.67849	-1.44526	93.5713	1.56209	1.42142	-0.531326	6.54799				0.00171444	A_99_P275521	A_99_P275521_TC401542	Os09g0452700 [Oryza sativa Japonica Group]_x0001_putative ubiquitin / ribosomal protein CEP52 [Oryza sativa Japonica Group]_x0001_Os09g0452700 [Oryza sativa Japonica Group]_x0001_hypothetical protein OsI_31610 [Oryza sativa Indica Group]_x0001_hypothetical protein OsJ_29596 [Oryza sativa Japonica Group]	0	Os09g0483200 [Oryza sativa Japonica Group]_x0001_hypothetical protein OsI_31818 [Oryza sativa Indica Group]_x0001_hypothetical protein OsJ_29804 [Oryza sativa Japonica Group]_x0001_Os09g0483200 [Oryza sativa Japonica Group]	Os07g0489500 [Oryza sativa Japonica Group]_x0001_Os07g0489500 [Oryza sativa Japonica Group]	0	0			Rep: Ubiquitin fusion protein - Arachis hypogaea (Peanut), partial (97%) [TC401542]			Ta.7458	TC401542
A_99_P018584	8.5309	8.68415	8.43572	7.54366	9.0265	8.93171	9.04037	9.61315	9.0046	9.07349	9.37334	8.4362	1.0153	-1.10326	-1.2596	2.26098	0.0219088	-0.141778	-0.332964	1.17695				0.00154622	A_99_P018584	A_99_P018584_TC383926	hypothetical protein OsJ_13004 [Oryza sativa Japonica Group]	0	galactosyltransferase family protein, putative, expressed [Oryza sativa (japonica cultivar-group)]	putative galactosyltransferase [Oryza sativa Japonica Group]_x0001_hypothetical protein OsI_13951 [Oryza sativa Indica Group]	0	0			Rep: Os03g0803600 protein - Oryza sativa subsp. japonica (Rice), partial (22%) [TC383926]				TC383926
A_99_P494032	8.29173	8.6007	8.67404	7.52149	8.89271	8.96498	9.1133	9.73191	8.6613	8.7388	8.68614	7.79488	1.17399	1.16973	1.34458	3.82917	0.231415	0.22618	0.427157	1.93703				0.00197163	A_99_P494032	A_99_P494032_TC429070	hypothetical protein OsI_29420 [Oryza sativa Indica Group]	4e-09	Os08g0448100 [Oryza sativa Japonica Group]_x0001_unknown protein [Oryza sativa Japonica Group]_x0001_Os08g0448100 [Oryza sativa Japonica Group]_x0001_hypothetical protein OsJ_27513 [Oryza sativa Japonica Group]	unknown [Glycine max]	4e-09	4e-08			Rep: orotate phosphoribosyltransferase - Burkholderia pseudomallei 1106b, partial (9%) [TC429070]				TC429070
A_99_P337271	7.2411	7.21974	8.22048	7.33421	7.38304	7.67434	8.28162	10.2679	7.27412	7.60045	8.13566	6.81111	1.07842	1.05255	1.10646	10.9801	0.108922	0.0738888	0.145955	3.45682				0.000222	A_99_P337271	A_99_P337271_TC376451	hypothetical protein SORBIDRAFT_04g005410 [Sorghum bicolor]_x0001_hypothetical protein SORBIDRAFT_04g005410 [Sorghum bicolor]	0	Os02g0179600 [Oryza sativa Japonica Group]_x0001_unknown protein [Oryza sativa Japonica Group]_x0001_Os02g0179600 [Oryza sativa Japonica Group]_x0001_hypothetical protein OsJ_05619 [Oryza sativa Japonica Group]	hypothetical protein OsI_06095 [Oryza sativa Indica Group]	0	0			Triticum aestivum cDNA, clone: WT002_J11, cultivar: Chinese Spring [AK331876]			Ta.40831	TC376451
A_99_P314586	7.11721	8.13957	7.78052	3.97275	6.66647	7.41476	7.09431	8.02181	6.16368	7.31483	7.50799	6.09315	1.41695	1.07172	-1.33208	3.80702	0.50279	0.0999279	-0.413677	1.92866				0.00173467	A_99_P314586	A_99_P314586_TC430290	Os02g0682300 [Oryza sativa Japonica Group]_x0001_unknown protein [Oryza sativa Japonica Group]_x0001_Os02g0682300 [Oryza sativa Japonica Group]_x0001_hypothetical protein OsJ_07943 [Oryza sativa Japonica Group]	1e-39	hypothetical protein OsI_08484 [Oryza sativa Indica Group]	hypothetical protein SORBIDRAFT_04g031740 [Sorghum bicolor]_x0001_hypothetical protein SORBIDRAFT_04g031740 [Sorghum bicolor]	2e-39	2e-38						Ta.40558	TC430290
A_99_P167739	10.1829	10.5208	10.2623	9.61871	10.0256	10.1297	10.0039	11.3003	10.0961	10.1787	10.0974	10.1726	-1.05006	-1.03451	-1.06695	2.185	-0.070468	-0.048954	-0.0934896	1.12763				0.00086	A_99_P167739	A_99_P167739_TC371841	RecName: Full=Zinc finger protein 1; AltName: Full=WZF1_x0001_zinc-finger protein WZF1 [Triticum aestivum]_x0001_zinc-finger protein WZF1 [Triticum aestivum]	0	Os03g0764100 [Oryza sativa Japonica Group]_x0001_zinc finger transcription factor ZF1 [Oryza sativa Indica Group]_x0001_zinc finger transcription factor ZF1 [Oryza sativa Japonica Group]_x0001_Zinc-finger protein 1, putative, expressed [Oryza sativa (japonica cultivar-group)]_x0001_Os03g0764100 [Oryza sativa Japonica Group]_x0001_hypothetical protein OsI_13644 [Oryza sativa Indica Group]	hypothetical protein OsJ_12692 [Oryza sativa Japonica Group]	0	0	zinc-finger protein WZF1	LOC543182	Triticum aestivum mRNA for zinc-finger protein WZF1, complete cds [D16416]		543182	Ta.103	TC371841
A_99_P063217	1.90763	2.75674	4.60219	1.68627	3.46612	2.67688	3.92474	7.5174	2.32645	3.35083	4.26953	3.4328	2.2033	-1.59543	-1.26997	16.9664	1.13966	-0.673948	-0.34479	4.0846				0.000779	A_99_P063217	A_99_P063217_TC390207	hypothetical protein SORBIDRAFT_07g028090 [Sorghum bicolor]_x0001_hypothetical protein SORBIDRAFT_07g028090 [Sorghum bicolor]	0	Os09g0483100 [Oryza sativa Japonica Group]_x0001_Os09g0483100 [Oryza sativa Japonica Group]_x0001_hypothetical protein OsI_31817 [Oryza sativa Indica Group]_x0001_hypothetical protein OsJ_29803 [Oryza sativa Japonica Group]	hypothetical protein SORBIDRAFT_07g028130 [Sorghum bicolor]_x0001_hypothetical protein SORBIDRAFT_07g028130 [Sorghum bicolor]	0	0			FGAS003885 Triticum aestivum FGAS: Library 3 Gate 6 Triticum aestivum cDNA, mRNA sequence [CK195446]			Ta.24121	TC390207
A_99_P487447	6.28483	4.14497	4.90745	2.86376	6.94536	6.08223	6.50238	7.9649	6.94695	5.81666	6.76994	5.42415	-1.0011	1.20212	-1.20377	5.81892	-0.00159025	0.265575	-0.26756	2.54075				0.0034785	A_99_P487447	A_99_P487447_TC425945	hypothetical protein OsI_36668 [Oryza sativa Indica Group]	2e-25	Os11g0600500 [Oryza sativa Japonica Group]_x0001_EF hand family protein [Oryza sativa (japonica cultivar-group)]_x0001_Os11g0600500 [Oryza sativa Japonica Group]_x0001_hypothetical protein OsJ_34436 [Oryza sativa Japonica Group]	hypothetical protein SORBIDRAFT_05g023540 [Sorghum bicolor]_x0001_hypothetical protein SORBIDRAFT_05g023540 [Sorghum bicolor]	2e-25	3e-16			Rep: EF hand family protein - Oryza sativa subsp. japonica (Rice), partial (23%) [TC425945]				TC425945
A_99_P255001	9.55719	10.4338	10.1486	8.0322	9.7994	10.3129	9.8459	9.76922	10.0341	10.3442	9.96919	8.72145	-1.17667	-1.02192	-1.08922	2.06733	-0.234709	-0.0312805	-0.123296	1.04777				0.00117983	A_99_P255001	A_99_P255001_TC415786	Os04g0685300 [Oryza sativa Japonica Group]_x0001_OSJNBa0088H09.15 [Oryza sativa (japonica cultivar-group)]_x0001_H0913C04.11 [Oryza sativa (indica cultivar-group)]_x0001_Os04g0685300 [Oryza sativa Japonica Group]_x0001_hypothetical protein OsI_17993 [Oryza sativa Indica Group]_x0001_unnamed protein product [Oryza sativa Japonica Group]_x0001_unnamed protein product [Oryza sativa Japonica Group]	0	harpin induced gene 1 homolog [Oryza sativa]	unknown [Zea mays]_x0001_harpin inducing protein [Zea mays]_x0001_harpin inducing protein [Zea mays]_x0001_harpin inducing protein [Zea mays]	0	0			Rep: Hin1-like protein - Solanum tuberosum (Potato), partial (26%) [TC415786]				TC415786
A_99_P205916	5.59577	3.90123	2.78544	8.09562	4.56336	1.78854	2.14039	7.03864	5.03154	3.30536	3.5609	7.54126	-1.38336	-2.8616	-2.67682	-1.41678	-0.468178	-1.51682	-1.42052	-0.502616			0.0145553		A_99_P205916	A_99_P205916_TC458591	omega-3 fatty acid desaturase [Triticum aestivum]	0	Os12g0104400 [Oryza sativa Japonica Group]_x0001_Omega-3 fatty acid desaturase, chloroplast precursor, putative, expressed [Oryza sativa (japonica cultivar-group)]_x0001_Os12g0104400 [Oryza sativa Japonica Group]_x0001_unnamed protein product [Oryza sativa Japonica Group]_x0001_hypothetical protein OsI_37136 [Oryza sativa Indica Group]_x0001_hypothetical protein OsJ_34906 [Oryza sativa Japonica G…	Omega-3 fatty acid desaturase, chloroplast precursor, putative, expressed [Oryza sativa (japonica cultivar-group)]	0	0	omega-3 fatty acid desaturase	TaFAD3	Triticum aestivum cDNA, clone: WT003_E20, cultivar: Chinese Spring [AK332163]		543189	Ta.701	TC380489
A_99_P386332	1.32922	1.32153	1.35095	1.31619	3.95182	5.16935	6.66502	5.30016	2.91608	2.90547	4.90605	3.16474	2.05016	4.80283	3.38456	4.39363	1.03574	2.26389	1.75897	2.13541		0.00585542	0.000993	0.000779	A_99_P386332	A_99_P386332_TC400443	actin [Cleistogenes songorica]	0	unnamed protein product [Sordaria macrospora]	actin [Neurospora crassa OR74A]_x0001_actin [Verticillium albo-atrum VaMs.102]_x0001_predicted protein [Nectria haematococca mpVI 77-13-4]_x0001_RecName: Full=Actin, gamma_x0001_RecName: Full=Actin_x0001_RecName: Full=Actin_x0001_gamma-actin [Acremonium chrysogenum]_x0001_Actin [Neurospora crassa]_x0001_actin [Gaeumannomyces graminis]_x0001_actin [Neurospora crassa OR74A]_x0001_predicted protein …	0	0			Rep: Actin, gamma - Cephalosporium acremonium (Acremonium chrysogenum), partial (67%) [TC400443]				TC400443
A_99_P293101	6.31341	6.51655	7.75871	6.94903	6.61885	6.74635	6.55131	9.89583	5.98111	6.59297	6.45781	6.42675	1.55589	1.11217	1.06696	11.0739	0.63774	0.153372	0.0935054	3.46909				0.000956	A_99_P293101	A_99_P293101_TC369012	hypothetical protein OsI_17537 [Oryza sativa Indica Group]	0	hypothetical protein OsJ_16269 [Oryza sativa Japonica Group]	Os04g0629100 [Oryza sativa Japonica Group]_x0001_Os04g0629100 [Oryza sativa Japonica Group]_x0001_unnamed protein product [Oryza sativa Japonica Group]	0	0			Triticum aestivum cDNA, clone: WT013_O19, cultivar: Chinese Spring [AK335845]			Ta.33114	TC369012
A_99_P090775	9.46136	9.96186	9.74614	7.535	9.78401	10.0044	9.89283	10.1073	9.6169	9.9617	9.94176	8.72787	1.12281	1.03001	-1.03449	2.60165	0.167109	0.042654	-0.0489235	1.37942				0.000884	A_99_P090775	A_99_P090775_TC446608	hypothetical protein OsI_16631 [Oryza sativa Indica Group]_x0001_hypothetical protein OsJ_15452 [Oryza sativa Japonica Group]	0	hypothetical protein SORBIDRAFT_06g022540 [Sorghum bicolor]_x0001_hypothetical protein SORBIDRAFT_06g022540 [Sorghum bicolor]	hypothetical protein SORBIDRAFT_06g022550 [Sorghum bicolor]_x0001_hypothetical protein SORBIDRAFT_06g022550 [Sorghum bicolor]	1.4e-45	1e-32			Rep: Os04g0514600 protein - Oryza sativa subsp. japonica (Rice), partial (18%) [TC446608]				TC446608
A_99_P391152	5.9171	3.84162	2.31675	1.65617	6.20994	4.68892	3.35951	6.90915	5.9167	4.89357	4.90121	1.69483	1.22538	-1.1524	-2.91137	37.125	0.293233	-0.204644	-1.5417	5.21432				0.000681											Rep: Bromodomain-containing protein 3 - Homo sapiens (Human), partial (3%) [TC457867]				TC457867
A_99_P142983	5.41981	5.07742	4.01908	2.55273	6.40928	5.11173	5.73615	6.69736	6.19272	4.82646	5.88808	3.8657	1.16196	1.21864	-1.11105	7.11894	0.216562	0.285267	-0.151929	2.83166				0.00557033	A_99_P142983	A_99_P142983_TC420041	hypothetical protein SORBIDRAFT_07g002010 [Sorghum bicolor]_x0001_hypothetical protein SORBIDRAFT_07g002010 [Sorghum bicolor]	0	hypothetical protein OsI_27627 [Oryza sativa Indica Group]	Os08g0119300 [Oryza sativa Japonica Group]_x0001_Os08g0119300 [Oryza sativa Japonica Group]_x0001_hypothetical protein OsJ_25847 [Oryza sativa Japonica Group]	0	0			WHE2623_F01_L01ZS Wheat Fusarium graminearum infected spike cDNA library Triticum aestivum cDNA clone WHE2623_F01_L01, mRNA sequence [BM135747]			Ta.51058	TC420041
A_99_P453342	2.62156	2.41833	5.99074	5.51429	4.21848	4.16191	8.29887	6.56159	4.2351	4.60136	7.82252	5.2922	-1.01159	-1.35609	1.39121	2.41059	-0.016623	-0.439448	0.476345	1.26939				0.0129446	A_99_P453342	A_99_P453342_CJ584854	hypothetical protein LOC100278316 [Zea mays]_x0001_hypothetical protein [Zea mays]	2.8e-45	hypothetical protein SORBIDRAFT_02g037340 [Sorghum bicolor]_x0001_hypothetical protein SORBIDRAFT_02g037340 [Sorghum bicolor]	hypothetical protein OsJ_24853 [Oryza sativa Japonica Group]	9.8e-45	1e-42						Ta.45534
A_99_P313246	4.68487	4.5301	4.27348	6.06131	3.91084	3.84197	1.8884	5.83626	4.06992	3.78264	3.52194	5.79345	-1.11657	1.04198	-3.10275	1.03012	-0.159073	0.0593267	-1.63355	0.0428066			0.011844		A_99_P313246	A_99_P313246_TC393443	Os01g0901000 [Oryza sativa Japonica Group]_x0001_putative bg55 [Oryza sativa Japonica Group]_x0001_Os01g0901000 [Oryza sativa Japonica Group]_x0001_unnamed protein product [Oryza sativa Japonica Group]	0	Os01g0901000 [Oryza sativa Japonica Group]_x0001_putative bg55 [Oryza sativa Japonica Group]_x0001_Os01g0901000 [Oryza sativa Japonica Group]_x0001_unnamed protein product [Oryza sativa Japonica Group]	hypothetical protein OsJ_04433 [Oryza sativa Japonica Group]	0	0			Triticum aestivum cDNA, clone: WT002_B01, cultivar: Chinese Spring [AK331664]			Ta.39433	TC393443
A_99_P451587	3.81075	1.45626	1.47006	2.15332	4.55205	1.69214	2.50586	4.23224	4.25813	2.81804	3.6922	4.25262	1.22596	-2.18237	-2.27575	-1.01422	0.293914	-1.12589	-1.18634	-0.0203762		0.0348559			A_99_P451587	A_99_P451587_TC404863	hypothetical protein SORBIDRAFT_06g022980 [Sorghum bicolor]_x0001_hypothetical protein SORBIDRAFT_06g022980 [Sorghum bicolor]	0	hypothetical protein OsI_08173 [Oryza sativa Indica Group]	hypothetical protein SORBIDRAFT_07g000440 [Sorghum bicolor]_x0001_hypothetical protein SORBIDRAFT_07g000440 [Sorghum bicolor]	3e-25	1e-22							TC404863
A_99_P551142	1.88831	1.83895	4.05882	1.31502	2.49403	2.87706	4.97294	2.90234	1.95549	1.80958	4.52912	1.71207	1.45249	2.09577	1.3602	2.28196	0.538531	1.06748	0.443824	1.19027				0.00275626	A_99_P551142	A_99_P551142_TC452697	LOC100283462 [Zea mays]_x0001_sarcosine oxidase [Zea mays]	1e-09	unknown [Zea mays]_x0001_unknown [Zea mays]_x0001_unknown [Zea mays]	hypothetical protein SORBIDRAFT_02g028910 [Sorghum bicolor]_x0001_hypothetical protein SORBIDRAFT_02g028910 [Sorghum bicolor]	1e-09	7e-09							TC452697
A_99_P366301	5.67808	6.7298	5.36464	1.55409	4.65569	5.64306	5.79682	8.01076	3.86922	5.11187	5.88792	2.80246	1.72485	1.44512	-1.06518	36.9704	0.786471	0.531189	-0.0911012	5.2083				0.000659											Rep: PE-PGRS family protein - Anaeromyxobacter dehalogenans (strain 2CP-C), partial (4%) [TC458065]				TC458065
A_99_P238171	12.6786	12.6389	11.2682	16.3491	10.9697	10.4014	8.795	15.0469	9.8457	9.85519	10.2854	15.7404	2.1795	1.46025	-2.80966	-1.61724	1.124	0.546214	-1.49039	-0.693532	0.00781802				A_99_P238171	A_99_P238171_TC392527	expansin EXPA10 [Triticum aestivum]	0	expansin EXPA10 [Triticum aestivum]	expansin EXPA12 [Triticum aestivum]	3e-06	0			Rep: Expansin EXPA12 - Triticum aestivum (Wheat), partial (50%) [TC392527]				TC392527
A_99_P146922	9.15157	11.0993	10.5108	6.72062	8.10332	10.9912	10.3745	11.9642	6.83187	10.7275	10.2403	9.73199	2.41405	1.20049	1.09747	4.69854	1.27146	0.263627	0.13418	2.23221				0.000492											FGAS072068 Triticum aestivum FGAS: Library 2 Gate 3 Triticum aestivum cDNA, mRNA sequence [CV777662]			Ta.52023	TC400124
A_99_P034109	4.41542	1.42989	1.46551	1.55299	7.30699	5.0817	6.4411	2.14839	7.12571	4.55618	4.91369	3.02645	1.13389	1.43945	2.88267	-1.8379	0.181277	0.525522	1.5274	-0.878059			0.000993		A_99_P034109	A_99_P034109_TC370331	ice recrystallization inhibition protein 1 precursor [Triticum aestivum]	0	ice recrystallization inhibition protein 1 [Hordeum vulgare subsp. vulgare]	ice recrystallization inhibition protein 1 [Hordeum vulgare subsp. vulgare]	0	0						Ta.12663	TC370331
A_99_P435007	5.20814	6.29005	5.73855	1.36824	5.60265	6.06077	7.15	6.40541	4.94319	6.14058	7.18066	3.5615	1.57949	-1.05688	-1.02148	7.17961	0.65946	-0.079813	-0.0306582	2.84391				0.000179	A_99_P435007	A_99_P435007_TC392514	MYB2 [Leymus multicaulis]	0	Myb3 [Leymus racemosus]	MYB1 [Leymus multicaulis]	0	0			Rep: Myb-related protein - Triticum aestivum (Wheat), partial (50%) [TC392514]				TC392514	GO:0003677|GO:0003700|GO:0005739|GO:0006355|GO:0009651|GO:0009723|GO:0009733|GO:0009737|GO:0009739|GO:0009751|GO:0009753|GO:0046686
A_99_P045807	2.86583	2.79667	5.02505	2.58521	4.31345	3.12299	6.3093	4.38405	4.62421	3.31349	6.27873	1.97137	-1.24035	-1.14116	1.02142	5.32463	-0.310753	-0.190499	0.0305734	2.41268				0.0321183	A_99_P045807	A_99_P045807_TC448433	hypothetical protein OsI_06294 [Oryza sativa Indica Group]	0	Os02g0203300 [Oryza sativa Japonica Group]_x0001_Os02g0203300 [Oryza sativa Japonica Group]	putative anthocyanin 5-O-glucosyltransferase [Oryza sativa Japonica Group]_x0001_putative anthocyanin 5-O-glucosyltransferase [Oryza sativa Japonica Group]_x0001_hypothetical protein OsJ_05809 [Oryza sativa Japonica Group]	0	0			WHE3954_F06_L12ZS Wheat Fusarium graminearum infected spike cDNA library Triticum aestivum cDNA clone WHE3954_F06_L12, mRNA sequence [CN012928]			Ta.16772	TC448433
A_99_P408632	1.43096	1.42972	2.4163	1.46084	5.1624	2.99998	2.6312	10.4269	1.74099	1.4293	1.42443	1.68091	10.7139	2.97044	2.3082	429.357	3.42141	1.57068	1.20677	8.74603	0.0115383			5.5e-06	A_99_P408632	A_99_P408632_TC370698	unnamed protein product [Vitis vinifera]	0	predicted protein [Populus trichocarpa]_x0001_predicted protein [Populus trichocarpa]	predicted protein [Physcomitrella patens subsp. patens]_x0001_predicted protein [Physcomitrella patens subsp. patens]	0	0			Rep: Predicted protein - Physcomitrella patens subsp. patens, partial (63%) [TC370698]			Ta.48399	TC370698
A_99_P228691	1.24002	1.57088	1.63454	1.23832	1.24394	1.25391	1.45492	3.65298	1.53804	1.48482	1.42341	1.66816	-1.22612	-1.17357	1.02208	3.95814	-0.294106	-0.230907	0.0315107	1.98482				0.00192693	A_99_P228691	A_99_P228691_TC370743	hypothetical protein OsI_12360 [Oryza sativa Indica Group]	0	hypothetical protein OsI_12360 [Oryza sativa Indica Group]	putative ribosomal protein L19 [Oryza sativa Japonica Group]_x0001_putative ribosomal protein L19 [Oryza sativa Japonica Group]_x0001_60S ribosomal protein L19-3, putative, expressed [Oryza sativa (japonica cultivar-group)]_x0001_hypothetical protein OsJ_11537 [Oryza sativa Japonica Group]	0	0			Rep: Ribosomal protein L19 - Triticum aestivum (Wheat), complete [TC370743]				TC370743
A_99_P301861	11.3911	10.5953	10.5344	14.3477	10.2113	9.30601	8.25231	14.0293	9.7648	9.48784	9.86671	14.2749	1.36275	-1.13432	-3.06184	-1.18558	0.446518	-0.181826	-1.6144	-0.245587			0.0145864												Rep: SpoIID/LytB domain - Anaeromyxobacter sp. (strain Fw109-5), partial (4%) [TC385455]			Ta.40946	TC385455
A_99_P535547	8.75186	9.67406	9.21024	6.11177	9.36852	9.8691	8.45984	10.7589	9.14951	9.74009	8.62523	7.76767	1.16394	1.09354	-1.12147	7.9513	0.219014	0.129009	-0.16539	2.99119				0.000779											Rep: Os10g0459900 protein - Oryza sativa subsp. japonica (Rice), partial (7%) [TC446754]				TC446754
A_99_P331531	3.18156	3.74171	3.66312	2.46561	3.77808	4.32054	3.4633	7.40473	3.60679	4.07727	3.30307	2.47608	1.12607	1.18367	1.11746	30.4559	0.171296	0.243267	0.160222	4.92865				0.000549	A_99_P331531	A_99_P331531_TC397712	hypothetical protein OsJ_25255 [Oryza sativa Japonica Group]	3e-38	hypothetical protein OsI_26991 [Oryza sativa Indica Group]	Os07g0633400 [Oryza sativa Japonica Group]_x0001_unknown protein [Oryza sativa Japonica Group]_x0001_unknown protein [Oryza sativa Japonica Group]_x0001_Os07g0633400 [Oryza sativa Japonica Group]	3e-38	3e-38			Rep: Os03g0374500 protein - Oryza sativa subsp. japonica (Rice), partial (6%) [TC397712]				TC397712
A_99_P269621	8.70789	7.67932	8.27951	5.89301	10.4234	9.30429	9.34053	9.78383	10.3393	8.90788	9.13119	6.8391	1.05999	1.31623	1.15616	7.69929	0.0840492	0.396408	0.209345	2.94473				0.0128159	A_99_P269621	A_99_P269621_TC375617	glutathione transferase [Triticum aestivum]	0	hypothetical protein OsI_34430 [Oryza sativa Indica Group]	Os10g0530600 [Oryza sativa Japonica Group]_x0001_putative glutathione S-transferase [Oryza sativa Japonica Group]_x0001_Glutathione S-transferase, N-terminal domain containing protein, expressed [Oryza sativa (japonica cultivar-group)]_x0001_Os10g0530600 [Oryza sativa Japonica Group]_x0001_hypothetical protein OsJ_32245 [Oryza sativa Japonica Group]_x0001_unnamed protein product [Oryza sativa Jap…	0	0			Rep: Glutathione transferase - Triticum aestivum (Wheat), partial (91%) [TC375617]			Ta.31760	TC375617
A_99_P161337	4.63101	4.50108	4.75691	4.13574	4.2685	3.65704	4.53922	3.28303	3.80509	3.46232	3.26248	2.74218	1.3788	1.1445	2.4229	1.45483	0.463412	0.194718	1.27674	0.540851			0.0326486		A_99_P161337	A_99_P161337_TC384344	hypothetical protein SORBIDRAFT_03g038030 [Sorghum bicolor]_x0001_hypothetical protein SORBIDRAFT_03g038030 [Sorghum bicolor]	0	Os01g0818000 [Oryza sativa Japonica Group]_x0001_Os01g0818000 [Oryza sativa Japonica Group]_x0001_unnamed protein product [Oryza sativa Japonica Group]_x0001_unnamed protein product [Oryza sativa Japonica Group]	auxin efflux carrier family protein-like [Oryza sativa Japonica Group]	0	0			CJ960470 Y. Ogihara unpublished cDNA library, whchul Triticum aestivum cDNA clone whchul23d10 3', mRNA sequence [CJ960470]			Ta.55411
A_99_P342876	1.43506	1.45421	1.45864	1.89833	2.09911	1.67513	1.45805	7.67455	1.6865	1.43559	1.44078	1.56661	1.33109	1.18061	1.01205	68.9722	0.41261	0.239537	0.0172764	6.10794				0.000312	A_99_P342876	A_99_P342876_TC395627	eukaryotic translation elongation factor, putative [Ricinus communis]_x0001_eukaryotic translation elongation factor, putative [Ricinus communis]	0	hypothetical protein SORBIDRAFT_03g034200 [Sorghum bicolor]_x0001_hypothetical protein SORBIDRAFT_03g034200 [Sorghum bicolor]	LOC100285098 [Zea mays]_x0001_elongation factor 2 [Zea mays]	0	0						Ta.5736
A_99_P390417	8.44983	8.32185	9.25754	7.92589	8.61039	8.36518	9.44416	9.41619	8.40617	8.36169	9.02848	7.71913	1.15206	1.00243	1.33393	3.24239	0.204218	0.00349522	0.415681	1.69706				0.000839											Rep: Biotin/lipoyl attachment domain-containing protein - Roseiflexus castenholzii DSM 13941, partial (13%) [TC409722]				TC409722
A_99_P345251	2.11888	1.36339	4.28908	4.34861	3.98361	1.44166	3.64312	8.4925	1.43668	1.36502	2.92008	4.28806	5.84393	1.05456	1.65065	18.4359	2.54694	0.0766392	0.723036	4.20444	0.0136151			0.00106885	A_99_P345251	A_99_P345251_TC400392	OSIGBa0115A19.5 [Oryza sativa (indica cultivar-group)]	6e-32	Os10g0130700 [Oryza sativa Japonica Group]_x0001_Putative pol polyprotein [Oryza sativa Japonica Group]_x0001_Putative pol polyprotein [Oryza sativa Japonica Group]_x0001_retrotransposon protein, putative, Ty1-copia subclass, expressed [Oryza sativa (japonica cultivar-group)]_x0001_Os10g0130700 [Oryza sativa Japonica Group]	hypothetical protein OsI_25798 [Oryza sativa Indica Group]	6e-32	2e-31			Rep: Os07g0434200 protein - Oryza sativa subsp. japonica (Rice), partial (7%) [TC400392]				TC400392
A_99_P342071	4.06739	5.61827	5.74659	6.53182	4.73117	4.2945	6.17031	9.30819	2.44009	3.2669	5.09791	5.64456	4.89421	2.03863	2.10292	12.6725	2.29108	1.0276	1.0724	3.66363				0.000122	A_99_P342071	A_99_P342071_TC411413	Os12g0150200 [Oryza sativa Japonica Group]_x0001_Os12g0150200 [Oryza sativa Japonica Group]	0	Cytochrome P450 family protein, expressed [Oryza sativa (japonica cultivar-group)]_x0001_hypothetical protein OsI_37479 [Oryza sativa Indica Group]_x0001_unnamed protein product [Oryza sativa Japonica Group]	hypothetical protein SORBIDRAFT_05g003100 [Sorghum bicolor]_x0001_hypothetical protein SORBIDRAFT_05g003100 [Sorghum bicolor]	0	0							TC411413
A_99_P269226	5.52719	2.77679	3.7383	1.58804	4.78764	2.54339	6.38903	7.49289	4.57915	3.99198	5.81702	2.37025	1.15548	-2.72941	1.48659	34.8391	0.208493	-1.44859	0.572009	5.12264				0.000687									pore-forming toxin-like protein Hfr-2	LOC778394	Triticum aestivum pore-forming toxin-like protein Hfr-2 mRNA, complete cds [AY587018]		778394	Ta.41930
A_99_P109280	1.909	1.90126	1.77215	1.2672	1.27261	1.28353	1.28966	2.19333	2.40429	4.25781	2.72057	1.54177	-2.19113	-7.85864	-2.69617	1.57086	-1.13168	-2.97428	-1.43091	0.651553		0.0127123			A_99_P109280	A_99_P109280_TC405967	OSJNBa0060N03.14 [Oryza sativa (japonica cultivar-group)]	2e-17	OSJNBa0060N03.14 [Oryza sativa (japonica cultivar-group)]	OSJNBa0060N03.14 [Oryza sativa (japonica cultivar-group)]	2e-17	2e-17			G608.114C10F010911 G608 Triticum aestivum cDNA clone G608114C10, mRNA sequence [CD919668]			Ta.40897
A_99_P451877	11.0362	10.73	10.7756	9.8038	11.3058	10.9865	11.4696	11.4613	11.4297	11.1668	11.4895	10.298	-1.08966	-1.13312	-1.01385	2.23955	-0.123878	-0.180305	-0.019846	1.16321				0.00147469	A_99_P451877	A_99_P451877_TC405002	hypothetical protein OsJ_04480 [Oryza sativa Japonica Group]	0	hypothetical protein OsI_04857 [Oryza sativa Indica Group]	Os01g0908700 [Oryza sativa Japonica Group]_x0001_copine III-like [Oryza sativa Japonica Group]_x0001_copine III-like [Oryza sativa Japonica Group]_x0001_Os01g0908700 [Oryza sativa Japonica Group]	0	0			Triticum aestivum cDNA, clone: WT006_E06, cultivar: Chinese Spring [AK333352]			Ta.19879	TC405002
A_99_P528217	7.84124	7.99606	5.21467	3.50707	7.98839	8.59528	7.17401	8.25408	7.53699	8.51859	7.07763	6.3035	1.36737	1.0546	1.06909	3.8653	0.451403	0.0766954	0.0963774	1.95058				0.00129811	A_99_P528217	A_99_P528217_TC443751	cadmium tolerance factor [Triticum aestivum]	0	cadmium tolerance factor [Triticum aestivum]	cadmium tolerance factor [Triticum aestivum]	9e-09	1e-08			Rep: Cadmium tolerance factor - Triticum aestivum (Wheat), partial (22%) [TC443751]				TC443751
A_99_P017744	6.93294	7.26832	7.71462	7.55542	6.4826	6.91799	7.48612	8.2059	8.9318	8.6913	8.24326	8.21137	-5.46111	-3.41837	-1.69014	-1.0038	-2.44919	-1.77331	-0.757139	-0.00546741	0.00203607	0.00611078			A_99_P017744	A_99_P017744_TC370164	hypothetical protein OsI_22651 [Oryza sativa Indica Group]	0	Os06g0300600 [Oryza sativa Japonica Group]_x0001_putative decoy [Oryza sativa Japonica Group]_x0001_Os06g0300600 [Oryza sativa Japonica Group]_x0001_unnamed protein product [Oryza sativa Japonica Group]	hypothetical protein SORBIDRAFT_10g011040 [Sorghum bicolor]_x0001_hypothetical protein SORBIDRAFT_10g011040 [Sorghum bicolor]	0	0			Triticum aestivum cDNA, clone: WT010_D07, cultivar: Chinese Spring [AK334530]			Ta.7190	TC370164
A_99_P517172	6.39609	6.76947	5.68396	4.39779	7.02947	6.5819	8.22046	8.1892	6.56365	6.37893	7.68127	5.82878	1.38111	1.15107	1.45315	5.13521	0.465826	0.202978	0.539185	2.36042				0.000385	A_99_P517172	A_99_P517172_TC439362	Myb3 [Leymus racemosus]	6e-37	Myb3 [Leymus racemosus]	MYB1 [Leymus multicaulis]	6e-37	9e-37			Rep: Myb4 transcription factor - Hordeum vulgare (Barley), partial (20%) [TC439362]			Ta.5405	TC439362
A_99_P117100	5.23793	4.61322	5.84722	5.58376	5.91894	5.38266	7.87657	8.56823	6.1812	5.37576	7.4253	6.09419	-1.19936	1.00479	1.36724	5.55598	-0.262268	0.00689983	0.45127	2.47404				0.0117077	A_99_P117100	A_99_P117100_TC441689	UDP-glucosyltransferase HvUGT13248 [Hordeum vulgare subsp. vulgare]	0	UDP-glucosyltransferase HvUGT13248 [Hordeum vulgare subsp. vulgare]	hypothetical protein SORBIDRAFT_02g030020 [Sorghum bicolor]_x0001_hypothetical protein SORBIDRAFT_02g030020 [Sorghum bicolor]	0	0			CJ668743 Y.Ogihara unpublished cDNA library Wh_KMV Triticum aestivum cDNA clone whkv16b13 5', mRNA sequence [CJ668743]			Ta.43264	TC441689
A_99_P175524	1.81524	1.26551	3.95642	3.79405	3.20197	1.6757	3.42456	7.8069	1.5813	1.68572	1.92351	4.10412	3.07518	-1.00697	2.83049	13.0211	1.62067	-0.0100237	1.50105	3.70278			0.0253389	0.000833	A_99_P175524	A_99_P175524_TC400392	OSIGBa0115A19.5 [Oryza sativa (indica cultivar-group)]	6e-32	Os10g0130700 [Oryza sativa Japonica Group]_x0001_Putative pol polyprotein [Oryza sativa Japonica Group]_x0001_Putative pol polyprotein [Oryza sativa Japonica Group]_x0001_retrotransposon protein, putative, Ty1-copia subclass, expressed [Oryza sativa (japonica cultivar-group)]_x0001_Os10g0130700 [Oryza sativa Japonica Group]	hypothetical protein OsI_25798 [Oryza sativa Indica Group]	6e-32	2e-31			Rep: Os07g0434200 protein - Oryza sativa subsp. japonica (Rice), partial (7%) [TC400392]				TC400392
A_99_P550812	2.47303	3.94535	3.60618	5.23388	1.57791	2.78492	2.00855	4.20397	1.56076	2.69126	3.65782	4.45762	1.01196	1.06707	-3.13676	-1.19222	0.0171574	0.0936592	-1.64927	-0.253649			0.00776961												Rep: Predicted protein - Nematostella vectensis (Starlet sea anemone), partial (7%) [TC452569]				TC452569
A_99_P005991	9.32273	10.28	10.0201	7.30527	10.0334	10.6209	9.31349	11.3013	9.75606	10.4625	9.42455	8.53556	1.21199	1.11603	-1.08002	6.80075	0.277373	0.158381	-0.111061	2.76569				0.000224											WHE3509_F09_K17ZS Wheat unstressed root cDNA library Triticum aestivum cDNA clone WHE3509_F09_K17, mRNA sequence [BQ483526]			Ta.3132	TC427517
A_99_P526832	4.15766	2.77815	5.39738	2.08012	6.38331	4.80824	9.15293	6.64788	7.36379	5.53213	9.01664	4.16541	-1.97311	-1.65163	1.09907	5.58852	-0.980475	-0.723893	0.136284	2.48247				0.00390097	A_99_P526832	A_99_P526832_TC442914	hypothetical protein SORBIDRAFT_05g026080 [Sorghum bicolor]_x0001_hypothetical protein SORBIDRAFT_05g026080 [Sorghum bicolor]	7e-39	hypothetical protein SORBIDRAFT_07g000500 [Sorghum bicolor]_x0001_hypothetical protein SORBIDRAFT_07g000500 [Sorghum bicolor]	hypothetical protein SORBIDRAFT_07g000510 [Sorghum bicolor]_x0001_hypothetical protein SORBIDRAFT_07g000510 [Sorghum bicolor]	6e-38	4e-37			Rep: Cytochrome P450 - Triticum monococcum subsp. aegilopoides, partial (14%) [TC442914]				TC442914
A_99_P352591	1.38822	1.44944	1.64085	1.84253	2.60346	1.52233	2.0569	6.582	2.14409	1.65636	3.10831	2.5269	1.37494	-1.09736	-2.07255	16.6229	0.459372	-0.134039	-1.05141	4.0551				0.00195966											Rep: Transcriptional regulator, XRE family - Maricaulis maris (strain MCS10), partial (12%) [TC392474]				TC392474
A_99_P306566	1.41284	1.86828	2.68952	1.43701	2.71472	4.22988	1.97765	2.6937	5.4032	6.62001	5.39252	5.00616	-6.44634	-5.24203	-10.6654	-4.9673	-2.68848	-2.39013	-3.41487	-2.31246	0.0312492	0.00437225	0.0114707	0.00204538	A_99_P306566	A_99_P306566_TC403822	hypothetical protein OsJ_18145 [Oryza sativa Japonica Group]	0	hypothetical protein OsI_19539 [Oryza sativa Indica Group]	hypothetical protein [Oryza sativa Japonica Group]_x0001_hypothetical protein [Oryza sativa Japonica Group]	0	0			Triticum aestivum cDNA, clone: WT002_C19, cultivar: Chinese Spring [AK331711]			Ta.7324	TC403822
A_99_P483032	4.18138	4.56464	5.2601	6.80924	3.11622	3.43128	2.07561	5.88672	3.56528	4.13434	3.86643	6.33348	-1.36515	-1.62794	-3.46012	-1.36297	-0.449063	-0.703051	-1.79082	-0.446754			0.00700663												Rep: Undecaprenyl pyrophosphate synthetase - Granulobacter bethesdensis (strain ATCC BAA-1260 / CGDNIH1), partial (5%) [TC423652]				TC423652
A_99_P100350	1.52896	1.2634	1.28066	1.70428	1.5469	1.26109	4.32621	5.20711	1.25377	1.25538	1.26985	1.39154	1.22529	1.00396	8.31871	14.0799	0.293127	0.00570536	3.05636	3.81557			0.00312138	0.000309											FGAS030576 Triticum aestivum FGAS: Library 2 Gate 3 Triticum aestivum cDNA, mRNA sequence [DR741521]			Ta.67291
A_99_P095775	1.45919	1.70784	1.50577	1.48793	2.34533	3.77461	5.12309	4.00692	1.44486	1.44375	1.44612	1.45835	1.86668	5.03104	12.7902	5.85052	0.900476	2.33086	3.67697	2.54856		0.00335638	0.000993	0.000154	A_99_P095775	A_99_P095775_TC449313	GTP-binding nuclear protein GSP1/Ran [Sclerotinia sclerotiorum 1980]_x0001_GTP-binding nuclear protein GSP1/Ran [Sclerotinia sclerotiorum 1980]	0	GTP-binding nuclear protein Ran [Aspergillus fumigatus Af293]_x0001_GTP-binding nuclear protein Ran, putative [Aspergillus fumigatus Af293]_x0001_GTP-binding nuclear protein Ran, putative [Aspergillus fumigatus A1163]	Pc22g01260 [Penicillium chrysogenum Wisconsin 54-1255]_x0001_Pc22g01260 [Penicillium chrysogenum Wisconsin 54-1255]	0	0			wlm96.pk047.g23 wlm96 Triticum aestivum cDNA clone wlm96.pk047.g23 5' end, mRNA sequence [CA690171]			Ta.66844	TC449313
A_99_P327036	4.53599	5.55113	4.39878	2.32413	4.52972	5.81247	4.31746	5.09416	4.3833	5.43631	4.77241	3.81682	1.10682	1.29789	-1.37073	2.42393	0.146422	0.376167	-0.454949	1.27735				0.00355202	A_99_P327036	A_99_P327036_TC400078	hypothetical protein OsI_06276 [Oryza sativa Indica Group]	2e-07	hypothetical protein OsJ_05794 [Oryza sativa Japonica Group]	Os02g0201300 [Oryza sativa Japonica Group]_x0001_Os02g0201300 [Oryza sativa Japonica Group]	3e-06	3e-06
A_99_P469897	6.57378	6.99135	6.40421	4.22839	6.77444	6.02484	6.98809	10.83	4.47437	5.5029	6.78425	5.65643	4.92481	1.43588	1.15176	36.0908	2.30007	0.521939	0.203838	5.17356				9.46e-05											Rep: Predicted protein - Coccidioides immitis, partial (8%) [TC416516]				TC416516
A_99_P415257	6.46636	7.41296	7.34143	3.76662	6.79339	7.19906	7.82737	7.71278	6.30762	7.25008	7.60792	5.80264	1.40034	-1.036	1.16429	3.75845	0.485775	-0.0510173	0.21945	1.91014				0.00097	A_99_P415257	A_99_P415257_TC376734	Os02g0682300 [Oryza sativa Japonica Group]_x0001_unknown protein [Oryza sativa Japonica Group]_x0001_Os02g0682300 [Oryza sativa Japonica Group]_x0001_hypothetical protein OsJ_07943 [Oryza sativa Japonica Group]	2e-25	hypothetical protein OsI_08484 [Oryza sativa Indica Group]	hypothetical protein SORBIDRAFT_04g031740 [Sorghum bicolor]_x0001_hypothetical protein SORBIDRAFT_04g031740 [Sorghum bicolor]	4e-25	9e-24							TC376734
A_99_P469092	1.48497	1.73203	1.40522	1.37202	1.46357	1.66589	1.82493	4.67682	1.84648	1.35568	2.45606	1.88933	-1.30396	1.23989	-1.54878	6.90425	-0.382904	0.310212	-0.631132	2.78748				0.00219852	A_99_P469092	A_99_P469092_TC416051	hypothetical protein OsJ_30905 [Oryza sativa Japonica Group]	0	hypothetical protein OsI_32928 [Oryza sativa Indica Group]	Putative proton pump [Oryza sativa]	0	0							TC416051	GO:0016020
A_99_P261741	6.52934	6.90061	7.14949	5.65128	6.14707	6.68397	7.6425	7.94018	5.73573	6.8138	6.53514	6.12906	1.32992	-1.09417	2.15451	3.50913	0.411343	-0.129835	1.10736	1.81111				0.00197352	A_99_P261741	A_99_P261741_TC390364	OSJNBa0043A12.4 [Oryza sativa (japonica cultivar-group)]_x0001_B0811B10.6 [Oryza sativa (indica cultivar-group)]_x0001_H1005F08.27 [Oryza sativa (indica cultivar-group)]_x0001_hypothetical protein OsI_17838 [Oryza sativa Indica Group]_x0001_hypothetical protein OsJ_16547 [Oryza sativa Japonica Group]	5e-18	hypothetical protein SORBIDRAFT_06g032110 [Sorghum bicolor]_x0001_hypothetical protein SORBIDRAFT_06g032110 [Sorghum bicolor]	PREDICTED: hypothetical protein isoform 1 [Vitis vinifera]_x0001_unnamed protein product [Vitis vinifera]	8e-18	2e-11			Rep: Os04g0667600 protein - Oryza sativa subsp. japonica (Rice), partial (66%) [TC390364]			Ta.9251	TC390364
A_99_P131595	4.75939	4.97449	3.51595	2.24056	5.15371	5.45068	4.68402	4.42991	5.04348	5.52187	5.31527	3.32996	1.0794	-1.05058	-1.5489	2.14348	0.110231	-0.0711918	-0.631246	1.09995				0.0027792											CJ706444 Y.Ogihara unpublished cDNA library Wh_V4816 Triticum aestivum cDNA clone whv16n6d07 5', mRNA sequence [CJ706444]			Ta.47730	TC427699
A_99_P472127	3.95544	5.0335	5.43221	1.66934	4.62241	5.39808	5.86915	6.04993	4.76395	5.20742	5.37966	2.16078	-1.10308	1.14129	1.40395	14.8166	-0.141541	0.190668	0.489493	3.88915				0.000987	A_99_P472127	A_99_P472127_TC417978	hypothetical protein OsI_29420 [Oryza sativa Indica Group]	3e-09	Os08g0448100 [Oryza sativa Japonica Group]_x0001_unknown protein [Oryza sativa Japonica Group]_x0001_Os08g0448100 [Oryza sativa Japonica Group]_x0001_hypothetical protein OsJ_27513 [Oryza sativa Japonica Group]	unknown [Glycine max]	3e-09	5e-08			Rep: LigA - Methylobacterium sp. 4-46, partial (3%) [TC417978]				TC417978	GO:0000786|GO:0003677|GO:0005634|GO:0006334|GO:0007076|GO:0007283
A_99_P175934	10.0084	8.38729	8.72627	5.26701	10.0828	9.366	10.6562	8.47399	10.1411	9.23249	10.061	6.59203	-1.04127	1.09696	1.51074	3.68574	-0.058341	0.133513	0.595253	1.88195				0.00392229											Rep: Membrane protein-like - Burkholderia ambifaria MC40-6, partial (8%) [TC433997]				TC433997
A_99_P516552	6.86023	6.18708	5.50193	8.30688	7.12304	5.80186	6.17658	10.184	6.27917	5.60322	5.8564	7.79414	1.79486	1.14762	1.24848	5.24101	0.843874	0.198642	0.320175	2.38985				0.00222683	A_99_P516552	A_99_P516552_TC438987	unknown [Oryza sativa Indica Group]_x0001_hypothetical protein OsI_18142 [Oryza sativa Indica Group]	0	Os05g0107900 [Oryza sativa Japonica Group]_x0001_RecName: Full=Protein DEHYDRATION-INDUCED 19 homolog 6; AltName: Full=OsDi19-6_x0001_unknown protein [Oryza sativa]_x0001_drought-induced protein DI1 [Oryza sativa Japonica Group]_x0001_Os05g0107900 [Oryza sativa Japonica Group]_x0001_hypothetical protein OsJ_16833 [Oryza sativa Japonica Group]	Os01g0971100 [Oryza sativa Japonica Group]_x0001_RecName: Full=Protein DEHYDRATION-INDUCED 19 homolog 5; AltName: Full=OsDi19-5_x0001_putative drought-induced protein DI [Oryza sativa Japonica Group]_x0001_Os01g0971100 [Oryza sativa Japonica Group]_x0001_hypothetical protein OsI_05382 [Oryza sativa Indica Group]_x0001_hypothetical protein OsJ_04920 [Oryza sativa Japonica Group]_x0001_unnamed prot…	0	1e-38			Rep: Protein DEHYDRATION-INDUCED 19 homolog 6 - Oryza sativa subsp. japonica (Rice), partial (65%) [TC438987]			Ta.6390	TC438987
A_99_P123530	9.69908	9.24604	8.9466	13.1744	7.99421	7.12016	5.75318	12.2697	6.79692	7.161	7.80381	12.5971	2.2931	-1.02871	-4.14288	-1.25475	1.1973	-0.0408378	-2.05063	-0.327395			0.00451975		A_99_P123530	A_99_P123530_TC393917	high light protein [Hordeum vulgare]	0	putative lectin [Hordeum vulgare subsp. vulgare]	hypothetical protein SORBIDRAFT_01g033100 [Sorghum bicolor]_x0001_hypothetical protein SORBIDRAFT_01g033100 [Sorghum bicolor]	1.4e-45	1e-37			FGAS083051 Triticum aestivum FGAS: Library 6 CAP GATE 1 Triticum aestivum cDNA, mRNA sequence [DR737834]			Ta.45128	TC393917
A_99_P336361	4.29691	4.59769	4.5628	4.35952	5.57453	5.06641	4.08727	9.17788	5.01122	4.88626	4.56446	5.06866	1.47766	1.133	-1.39204	17.2583	0.563313	0.180152	-0.477198	4.10922				0.000222	A_99_P336361	A_99_P336361_TC398278	Os09g0452700 [Oryza sativa Japonica Group]_x0001_putative ubiquitin / ribosomal protein CEP52 [Oryza sativa Japonica Group]_x0001_Os09g0452700 [Oryza sativa Japonica Group]_x0001_hypothetical protein OsI_31610 [Oryza sativa Indica Group]_x0001_hypothetical protein OsJ_29596 [Oryza sativa Japonica Group]	1e-40	Os07g0489500 [Oryza sativa Japonica Group]_x0001_Os07g0489500 [Oryza sativa Japonica Group]	hypothetical protein OsI_26040 [Oryza sativa Indica Group]_x0001_hypothetical protein OsJ_24288 [Oryza sativa Japonica Group]	7e-40	7e-40			Rep: Chromosome chr16 scaffold_86, whole genome shotgun sequence - Vitis vinifera (Grape), complete [TC398278]			Ta.39895	TC398278
A_99_P425927	8.6038	9.15125	8.33935	7.82613	7.49359	8.29104	6.94785	9.26533	6.77834	8.28623	6.98493	8.10745	1.64177	1.00334	-1.02603	2.23129	0.715251	0.00480747	-0.0370774	1.15788				0.00205927	A_99_P425927	A_99_P425927_TC385432	OSJNBa0043A12.4 [Oryza sativa (japonica cultivar-group)]_x0001_B0811B10.6 [Oryza sativa (indica cultivar-group)]_x0001_H1005F08.27 [Oryza sativa (indica cultivar-group)]_x0001_hypothetical protein OsI_17838 [Oryza sativa Indica Group]_x0001_hypothetical protein OsJ_16547 [Oryza sativa Japonica Group]	4e-21	hypothetical protein LOC100501931 [Zea mays]_x0001_unknown [Zea mays]	hypothetical protein SORBIDRAFT_06g032110 [Sorghum bicolor]_x0001_hypothetical protein SORBIDRAFT_06g032110 [Sorghum bicolor]	4e-19	3e-18							TC385432
A_99_P360176	9.48591	9.64034	9.33443	8.75712	9.53766	9.60933	9.43893	10.9712	9.22805	9.60493	9.43707	9.44055	1.23937	1.00305	1.00129	2.88924	0.309609	0.00439739	0.00185776	1.53069				0.000221	A_99_P360176	A_99_P360176_TC375025	unnamed protein product [Oryza sativa Japonica Group]_x0001_hypothetical protein OsI_15560 [Oryza sativa Indica Group]	0	hypothetical protein LOC100191687 [Zea mays]_x0001_unknown [Zea mays]_x0001_transparent testa 12 protein [Zea mays]	hypothetical protein OsJ_14480 [Oryza sativa Japonica Group]	0	0							TC375025
A_99_P104160	1.8087	3.36604	1.54069	2.01797	3.7694	3.63655	3.80928	5.73393	3.33309	3.71463	3.17692	1.56956	1.35314	-1.05561	1.55009	17.9308	0.436312	-0.0780795	0.632355	4.16437				0.00117983	A_99_P104160	A_99_P104160_TC436863	hypothetical protein OsI_27430 [Oryza sativa Indica Group]	3e-41	Os07g0691600 [Oryza sativa Japonica Group]_x0001_putative short-chain alcohol dehydrogenase [Oryza sativa Japonica Group]_x0001_Os07g0691600 [Oryza sativa Japonica Group]_x0001_unnamed protein product [Oryza sativa Japonica Group]	hypothetical protein SORBIDRAFT_01g038050 [Sorghum bicolor]_x0001_hypothetical protein SORBIDRAFT_01g038050 [Sorghum bicolor]	3e-41	6e-40			Rep: Tasselseed2-like short-chain dehydrogenase/reductase - Hordeum vulgare (Barley), partial (41%) [TC436863]				TC436863
A_99_P324301	4.6832	6.08625	5.58221	5.87286	4.87991	4.89407	5.99532	8.05286	3.7002	4.61959	5.23874	5.69196	2.26531	1.20956	1.68948	5.1369	1.17971	0.274477	0.756578	2.3609				0.00288229	A_99_P324301	A_99_P324301_TC390202	hypothetical protein SORBIDRAFT_05g003100 [Sorghum bicolor]_x0001_hypothetical protein SORBIDRAFT_05g003100 [Sorghum bicolor]	0	hypothetical protein SORBIDRAFT_08g003110 [Sorghum bicolor]_x0001_hypothetical protein SORBIDRAFT_08g003110 [Sorghum bicolor]	Os12g0150200 [Oryza sativa Japonica Group]_x0001_Os12g0150200 [Oryza sativa Japonica Group]	0	0							TC390202
A_99_P443302	1.61345	1.8214	1.92775	1.47259	2.52314	2.18924	2.61277	4.7205	2.06574	1.66749	1.98539	2.06489	1.37306	1.4357	1.54475	6.30112	0.457396	0.521752	0.627378	2.65561				0.00762173	A_99_P443302	A_99_P443302_TC399144	hypothetical protein OsI_04923 [Oryza sativa Indica Group]	1e-33	hypothetical protein OsI_04923 [Oryza sativa Indica Group]	Os11g0650100 [Oryza sativa Japonica Group]_x0001_Exo70 exocyst complex subunit family protein [Oryza sativa (japonica cultivar-group)]_x0001_Exo70 exocyst complex subunit family protein [Oryza sativa (japonica cultivar-group)]_x0001_hypothetical protein OsJ_01642 [Oryza sativa Japonica Group]_x0001_Os11g0650100 [Oryza sativa Japonica Group]	1e-33	1e-33			Rep: Exo70 exocyst complex subunit family protein - Oryza sativa subsp. japonica (Rice), partial (24%) [TC399144]				TC399144	GO:0005739
A_99_P196651	8.08306	7.28726	6.65416	6.8924	7.88583	7.34429	8.53595	9.83505	7.80023	7.43595	8.01084	8.3275	1.06113	-1.0656	1.43904	2.84328	0.0855985	-0.0916653	0.525108	1.50756				0.0023263									WRKY38 transcription factor	LOC100192157	Triticum aestivum WRKY38 transcription factor mRNA, partial cds [EU665453]		100192157	Ta.63622
A_99_P156317	5.04559	3.63439	7.68902	1.44673	4.93351	4.75002	10.0886	4.20199	4.73276	4.46073	8.2217	1.78729	1.14929	1.22204	3.64755	5.33209	0.200743	0.289296	1.86693	2.4147				0.00778605	A_99_P156317	A_99_P156317_BE430767	truncated high molecular weight glutenin subunit 1By9 [Triticum aestivum subsp. yunnanense]	1e-15	truncated high molecular weight glutenin subunit 1By9 [Triticum aestivum subsp. yunnanense]	truncated high molecular weight glutenin subunit 1By9 [Triticum aestivum subsp. yunnanense]	7e-15	1e-10	HMW glutenin	LOC100037606	BJ232639 Y. Ogihara unpublished cDNA library, Wh_e Triticum aestivum cDNA clone whe1f07 5', mRNA sequence [BJ232639]		100037606	Ta.1257	TC388018
A_99_P082925	8.6372	9.65305	8.64367	6.92069	8.57027	8.94702	8.39047	10.3292	8.01148	8.817	8.5097	7.92444	1.47304	1.09431	-1.08616	5.29559	0.558796	0.130021	-0.119236	2.40479				0.000307	A_99_P082925	A_99_P082925_TC418366	hypothetical protein OsI_21502 [Oryza sativa Indica Group]	3e-07	hypothetical protein OsJ_20015 [Oryza sativa Japonica Group]	unknown [Oryza sativa Japonica Group]_x0001_unknown protein [Oryza sativa Japonica Group]	6e-07	3e-06			FGAS066715 Triticum aestivum FGAS: Library 2 Gate 3 Triticum aestivum cDNA, mRNA sequence [CV772322]			Ta.31622	TC418366
A_99_P151682	2.75524	2.23928	3.73265	4.32686	3.31989	2.5192	3.86487	6.51125	3.43776	2.57946	3.75689	4.1393	-1.08513	-1.04265	1.07772	5.17642	-0.117866	-0.0602543	0.107983	2.37195				0.000511											CJ854030 Y. Ogihara unpublished cDNA library, whsctal Triticum aestivum cDNA clone whsctal2o09 5', mRNA sequence [CJ854030]			Ta.53155
A_99_P460042	1.56972	1.71891	3.04214	1.8309	2.40072	1.37673	2.69302	7.37101	1.46382	1.78773	3.83016	1.80469	1.91442	-1.32961	-2.19944	47.3837	0.936904	-0.411004	-1.13714	5.56632				0.000596	A_99_P460042	A_99_P460042_TC410585	hypothetical protein OsJ_03572 [Oryza sativa Japonica Group]	1e-13	hypothetical protein OsI_03862 [Oryza sativa Indica Group]	Os01g0765500 [Oryza sativa Japonica Group]_x0001_Os01g0765500 [Oryza sativa Japonica Group]	1e-13	1e-13							TC410585
A_99_P501312	10.3332	10.2556	10.4336	9.85673	10.821	10.8093	11.5457	11.87	10.6058	10.6706	11.411	10.2506	1.16089	1.10092	1.09788	3.07251	0.215227	0.138715	0.134724	1.61942				0.0191522											Rep: Expressed protein - Oryza sativa subsp. japonica (Rice), partial (43%) [TC432289]				TC432289
A_99_P113575	5.44143	5.83798	6.13531	5.22271	5.51819	5.51327	6.05449	6.56404	5.17625	5.47106	5.87283	5.20823	1.26747	1.02969	1.13419	2.55942	0.341948	0.0422044	0.18166	1.35581				0.00153941											CJ636793 Y.Ogihara unpublished cDNA library Wh_DPA20 Triticum aestivum cDNA clone whdp7d04 5', mRNA sequence [CJ636793]			Ta.42200	TC439248
A_99_P060041	1.29345	3.65959	1.28307	1.41683	1.48616	2.47632	1.40885	5.70241	2.00391	1.53212	2.14142	1.48202	-1.43172	1.92412	-1.6616	18.6407	-0.517748	0.944198	-0.732571	4.22038				0.000119											wdi1c.pk005.a3 wdi1c Triticum aestivum cDNA clone wdi1c.pk005.a3 5' end, mRNA sequence [CA728609]			Ta.22180
A_99_P153237	6.04809	7.65015	6.41002	4.22035	6.10254	6.1671	6.10345	10.5153	4.21939	5.51571	5.74789	5.44423	3.68879	1.57068	1.27948	33.6167	1.88315	0.651388	0.355555	5.0711				9.52e-05											FGAS015261 Triticum aestivum FGAS: Library 4 Gate 8 Triticum aestivum cDNA, mRNA sequence [CK162662]			Ta.53516	TC403817
A_99_P127995	9.65702	9.91282	9.42215	7.88754	10.2699	10.5022	9.48391	12.7511	9.91287	10.2155	9.54262	9.55195	1.28081	1.21983	-1.04153	9.18411	0.357053	0.286686	-0.0587101	3.19914				0.000556	A_99_P127995	A_99_P127995_TC415425	hypothetical protein SORBIDRAFT_01g002890 [Sorghum bicolor]_x0001_hypothetical protein SORBIDRAFT_01g002890 [Sorghum bicolor]	0	hypothetical protein SORBIDRAFT_01g002860 [Sorghum bicolor]_x0001_hypothetical protein SORBIDRAFT_01g002860 [Sorghum bicolor]	hypothetical protein OsI_25482 [Oryza sativa Indica Group]	0	0							TC415425
A_99_P036334	2.72296	3.85804	3.43459	1.73364	3.42308	1.83739	1.5556	5.69198	1.88573	1.99501	1.56272	1.4086	2.90262	-1.11545	-1.00495	19.4727	1.53735	-0.157622	-0.00712311	4.28338				0.000247	A_99_P036334	A_99_P036334_TC416886	C2H2 zinc finger protein [Triticum aestivum]	8e-30	C2H2 zinc finger protein [Triticum aestivum]	zinc finger protein [Oryza sativa Japonica Group]	8e-30	2e-27			BJ270556 Y. Ogihara unpublished cDNA library, Wh_oh Triticum aestivum cDNA clone whoh8g02 5', mRNA sequence [BJ270556]			Ta.13474	TC416886
A_99_P207496	8.79531	8.90635	9.46796	8.18916	8.27135	8.78015	9.49882	9.57843	7.88426	8.76819	9.48303	8.50279	1.30775	1.00833	1.011	2.10766	0.387087	0.0119667	0.0157871	1.07564				0.00905242	A_99_P207496	A_99_P207496_TC400108	hypothetical protein SORBIDRAFT_09g027930 [Sorghum bicolor]_x0001_hypothetical protein SORBIDRAFT_09g027930 [Sorghum bicolor]	0	Os05g0556900 [Oryza sativa Japonica Group]_x0001_putative ribosomal protein L35A [Oryza sativa Japonica Group]_x0001_putative ribosomal protein L35A [Oryza sativa Japonica Group]_x0001_Os05g0556900 [Oryza sativa Japonica Group]_x0001_hypothetical protein OsI_20924 [Oryza sativa Indica Group]_x0001_unnamed protein product [Oryza sativa Japonica Group]_x0001_unnamed protein product [Oryza sativa Ja…	hypothetical protein SORBIDRAFT_04g035260 [Sorghum bicolor]_x0001_hypothetical protein SORBIDRAFT_04g035260 [Sorghum bicolor]	0	0			CJ858318 Y. Ogihara unpublished cDNA library, whsctal Triticum aestivum cDNA clone whsctal4g18 5', mRNA sequence [CJ858318]			Ta.53372	TC400108
A_99_P305946	2.03876	1.68538	1.42331	1.6182	3.17594	2.62527	1.50336	4.63577	4.06645	2.20262	2.46808	1.43246	-1.85384	1.34039	-1.9517	9.21067	-0.890516	0.422649	-0.964728	3.20331				0.00149318	A_99_P305946	A_99_P305946_TC393330	Os08g0277200 [Oryza sativa Japonica Group]_x0001_putative cinnamoyl-CoA reductase [Oryza sativa Japonica Group]_x0001_Os08g0277200 [Oryza sativa Japonica Group]_x0001_unnamed protein product [Oryza sativa Japonica Group]	0	hypothetical protein OsI_28567 [Oryza sativa Indica Group]	hypothetical protein SORBIDRAFT_02g014910 [Sorghum bicolor]_x0001_hypothetical protein SORBIDRAFT_02g014910 [Sorghum bicolor]	0	0			Rep: Cinnamoyl-CoA reductase - Zea mays (Maize), partial (39%) [TC393330]				TC393330
A_99_P547117	2.43498	2.21209	2.98535	3.33561	3.33794	2.23473	4.03173	6.17695	3.64024	1.71073	2.96931	3.5331	-1.2331	1.43793	2.08844	6.24996	-0.302291	0.523998	1.06242	2.64385				0.000943	A_99_P547117	A_99_P547117_TC451199	hypothetical protein SORBIDRAFT_01g023280 [Sorghum bicolor]_x0001_hypothetical protein SORBIDRAFT_01g023280 [Sorghum bicolor]	2e-07	hypothetical protein SORBIDRAFT_01g021110 [Sorghum bicolor]_x0001_hypothetical protein SORBIDRAFT_01g021110 [Sorghum bicolor]	UDP-glycosyltransferase UGT74H5 [Avena strigosa]	1e-06	2e-06			CJ854030 Y. Ogihara unpublished cDNA library, whsctal Triticum aestivum cDNA clone whsctal2o09 5', mRNA sequence [CJ854030]			Ta.53155	TC451199
A_99_P005676	10.1981	10.9094	10.3223	6.01024	9.67265	9.69165	8.72449	10.0997	9.35102	9.6638	8.49903	7.6656	1.24974	1.0195	1.16915	5.40427	0.321632	0.0278549	0.225458	2.4341				0.00107163											BJ212029 Y. Ogihara unpublished cDNA library, Wh Triticum aestivum cDNA clone wh34i01 5', mRNA sequence [BJ212029]			Ta.3017
A_99_P140688	3.44893	2.71726	1.42523	3.19905	4.87582	1.85615	2.7516	8.5125	3.55665	2.11762	2.98767	3.47942	2.49522	-1.1987	-1.17778	32.7422	1.31917	-0.261474	-0.236067	5.03308				0.00485537	A_99_P140688	A_99_P140688_BG907302	hypothetical protein OsI_33157 [Oryza sativa Indica Group]	0	hypothetical protein OsJ_31159 [Oryza sativa Japonica Group]	Os10g0344900 [Oryza sativa Japonica Group]_x0001_Putative integral membrane protein [Oryza sativa Japonica Group]_x0001_Putative integral membrane protein [Oryza sativa Japonica Group]_x0001_MATE efflux family protein, expressed [Oryza sativa (japonica cultivar-group)]_x0001_Os10g0344900 [Oryza sativa Japonica Group]_x0001_unnamed protein product [Oryza sativa Japonica Group]_x0001_unnamed protei…	0	0						Ta.50472
A_99_P560862	1.51083	1.3108	1.30175	1.27949	1.27423	1.2784	1.2932	4.64974	1.55853	2.04011	1.35812	1.28983	-1.21782	-1.6955	-1.04603	10.2668	-0.284302	-0.761708	-0.0649262	3.35991				0.000119	A_99_P560862	A_99_P560862_TC456364	hypothetical protein SORBIDRAFT_02g042780 [Sorghum bicolor]_x0001_hypothetical protein SORBIDRAFT_02g042780 [Sorghum bicolor]	5e-17	hypothetical protein OsI_27314 [Oryza sativa Indica Group]	Os07g0675100 [Oryza sativa Japonica Group]_x0001_putative pectinesterase [Oryza sativa Japonica Group]_x0001_putative pectinesterase [Oryza sativa Japonica Group]_x0001_Os07g0675100 [Oryza sativa Japonica Group]_x0001_unnamed protein product [Oryza sativa Japonica Group]_x0001_hypothetical protein OsJ_25560 [Oryza sativa Japonica Group]	3e-16	3e-16			Rep: Chromosome chr10 scaffold_179, whole genome shotgun sequence - Vitis vinifera (Grape), partial (10%) [TC456364]			Ta.18238	TC456364
A_99_P301966	3.27117	2.94779	5.39231	3.7049	4.57189	3.75896	4.63936	8.91062	2.7819	3.47283	5.22181	4.15052	3.45811	1.21937	-1.49739	27.0976	1.78999	0.286131	-0.582452	4.76009				0.000596	A_99_P301966	A_99_P301966_TC458388	hypothetical protein OsJ_03572 [Oryza sativa Japonica Group]	2e-12	hypothetical protein OsI_03862 [Oryza sativa Indica Group]	Os01g0765500 [Oryza sativa Japonica Group]_x0001_Os01g0765500 [Oryza sativa Japonica Group]	2e-12	2e-12			Rep: Os01g0765500 protein - Oryza sativa subsp. japonica (Rice), partial (6%) [TC382067]				TC382067
A_99_P193743	1.63039	1.3311	1.3328	1.60669	1.39434	1.38912	1.38345	5.28493	1.36625	1.47009	1.35703	1.60309	1.01966	-1.05773	1.01848	12.8335	0.0280908	-0.0809712	0.0264225	3.68184				0.000119															TC423911
A_99_P316491	6.57832	6.66754	6.01049	5.369	7.53551	7.04843	6.68637	10.1167	7.19668	7.3455	7.13842	6.48538	1.26473	-1.22865	-1.36798	12.3923	0.338833	-0.29707	-0.452048	3.63137				0.000566														Ta.65901	TC446342
A_99_P392027	10.5344	8.60435	9.8847	11.0861	8.17524	4.86418	9.50215	10.5994	9.31517	7.59351	9.2723	10.804	-2.20369	-6.63147	1.17271	-1.15235	-1.13992	-2.72933	0.229852	-0.204581		0.0315848			A_99_P392027	A_99_P392027_TC406080	pseudo-response regulator [Triticum aestivum]_x0001_pseudo-response regulator [Triticum aestivum]_x0001_pseudo-response regulator [Triticum aestivum]	0	pseudo-response regulator [Triticum aestivum]_x0001_pseudo-response regulator [Triticum aestivum]_x0001_pseudo-response regulator [Triticum aestivum]	pseudo-response regulator [Triticum aestivum]	0	0			Rep: Pseudo-response regulator - Triticum aestivum (Wheat), partial (25%) [TC406080]				TC406080
A_99_P442392	8.70785	9.49113	8.70334	7.81321	7.69792	7.81382	6.97262	10.2369	7.50169	8.10368	6.72755	8.35415	1.1457	-1.22252	1.18515	3.68775	0.196235	-0.289859	0.245065	1.88274				0.00392229	A_99_P442392	A_99_P442392_TC375627	pG1 protein [Lactobacillus jensenii 269-3]_x0001_pG1 protein [Lactobacillus jensenii 269-3]	7e-24	pG1 protein [Lactobacillus jensenii 269-3]_x0001_pG1 protein [Lactobacillus jensenii 269-3]	conserved hypothetical protein [Lactobacillus jensenii 208-1]_x0001_conserved hypothetical protein [Lactobacillus jensenii 208-1]	7e-24	7e-24			MISCREPU2 T.aestivum mitochondrion fMet, 18S, 5S repeat unit DNA, partial (21%) [TC375627]				TC375627
A_99_P073675	4.60019	4.71987	4.61496	4.44519	4.44509	4.08842	2.84568	3.75191	4.23836	4.23283	3.9412	3.80759	1.15407	-1.10528	-2.1369	-1.03935	0.206731	-0.144406	-1.09552	-0.0556874			0.00471235		A_99_P073675	A_99_P073675_CV769209	hypothetical protein LOC100276652 [Zea mays]_x0001_unknown [Zea mays]_x0001_hypothetical protein [Zea mays]	5e-07	hypothetical protein SORBIDRAFT_04g024130 [Sorghum bicolor]_x0001_hypothetical protein SORBIDRAFT_04g024130 [Sorghum bicolor]	hypothetical protein OsI_07816 [Oryza sativa Indica Group]	1e-05	7e-05						Ta.24332
A_99_P504017	7.17434	6.93673	7.04042	5.59152	7.03683	7.23748	8.35458	7.88857	6.96858	7.16392	7.95339	6.64173	1.04844	1.05231	1.3206	2.37322	0.0682449	0.0735559	0.401189	1.24685				0.00345132	A_99_P504017	A_99_P504017_TC433461	WRKY transcription factor [Triticum aestivum]	0	WRKY transcription factor [Triticum aestivum]	WRKY2 transcription factor [Triticum aestivum]	5e-09	0	WRKY transcription factor	WRKY53-a	Triticum aestivum WRKY14 transcription factor mRNA, complete cds [EU665427]		100049024	Ta.4725	TC433461
A_99_P380042	3.8036	3.27755	4.06235	6.07931	3.43968	2.61773	1.7325	4.58273	4.19692	3.35525	3.26119	5.25141	-1.69025	-1.6673	-2.88524	-1.58962	-0.75724	-0.737512	-1.52869	-0.66868			0.00491051		A_99_P380042	A_99_P380042_TC445674	unknown [Zea mays]	0	unnamed protein product [Vitis vinifera]	PREDICTED: hypothetical protein [Vitis vinifera]	0	0			Rep: Chromosome chr11 scaffold_13, whole genome shotgun sequence - Vitis vinifera (Grape), partial (50%) [TC445674]				TC445674
A_99_P352254	6.15985	7.74399	7.3335	6.43534	6.09397	6.5325	7.45586	9.56124	5.09026	6.21434	7.31424	7.21734	2.00515	1.24674	1.10314	5.07672	1.00371	0.318164	0.141615	2.3439				0.00251706	A_99_P352254	A_99_P352254_TC458318	ZIM motif family protein [Zea mays]_x0001_ZIM motif family protein [Zea mays]	3e-26	ZIM motif family protein [Zea mays]	Os10g0391400 [Oryza sativa Japonica Group]_x0001_ZIM motif family protein, expressed [Oryza sativa (japonica cultivar-group)]_x0001_Os10g0391400 [Oryza sativa Japonica Group]_x0001_hypothetical protein OsI_33426 [Oryza sativa Indica Group]_x0001_unnamed protein product [Oryza sativa Japonica Group]	7e-26	1e-24			Rep: ZIM motif family protein, expressed - Oryza sativa subsp. japonica (Rice), partial (39%) [TC458318]				TC458318
A_99_P468162	7.90535	7.33268	7.18824	12.8971	6.40749	4.71452	2.42282	11.5657	4.10946	3.95522	6.03623	12.0776	4.91787	1.69267	-12.239	-1.42592	2.29803	0.759304	-3.61341	-0.511892			0.00250829		A_99_P468162	A_99_P468162_TC415742	UDP-glucose glucosyltransferase [Triticum aestivum]	8e-36	UDP-glucose glucosyltransferase [Triticum aestivum]	cytokinin-O-glucosyltransferase 2 [Zea mays]_x0001_cytokinin-O-glucosyltransferase 2 [Zea mays]	5e-10	2e-23			Rep: UDP-glucose glucosyltransferase - Triticum aestivum (Wheat), partial (22%) [TC415742]			Ta.18188	TC415742
A_99_P320831	3.57714	1.85767	1.6893	3.0317	5.58523	3.16513	4.72473	8.32835	6.31557	2.14706	4.95495	4.04242	-1.65904	2.02521	-1.17301	19.5072	-0.730346	1.01807	-0.230218	4.28594				0.013354	A_99_P320831	A_99_P320831_TC422760	P450 monooxygenase [Hordeum vulgare subsp. vulgare]	0	hypothetical protein OsI_02938 [Oryza sativa Indica Group]	cytochrome P450 [Triticum aestivum]	0	0			Rep: P450 monooxygenase - Hordeum vulgare var. distichum (Two-rowed barley), partial (35%) [TC422760]			Ta.31696	TC422760
A_99_P507322	9.87185	10.8012	10.0459	7.13093	10.5382	10.561	10.5447	11.6056	10.6991	10.5241	10.9152	8.90276	-1.11793	1.02592	-1.29287	6.51069	-0.160827	0.0369167	-0.370573	2.70281				0.00319882	A_99_P507322	A_99_P507322_TC434894	Os01g0783700 [Oryza sativa Japonica Group]_x0001_putative EF-hand Ca2+-binding protein CCD1 [Oryza sativa Japonica Group]_x0001_Os01g0783700 [Oryza sativa Japonica Group]_x0001_hypothetical protein OsJ_03698 [Oryza sativa Japonica Group]_x0001_unnamed protein product [Oryza sativa Japonica Group]	1.4e-45	hypothetical protein OsI_04003 [Oryza sativa Indica Group]	hypothetical protein SORBIDRAFT_07g027990 [Sorghum bicolor]_x0001_hypothetical protein SORBIDRAFT_07g027990 [Sorghum bicolor]	2.8e-45	7e-44			Rep: Chromosome chr12 scaffold_36, whole genome shotgun sequence - Vitis vinifera (Grape), partial (78%) [TC434894]				TC434894
A_99_P480327	9.18158	9.15136	8.61605	9.00349	9.94797	10.037	9.90223	10.3588	9.95011	9.82334	10.2027	9.34678	-1.00148	1.1596	-1.23158	2.01675	-0.00213432	0.213633	-0.300508	1.01204				0.000934	A_99_P480327	A_99_P480327_TC422303	Omega-3 fatty acid desaturase, chloroplast precursor, putative, expressed [Oryza sativa (japonica cultivar-group)]_x0001_hypothetical protein OsJ_10445 [Oryza sativa Japonica Group]	0	hypothetical protein SORBIDRAFT_01g038500 [Sorghum bicolor]_x0001_hypothetical protein SORBIDRAFT_01g038500 [Sorghum bicolor]	omega-3 fatty acid desaturase [Zea mays]	0	0			Rep: Fatty acid desaturase - Zea mays (Maize), partial (87%) [TC422303]				TC422303	GO:0005739|GO:0005783|GO:0006633|GO:0006636|GO:0009266|GO:0009409|GO:0009507|GO:0009536|GO:0016020|GO:0016023|GO:0016491|GO:0042170|GO:0042389
A_99_P348596	6.66091	5.67808	5.73227	12.297	5.57489	3.31611	2.84868	10.8335	3.78011	2.77133	5.07153	11.1542	3.46964	1.4588	-4.66817	-1.249	1.79478	0.544786	-2.22286	-0.320769			0.0110585		A_99_P348596	A_99_P348596_TC407480	UDP-glucose glucosyltransferase [Triticum aestivum]	0	cytokinin-O-glucosyltransferase 2 [Zea mays]_x0001_cytokinin-O-glucosyltransferase 2 [Zea mays]	UDP-glycosyltransferase UGT85B2 [Avena strigosa]	0	0			Rep: UDP-glucose glucosyltransferase - Triticum aestivum (Wheat), partial (61%) [TC407480]				TC407480
A_99_P487392	2.47701	1.85541	2.3095	2.17426	2.02585	3.48458	3.401	3.2145	2.3578	4.6238	4.73212	4.74575	-1.25872	-2.20262	-2.51597	-2.89037	-0.331953	-1.13922	-1.33112	-1.53125				0.00361556	A_99_P487392	A_99_P487392_TC390673	lipid transfer protein [Triticum aestivum]_x0001_non-specific lipid transfer protein 1 precursor [Triticum aestivum]	4e-36	lipid transfer protein	lipid transfer protein	9e-35	9e-35			Rep: Non-specific lipid-transfer protein 4.3 precursor - Hordeum vulgare (Barley), complete [TC390673]				TC390673
A_99_P503357	7.03108	8.32671	5.56715	7.32287	4.69485	5.75774	2.10836	7.71714	4.41052	6.14439	3.47529	7.14091	1.21784	-1.30736	-2.5792	1.49095	0.284323	-0.386652	-1.36693	0.57623			0.00259233																TC433133
A_99_P460717	10.0936	10.1128	10.436	8.56468	10.2681	10.2394	10.6754	10.5759	10.2525	10.3518	10.4422	9.01193	1.01083	-1.08106	1.17548	2.95672	0.0155392	-0.11245	0.233245	1.564				0.00235245											Rep: RGA2 - Lolium perenne (Perennial ryegrass), partial (33%) [TC410990]				TC410990
A_99_P520127	5.34709	4.95849	7.39261	6.49828	6.26593	5.0232	6.97509	9.99539	5.69419	4.90659	7.32221	5.73686	1.48632	1.08419	-1.27202	19.1401	0.571749	0.116614	-0.347121	4.25853				0.00640594											Triticum aestivum cDNA, clone: SET4_H23, cultivar: Chinese Spring [AK330453]			Ta.11939	TC440465
A_99_P012669	8.70026	9.1445	8.65143	9.07444	8.82126	8.30428	8.67641	11.4761	8.62896	8.79238	8.24363	9.48601	1.14259	-1.40259	1.34983	3.97248	0.192304	-0.488094	0.432776	1.99004				0.00206987											FGAS029804 Triticum aestivum FGAS: Library 6 CAP GATE 1 Triticum aestivum cDNA, mRNA sequence [CK217802]			Ta.5432	TC428970
A_99_P148632	4.23585	4.21579	4.02298	3.0903	4.28784	4.16243	5.02877	4.73113	5.61531	6.04855	6.46341	4.54215	-2.50962	-3.69639	-2.70315	1.13996	-1.32747	-1.88612	-1.43464	0.188982		0.0290724	0.00950047		A_99_P148632	A_99_P148632_TC369329	WRKY transcription factor [Triticum aestivum]	0	WRKY2 transcription factor [Triticum aestivum]	WRKY14 transcription factor [Triticum aestivum]	0	0	WRKY transcription factor	WRKY53-b	Triticum aestivum WRKY transcription factor (WRKY53-b) mRNA, complete cds [EF368364]		100049055	Ta.52467	TC369329
A_99_P177186	5.58235	5.58163	5.88171	4.68295	6.90027	6.38037	5.92939	8.92578	7.05841	6.3283	6.07193	5.57421	-1.11585	1.03676	-1.10384	10.2075	-0.158142	0.0520768	-0.142535	3.35156				0.000779	A_99_P177186	A_99_P177186_TC413446	C2H2 zinc finger protein [Triticum aestivum]	0	Os03g0820300 [Oryza sativa Japonica Group]_x0001_putative Cys2/His2 zinc-finger protein [Oryza sativa Japonica Group]_x0001_zinc finger protein ZFP182 [Oryza sativa Japonica Group]_x0001_Zinc finger, C2H2 type family protein, expressed [Oryza sativa (japonica cultivar-group)]_x0001_Os03g0820300 [Oryza sativa Japonica Group]_x0001_hypothetical protein OsI_14094 [Oryza sativa Indica Group]_x0001_hy…	hypothetical protein SORBIDRAFT_01g003280 [Sorghum bicolor]_x0001_hypothetical protein SORBIDRAFT_01g003280 [Sorghum bicolor]	4e-29	8e-28	C2H2 zinc finger protein	ZFP34	wlp1c.pk007.j16 wlp1c Triticum aestivum cDNA clone wlp1c.pk007.j16 5' end, mRNA sequence [CA733201]		100141384	Ta.59059	TC413446
A_99_P400257	6.9856	7.59581	7.9335	6.39171	6.56014	7.16787	7.40749	7.7355	6.50251	7.16784	7.42441	6.31227	1.04075	1.00002	-1.0118	2.68185	0.0576282	3.39e-05	-0.0169191	1.42323				0.000596											Rep: Silk fibroin heavy chain-like protein - Oryza sativa subsp. japonica (Rice), partial (26%) [TC440186]				TC440186
A_99_P322251	1.96167	1.62835	3.26931	1.39147	1.88807	1.93	3.79327	4.67915	2.22887	1.83287	1.87144	1.41808	-1.26646	1.06964	3.78903	9.58696	-0.340801	0.0971274	1.92183	3.26107				0.000218	A_99_P322251	A_99_P322251_TC434126	Os10g0345900 [Oryza sativa Japonica Group]_x0001_expressed protein [Oryza sativa (japonica cultivar-group)]_x0001_Os10g0345900 [Oryza sativa Japonica Group]_x0001_hypothetical protein OsI_33162 [Oryza sativa Indica Group]_x0001_hypothetical protein OsJ_31175 [Oryza sativa Japonica Group]_x0001_unnamed protein product [Oryza sativa Japonica Group]	0.0001	Hypothetical protein [Oryza sativa Japonica Group]_x0001_hypothetical protein LOC_Os10g20540 [Oryza sativa (japonica cultivar-group)]		0.0006							Ta.28014	TC434126
A_99_P443202	1.92225	1.57041	2.30951	1.51149	3.3951	2.40634	1.51127	8.03466	1.92604	1.81814	1.80207	1.92391	2.76841	1.50337	-1.22332	69.1063	1.46906	0.588196	-0.290802	6.11075				0.000238	A_99_P443202	A_99_P443202_TC398818	Os09g0452700 [Oryza sativa Japonica Group]_x0001_putative ubiquitin / ribosomal protein CEP52 [Oryza sativa Japonica Group]_x0001_Os09g0452700 [Oryza sativa Japonica Group]_x0001_hypothetical protein OsI_31610 [Oryza sativa Indica Group]_x0001_hypothetical protein OsJ_29596 [Oryza sativa Japonica Group]	3e-34	hypothetical protein SORBIDRAFT_02g022750 [Sorghum bicolor]_x0001_hypothetical protein SORBIDRAFT_02g022750 [Sorghum bicolor]	hypothetical protein SORBIDRAFT_02g032360 [Sorghum bicolor]_x0001_hypothetical protein SORBIDRAFT_02g032360 [Sorghum bicolor]	1e-33	2e-33			Rep: Polyubiquitin - Elaeagnus umbellata (Autumn olive), partial (17%) [TC398818]			Ta.7458	TC398818
A_99_P179031	3.07473	2.98093	2.63495	1.41202	2.7041	2.31818	2.08844	5.63236	2.03777	2.58917	2.19264	1.79799	1.58704	-1.20664	-1.0749	14.2647	0.666335	-0.270991	-0.104208	3.83437				0.000956											wl1n.pk0044.e2 wl1n Triticum aestivum cDNA clone wl1n.pk0044.e2 5' end, mRNA sequence [CA618807]			Ta.59477
A_99_P423087	1.45019	1.46474	1.74973	1.41558	1.44471	1.44109	1.46302	4.0058	1.45595	1.44936	1.55716	1.4484	-1.00782	-1.00575	-1.06743	5.88645	-0.0112333	-0.00827265	-0.0941396	2.5574				0.000748	A_99_P423087	A_99_P423087_TC383233	hypothetical protein SORBIDRAFT_05g002880 [Sorghum bicolor]_x0001_hypothetical protein SORBIDRAFT_05g002880 [Sorghum bicolor]	2e-19	OSIGBa0112G01.1 [Oryza sativa (indica cultivar-group)]_x0001_OSIGBa0102B11.4 [Oryza sativa (indica cultivar-group)]	Os04g0113000 [Oryza sativa Japonica Group]_x0001_Os04g0113000 [Oryza sativa Japonica Group]_x0001_unnamed protein product [Oryza sativa Japonica Group]	4e-19	4e-19
A_99_P112785	3.81087	1.68557	2.88865	1.46149	3.20288	2.48589	4.67926	5.88945	2.77078	2.05612	4.18036	1.49997	1.3492	1.34702	1.41314	20.9587	0.432102	0.429768	0.498905	4.38948				5.5e-06									pore-forming toxin-like protein Hfr-2	LOC778394	Triticum aestivum pore-forming toxin-like protein Hfr-2 mRNA, complete cds [AY587018]		778394	Ta.41930
A_99_P217586	10.888	10.2896	8.4078	7.24777	10.2192	10.611	9.29993	10.4575	10.4164	10.7441	9.65171	8.62337	-1.14649	-1.09662	-1.27614	3.56556	-0.197218	-0.133061	-0.351781	1.83413				0.00181187	A_99_P217586	A_99_P217586_TC448069	hypothetical protein OsI_09784 [Oryza sativa Indica Group]	0	oxidoreductase, 2OG-Fe oxygenase family protein, expressed [Oryza sativa (japonica cultivar-group)]	Os03g0122300 [Oryza sativa Japonica Group]_x0001_oxidoreductase, 2OG-Fe oxygenase family protein, expressed [Oryza sativa (japonica cultivar-group)]_x0001_Os03g0122300 [Oryza sativa Japonica Group]_x0001_unnamed protein product [Oryza sativa Japonica Group]_x0001_hypothetical protein OsJ_09221 [Oryza sativa Japonica Group]	0	0
A_99_P430887	1.49477	1.87432	1.48635	1.55772	1.58732	1.5883	1.59145	4.6679	2.1291	1.52401	1.52245	1.5176	-1.45577	1.04557	1.04899	8.87843	-0.541786	0.0642906	0.0690036	3.1503				0.000238	A_99_P430887	A_99_P430887_TC389137	hypothetical protein OsJ_24281 [Oryza sativa Japonica Group]	0	Os07g0487100 [Oryza sativa Japonica Group]_x0001_putative glucosyltransferase-2 [Oryza sativa Japonica Group]_x0001_putative UDP-glucose glucosyltransferase [Oryza sativa Japonica Group]_x0001_Os07g0487100 [Oryza sativa Japonica Group]	Os07g0486700 [Oryza sativa Japonica Group]_x0001_Os07g0486700 [Oryza sativa Japonica Group]	0	0							TC389137
A_99_P009801	2.18869	3.9471	3.639	3.11176	3.01191	2.55867	4.38064	8.05713	1.47828	2.55399	3.44004	3.96641	2.89513	1.00325	1.91933	17.0385	1.53363	0.0046804	0.940599	4.09072				0.000681	A_99_P009801	A_99_P009801_TC448287	hypothetical protein OsJ_27650 [Oryza sativa Japonica Group]	0	AP2 domain containing protein [Zea mays]_x0001_AP2 domain containing protein [Zea mays]	hypothetical protein SORBIDRAFT_07g023030 [Sorghum bicolor]_x0001_hypothetical protein SORBIDRAFT_07g023030 [Sorghum bicolor]	0	0			EST162 Genes amplified from wheat FGAS cDNA libraries Triticum aestivum cDNA clone C65R1L1-81, mRNA sequence [DY761266]			Ta.4470	TC391662
A_99_P345686	6.84115	7.48731	8.15017	5.45307	6.89595	7.4341	7.69577	7.10614	6.66785	7.17896	7.29352	5.8429	1.17129	1.19346	1.32157	2.40035	0.228095	0.255147	0.402257	1.26324				0.00258444	A_99_P345686	A_99_P345686_TC386524	Os01g0727500 [Oryza sativa Japonica Group]_x0001_unknown protein [Oryza sativa Japonica Group]_x0001_unknown protein [Oryza sativa Japonica Group]_x0001_Os01g0727500 [Oryza sativa Japonica Group]_x0001_hypothetical protein OsJ_03325 [Oryza sativa Japonica Group]_x0001_unnamed protein product [Oryza sativa Japonica Group]_x0001_unnamed protein product [Oryza sativa Japonica Group]	4e-20	hypothetical protein OsI_03594 [Oryza sativa Indica Group]	hypothetical protein SORBIDRAFT_03g033420 [Sorghum bicolor]_x0001_hypothetical protein SORBIDRAFT_03g033420 [Sorghum bicolor]	2e-19	4e-16							TC386524
A_99_P355751	1.49797	1.48692	2.09653	1.53674	1.57917	1.58271	1.58337	4.17323	1.54404	1.52234	1.52323	1.51762	1.02465	1.04273	1.04256	6.30114	0.0351322	0.0603726	0.0601342	2.65561				9.52e-05	A_99_P355751	A_99_P355751_TC405500	naringenin,2-oxoglutarate 3-dioxygenase [Zea mays]_x0001_naringenin,2-oxoglutarate 3-dioxygenase [Zea mays]	0	hypothetical protein OsI_35955 [Oryza sativa Indica Group]	hypothetical protein OsI_35957 [Oryza sativa Indica Group]_x0001_hypothetical protein OsJ_31161 [Oryza sativa Japonica Group]	0	0			Rep: Leucoanthocyanidin dioxygenase-like protein - Oryza sativa subsp. japonica (Rice), partial (31%) [TC405500]				TC405500
A_99_P303681	1.96394	1.49727	2.07456	5.9124	4.34564	1.59551	3.74906	8.23783	3.93132	1.53905	3.04323	5.05895	1.33267	1.03991	1.63109	9.05604	0.414319	0.0564607	0.705838	3.17888				0.0211399	A_99_P303681	A_99_P303681_TC403181	Os03g0724600 [Oryza sativa Japonica Group]_x0001_Os03g0724600 [Oryza sativa Japonica Group]	3e-17	expressed protein (having alternative splicing products) [Oryza sativa Japonica Group]_x0001_expressed protein [Oryza sativa (japonica cultivar-group)]_x0001_hypothetical protein OsI_13350 [Oryza sativa Indica Group]_x0001_hypothetical protein OsJ_12409 [Oryza sativa Japonica Group]	hypothetical protein SORBIDRAFT_01g009650 [Sorghum bicolor]_x0001_hypothetical protein SORBIDRAFT_01g009650 [Sorghum bicolor]	3e-17	5e-12			Rep: Predicted protein - Chlamydomonas reinhardtii, partial (7%) [TC403181]				TC403181
A_99_P261731	12.2529	11.7703	11.7071	10.5215	12.4953	12.2484	12.6193	12.3431	12.3886	12.3512	12.6291	10.9129	1.07679	-1.0738	-1.0068	2.69487	0.106743	-0.102721	-0.00977039	1.43021				0.00164869	A_99_P261731	A_99_P261731_TC404332	OSJNBa0043A12.4 [Oryza sativa (japonica cultivar-group)]_x0001_B0811B10.6 [Oryza sativa (indica cultivar-group)]_x0001_H1005F08.27 [Oryza sativa (indica cultivar-group)]_x0001_hypothetical protein OsI_17838 [Oryza sativa Indica Group]_x0001_hypothetical protein OsJ_16547 [Oryza sativa Japonica Group]	7e-18	heavy-metal-associated domain-containing protein [Arabidopsis thaliana]_x0001_heavy-metal-associated domain-containing protein [Arabidopsis thaliana]_x0001_hypothetical protein [Arabidopsis thaliana]_x0001_unknown protein [Arabidopsis thaliana]_x0001_unknown protein [Arabidopsis thaliana]	PREDICTED: hypothetical protein isoform 1 [Vitis vinifera]_x0001_unnamed protein product [Vitis vinifera]	3e-16	5e-16
A_99_P414502	9.79637	9.90652	9.48612	6.13293	9.51823	10.2103	10.055	10.6217	9.72189	9.61968	9.94529	9.26113	-1.15162	1.50585	1.07902	2.56779	-0.203661	0.590573	0.109715	1.36053				0.00106243	A_99_P414502	A_99_P414502_TC376105	epidermal p-coumarate 3-hydroxylase [Triticum monococcum]	0	hypothetical protein SORBIDRAFT_02g025850 [Sorghum bicolor]_x0001_hypothetical protein SORBIDRAFT_02g025850 [Sorghum bicolor]	hypothetical protein SORBIDRAFT_02g025850 [Sorghum bicolor]_x0001_hypothetical protein SORBIDRAFT_02g025850 [Sorghum bicolor]	0	2e-29						Ta.20127	TC376105
A_99_P220446	1.63543	1.67575	2.09584	3.31101	2.30815	1.55683	3.87368	5.83615	2.53525	1.61857	3.6909	2.82102	-1.17048	-1.04372	1.13507	8.08438	-0.227098	-0.0617357	0.182784	3.01514				0.00640322	A_99_P220446	A_99_P220446_TC401663	hypothetical protein LOC100191783 [Zea mays]_x0001_unknown [Zea mays]_x0001_carbohydrate transporter/ sugar porter/ transporter [Zea mays]_x0001_unknown [Zea mays]	0	Os12g0133100 [Oryza sativa Japonica Group]_x0001_Os12g0133100 [Oryza sativa Japonica Group]	transporter, putative, expressed [Oryza sativa (japonica cultivar-group)]_x0001_hypothetical protein OsJ_35137 [Oryza sativa Japonica Group]	0	0							TC401663
A_99_P391837	3.78094	4.27006	5.07305	5.05178	4.7446	4.68321	5.99203	7.19073	4.99561	5.01972	5.80045	5.68775	-1.19004	-1.26269	1.14201	2.83427	-0.251016	-0.336504	0.191574	1.50298				0.000779	A_99_P391837	A_99_P391837_TC403220	GRAB2 protein [Triticum sp.]	0	senescence-related SF6 [Hordeum vulgare subsp. vulgare]		3e-34				Rep: GRAB2 protein - Triticum sp, partial (52%) [TC403220]			Ta.40623	TC403220
A_99_P000226	4.3624	4.57406	4.45611	7.21238	3.42189	3.22447	2.07228	6.23228	2.25273	3.49087	3.20345	6.31642	2.24881	-1.2028	-2.19036	-1.06006	1.16916	-0.266401	-1.13117	-0.0841441			0.0038485		A_99_P000226	A_99_P000226_TC368921	PREDICTED: hypothetical protein LOC100490259 [Xenopus (Silurana) tropicalis]	6e-05	PREDICTED: hypothetical protein LOC100490259 [Xenopus (Silurana) tropicalis]	GK13847 [Drosophila willistoni]_x0001_GK13847 [Drosophila willistoni]	0.0008	0.0005	cold acclimation protein WCS120	WCS120	Triticum aestivum cold acclimation protein WCS120 (WCS120) mRNA, complete cds [M93342]		732710	Ta.150	TC368921
A_99_P495547	6.44839	7.48674	7.24459	4.90852	5.95342	6.72788	7.62231	8.27498	4.91997	6.39349	7.46954	5.97286	2.04692	1.26085	1.1117	4.93183	1.03345	0.334396	0.152771	2.30212				0.000927	A_99_P495547	A_99_P495547_TC429715	hypothetical protein OsJ_12513 [Oryza sativa Japonica Group]	0	hypothetical protein OsI_13451 [Oryza sativa Indica Group]	Os03g0741100 [Oryza sativa Japonica Group]_x0001_putative helix-loop-helix DNA-binding protein [Oryza sativa Japonica Group]_x0001_Helix-loop-helix DNA-binding domain containing protein, expressed [Oryza sativa (japonica cultivar-group)]_x0001_Os03g0741100 [Oryza sativa Japonica Group]	0	0			Rep: Chromosome chr2 scaffold_105, whole genome shotgun sequence - Vitis vinifera (Grape), partial (9%) [TC429715]			Ta.32645	TC429715
A_99_P228961	1.57155	1.57306	2.27416	1.70477	1.71323	2.02553	5.81231	1.67752	1.64222	1.62161	4.08028	1.61561	1.05045	1.3231	3.32193	1.04385	0.071013	0.403921	1.73202	0.0619104			0.00455307		A_99_P228961	A_99_P228961_TC368560	collagen triple helix repeat-containing protein [Acanthamoeba castellanii mamavirus]	0	collagen triple helix repeat-containing protein [Acanthamoeba castellanii mamavirus]	collagen triple helix repeat-containing protein [Acanthamoeba castellanii mamavirus]	7e-44	2e-43						Ta.54997	TC409498
A_99_P402827	7.8218	8.68188	7.80337	4.17213	7.92367	8.07704	6.74386	9.68191	7.41971	7.79619	7.24002	5.89548	1.4181	1.21491	-1.41045	13.7985	0.503964	0.28085	-0.49616	3.78644				0.000779	A_99_P402827	A_99_P402827_TC455767	hypothetical protein OsJ_04802 [Oryza sativa Japonica Group]	2e-17	hypothetical protein OsI_05248 [Oryza sativa Indica Group]	Os01g0955100 [Oryza sativa Japonica Group]_x0001_RecName: Full=Probable calcium-binding protein CML31; AltName: Full=Calmodulin-like protein 31_x0001_putative regulator of gene silencing [Oryza sativa Japonica Group]_x0001_Os01g0955100 [Oryza sativa Japonica Group]_x0001_putative calmodulin [Oryza sativa Indica Group]_x0001_unnamed protein product [Oryza sativa Japonica Group]	2e-17	2e-17			Rep: Chromosome chr1 scaffold_75, whole genome shotgun sequence - Vitis vinifera (Grape), partial (31%) [TC455767]				TC455767
A_99_P085195	3.4733	3.39393	3.676	4.93629	1.96649	2.7121	1.80536	4.01371	2.31637	3.17584	3.37845	4.47643	-1.27445	-1.37911	-2.97542	-1.37813	-0.34988	-0.463735	-1.57309	-0.462713			0.0290206		A_99_P085195	A_99_P085195_TC445917	hypothetical protein OsI_31806 [Oryza sativa Indica Group]	0	hypothetical protein OsI_31806 [Oryza sativa Indica Group]	Os09g0482680 [Oryza sativa Japonica Group]_x0001_unnamed protein product [Oryza sativa Japonica Group]_x0001_Os09g0482680 [Oryza sativa Japonica Group]	0	0			WHE3867_E02_I03ZS Wheat Fusarium graminearum infected spike cDNA library Triticum aestivum cDNA clone WHE3867_E02_I03, mRNA sequence [CN010163]			Ta.32467	TC445917
A_99_P411432	7.11929	7.73611	7.15705	5.6873	6.34569	7.05453	7.79439	9.75057	4.89255	6.49746	8.0518	6.84502	2.73803	1.47128	-1.19533	7.49302	1.45314	0.557072	-0.257405	2.90555				0.00145427	A_99_P411432	A_99_P411432_TC373469	hypothetical protein OsI_31517 [Oryza sativa Indica Group]	9e-32	Os09g0439200 [Oryza sativa Japonica Group]_x0001_unknown protein [Oryza sativa Japonica Group]_x0001_unknown protein [Oryza sativa Japonica Group]_x0001_Os09g0439200 [Oryza sativa Japonica Group]_x0001_hypothetical protein OsJ_29511 [Oryza sativa Japonica Group]_x0001_unnamed protein product [Oryza sativa Japonica Group]	hypothetical protein SORBIDRAFT_02g025720 [Sorghum bicolor]_x0001_hypothetical protein SORBIDRAFT_02g025720 [Sorghum bicolor]	9e-32	2e-25						Ta.55567	TC373469
A_99_P302326	9.70166	10.0666	10.0371	8.77439	9.52182	9.85896	10.373	10.3169	9.47851	9.93703	10.5957	8.90193	1.03048	-1.05561	-1.16692	2.66645	0.0433102	-0.0780745	-0.2227	1.41492				0.00206987	A_99_P302326	A_99_P302326_TC396218	hypothetical protein OsI_22076 [Oryza sativa Indica Group]_x0001_hypothetical protein OsJ_20501 [Oryza sativa Japonica Group]	0	Os06g0203600 [Oryza sativa Japonica Group]_x0001_unknown protein [Oryza sativa Japonica Group]_x0001_Os06g0203600 [Oryza sativa Japonica Group]_x0001_unnamed protein product [Oryza sativa Japonica Group]	hypothetical protein SORBIDRAFT_10g006640 [Sorghum bicolor]_x0001_hypothetical protein SORBIDRAFT_10g006640 [Sorghum bicolor]	0	0			Triticum aestivum cDNA, clone: SET5_N09, cultivar: Chinese Spring [AK331001]			Ta.12822	TC396218
A_99_P443962	2.45365	3.83382	3.49615	1.81795	2.30299	2.70574	2.62217	6.6024	1.5948	2.0899	2.66922	2.48021	1.63375	1.53245	-1.03315	17.4142	0.708189	0.615844	-0.0470531	4.12219				0.00118212	A_99_P443962	A_99_P443962_TC399372	H0215E01.1 [Oryza sativa (indica cultivar-group)]	3e-25	Os04g0301500 [Oryza sativa Japonica Group]_x0001_Os04g0301500 [Oryza sativa Japonica Group]_x0001_unnamed protein product [Oryza sativa Japonica Group]	Transcription Factor [Oryza sativa]	3e-25	2e-24			Rep: Os04g0301500 protein - Oryza sativa subsp. japonica (Rice), partial (34%) [TC399372]			Ta.7389	TC399372
A_99_P150202	3.1401	5.27156	2.67071	1.63598	2.96191	4.1628	2.91162	4.1582	2.127	4.48897	2.97371	2.17102	1.78375	-1.25368	-1.04398	3.96462	0.834914	-0.326167	-0.0620954	1.98718				0.00934163											CJ851574 Y. Ogihara unpublished cDNA library, whsctal Triticum aestivum cDNA clone whsctal19p09 5', mRNA sequence [CJ851574]			Ta.52819
A_99_P340111	7.78195	6.39709	6.60465	2.69269	7.96067	7.28367	8.64596	6.38337	7.93329	7.27335	7.83063	4.32472	1.01916	1.00717	1.7597	4.16594	0.0273829	0.0103121	0.815326	2.05864				0.00281988	A_99_P340111	A_99_P340111_TC439892	hypothetical protein OsI_18082 [Oryza sativa Indica Group]	8e-13	Os05g0101400 [Oryza sativa Japonica Group]_x0001_putative ribosomal protein L28 [Oryza sativa Japonica Group]_x0001_unknown protein [Oryza sativa Japonica Group]_x0001_Os05g0101400 [Oryza sativa Japonica Group]_x0001_unnamed protein product [Oryza sativa Japonica Group]_x0001_hypothetical protein OsJ_16775 [Oryza sativa Japonica Group]	hypothetical protein SORBIDRAFT_01g021250 [Sorghum bicolor]_x0001_hypothetical protein SORBIDRAFT_01g021250 [Sorghum bicolor]	8e-13	2e-12			Rep: 50S ribosomal protein L28, chloroplast precursor - Arabidopsis thaliana (Mouse-ear cress), partial (28%) [TC439892]				TC439892
A_99_P527802	7.92311	8.94261	7.82185	6.93801	9.40492	10.2643	10.622	9.38234	9.90607	10.223	11.2794	7.99751	-1.41534	1.02905	-1.57722	2.6114	-0.501144	0.041316	-0.657381	1.38483				0.00808165	A_99_P527802	A_99_P527802_TC409344	GER4a [Hordeum vulgare subsp. vulgare]	0	GER4h [Hordeum vulgare subsp. vulgare]	germin A [Hordeum vulgare]	0	0	germin-like protein	glp2b	FGAS000391 Triticum aestivum FGAS: Library 2 Gate 3 Triticum aestivum cDNA, mRNA sequence [DR740444]		543438	Ta.169	TC441023
A_99_P245941	7.54029	7.33131	4.91687	2.26791	8.44903	8.30399	8.69644	8.41998	8.32496	8.32453	8.37713	6.3399	1.08981	-1.01434	1.24773	4.22832	0.12407	-0.0205412	0.319308	2.08008				0.00145427	A_99_P245941	A_99_P245941_TC441657	beta-1,3-glucanase precursor [Triticum aestivum]	0	glucan endo-1,3-beta-glucosidase GII precursor,putative, expressed [Triticum aestivum]	glucan endo-1,3-beta-glucosidase GII precursor,putative, expressed [Triticum aestivum]	0	0			Rep: Beta-1,3-glucanase - Triticum aestivum (Wheat), partial (65%) [TC441657]			Ta.223	TC441657
A_99_P040933	9.8145	10.3812	9.90889	5.57091	9.69877	9.99638	8.91507	9.49029	9.2634	10.1132	9.48838	7.54589	1.35226	-1.08433	-1.48794	3.84878	0.435373	-0.116797	-0.573312	1.9444				0.00194502	A_99_P040933	A_99_P040933_TC395122	hypothetical protein OsI_21502 [Oryza sativa Indica Group]	1e-06	hypothetical protein OsJ_20015 [Oryza sativa Japonica Group]	unknown [Oryza sativa Japonica Group]_x0001_unknown protein [Oryza sativa Japonica Group]	3e-06	1e-05			FGAS085157 Triticum aestivum FGAS: Library 2 Gate 3 Triticum aestivum cDNA, mRNA sequence [DR740229]			Ta.15207	TC395122
A_99_P148747	2.18875	3.77539	3.70632	1.88899	2.42743	2.92984	2.59707	4.51706	1.82596	1.92884	3.11373	2.09023	1.51726	2.00139	-1.43064	5.37711	0.601472	1.001	-0.51666	2.42683				0.00232508											CJ827192 Y. Ogihara unpublished cDNA library, whatlal Triticum aestivum cDNA clone whatlal22p09 5', mRNA sequence [CJ827192]			Ta.52501	TC416842
A_99_P462152	7.01603	7.63159	6.66034	4.5621	7.06119	6.93268	7.46633	10.546	5.99625	6.42569	7.00546	5.08175	2.09208	1.42108	1.37637	44.1481	1.06494	0.50699	0.460871	5.46428				7.1e-05	A_99_P462152	A_99_P462152_TC411919	expressed protein-RZ53 [Oryza granulata]	2e-06	expressed protein-RZ53 [Oryza ridleyi]	expressed protein-RZ53 [Oryza ridleyi]	4e-06	7e-06			WHE3881_F10_L19ZS Wheat Fusarium graminearum infected spike cDNA library Triticum aestivum cDNA clone WHE3881_F10_L19, mRNA sequence [CN011234]			Ta.30866	TC411919
A_99_P037259	6.8275	7.08602	6.00163	7.50706	7.05892	6.94449	7.52792	9.11746	6.98811	6.88563	8.02411	8.08212	1.0503	1.04165	-1.41048	2.04961	0.0708008	0.0588641	-0.496181	1.03535				0.00852979											AL827718 p:638 Triticum aestivum cDNA clone C06_p638_plate_15, mRNA sequence [AL827718]			Ta.13819
A_99_P387442	1.60853	1.61809	2.10032	3.1444	2.33722	2.27126	4.64686	6.6941	2.91801	1.89214	4.78587	3.27409	-1.49567	1.30055	-1.10115	10.7035	-0.580789	0.379119	-0.139011	3.42001				0.00437591	A_99_P387442	A_99_P387442_TC398250	Os01g0764000 [Oryza sativa Japonica Group]_x0001_RecName: Full=Probable glutathione S-transferase GSTF2; AltName: Full=GST-II_x0001_glutathione S-transferase II [Oryza sativa]_x0001_putative glutathione transferase I [Oryza sativa Japonica Group]_x0001_Os01g0764000 [Oryza sativa Japonica Group]_x0001_hypothetical protein OsI_03848 [Oryza sativa Indica Group]_x0001_hypothetical protein OsJ_03558 […	0	hypothetical protein SORBIDRAFT_03g035420 [Sorghum bicolor]_x0001_hypothetical protein SORBIDRAFT_03g035420 [Sorghum bicolor]	glutathione-S-transferase, I subunit [Hordeum vulgare subsp. vulgare]	0	0			Triticum aestivum cDNA, clone: SET5_K19, cultivar: Chinese Spring [AK330934]			Ta.50890	TC398250
A_99_P363481	5.11789	5.3034	5.02019	4.83783	5.54393	5.51773	4.94379	7.49852	5.41459	5.78362	5.05544	5.15192	1.0938	-1.20238	-1.08047	5.08624	0.129346	-0.265892	-0.111655	2.3466				0.000779	A_99_P363481	A_99_P363481_TC451992	Maf-like protein, expressed [Oryza sativa (japonica cultivar-group)]_x0001_Maf-like protein, expressed [Oryza sativa (japonica cultivar-group)]_x0001_unnamed protein product [Oryza sativa Japonica Group]	1e-42	Maf-like protein, expressed [Oryza sativa (japonica cultivar-group)]_x0001_Maf-like protein, expressed [Oryza sativa (japonica cultivar-group)]_x0001_unnamed protein product [Oryza sativa Japonica Group]	hypothetical protein OsI_13351 [Oryza sativa Indica Group]	1e-42	2e-42			Rep: Maf-like protein, expressed - Oryza sativa subsp. japonica (Rice), partial (80%) [TC451992]				TC451992
A_99_P369082	3.35248	1.62496	1.61073	1.57593	2.01264	1.78655	1.673	6.43329	2.06434	1.62671	1.6402	1.6196	-1.03648	1.11716	1.023	28.1233	-0.0516944	0.159842	0.032807	4.8137				2.89e-05	A_99_P369082	A_99_P369082_TC418512	hypothetical protein OsI_33924 [Oryza sativa Indica Group]	0	Os10g0463100 [Oryza sativa Japonica Group]_x0001_putative cysteinyl-tRNA synthetase [Oryza sativa Japonica Group]_x0001_Os10g0463100 [Oryza sativa Japonica Group]	Cysteinyl-tRNA synthetase, putative, expressed [Oryza sativa (japonica cultivar-group)]_x0001_Cysteinyl-tRNA synthetase, putative, expressed [Oryza sativa (japonica cultivar-group)]_x0001_hypothetical protein OsI_09969 [Oryza sativa Indica Group]_x0001_hypothetical protein OsJ_09367 [Oryza sativa Japonica Group]	0	0			Rep: Os03g0143300 protein - Oryza sativa subsp. japonica (Rice), partial (46%) [TC418512]				TC418512
A_99_P454722	2.99869	2.14373	2.74941	1.8415	2.9402	3.41002	5.19322	4.04	3.14756	3.66807	4.45436	2.90032	-1.15457	-1.19586	1.66886	2.20333	-0.207358	-0.258049	0.73886	1.13969				0.00474405	A_99_P454722	A_99_P454722_TC406910	nuclease I [Hordeum vulgare subsp. vulgare]	0	endonuclease [Hordeum vulgare subsp. vulgare]	putative nuclease [Hordeum vulgare subsp. vulgare]	0	0			Rep: Nuclease I - Hordeum vulgare (Barley), partial (62%) [TC406910]			Ta.39971	TC406910
A_99_P328056	2.49714	4.16945	4.5746	2.33745	5.59758	3.66664	6.12059	10.6629	4.43783	2.84409	5.12923	2.81311	2.23419	1.76853	1.98807	230.679	1.15975	0.822552	0.991365	7.84975				0.00027											Rep: HUA enhancer 2 - Ostreococcus tauri, partial (3%) [TC413969]				TC413969
A_99_P154492	4.36075	4.76557	3.37896	2.08579	4.81662	5.53016	4.71192	4.39508	4.62388	4.9913	5.60062	2.99658	1.14293	1.45283	-1.85151	2.63627	0.192733	0.538863	-0.888701	1.3985				0.0100351											CJ954451 Y. Ogihara unpublished cDNA library, whchul Triticum aestivum cDNA clone whchul4f23 5', mRNA sequence [CJ954451]			Ta.53826	TC454494
A_99_P473892	9.85825	10.1418	8.88183	2.8502	9.27227	10.2624	9.31387	8.30228	9.35565	10.1393	8.62894	6.05803	-1.05949	1.08912	1.60761	4.73793	-0.0833759	0.123167	0.684921	2.24426				0.00163308															TC418802
A_99_P516167	1.6482	1.68068	1.64973	1.64915	1.7762	1.79625	1.85343	4.15972	1.72679	1.68745	1.6998	1.70397	1.03484	1.07833	1.11236	5.48602	0.0494106	0.108798	0.153629	2.45576				0.00017	A_99_P516167	A_99_P516167_TC438842	hypothetical protein OsI_31650 [Oryza sativa Indica Group]_x0001_hypothetical protein OsJ_29633 [Oryza sativa Japonica Group]	9e-33	Os09g0457900 [Oryza sativa Japonica Group]_x0001_ethylene-binding protein-like [Oryza sativa Japonica Group]_x0001_Os09g0457900 [Oryza sativa Japonica Group]_x0001_EATB [Oryza sativa Indica Group]_x0001_unnamed protein product [Oryza sativa Japonica Group]	AP2 domain containing protein [Zea mays]_x0001_AP2 domain containing protein [Zea mays]	9e-33	8e-32			Rep: Os08g0474000 protein - Oryza sativa subsp. japonica (Rice), partial (37%) [TC438842]				TC438842
A_99_P269561	3.14529	2.83139	2.9537	2.03995	2.97689	3.8858	4.70868	4.38415	3.61581	3.71676	4.37267	3.04152	-1.55716	1.12431	1.26226	2.53613	-0.638914	0.169036	0.336014	1.34263				0.0080078	A_99_P269561	A_99_P269561_TC383479	WRKY14 transcription factor [Triticum aestivum]	0	WRKY14 transcription factor [Triticum aestivum]	WRKY14 transcription factor [Triticum aestivum]	2e-21	7e-11	WRKY transcription factor	WRKY53-a	Triticum aestivum WRKY14 transcription factor mRNA, complete cds [EU665427]		100049024	Ta.4725	TC383479
A_99_P561567	5.599	5.65145	6.96002	6.60956	5.30133	5.06112	6.2138	8.18318	4.85398	5.03015	5.67344	6.31221	1.36353	1.02169	1.45434	3.65778	0.447348	0.0309625	0.540366	1.87097				0.00219323	A_99_P561567	A_99_P561567_TC456543	cytochrome P450 CYP709C1 [Triticum aestivum]	0	cytochrome P450 CYP709C1 [Triticum aestivum]	cytochrome P450 [Triticum aestivum]	0	0	cytochrome P450	LOC543123	Triticum aestivum cDNA, clone: WT013_M12, cultivar: Chinese Spring [AK335789]		543123	Ta.32485	TC456543
A_99_P339626	9.10037	8.96258	9.51989	8.56364	9.27142	8.6653	9.57625	10.2112	9.2214	8.87668	9.51486	9.13286	1.03528	-1.1578	1.04347	2.11167	0.0500259	-0.211385	0.0613899	1.07839				0.00372747	A_99_P339626	A_99_P339626_TC375072	glutathione-S-transferase Cla47 [Triticum aestivum]	0	Os10g0530500 [Oryza sativa Japonica Group]_x0001_putative glutathione S-transferase OsGSTU13 [Oryza sativa Japonica Group]_x0001_putative glutathione S-transferase [Oryza sativa Japonica Group]_x0001_putative glutathione S-transferase [Oryza sativa Japonica Group]_x0001_glutathione S-transferase GSTU6, putative, expressed [Oryza sativa (japonica cultivar-group)]_x0001_Os10g0530500 [Oryza sativa J…	glutathione S-transferase GSTU6 [Zea mays]	0	0			Rep: Glutathione S-transferase GST 26 - Zea mays (Maize), partial (89%) [TC375072]				TC375072
A_99_P222901	8.14488	8.66382	8.19678	6.54437	7.75743	8.29283	9.2788	11.1669	6.13308	7.60391	9.57326	8.20795	3.08304	1.61208	-1.22643	7.77563	1.62435	0.688926	-0.294461	2.95896				0.00115946	A_99_P222901	A_99_P222901_TC373474	hypothetical protein OsI_31517 [Oryza sativa Indica Group]	1.4e-45	Os09g0439200 [Oryza sativa Japonica Group]_x0001_unknown protein [Oryza sativa Japonica Group]_x0001_unknown protein [Oryza sativa Japonica Group]_x0001_Os09g0439200 [Oryza sativa Japonica Group]_x0001_hypothetical protein OsJ_29511 [Oryza sativa Japonica Group]_x0001_unnamed protein product [Oryza sativa Japonica Group]	hypothetical protein SORBIDRAFT_02g025720 [Sorghum bicolor]_x0001_hypothetical protein SORBIDRAFT_02g025720 [Sorghum bicolor]	2.8e-45	3e-41			Triticum aestivum cDNA, clone: SET1_G18, cultivar: Chinese Spring [AK330769]			Ta.55567	TC373474
A_99_P140568	4.03524	4.35907	5.34717	5.20255	4.80756	5.03686	4.43757	7.53705	3.12277	4.82247	4.16354	5.89203	3.21495	1.16021	1.20918	3.12754	1.6848	0.214384	0.274025	1.64503				0.00225328	A_99_P140568	A_99_P140568_TC375712	C-repeat binding factor 3-like protein [Hordeum vulgare subsp. spontaneum]	0	C-repeat binding factor 3-like protein [Hordeum vulgare subsp. spontaneum]_x0001_C-repeat binding factor 3-like protein [Hordeum vulgare subsp. spontaneum]_x0001_C-repeat binding factor 3-like protein [Hordeum vulgare subsp. spontaneum]_x0001_C-repeat binding factor 3-like protein [Hordeum vulgare subsp. spontaneum]_x0001_C-repeat binding factor 3-like protein [Hordeum vulgare subsp. spontaneum]_…	CBF3 [Hordeum vulgare subsp. vulgare]_x0001_CBF3 [Hordeum vulgare subsp. vulgare]	0	0	CBFIIIc-B10	LOC100037618	Triticum aestivum CBFIIIc-B10 mRNA, complete cds [EF028761]		100037618	Ta.50434	NP9351103
A_99_P309791	2.14326	3.28723	5.37649	1.65816	3.94129	5.28734	6.49641	5.0237	3.51464	5.62652	6.1542	2.60325	1.34412	-1.26504	1.2677	5.35336	0.426657	-0.339181	0.342209	2.42044				0.0133733															TC403065
A_99_P211546	10.3531	10.1595	10.0955	8.38225	10.1656	9.67099	9.88102	10.4427	10.0248	9.73457	9.93784	9.10875	1.10254	-1.04505	-1.04017	2.52093	0.140834	-0.0635767	-0.0568142	1.33395				0.00241755	A_99_P211546	A_99_P211546_TC392898	EF-hand Ca2+-binding protein CCD1 [Triticum aestivum]	7e-45	hypothetical protein OsI_24211 [Oryza sativa Indica Group]	Os06g0683400 [Oryza sativa Japonica Group]_x0001_putative EF-hand Ca2+-binding protein CCD1 [Oryza sativa Japonica Group]_x0001_Os06g0683400 [Oryza sativa Japonica Group]_x0001_hypothetical protein OsJ_22398 [Oryza sativa Japonica Group]_x0001_unnamed protein product [Oryza sativa Japonica Group]_x0001_unnamed protein product [Oryza sativa Japonica Group]_x0001_unnamed protein product [Oryza sati…	1e-41	1e-41			Rep: EF-hand Ca2+-binding protein CCD1 - Triticum aestivum (Wheat), partial (94%) [TC392898]				TC392898
A_99_P419857	5.82798	6.6895	6.75255	6.28788	6.64588	7.42761	7.80105	8.49604	6.53569	6.95664	8.1715	6.7698	1.07937	1.38604	-1.29275	3.30865	0.110193	0.470971	-0.370446	1.72624				0.00048	A_99_P419857	A_99_P419857_TC380588	hypothetical protein SORBIDRAFT_03g028640 [Sorghum bicolor]_x0001_hypothetical protein SORBIDRAFT_03g028640 [Sorghum bicolor]	8e-20	hypothetical protein SORBIDRAFT_03g028630 [Sorghum bicolor]_x0001_hypothetical protein SORBIDRAFT_03g028630 [Sorghum bicolor]	hypothetical protein OsJ_02681 [Oryza sativa Japonica Group]	8e-20	1e-19			Rep: Cytochrome P450-like - Oryza sativa subsp. japonica (Rice), partial (12%) [TC380588]				TC380588
A_99_P340461	4.18416	6.20416	6.54251	5.10281	4.60549	3.97027	6.09476	8.46784	5.10648	4.44313	6.64791	4.75907	-1.41519	-1.38786	-1.46728	13.0753	-0.500995	-0.472857	-0.553147	3.70878				0.00230389															TC409810
A_99_P497517	3.41112	3.77892	3.21498	5.07854	3.71334	3.76364	4.66627	6.60973	3.81123	3.89362	4.88691	4.77703	-1.0702	-1.09427	-1.16525	3.56202	-0.0978861	-0.129975	-0.220634	1.8327				0.00372747	A_99_P497517	A_99_P497517_TC430591	hypothetical protein OsJ_12085 [Oryza sativa Japonica Group]	0.0006	hypothetical protein OsI_12996 [Oryza sativa Indica Group]	Os03g0676400 [Oryza sativa Japonica Group]_x0001_expressed protein [Oryza sativa Japonica Group]_x0001_VQ motif family protein, expressed [Oryza sativa (japonica cultivar-group)]_x0001_Os03g0676400 [Oryza sativa Japonica Group]_x0001_hypothetical protein OsI_12998 [Oryza sativa Indica Group]_x0001_unnamed protein product [Oryza sativa Japonica Group]	0.0006	0.0006			Rep: Expressed protein - Oryza sativa subsp. japonica (Rice), partial (17%) [TC430591]				TC430591
A_99_P416222	12.2797	11.8992	11.9128	10.8678	12.3452	12.0541	12.4785	12.3095	12.3975	12.2765	12.4858	11.1261	-1.03693	-1.16673	-1.00504	2.27121	-0.0523214	-0.222466	-0.00724983	1.18346				0.00149318	A_99_P416222	A_99_P416222_TC377485	OSJNBa0043A12.4 [Oryza sativa (japonica cultivar-group)]_x0001_B0811B10.6 [Oryza sativa (indica cultivar-group)]_x0001_H1005F08.27 [Oryza sativa (indica cultivar-group)]_x0001_hypothetical protein OsI_17838 [Oryza sativa Indica Group]_x0001_hypothetical protein OsJ_16547 [Oryza sativa Japonica Group]	9e-14	OSJNBa0043A12.4 [Oryza sativa (japonica cultivar-group)]_x0001_B0811B10.6 [Oryza sativa (indica cultivar-group)]_x0001_H1005F08.27 [Oryza sativa (indica cultivar-group)]_x0001_hypothetical protein OsI_17838 [Oryza sativa Indica Group]_x0001_hypothetical protein OsJ_16547 [Oryza sativa Japonica Group]	unknown [Glycine max]	9e-14	3e-11			Rep: Os04g0667600 protein - Oryza sativa subsp. japonica (Rice), partial (63%) [TC377485]				TC377485
A_99_P152617	1.9955	2.16546	1.7328	1.8285	2.16977	1.67652	2.33918	5.89859	1.99295	1.70593	1.70832	1.6931	1.13039	-1.02059	1.54848	18.4492	0.176819	-0.0294102	0.630856	4.20549				8.28e-06											CJ858505 Y. Ogihara unpublished cDNA library, whsctal Triticum aestivum cDNA clone whsctal5m05 5', mRNA sequence [CJ858505]			Ta.53378	TC443763
A_99_P347706	2.46542	3.43672	3.30444	1.66488	2.68029	3.79482	4.57094	3.93318	3.01925	3.37818	4.52022	1.83101	-1.26484	1.33481	1.03578	4.29354	-0.338954	0.416638	0.0507183	2.10217				0.000122	A_99_P347706	A_99_P347706_TC438643	hypothetical protein SORBIDRAFT_02g012910 [Sorghum bicolor]_x0001_hypothetical protein SORBIDRAFT_02g012910 [Sorghum bicolor]	4e-30	Os09g0572700 [Oryza sativa Japonica Group]_x0001_Os09g0572700 [Oryza sativa Japonica Group]_x0001_unnamed protein product [Oryza sativa Japonica Group]_x0001_hypothetical protein OsJ_30441 [Oryza sativa Japonica Group]	blue copper-binding protein [Oryza sativa Japonica Group]	2e-29	2e-29							TC438643
A_99_P365286	1.66938	2.09596	1.69222	2.13282	4.50795	7.60889	7.95563	2.413	2.40907	5.77741	5.32926	2.06153	4.28377	3.55902	6.17471	1.27587	2.09888	1.83148	2.62637	0.351479	0.00971624	0.00407571	0.000993												Rep: Aluminum-induced protein - Zea mays (Maize), partial (69%) [TC407941]				TC407941
A_99_P005966	3.02613	2.13446	3.9491	3.08863	4.00124	3.01127	4.39825	6.32572	3.8648	2.53806	3.93607	2.55367	1.09919	1.3882	1.37762	13.6615	0.136443	0.473218	0.46218	3.77204				0.0111434											BJ222732 Y. Ogihara unpublished cDNA library, Wh_dL Triticum aestivum cDNA clone whdl15j05 5', mRNA sequence [BJ222732]			Ta.3123
A_99_P466912	9.29252	9.91189	9.61046	7.79556	8.75818	9.73985	9.52953	10.3281	8.5138	9.43818	9.22196	8.93123	1.18458	1.23257	1.23762	2.63333	0.24438	0.301669	0.307574	1.39689				0.00476707	A_99_P466912	A_99_P466912_TC414744	hypothetical protein OsJ_27935 [Oryza sativa Japonica Group]	7e-22	hypothetical protein OsI_29887 [Oryza sativa Indica Group]	putative calcium-transporting ATPase 8, plasma membrane-type [Oryza sativa Japonica Group]_x0001_putative calcium-transporting ATPase 8, plasma membrane-type [Oryza sativa Japonica Group]	7e-22	7e-22			Rep: Chromosome chr9 scaffold_33, whole genome shotgun sequence - Vitis vinifera (Grape), partial (17%) [TC414744]				TC414744
A_99_P359811	2.48678	2.0286	1.90445	1.74456	2.80418	2.41661	3.26949	4.98001	2.94959	2.31256	3.68999	2.50921	-1.10605	1.07478	-1.3384	5.5435	-0.145413	0.104044	-0.420507	2.4708				0.00812638	A_99_P359811	A_99_P359811_TC437010	hypothetical protein OsJ_13620 [Oryza sativa Japonica Group]	1e-36	hypothetical protein OsI_04059 [Oryza sativa Indica Group]	hypothetical protein OsJ_13621 [Oryza sativa Japonica Group]	1e-36	3e-34							TC437010
A_99_P228556	9.86334	9.89167	10.1322	9.70504	10.0084	10.1004	10.2118	10.8503	9.95184	9.98796	10.2769	9.69876	1.03998	1.08104	-1.04619	2.22151	0.0565529	0.112414	-0.0651503	1.15154				0.00233273
A_99_P544317	6.13986	5.20412	5.92405	3.40364	6.50814	5.50923	7.65139	5.41108	5.94716	5.74595	6.60304	3.3581	1.47526	-1.17832	2.06817	4.14961	0.560971	-0.236727	1.04835	2.05298			0.00487345		A_99_P544317	A_99_P544317_TC450125	hypothetical protein OsJ_08456 [Oryza sativa Japonica Group]	0.0008	hypothetical protein OsI_09009 [Oryza sativa Indica Group]	Os02g0758200 [Oryza sativa Japonica Group]_x0001_unknown protein [Oryza sativa Japonica Group]_x0001_Os02g0758200 [Oryza sativa Japonica Group]	0.0008	0.0008							TC450125
A_99_P227136	10.0057	9.93551	10.0777	10.4017	8.09698	8.28302	7.14804	10.0823	7.62674	8.45454	8.34672	10.5284	1.38535	-1.12624	-2.2953	-1.36234	0.470246	-0.171516	-1.19868	-0.446089			0.000993		A_99_P227136	A_99_P227136_TC372599	type 1 non-specific lipid transfer protein precursor [Triticum aestivum]_x0001_type 1 non specific lipid transfer protein precursor [Triticum aestivum]	0	lipid transfer protein 3 [Triticum aestivum]	lipid transfer protein 7a2b [Hordeum vulgare subsp. vulgare]	0	0			Rep: Type 1 non-specific lipid transfer protein precursor - Triticum aestivum (Wheat), complete [TC372599]				TC372599
A_99_P258756	1.71088	1.71407	2.177	1.67823	4.32414	2.48929	8.27303	4.63671	4.92397	2.48814	7.99855	2.21698	-1.51554	1.00079	1.20956	5.3507	-0.599833	0.0011456	0.274483	2.41973				0.00167478														Ta.45381
A_99_P287201	5.42656	5.8584	5.63633	5.19745	5.05215	4.95632	5.02946	7.08016	5.01272	5.0635	4.29736	4.5985	1.02771	-1.07712	1.66106	5.5854	0.0394273	-0.107174	0.732108	2.48166				0.000532
A_99_P551602	10.2805	9.15937	6.90328	6.55329	9.61093	8.04805	4.86504	5.03175	9.31427	8.96221	5.63251	6.19757	1.2283	-1.88448	-1.70229	-2.24362	0.296666	-0.914168	-0.767477	-1.16583				0.0204429	A_99_P551602	A_99_P551602_TC452877	metal ion transporter ZIP3 [Hordeum vulgare]	2e-22	putative zinc transporter [Triticum aestivum]	zinc transporter ZIP1 [Triticum turgidum subsp. dicoccoides]	7e-22	9e-22			Rep: Zinc transporter ZIP - Triticum aestivum (Wheat), partial (15%) [TC452877]			Ta.38190	TC452877
A_99_P152487	9.59124	9.1406	9.25896	6.63203	10.9217	10.3984	12.8524	11.2275	11.5031	10.6457	12.8683	9.40188	-1.49631	-1.18698	-1.01109	3.54457	-0.581408	-0.247299	-0.0159149	1.82561				0.00171444											CJ856966 Y. Ogihara unpublished cDNA library, whsctal Triticum aestivum cDNA clone whsctal38h19 5', mRNA sequence [CJ856966]			Ta.53348
A_99_P522107	2.90914	4.258	4.04396	2.85788	4.15226	3.84309	4.1642	6.90731	2.7348	2.04354	2.4559	3.01721	2.67115	3.48113	3.26774	14.8265	1.41746	1.79955	1.70829	3.8901		0.0395993		0.000385	A_99_P522107	A_99_P522107_TC441325	hypothetical protein OsJ_08980 [Oryza sativa Japonica Group]	4e-06	hypothetical protein OsI_00069 [Oryza sativa Indica Group]	zn-dependent hydrolase [Oryza sativa Indica Group]	4e-06	4e-06			Rep: Metallo-beta-lactamase-like - Oryza sativa subsp. japonica (Rice), partial (9%) [TC441325]				TC441325
A_99_P011544	5.47532	5.26689	6.77556	8.65124	4.00573	3.2808	3.63473	7.59978	2.76117	3.09787	4.73335	7.6364	2.36946	1.13518	-2.14149	-1.02571	1.24456	0.182925	-1.09862	-0.0366168	0.0173078														Triticum aestivum cDNA, clone: SET4_A24, cultivar: Chinese Spring [AK330275]			Ta.5048	TC385134
A_99_P402792	7.9692	8.56586	7.9011	5.72526	8.31019	8.84005	8.72197	9.01809	7.93348	8.75036	8.87694	7.63652	1.29838	1.06414	-1.1134	2.60551	0.376711	0.0896921	-0.154974	1.38157				0.00145427	A_99_P402792	A_99_P402792_TC411407	hypothetical protein [Oryza sativa Japonica Group]_x0001_Protein of unknown function, DUF614 containing protein, expressed [Oryza sativa (japonica cultivar-group)]_x0001_hypothetical protein OsJ_32279 [Oryza sativa Japonica Group]_x0001_unnamed protein product [Oryza sativa Japonica Group]	0	hypothetical protein OsI_34469 [Oryza sativa Indica Group]	hypothetical protein LOC100381408 [Zea mays]_x0001_unknown [Zea mays]	0	0			Rep: Chromosome chr2 scaffold_132, whole genome shotgun sequence - Vitis vinifera (Grape), partial (29%) [TC443989]				TC411407
A_99_P357466	5.56596	4.74443	5.0195	1.88468	6.23945	5.22365	8.01156	6.05653	6.49907	5.12054	7.44191	4.70713	-1.19717	1.07409	1.48416	2.54805	-0.259626	0.103111	0.569646	1.34939				0.000405	A_99_P357466	A_99_P357466_TC403930	hypothetical protein OsJ_01220 [Oryza sativa Japonica Group]	2e-31	hypothetical protein OsJ_01220 [Oryza sativa Japonica Group]	hypothetical protein OsI_01309 [Oryza sativa Indica Group]	2e-31	2e-31			Triticum aestivum cDNA, clone: WT008_F16, cultivar: Chinese Spring [AK333982]			Ta.1581	TC403930
A_99_P508817	5.29336	4.26295	3.57256	4.76918	6.72933	5.6621	6.71979	9.33816	6.23067	5.6911	7.17485	4.94979	1.41291	-1.0203	-1.37083	20.9427	0.498665	-0.0289931	-0.455051	4.38837				0.00390074	A_99_P508817	A_99_P508817_TC435539	mitochondrial chaperone BCS1 [Zea mays]_x0001_mitochondrial chaperone BCS1 [Zea mays]	2e-44	hypothetical protein SORBIDRAFT_09g030320 [Sorghum bicolor]_x0001_hypothetical protein SORBIDRAFT_09g030320 [Sorghum bicolor]	hypothetical protein SORBIDRAFT_09g030330 [Sorghum bicolor]_x0001_hypothetical protein SORBIDRAFT_09g030330 [Sorghum bicolor]	2e-44	2.9e-44			Rep: Os05g0588900 protein - Oryza sativa subsp. japonica (Rice), partial (30%) [TC435539]				TC435539	GO:0005575|GO:0008150
A_99_P443012	9.40859	9.4602	9.42993	8.25155	9.72526	9.72603	10.0966	10.2789	9.9259	9.81588	10.1371	8.90513	-1.14921	-1.06425	-1.02851	2.59142	-0.200639	-0.0898399	-0.0405598	1.37374				0.00149381	A_99_P443012	A_99_P443012_TC398669	copine-like protein [Oryza sativa Japonica Group]	6e-27	Os01g0908700 [Oryza sativa Japonica Group]_x0001_copine III-like [Oryza sativa Japonica Group]_x0001_copine III-like [Oryza sativa Japonica Group]_x0001_Os01g0908700 [Oryza sativa Japonica Group]	hypothetical protein LOC100279782 [Zea mays]_x0001_unknown [Zea mays]_x0001_unknown [Zea mays]	6e-27	1e-25			Rep: Copine-like protein - Oryza sativa subsp. japonica (Rice), partial (21%) [TC398669]			Ta.19879	TC398669
A_99_P307441	1.84443	2.19277	1.98714	2.47263	4.15591	2.42126	2.53519	9.3701	2.01626	1.81632	2.67701	3.1773	4.40655	1.52092	-1.10329	73.1508	2.13965	0.604945	-0.141818	6.1928	0.0294677			0.00108674	A_99_P307441	A_99_P307441_TC439003	cytochrome P450 [Triticum aestivum]	3e-29	hypothetical protein SORBIDRAFT_03g028680 [Sorghum bicolor]_x0001_hypothetical protein SORBIDRAFT_03g028680 [Sorghum bicolor]	Os01g0627600 [Oryza sativa Japonica Group]_x0001_Os01g0627600 [Oryza sativa Japonica Group]	7e-29	1e-28			Rep: Cytochrome P450 - Triticum aestivum (Wheat), partial (13%) [TC439003]				TC439003
A_99_P073350	2.05042	1.83564	2.82568	1.78195	2.09156	2.37746	3.38322	5.16252	1.80107	1.75939	1.77309	2.40925	1.22305	1.53482	3.05281	6.74243	0.290487	0.618067	1.61014	2.75327				0.000987											WNEL2h6 Wheat EST endosperm library Triticum aestivum cDNA clone WNEL2h6 5' similar to Unknown Function, mRNA sequence [CV066105]			Ta.28014
A_99_P460207	3.29219	2.71137	3.0132	1.69956	4.24837	3.30156	2.98552	7.49587	4.36642	3.32715	1.8875	1.85789	-1.08527	-1.0179	2.1406	49.7966	-0.118051	-0.0255909	1.09801	5.63798				7.17e-06	A_99_P460207	A_99_P460207_TC410685	hypothetical protein SORBIDRAFT_02g035400 [Sorghum bicolor]_x0001_hypothetical protein SORBIDRAFT_02g035400 [Sorghum bicolor]	1e-19	hypothetical protein [Oryza sativa Japonica Group]_x0001_hypothetical protein OsJ_24572 [Oryza sativa Japonica Group]	hypothetical protein OsI_26326 [Oryza sativa Indica Group]	5e-09	7e-09			Rep: Probable copper-transporting ATPase synA - Synechococcus sp. (strain ATCC 27144 / PCC 6301 / SAUG 1402/1)(Anacystis nidulans), partial (3%) [TC410685]				TC410685
A_99_P470722	4.82143	5.39199	4.65651	2.89529	4.98224	5.31074	3.82351	5.12498	5.07174	5.10777	4.19386	4.11182	-1.064	1.15106	-1.29267	2.01832	-0.0895023	0.202966	-0.370351	1.01315				0.00271132	A_99_P470722	A_99_P470722_TC417025	unnamed protein product [Oryza sativa Japonica Group]	0	hypothetical protein SORBIDRAFT_08g015237 [Sorghum bicolor]_x0001_hypothetical protein SORBIDRAFT_08g015237 [Sorghum bicolor]	hypothetical protein SORBIDRAFT_09g000636 [Sorghum bicolor]_x0001_hypothetical protein SORBIDRAFT_09g000636 [Sorghum bicolor]	0	0			Rep: Stem rust resistance protein Rpg1 - Hordeum vulgare var. distichum (Two-rowed barley), partial (18%) [TC417025]			Ta.51288	TC417025
A_99_P186347	7.55718	8.22841	8.41356	5.56515	7.61387	8.01802	8.16569	8.80604	7.57609	7.85448	8.18442	6.91113	1.02653	1.12004	-1.01307	3.71899	0.0377822	0.163544	-0.0187292	1.89491				0.000779	A_99_P186347	A_99_P186347_TC428028	hypothetical protein OsI_16631 [Oryza sativa Indica Group]_x0001_hypothetical protein OsJ_15452 [Oryza sativa Japonica Group]	0	hypothetical protein OsI_16631 [Oryza sativa Indica Group]_x0001_hypothetical protein OsJ_15452 [Oryza sativa Japonica Group]	hypothetical protein SORBIDRAFT_06g022540 [Sorghum bicolor]_x0001_hypothetical protein SORBIDRAFT_06g022540 [Sorghum bicolor]	0	0			FGAS054942 Triticum aestivum FGAS: Library 2 Gate 3 Triticum aestivum cDNA, mRNA sequence [CV760556]			Ta.34392	TC428028
A_99_P384497	8.58145	8.32635	8.88532	7.86996	7.99854	7.38157	8.50417	6.7921	7.45482	7.32129	7.19903	6.69263	1.45773	1.04267	2.47108	1.07138	0.543719	0.0602808	1.30514	0.0994654			0.0143537		A_99_P384497	A_99_P384497_TC453978	metal ion transporter-like protein [Hordeum vulgare]	0	zinc transporter 10 [Zea mays]_x0001_zinc transporter 10 precursor [Zea mays]_x0001_unknown [Zea mays]	hypothetical protein SORBIDRAFT_01g012430 [Sorghum bicolor]_x0001_hypothetical protein SORBIDRAFT_01g012430 [Sorghum bicolor]	0	0							TC453978
A_99_P301961	10.7541	10.7259	8.51845	7.56872	9.54733	10.3696	8.48402	9.49913	9.79505	10.3186	8.26551	8.46011	-1.18733	1.03599	1.16354	2.05483	-0.247721	0.0510035	0.218516	1.03902				0.00342772	A_99_P301961	A_99_P301961_TC380310	hypothetical protein SORBIDRAFT_04g034060 [Sorghum bicolor]_x0001_hypothetical protein SORBIDRAFT_04g034060 [Sorghum bicolor]	0	Os02g0763000 [Oryza sativa Japonica Group]_x0001_putative PGPS/D12 [Oryza sativa Japonica Group]_x0001_putative PGPS/D12 [Oryza sativa Japonica Group]_x0001_Os02g0763000 [Oryza sativa Japonica Group]_x0001_hypothetical protein OsI_09043 [Oryza sativa Indica Group]_x0001_hypothetical protein OsJ_08486 [Oryza sativa Japonica Group]	ORFX protein [Zea mays]_x0001_ORFX protein [Zea mays]_x0001_cell number regulator 1 [Zea mays]	0	0			Rep: Chromosome chr3 scaffold_8, whole genome shotgun sequence - Vitis vinifera (Grape), partial (68%) [TC380310]				TC380310
A_99_P115470	1.72819	1.74015	2.13153	1.70028	1.8926	1.92605	4.14445	5.34184	1.85128	1.75539	3.83806	1.84932	1.02906	1.12557	1.23661	11.2553	0.0413201	0.170662	0.306392	3.49253				0.000308											CJ732910 Y.Ogihara unpublished cDNA library Wh_SH Triticum aestivum cDNA clone whsh11f10 5', mRNA sequence [CJ732910]			Ta.42799	TC447785
A_99_P096645	8.87427	9.06386	7.77692	6.52676	7.66312	8.43395	5.69883	7.89237	7.36302	8.39268	5.68196	6.54903	1.23123	1.02902	1.01177	2.53738	0.300095	0.0412722	0.0168748	1.34334				0.00485379	A_99_P096645	A_99_P096645_TC419891	cadmium tolerance factor [Triticum aestivum]	0	cadmium tolerance factor [Triticum aestivum]	cadmium tolerance factor [Triticum aestivum]	0	6e-37	cadmium tolerance factor	LOC778418	Triticum aestivum cadmium tolerance factor mRNA, complete cds [DQ323065]		778418	Ta.36482	TC419891
A_99_P192892	7.76209	8.69158	8.6511	7.62014	7.8712	8.22622	7.64195	8.96532	8.01012	8.17184	7.64828	7.84937	-1.10109	1.03842	-1.0044	2.16738	-0.138927	0.0543833	-0.00633049	1.11595				0.00911922	A_99_P192892	A_99_P192892_TC399193	NAC transcription factor 8 [Triticum aestivum]	0	hypothetical protein SORBIDRAFT_05g001590 [Sorghum bicolor]_x0001_hypothetical protein SORBIDRAFT_05g001590 [Sorghum bicolor]	hypothetical protein OsI_37307 [Oryza sativa Indica Group]	0	0			Rep: NAC domain-containing protein 77 - Oryza sativa subsp. japonica (Rice), partial (36%) [TC399193]				TC399193
A_99_P024284	9.39522	10.5743	9.49399	6.50299	9.51973	10.5208	9.74955	9.9736	9.3174	10.0505	9.48134	8.62111	1.15056	1.38532	1.20431	2.55353	0.202333	0.470222	0.268205	1.35249				0.000821	A_99_P024284	A_99_P024284_TC399239	hypothetical protein SORBIDRAFT_02g034850 [Sorghum bicolor]_x0001_hypothetical protein SORBIDRAFT_02g034850 [Sorghum bicolor]	0	hypothetical protein SORBIDRAFT_02g034850 [Sorghum bicolor]_x0001_hypothetical protein SORBIDRAFT_02g034850 [Sorghum bicolor]	mitochondrial protein [Zea mays]_x0001_mitochondrial protein [Zea mays]_x0001_unknown [Zea mays]	0	0			Rep: Os03g0584400 protein - Oryza sativa subsp. japonica (Rice), partial (80%) [TC399239]				TC399239
A_99_P007641	10.4421	10.2773	10.5042	10.3235	10.5624	10.4906	10.4686	12.2865	10.4977	10.3619	10.66	10.383	1.0459	1.09332	-1.1419	3.74136	0.0647383	0.128718	-0.191439	1.90356				6.84e-05	A_99_P007641	A_99_P007641_TC423542	histidyl-tRNA synthetase [Triticum aestivum]	0	histidyl-tRNA synthetase [Triticum aestivum]	hypothetical protein SORBIDRAFT_09g003930 [Sorghum bicolor]_x0001_hypothetical protein SORBIDRAFT_09g003930 [Sorghum bicolor]	0	0	histidyl-tRNA synthetase	LOC542822	Triticum aestivum cDNA, clone: WT004_F12, cultivar: Chinese Spring [AK332583]		542822	Ta.3722	TC423542

## Sheet: wheat_1957_Puc_only
	Puccinia Interaction																								Annotation BLAST								Annotation
	Normalized signal values				Normalized signal values				Normalized signal values				Fold change				Log Fold change				Statistical significance												Genespring
	Mock				Host				Non-host				Host vs Nonhost				Host vs Nonhost				Corrected p-value ANOVA
	12h	24h	36h	48h	12h	24h	36h	48h	12h	24h	36h	48h	12h	24h	36h	48h	12h	24h	36h	48h	12h	24h	36h	48h
ProbeName	Rust[Ctrl, 12h](normalized) ( Wheat Rust-Host Nonhost gene list3 ) ( Rust Exclusive HNh 30_05 1955 )	Rust[Ctrl, 24h](normalized) ( Wheat Rust-Host Nonhost gene list3 ) ( Rust Exclusive HNh 30_05 1955 )	Rust[Ctrl, 36h](normalized) ( Wheat Rust-Host Nonhost gene list3 ) ( Rust Exclusive HNh 30_05 1955 )	Rust[Ctrl, 48h](normalized) ( Wheat Rust-Host Nonhost gene list3 ) ( Rust Exclusive HNh 30_05 1955 )	Rust[Host, 12h](normalized) ( Wheat Rust-Host Nonhost gene list3 ) ( Rust Exclusive HNh 30_05 1955 )	Rust[Host, 24h](normalized) ( Wheat Rust-Host Nonhost gene list3 ) ( Rust Exclusive HNh 30_05 1955 )	Rust[Host, 36h](normalized) ( Wheat Rust-Host Nonhost gene list3 ) ( Rust Exclusive HNh 30_05 1955 )	Rust[Host, 48h](normalized) ( Wheat Rust-Host Nonhost gene list3 ) ( Rust Exclusive HNh 30_05 1955 )	Rust[Non-host, 12h](normalized) ( Wheat Rust-Host Nonhost gene list3 ) ( Rust Exclusive HNh 30_05 1955 )	Rust[Non-host, 24h](normalized) ( Wheat Rust-Host Nonhost gene list3 ) ( Rust Exclusive HNh 30_05 1955 )	Rust[Non-host, 36h](normalized) ( Wheat Rust-Host Nonhost gene list3 ) ( Rust Exclusive HNh 30_05 1955 )	Rust[Non-host, 48h](normalized) ( Wheat Rust-Host Nonhost gene list3 ) ( Rust Exclusive HNh 30_05 1955 )	Rust_Fold change([Host-12h] vs [Non-host-12h]) ( Wheat Rust-Host Nonhost gene list3 ) ( Rust Exclusive HNh 30_05 1955 )	Rust_Fold change([Host-24h] vs [Non-host-24h]) ( Wheat Rust-Host Nonhost gene list3 ) ( Rust Exclusive HNh 30_05 1955 )	Rust_Fold change([Host-36h] vs [Non-host-36h]) ( Wheat Rust-Host Nonhost gene list3 ) ( Rust Exclusive HNh 30_05 1955 )	Rust_Fold change([Host-48h] vs [Non-host-48h]) ( Wheat Rust-Host Nonhost gene list3 ) ( Rust Exclusive HNh 30_05 1955 )	Rust_Log Fold change([Host-12h] vs [Non-host-12h]) ( Wheat Rust-Host Nonhost gene list3 ) ( Rust Exclusive HNh 30_05 1955 )	Rust_Log Fold change([Host-24h] vs [Non-host-24h]) ( Wheat Rust-Host Nonhost gene list3 ) ( Rust Exclusive HNh 30_05 1955 )	Rust_Log Fold change([Host-36h] vs [Non-host-36h]) ( Wheat Rust-Host Nonhost gene list3 ) ( Rust Exclusive HNh 30_05 1955 )	Rust_Log Fold change([Host-48h] vs [Non-host-48h]) ( Wheat Rust-Host Nonhost gene list3 ) ( Rust Exclusive HNh 30_05 1955 )	Rust_Corrected p-value ( 12h_host_nonhost_ANOVA ) ( Wheat Rust-Host Nonhost gene list3 ) ( Rust Exclusive HNh 30_05 1955 )	Rust_Corrected p-value ( 24h_host_nonhost_ANOVA ) ( Wheat Rust-Host Nonhost gene list3 ) ( Rust Exclusive HNh 30_05 1955 )	Rust_Corrected p-value ( 36h_host_nonhost_ANOVA ) ( Wheat Rust-Host Nonhost gene list3 ) ( Rust Exclusive HNh 30_05 1955 )	Rust_Corrected p-value ( 48h_host_nonhost_ANOVA ) ( Wheat Rust-Host Nonhost gene list3 ) ( Rust Exclusive HNh 30_05 1955 )	Oligo_ID ( Wheat_AgilentID_plus_TaGI-ID_plus_Longseq_vs_NCBI_NRPEP )	Oligo_TC_ID ( Wheat_AgilentID_plus_TaGI-ID_plus_Longseq_vs_NCBI_NRPEP )	Description1 ( Wheat_AgilentID_plus_TaGI-ID_plus_Longseq_vs_NCBI_NRPEP )	E-value1 ( Wheat_AgilentID_plus_TaGI-ID_plus_Longseq_vs_NCBI_NRPEP )	Description2 ( Wheat_AgilentID_plus_TaGI-ID_plus_Longseq_vs_NCBI_NRPEP )	Description3 ( Wheat_AgilentID_plus_TaGI-ID_plus_Longseq_vs_NCBI_NRPEP )	E-value2 ( Wheat_AgilentID_plus_TaGI-ID_plus_Longseq_vs_NCBI_NRPEP )	E-value3 ( Wheat_AgilentID_plus_TaGI-ID_plus_Longseq_vs_NCBI_NRPEP )	GeneName	GeneSymbol	Description	EnsemblID	EntrezGeneID	UniGeneID	TIGRID	GO	RefSeqAccession
A_99_P218521	13.5241	13.9572	14.3753	14.1051	12.273	13.5878	14.1734	13.7853	11.259	13.2304	13.6416	13.7747	2.01951	1.28111	1.44569	1.00741	1.014	0.357391	0.531756	0.0106487	0.00139902				A_99_P218521	A_99_P218521_TC430280	hypothetical protein LOC100276652 [Zea mays]_x0001_unknown [Zea mays]_x0001_hypothetical protein [Zea mays]	3e-09	hypothetical protein SORBIDRAFT_04g024130 [Sorghum bicolor]_x0001_hypothetical protein SORBIDRAFT_04g024130 [Sorghum bicolor]	hypothetical protein OsI_07816 [Oryza sativa Indica Group]	4e-09	4e-07			Rep: Os02g0581100 protein - Oryza sativa subsp. japonica (Rice), partial (65%) [TC430280]				TC430280
A_99_P203341	8.27932	8.84996	7.66821	8.61573	10.3296	9.46434	8.26027	9.09871	11.399	9.54026	8.50797	9.16038	-2.09858	-1.05404	-1.18731	-1.04367	-1.06941	-0.0759258	-0.247692	-0.0616684	0.000224				A_99_P203341	A_99_P203341_TC406988	hypothetical protein LOC100216827 [Zea mays]_x0001_unknown [Zea mays]_x0001_soluble inorganic pyrophosphatase [Zea mays]_x0001_unknown [Zea mays]	0	unnamed protein product [Oryza sativa Japonica Group]_x0001_hypothetical protein OsJ_04954 [Oryza sativa Japonica Group]	hypothetical protein SORBIDRAFT_09g001530 [Sorghum bicolor]_x0001_hypothetical protein SORBIDRAFT_09g001530 [Sorghum bicolor]	0	0						Ta.54569	TC406988
A_99_P238761	12.259	13.8101	14.3018	13.4186	15.5325	13.5592	13.6906	13.3322	16.2798	14.4156	14.872	13.9894	-1.67868	-1.8105	-2.26801	-1.57698	-0.747327	-0.85639	-1.18143	-0.65716			0.0282743		A_99_P238761	A_99_P238761_TC394212	heat shock protein 80 [Triticum aestivum]	0	cytosolic heat shock protein 90.2 [Dactylis glomerata]	heat shock protein 90 [Triticum aestivum]_x0001_heat shock protein 90 [Triticum aestivum]	0	0			Rep: Heat shock protein 80 - Triticum aestivum (Wheat), partial (35%) [TC394212]				TC394212
A_99_P564437	3.81669	4.30126	4.73498	4.23492	4.57187	5.19861	4.85423	5.46367	5.02921	6.20376	6.02658	7.97085	-1.373	-2.00716	-2.25379	-5.68511	-0.457335	-1.00516	-1.17236	-2.50719				0.0028368											Rep: ATP-dependent RNA helicase, DEAD/DEAH box family protein - unidentified eubacterium SCB49, partial (3%) [TC457752]				TC457752
A_99_P353516	5.17145	2.80681	4.02837	2.19341	3.83991	2.42509	4.28519	1.88945	2.49266	2.02917	3.274	2.13713	2.54426	1.31578	2.01558	-1.1873	1.34724	0.395921	1.01119	-0.247681	0.000632				A_99_P353516	A_99_P353516_TC393169	Os02g0131000 [Oryza sativa Japonica Group]_x0001_unknown protein [Oryza sativa Japonica Group]_x0001_Os02g0131000 [Oryza sativa Japonica Group]_x0001_hypothetical protein OsI_05723 [Oryza sativa Indica Group]_x0001_hypothetical protein OsJ_05249 [Oryza sativa Japonica Group]	2e-17	hypothetical protein LOC100278443 [Zea mays]_x0001_hypothetical protein [Zea mays]		3e-15
A_99_P174934	10.5853	11.6495	10.812	10.2863	15.2285	15.4127	13.8526	13.586	15.9046	16.5045	15.3675	15.0063	-1.59777	-2.13132	-2.85773	-2.67641	-0.676064	-1.09174	-1.51487	-1.4203		0.000993	0.00129258	0.000388	A_99_P174934	A_99_P174934_TC369488	chitinase 1 [Triticum aestivum]	0	chitinase [Hordeum vulgare subsp. vulgare]	chitinase [Leymus chinensis]	0	0			Rep: Chitinase 1 - Triticum aestivum (Wheat), partial (34%) [TC457574]				TC457574
A_99_P252976	6.87803	3.32711	5.02521	3.53922	3.97093	2.99602	5.22632	3.45095	3.786	4.1133	6.0073	3.06269	1.13676	-2.16937	-1.71831	1.30881	0.184929	-1.11728	-0.780988	0.388256		0.044461			A_99_P252976	A_99_P252976_TC462042	defensin precursor [Triticum turgidum subsp. durum]	2e-19	defensin precursor [Triticum turgidum subsp. durum]	defensin precursor [Triticum turgidum subsp. durum]	9e-18	7e-17			Rep: Amylase inhibitor-like protein - Triticum aestivum (Wheat), partial (90%) [TC462042]			Ta.20930	TC462042
A_99_P442092	8.10341	8.08393	8.93252	8.29539	8.20231	10.0118	10.4475	10.2216	8.23935	10.3578	11.7252	11.1272	-1.026	-1.27107	-2.42451	-1.87328	-0.0370359	-0.346042	-1.27769	-0.90557			0.00145253		A_99_P442092	A_99_P442092_TC397944	hypersensitive induced response protein 3 [Triticum aestivum]	0	hypersensitive-induced reaction protein 3 [Hordeum vulgare subsp. vulgare]_x0001_hypersensitive-induced reaction protein 3 [Hordeum vulgare subsp. vulgare]	hypersensitive induced response protein 3 [Triticum aestivum]	0	0						Ta.3253	TC397944
A_99_P325666	9.12979	9.25059	8.77261	9.58802	8.28937	9.70674	8.94231	10.03	7.69609	8.56973	7.82303	8.59123	1.50867	2.19925	2.17239	2.71087	0.593281	1.13701	1.11928	1.43876			0.0160538	0.0329735	A_99_P325666	A_99_P325666_TC403428	Os10g0542400 [Oryza sativa Japonica Group]_x0001_RecName: Full=Expansin-like A2; AltName: Full=OsEXLA2; AltName: Full=OsEXPL2; AltName: Full=OsaEXPb2.2; Flags: Precursor_x0001_putative pollen allergen [Oryza sativa Japonica Group]_x0001_Expansin-like 3 precursor, putative, expressed [Oryza sativa (japonica cultivar-group)]_x0001_Os10g0542400 [Oryza sativa Japonica Group]_x0001_unnamed protein pro…	0	Os10g0542400 [Oryza sativa Japonica Group]_x0001_RecName: Full=Expansin-like A2; AltName: Full=OsEXLA2; AltName: Full=OsEXPL2; AltName: Full=OsaEXPb2.2; Flags: Precursor_x0001_putative pollen allergen [Oryza sativa Japonica Group]_x0001_Expansin-like 3 precursor, putative, expressed [Oryza sativa (japonica cultivar-group)]_x0001_Os10g0542400 [Oryza sativa Japonica Group]_x0001_unnamed protein pro…	hypothetical protein OsJ_32328 [Oryza sativa Japonica Group]	1e-05	0			Rep: Expansin-like A2 precursor - Oryza sativa subsp. japonica (Rice), partial (67%) [TC403428]			Ta.31729	TC403428
A_99_P268866	9.02234	7.0772	8.50877	8.54469	8.25103	8.27206	8.65335	8.73898	7.21087	8.01612	8.581	8.59836	2.05645	1.19411	1.05143	1.10238	1.04015	0.255935	0.0723524	0.140615	0.000172				A_99_P268866	A_99_P268866_TC401404	Os11g0708400 [Oryza sativa Japonica Group]_x0001_hypothetical protein [Oryza sativa Japonica Group]_x0001_GDSL-like Lipase/Acylhydrolase, putative [Oryza sativa Japonica Group]_x0001_GDSL-like Lipase/Acylhydrolase family protein, expressed [Oryza sativa (japonica cultivar-group)]_x0001_Os11g0708400 [Oryza sativa Japonica Group]_x0001_hypothetical protein OsJ_34891 [Oryza sativa Japonica Group]_x0…	0	unknown [Zea mays]_x0001_unknown [Zea mays]	hypothetical protein SORBIDRAFT_02g020850 [Sorghum bicolor]_x0001_hypothetical protein SORBIDRAFT_02g020850 [Sorghum bicolor]	0	0						Ta.21795	TC383042
A_99_P314881	4.12957	3.74472	5.54141	4.00584	5.73334	4.43874	6.13106	3.92467	7.00168	5.46931	7.0749	5.11867	-2.40885	-2.04283	-1.92363	-2.28786	-1.26834	-1.03057	-0.943832	-1.194	0.000966				A_99_P314881	A_99_P314881_TC446151	HSP20 protein [Triticum aestivum]	1e-15	heat shock protein 20 [Triticum aestivum]	hypothetical protein OsI_19337 [Oryza sativa Indica Group]	1e-15	2e-12			Rep: HSP20 protein - Triticum aestivum (Wheat), partial (34%) [TC446151]				TC446151
A_99_P397833	6.6194	8.33485	6.16419	7.7419	8.14085	8.71048	6.94293	7.43472	9.12437	8.81288	8.39602	8.52749	-1.97729	-1.07356	-2.73795	-2.13284	-0.983522	-0.102407	-1.45309	-1.09277			0.00679538	0.0463412	A_99_P397833	A_99_P397833_TC442927	SAUR25 - auxin-responsive SAUR family member [Zea mays]_x0001_SAUR25 - auxin-responsive SAUR family member [Zea mays]	0.0005							Rep: PREDICTED: zinc finger and BTB domain containing 4 - Pan troglodytes, partial (3%) [TC442927]				TC442927
A_99_P239766	11.4349	12.1635	12.7537	12.1936	10.1391	11.7684	12.4234	11.8438	9.00903	11.3196	12.0282	11.9048	2.18867	1.36493	1.31517	-1.04318	1.13006	0.448826	0.395254	-0.0609818	0.000516				A_99_P239766	A_99_P239766_TC444180	RecName: Full=Photosystem I reaction center subunit psaK, chloroplastic; AltName: Full=Light-harvesting complex I 7 kDa protein; AltName: Full=PSI-K; AltName: Full=Photosystem I subunit X; Flags: Precursor_x0001_Chain K, Improved Model Of Plant Photosystem I_x0001_photosystem I PSI-K subunit [Hordeum vulgare subsp. vulgare]	0	Chain K, Improved Model Of Plant Photosystem I_x0001_Chain K, Improved Model Of Plant Photosystem I	Os07g0148900 [Oryza sativa Japonica Group]_x0001_photosystem I protein-like protein [Oryza sativa Japonica Group]_x0001_photosystem I protein-like protein [Oryza sativa Japonica Group]_x0001_photosystem I protein-like protein [Oryza sativa Japonica Group]_x0001_Os07g0148900 [Oryza sativa Japonica Group]_x0001_hypothetical protein OsJ_23098 [Oryza sativa Japonica Group]_x0001_unnamed protein produ…	0	0			Rep: Photosystem I reaction center subunit psaK, chloroplast precursor - Hordeum vulgare (Barley), complete [TC444180]				TC444180
A_99_P107305	4.15653	4.03784	3.55646	3.41685	2.75391	3.74576	3.39698	3.48668	6.16727	4.78592	4.61608	4.72648	-10.6543	-2.05646	-2.32801	-2.36166	-3.41337	-1.04016	-1.2191	-1.2398	0.00106248		0.0172124	0.0114167	A_99_P107305	A_99_P107305_CA596488	hypothetical protein SORBIDRAFT_02g038610 [Sorghum bicolor]_x0001_hypothetical protein SORBIDRAFT_02g038610 [Sorghum bicolor]	4e-32	hypothetical protein LOC100272401 [Zea mays]_x0001_unknown [Zea mays]	putative glycerophosphoryl diester phosphodiesterase [Oryza sativa Japonica Group]_x0001_putative glycerophosphoryl diester phosphodiesterase [Oryza sativa Japonica Group]	4e-31	1e-27			wpa1c.pk013.a16 wpa1c Triticum aestivum cDNA clone wpa1c.pk013.a16 5' end, mRNA sequence [CA596488]			Ta.40270	TC420571
A_99_P160982	12.4428	11.547	12.9971	12.1114	11.4418	11.1437	12.0886	11.1985	11.0737	11.4377	12.4412	12.2373	1.29073	-1.22603	-1.27688	-2.05448	0.368188	-0.293999	-0.352623	-1.03877				0.0109731	A_99_P160982	A_99_P160982_TC409495	hypothetical protein OsI_14352 [Oryza sativa Indica Group]	2e-15	hypothetical protein OsJ_13391 [Oryza sativa Japonica Group]	Os03g0851300 [Oryza sativa Japonica Group]_x0001_putative proteasome regulatory non-ATPase subunit [Oryza sativa Japonica Group]_x0001_PCI domain containing protein, expressed [Oryza sativa (japonica cultivar-group)]_x0001_Os03g0851300 [Oryza sativa Japonica Group]_x0001_unnamed protein product [Oryza sativa Japonica Group]_x0001_unnamed protein product [Oryza sativa Japonica Group]	2e-15	2e-15	beta-tubulin 1	tubb1	Triticum aestivum beta-tubulin 1 (tubb1) mRNA, complete cds [U76744]		543257	Ta.55336	TC383351
A_99_P234736	11.3379	11.4257	12.5403	11.8153	14.0028	12.9464	12.5967	12.1462	14.3938	13.9393	13.6631	12.5175	-1.31124	-1.99017	-2.09421	-1.29349	-0.390928	-0.992893	-1.06641	-0.371274			0.00736489		A_99_P234736	A_99_P234736_CD878609	calnexin [Zea mays]_x0001_calnexin precursor [Zea mays]_x0001_unknown [Zea mays]	6e-41	hypothetical protein OsI_15749 [Oryza sativa Indica Group]	unknown [Zea mays]_x0001_unknown [Zea mays]	1e-40	5e-40						Ta.3248	TC387914
A_99_P352346	5.21219	5.9011	5.82983	6.09312	4.4947	5.85451	6.0237	6.28297	3.1775	5.59862	5.74749	5.89211	2.49181	1.19408	1.21101	1.31117	1.3172	0.255898	0.276212	0.390859	0.007683				A_99_P352346	A_99_P352346_TC433868	hypothetical protein OsJ_36790 [Oryza sativa Japonica Group]	3e-19	hypothetical protein OsI_39025 [Oryza sativa Indica Group]	Os12g0605100 [Oryza sativa Japonica Group]_x0001_Os12g0605100 [Oryza sativa Japonica Group]	3e-19	3e-19			Rep: Os12g0605100 protein - Oryza sativa subsp. japonica (Rice), partial (13%) [TC433868]				TC433868
A_99_P082220	11.7798	10.6995	12.8556	10.2518	9.70441	9.01962	12.4722	9.15941	8.35527	7.5168	11.373	8.21987	2.54761	2.83397	2.14231	1.91792	1.34914	1.50282	1.09917	0.939546	0.000155	0.000853	0.0127671		A_99_P082220	A_99_P082220_TC428171	hypothetical protein OsI_20242 [Oryza sativa Indica Group]	6e-25	Os05g0462000 [Oryza sativa Japonica Group]_x0001_unknown protein [Oryza sativa Japonica Group]_x0001_unknown protein [Oryza sativa Japonica Group]_x0001_Os05g0462000 [Oryza sativa Japonica Group]_x0001_hypothetical protein OsJ_18824 [Oryza sativa Japonica Group]	hypothetical protein SORBIDRAFT_09g022720 [Sorghum bicolor]_x0001_hypothetical protein SORBIDRAFT_09g022720 [Sorghum bicolor]	6e-25	8e-23			FGAS064915 Triticum aestivum FGAS: Library 2 Gate 3 Triticum aestivum cDNA, mRNA sequence [CV770522]			Ta.31336	TC428171
A_99_P328781	6.37002	5.45594	5.86674	5.08862	8.79792	4.2339	4.96757	4.51899	10.3444	4.21222	5.69759	4.85857	-2.92095	1.01514	-1.65866	-1.26539	-1.54644	0.0216746	-0.730021	-0.339579	9.82e-05				A_99_P328781	A_99_P328781_TC372432	Os07g0631200 [Oryza sativa Japonica Group]_x0001_zinc finger protein-like [Oryza sativa Japonica Group]_x0001_Os07g0631200 [Oryza sativa Japonica Group]_x0001_hypothetical protein OsI_06541 [Oryza sativa Indica Group]_x0001_hypothetical protein OsJ_25234 [Oryza sativa Japonica Group]_x0001_unnamed protein product [Oryza sativa Japonica Group]	0	ubiquitin-protein ligase CIP8 [Zea mays]_x0001_ubiquitin-protein ligase CIP8 [Zea mays]	hypothetical protein SORBIDRAFT_02g040220 [Sorghum bicolor]_x0001_hypothetical protein SORBIDRAFT_02g040220 [Sorghum bicolor]	2e-43	8e-43			Rep: Zinc finger protein-like - Oryza sativa subsp. japonica (Rice), partial (59%) [TC372432]			Ta.33391	TC372432
A_99_P131450	2.14776	2.20693	1.93787	1.90633	2.37842	2.75169	2.3744	2.67491	3.13616	3.98236	4.16097	2.83992	-1.69084	-2.34675	-3.44992	-1.12117	-0.757741	-1.23066	-1.78656	-0.165007			0.00218617												CJ650709 Y.Ogihara unpublished cDNA library Wh_EM Triticum aestivum cDNA clone whem2a23 5', mRNA sequence [CJ650709]			Ta.47690	TC417522
A_99_P144178	9.42355	8.59859	8.82392	8.91983	7.1623	7.89367	8.26014	8.2077	6.01618	7.0994	7.18647	7.71611	2.21319	1.7342	2.10478	1.40599	1.14613	0.794273	1.07367	0.491585			0.0127238												CJ808446 Y. Ogihara unpublished cDNA library, whsct Triticum aestivum cDNA clone whsct5o05 5', mRNA sequence [CJ808446]			Ta.51361
A_99_P157077	1.98551	2.47862	2.29393	2.34018	4.39167	4.08543	4.05223	4.16748	6.09811	4.76178	4.59576	4.39535	-3.26353	-1.5981	-1.45753	-1.1711	-1.70643	-0.676353	-0.543528	-0.227869	0.000855				A_99_P157077	A_99_P157077_TC374726	PR17c precursor [Hordeum vulgare subsp. vulgare]_x0001_PR17c precursor [Hordeum vulgare subsp. vulgare]_x0001_PR17c precursor [Hordeum vulgare subsp. vulgare]	0	secretory protein [Triticum aestivum]	hypothetical protein [Hordeum vulgare]	0	0
A_99_P439717	9.71972	10.0035	11.2609	11.2662	8.83181	10.2901	10.7636	10.9329	7.6971	10.515	11.0842	11.3984	2.19575	-1.1687	-1.2489	-1.38082	1.13471	-0.2249	-0.320658	-0.465526	8.33e-05				A_99_P439717	A_99_P439717_TC396118	hypothetical protein OsI_34832 [Oryza sativa Indica Group]	4e-43	hypothetical protein OsI_34832 [Oryza sativa Indica Group]	Os11g0110100 [Oryza sativa Japonica Group]_x0001_Os11g0110100 [Oryza sativa Japonica Group]	8e-08	4e-43						Ta.3811	TC396118
A_99_P462337	5.18355	5.7773	5.84655	5.85047	3.84073	4.31025	4.92657	5.02567	2.87632	4.76461	5.54617	6.51909	1.95127	-1.37017	-1.53645	-2.81555	0.964415	-0.454353	-0.619601	-1.49342				0.0123606	A_99_P462337	A_99_P462337_TC412058	Os03g0806800 [Oryza sativa Japonica Group]_x0001_unknown protein [Oryza sativa Japonica Group]_x0001_hypothetical protein LOC_Os03g59210 [Oryza sativa (japonica cultivar-group)]_x0001_Os03g0806800 [Oryza sativa Japonica Group]_x0001_hypothetical protein OsI_13985 [Oryza sativa Indica Group]_x0001_hypothetical protein OsJ_13032 [Oryza sativa Japonica Group]_x0001_unnamed protein product [Oryza sat…	6e-26	hypothetical protein OsI_25311 [Oryza sativa Indica Group]	hypothetical protein SORBIDRAFT_02g006080 [Sorghum bicolor]_x0001_hypothetical protein SORBIDRAFT_02g006080 [Sorghum bicolor]	4e-24	8e-24			Rep: Chromosome chr5 scaffold_2, whole genome shotgun sequence - Vitis vinifera (Grape), partial (87%) [TC412058]				TC412058
A_99_P153457	2.3112	3.7925	2.96816	2.5502	4.4914	2.80967	3.51452	3.16456	6.01904	4.73218	4.36556	3.61601	-2.88314	-3.79083	-1.8038	-1.36742	-1.52764	-1.92252	-0.85104	-0.451455	0.000237	0.0130442			A_99_P153457	A_99_P153457_TC447085	TPA: TPA_inf: WRKY transcription factor 49 [Oryza sativa (indica cultivar-group)]_x0001_hypothetical protein OsI_21007 [Oryza sativa Indica Group]	0.0002							CJ900721 Y. Ogihara unpublished cDNA library, whthkles Triticum aestivum cDNA clone whthkles23c23 5', mRNA sequence [CJ900721]			Ta.53576	TC447085
A_99_P233976	16.8424	14.6088	17.4584	14.218	15.556	13.2821	17.4154	13.8145	14.0429	12.7128	17.0996	14.5922	2.85428	1.48376	1.24468	-1.71443	1.51313	0.569257	0.315773	-0.777726	0.00266259
A_99_P338686	11.1716	9.76008	11.4423	10.7659	9.62107	9.90776	11.3483	10.7691	8.2574	9.74284	11.0556	11.034	2.5734	1.12111	1.22494	-1.20153	1.36368	0.164924	0.292717	-0.264878	0.00101034				A_99_P338686	A_99_P338686_TC415464	hypothetical protein OsI_19888 [Oryza sativa Indica Group]	0	'putative endo-1,3;1,4-beta-D-glucanase' [Oryza sativa Japonica Group]_x0001_hypothetical protein OsJ_18473 [Oryza sativa Japonica Group]	Os05g0400100 [Oryza sativa Japonica Group]_x0001_putative dienelactone hydrolase [Oryza sativa Japonica Group]_x0001_'putative endo-1,3;1,4-beta-D-glucanase' [Oryza sativa Japonica Group]_x0001_Os05g0400100 [Oryza sativa Japonica Group]_x0001_unnamed protein product [Oryza sativa Japonica Group]	0	0			Rep: Os05g0399100 protein - Oryza sativa subsp. japonica (Rice), partial (71%) [TC415464]				TC415464
A_99_P385317	6.58446	5.59629	5.61966	5.15809	8.61691	7.15603	7.8029	7.58701	9.23529	9.13891	9.63421	9.44916	-1.53515	-3.95281	-3.5586	-3.63549	-0.618378	-1.98288	-1.83131	-1.86215		0.00230574	0.00216212	0.000971
A_99_P329743	4.02817	5.47699	2.11893	3.39714	5.20324	5.20534	2.83472	3.60334	6.89916	4.54325	2.01816	1.90134	-3.23982	1.58237	1.7612	3.25352	-1.69592	0.662089	0.816557	1.702	0.00515629			0.0473641	A_99_P329743	A_99_P329743_TC397090	branched-chain amino acid aminotransferase [Hordeum vulgare subsp. vulgare]	5e-37	hypothetical protein OsJ_10024 [Oryza sativa Japonica Group]	Branched-chain-amino-acid aminotransferase 5, chloroplast precursor, putative, expressed [Oryza sativa (japonica cultivar-group)]_x0001_Branched-chain-amino-acid aminotransferase 5, chloroplast precursor, putative, expressed [Oryza sativa (japonica cultivar-group)]	6e-34	6e-34			Rep: Branched-chain amino acid aminotransferase - Hordeum vulgare (Barley), partial (24%) [TC397090]				TC397090
A_99_P483987	2.39252	3.76218	5.19428	3.8667	2.04405	2.39465	4.32901	3.75094	1.98324	2.22942	2.28782	2.57302	1.04304	1.12134	4.11584	2.2625	0.0608007	0.165225	2.04119	1.17792			0.0203336	0.0205881															TC424180
A_99_P379782	5.64338	3.55801	4.85123	3.61298	5.47651	4.0553	5.0206	4.17651	6.07926	5.10467	5.76721	4.97604	-1.5186	-2.06962	-1.67785	-1.74053	-0.602741	-1.04936	-0.746614	-0.799528		0.0234378			A_99_P379782	A_99_P379782_TC414145	hypothetical protein SORBIDRAFT_09g018060 [Sorghum bicolor]_x0001_hypothetical protein SORBIDRAFT_09g018060 [Sorghum bicolor]	0	hypothetical protein OsI_19653 [Oryza sativa Indica Group]	hypothetical protein OsJ_18244 [Oryza sativa Japonica Group]	0	0			Rep: Chromosome chr7 scaffold_42, whole genome shotgun sequence - Vitis vinifera (Grape), partial (35%) [TC414145]				TC414145
A_99_P499342	8.32785	8.49002	8.31584	8.48444	6.11216	8.22731	7.90576	8.43548	4.87217	7.62698	7.29945	8.21645	2.36196	1.51606	1.52236	1.16395	1.23998	0.60033	0.606314	0.219031	0.000499				A_99_P499342	A_99_P499342_TC431466	hypothetical protein SORBIDRAFT_10g030990 [Sorghum bicolor]_x0001_hypothetical protein SORBIDRAFT_10g030990 [Sorghum bicolor]	5e-10	ring finger protein [Hordeum vulgare subsp. vulgare]	hypothetical protein SORBIDRAFT_02g023730 [Sorghum bicolor]_x0001_hypothetical protein SORBIDRAFT_02g023730 [Sorghum bicolor]	4e-09	1e-08			Rep: Os09g0554200 protein - Oryza sativa subsp. japonica (Rice), partial (17%) [TC431466]				TC431466
A_99_P306771	13.2462	13.0876	13.4868	13.3263	11.6219	12.7209	13.2888	13.1141	10.4579	12.4334	12.9073	13.0915	2.24081	1.2205	1.30262	1.01575	1.16402	0.287477	0.381412	0.0225458	0.00139291				A_99_P306771	A_99_P306771_TC400786	ferredoxin-thioredoxin reductase, variable chain [Zea mays]	3e-34	ferredoxin-thioredoxin reductase, variable chain [Zea mays]_x0001_ferredoxin-thioredoxin reductase, variable chain [Zea mays]	ferredoxin-thioredoxin reductase, variable chain [Zea mays]	3e-34	3e-34			Triticum aestivum cDNA, clone: WT003_C20, cultivar: Chinese Spring [AK332112]			Ta.23273	TC400786
A_99_P308926	6.0825	5.16353	3.11285	4.99349	9.01559	6.28338	4.20126	5.53833	9.62734	7.68731	5.29214	6.70376	-1.52811	-2.64622	-2.13003	-2.24301	-0.611751	-1.40393	-1.09088	-1.16543		0.00807757		0.0324262	A_99_P308926	A_99_P308926_TC378719	hypothetical protein OsI_10064 [Oryza sativa Indica Group]	0	FAD binding domain containing protein, expressed [Oryza sativa (japonica cultivar-group)]	Os03g0154000 [Oryza sativa Japonica Group]_x0001_FAD binding domain containing protein, expressed [Oryza sativa (japonica cultivar-group)]_x0001_Os03g0154000 [Oryza sativa Japonica Group]_x0001_hypothetical protein OsJ_09453 [Oryza sativa Japonica Group]_x0001_unnamed protein product [Oryza sativa Japonica Group]	0	0			Rep: FAD binding domain containing protein, expressed - Oryza sativa subsp. japonica (Rice), partial (69%) [TC378719]				TC378719
A_99_P216921	2.6477	3.89039	3.4522	2.37566	5.50657	3.87475	2.71792	1.97602	7.94649	5.03537	3.53357	2.01074	-5.42611	-2.23554	-1.76009	-1.02436	-2.43992	-1.16062	-0.815649	-0.0347284	0.000771				A_99_P216921	A_99_P216921_TC425478	wali3 [Triticum aestivum]	8e-26	wali6 [Triticum aestivum]_x0001_wali6 gene	putative proteinase inhibitor-related protein [Triticum aestivum]_x0001_putative Bowman-Birk type wound-induced protease inhibitor [Triticum turgidum subsp. dicoccoides]_x0001_putative Bowman-Birk type wound-induced protease inhibitor [Triticum turgidum subsp. dicoccoides]	2e-25	8e-19			Rep: Wali6 protein - Triticum aestivum (Wheat), partial (80%) [TC425478]				TC425478
A_99_P123720	6.2151	7.90378	6.24146	7.12324	7.30856	7.12176	5.42352	6.61909	9.92529	8.21176	6.9791	6.71156	-6.1336	-2.12874	-2.93954	-1.06619	-2.61673	-1.09	-1.55559	-0.0924659	0.000101	0.0232046	0.00570381		A_99_P123720	A_99_P123720_TC392892	hypothetical protein SORBIDRAFT_09g027830 [Sorghum bicolor]_x0001_hypothetical protein SORBIDRAFT_09g027830 [Sorghum bicolor]	0	hypothetical protein OsJ_19480 [Oryza sativa Japonica Group]	hypothetical protein OsI_20909 [Oryza sativa Indica Group]	0	0			FGAS015945 Triticum aestivum FGAS: Library 4 Gate 8 Triticum aestivum cDNA, mRNA sequence [CK163322]			Ta.45194	TC392892
A_99_P549932	14.2942	12.7341	14.3589	14.052	13.0041	13.2218	14.2553	13.7945	11.4732	12.7803	13.5448	13.8121	2.88968	1.35799	1.63633	-1.01227	1.53091	0.441476	0.710461	-0.0175934	0.000887				A_99_P549932	A_99_P549932_TC452264	RecName: Full=Phosphoribulokinase, chloroplastic; Short=PRK; Short=PRKase; AltName: Full=Phosphopentokinase; Flags: Precursor_x0001_phosphoribulokinase (EC 2.7.1.19) - wheat_x0001_phosphoribulokinase [Triticum aestivum]	0	RecName: Full=Phosphoribulokinase, chloroplastic; Short=PRK; Short=PRKase; AltName: Full=Phosphopentokinase; Flags: Precursor_x0001_phosphoribulokinase (EC 2.7.1.19) - wheat_x0001_phosphoribulokinase [Triticum aestivum]	phosphoribulokinase; ribulose-5-phosphate kinase [Triticum aestivum]	0	0	phosphoribulokinase	LOC543283	Triticum aestivum cDNA, clone: WT009_E11, cultivar: Chinese Spring [AK334083]		543283	Ta.23158	TC452264
A_99_P231106	2.83947	4.68405	3.95175	4.28359	4.21287	5.06018	3.10281	4.18881	5.01167	5.34801	4.87535	4.60342	-1.73966	-1.2208	-3.41656	-1.33294	-0.798805	-0.287829	-1.77254	-0.414614			0.0208788
A_99_P181510	12.3234	11.9432	12.685	12.187	10.8217	11.5097	12.3433	11.7917	9.79687	11.3388	12.0113	11.8907	2.0347	1.1258	1.25875	-1.07102	1.02481	0.170948	0.331986	-0.0989895	0.000784
A_99_P405352	10.0584	7.88681	9.77693	8.76971	11.1659	8.68329	9.98701	8.48729	10.1645	9.2302	9.96937	9.21891	2.00189	-1.46095	1.0123	-1.6605	1.00137	-0.546905	0.017642	-0.731621	0.00708985				A_99_P405352	A_99_P405352_TC416713	CBFIVd-D22 [Triticum aestivum]	0	CBFIVd-D22 [Triticum aestivum]	c-repeat binding factor [Triticum aestivum]	0	0	CBFIVd-D22	LOC100037635	Triticum aestivum CBFIVd-D22 mRNA, complete cds [EF028787]		100037635	Ta.41203	TC416713
A_99_P537957	4.15077	3.76362	3.91283	4.41566	4.65318	4.74232	4.2232	4.67847	5.43782	5.34016	5.29546	5.20562	-1.72266	-1.51345	-2.10273	-1.44108	-0.784636	-0.597846	-1.07226	-0.527154			0.025798		A_99_P537957	A_99_P537957_TC428600	Vrga1 [Aegilops ventricosa]	0	Vrga1 [Aegilops ventricosa]	NBS-type resistance protein RGC5 [Musa acuminata subsp. malaccensis]	0	0			Rep: Vrga1 - Aegilops ventricosa (Goatgrass), partial (14%) [TC428600]				TC428600
A_99_P438342	5.2522	3.00487	6.62466	3.28455	3.50113	2.84334	5.92425	3.20236	2.76437	2.38523	4.83483	2.34614	1.66643	1.37374	2.12789	1.81029	0.736762	0.458107	1.08942	0.856223			0.00990431		A_99_P438342	A_99_P438342_TC411152	DEP1 [Triticum aestivum]	0	DEP1 [Hordeum vulgare]	DEP1 [Triticum urartu]	0	0			Rep: Os09g0441900 protein - Oryza sativa subsp. japonica (Rice), partial (48%) [TC411152]				TC411152
A_99_P344296	13.5918	9.26243	11.8676	9.28607	11.9248	9.40739	11.5224	9.06535	10.6223	9.17192	11.1228	8.62264	2.46652	1.17729	1.31915	1.35916	1.30248	0.235472	0.399608	0.442712	0.000478				A_99_P344296	A_99_P344296_TC406435	Os01g0207400 [Oryza sativa Japonica Group]_x0001_Os01g0207400 [Oryza sativa Japonica Group]	0	Os01g0207400 [Oryza sativa Japonica Group]_x0001_Os01g0207400 [Oryza sativa Japonica Group]	hypothetical protein SORBIDRAFT_03g002270 [Sorghum bicolor]_x0001_hypothetical protein SORBIDRAFT_03g002270 [Sorghum bicolor]	0	0			Triticum aestivum cDNA, clone: WT007_G19, cultivar: Chinese Spring [AK331408]			Ta.13295	TC406435
A_99_P637881	6.4477	8.66652	4.90476	7.59039	5.70155	8.01523	4.33263	4.98347	5.57179	8.11948	6.67826	6.73379	1.09411	-1.07494	-5.08282	-3.36435	0.129759	-0.104251	-2.34563	-1.75033				0.00279702	A_99_P637881	A_99_P637881_TC371292	ice recrystallization inhibition protein 1 [Hordeum vulgare subsp. vulgare]	0	ice recrystallization inhibition protein 1 precursor [Triticum aestivum]	ice recrystallization inhibition protein 1 precursor [Triticum aestivum]	0	5e-06	ice recrystallization inhibition protein 1 precursor	LOC606391	FGAS000294 Triticum aestivum FGAS: Library 2 Gate 3 Triticum aestivum cDNA, mRNA sequence [DR740347]		606391	Ta.12663	TC370331
A_99_P566747	6.59389	7.07586	5.47601	4.76824	8.03937	6.90958	5.72535	4.05908	8.48721	8.19856	7.77693	5.34843	-1.364	-2.44355	-4.14558	-2.44418	-0.447839	-1.28898	-2.05157	-1.28935			0.0258807	0.031209	A_99_P566747	A_99_P566747_TC458634	hypothetical protein SORBIDRAFT_06g028760 [Sorghum bicolor]_x0001_hypothetical protein SORBIDRAFT_06g028760 [Sorghum bicolor]	0	H0313F03.16 [Oryza sativa (indica cultivar-group)]	Os04g0618700 [Oryza sativa Japonica Group]_x0001_Os04g0618700 [Oryza sativa Japonica Group]	0	0							TC458634
A_99_P154317	12.761	12.5687	13.1227	11.9917	12.3347	12.2067	13.0567	12.2974	11.825	11.9102	11.9464	11.9805	1.42371	1.22817	2.15891	1.24564	0.50966	0.296515	1.1103	0.316891			0.00617309												CJ950175 Y. Ogihara unpublished cDNA library, whchul Triticum aestivum cDNA clone whchul29e21 5', mRNA sequence [CJ950175]			Ta.53786
A_99_P331236	12.1006	13.1394	14.0578	13.2401	11.6942	12.368	13.7577	12.6878	10.982	11.9096	12.5669	12.3393	1.63827	1.37402	2.28268	1.27325	0.712177	0.458405	1.19073	0.348518			0.00729626		A_99_P331236	A_99_P331236_TC429947	Os01g0908200 [Oryza sativa Japonica Group]_x0001_P0497A05.15 [Oryza sativa Japonica Group]_x0001_putative BTB and TAZ domain protein [Oryza sativa Japonica Group]_x0001_putative BTB and TAZ domain protein [Oryza sativa Japonica Group]_x0001_Os01g0908200 [Oryza sativa Japonica Group]_x0001_hypothetical protein OsJ_04476 [Oryza sativa Japonica Group]_x0001_unnamed protein product [Oryza sativa Japo…	7e-24	hypothetical protein SORBIDRAFT_03g043250 [Sorghum bicolor]_x0001_hypothetical protein SORBIDRAFT_03g043250 [Sorghum bicolor]	unknown [Zea mays]	3e-20	7e-18			Rep: Os01g0820300 protein - Oryza sativa subsp. japonica (Rice), partial (3%) [TC429947]				TC429947
A_99_P302101	2.47281	2.61261	2.32707	3.07178	1.95835	3.32605	3.32858	3.35597	2.40613	4.27142	4.81895	4.7773	-1.36394	-1.92568	-2.8096	-2.67832	-0.447777	-0.945368	-1.49036	-1.42133			0.0168319	0.0226705	A_99_P302101	A_99_P302101_TC421649	PREDICTED: hypothetical protein [Vitis vinifera]_x0001_unnamed protein product [Vitis vinifera]	4e-16	hypothetical protein OsI_14950 [Oryza sativa Indica Group]	H0515C11.3 [Oryza sativa (indica cultivar-group)]	1e-15	1e-15			Rep: Chromosome chr3 scaffold_8, whole genome shotgun sequence - Vitis vinifera (Grape), partial (9%) [TC421649]				TC421649
A_99_P000331	6.86678	6.7584	8.45995	5.47932	10.9595	7.07341	8.02826	6.407	11.8294	8.32973	10.1207	7.72953	-1.8276	-2.38886	-4.26457	-2.50104	-0.869949	-1.25632	-2.0924	-1.32253		0.0310062	0.0306621		A_99_P000331	A_99_P000331_TC400048	small heat shock protein Hsp23.5 [Triticum aestivum]	0	hypothetical protein SORBIDRAFT_04g027330 [Sorghum bicolor]_x0001_hypothetical protein SORBIDRAFT_04g027330 [Sorghum bicolor]	low molecular weight heat shock protein precursor [Zea mays]_x0001_low molecular weight heat shock protein precursor [Zea mays]_x0001_mitochondrial small heat shock protein 22 [Zea mays]_x0001_heat shock 22 kDa protein [Zea mays]	0	0	small heat shock protein Hsp23.5	LOC543416	Triticum aestivum small heat shock protein Hsp23.5 mRNA, nuclear gene encoding mitochondrial protein, complete cds [AF104107]		543416	Ta.203	TC400048
A_99_P133700	7.30743	5.88474	6.91896	6.57991	6.5444	6.405	6.50635	6.49197	5.31652	5.82732	5.68539	5.89189	2.34223	1.49244	1.76657	1.5158	1.22788	0.577677	0.820951	0.600079	0.00579842				A_99_P133700	A_99_P133700_TC398768	putative pectinacetylesterase precursor [Oryza sativa Japonica Group]	0	putative pectinacetylesterase precursor [Oryza sativa Japonica Group]	hypothetical protein OsI_04753 [Oryza sativa Indica Group]	0	0			FGAS072208 Triticum aestivum FGAS: Library 2 Gate 3 Triticum aestivum cDNA, mRNA sequence [CV777801]			Ta.48390	TC398768
A_99_P352861	5.15226	9.58982	7.13858	8.43536	6.74753	7.95599	6.57773	7.96714	6.60869	7.96504	6.08517	6.70885	1.10102	-1.00629	1.40695	2.39212	0.138835	-0.00904846	0.492567	1.25829				0.0067372	A_99_P352861	A_99_P352861_TC441555	hypothetical protein OsJ_08447 [Oryza sativa Japonica Group]	0	hypothetical protein OsI_08995 [Oryza sativa Indica Group]	Os02g0756800 [Oryza sativa Japonica Group]_x0001_Os02g0756800 [Oryza sativa Japonica Group]_x0001_putative phosphate-induced protein 1 [Oryza sativa Japonica Group]_x0001_unnamed protein product [Oryza sativa Japonica Group]	0	0			Rep: Os02g0756800 protein - Oryza sativa subsp. japonica (Rice), partial (31%) [TC441555]				TC441555
A_99_P401357	6.66908	7.96562	6.48503	7.33426	7.60652	7.34645	6.69547	6.82392	8.79469	7.24015	6.7531	6.71321	-2.27862	1.07647	-1.04076	1.07976	-1.18816	0.106307	-0.0576339	0.110714	0.00172235
A_99_P193568	7.47922	7.43841	7.28494	6.95022	8.47566	8.3944	8.10838	7.63905	8.72509	9.52602	9.49441	8.49638	-1.18874	-2.19105	-2.61357	-1.81168	-0.249434	-1.13162	-1.38602	-0.857329			0.00458168
A_99_P211331	9.79511	10.6907	9.35694	8.48791	13.0878	13.4958	12.0605	12.2095	14.2408	15.356	14.1473	13.5468	-2.22382	-3.63082	-4.24805	-2.52678	-1.15304	-1.86029	-2.0868	-1.3373	0.000108	0.00491902	0.00550283	0.000598	A_99_P211331	A_99_P211331_TC447464	class I chitinase [Triticum aestivum]	0	chitinase 3 [Triticum aestivum]	endochitinase [Triticum aestivum]	0	0			Rep: Class I chitinase - Triticum aestivum (Wheat), partial (45%) [TC447464]			Ta.21342	TC447464
A_99_P360586	2.15985	2.36077	2.06055	2.16455	1.93393	3.5058	2.31068	4.63669	2.29963	2.00798	2.15916	2.09022	-1.28851	2.82415	1.11074	5.84201	-0.365702	1.49781	0.151523	2.54646		0.0196188		0.00245689	A_99_P360586	A_99_P360586_CD373418	hypothetical protein OsI_06464 [Oryza sativa Indica Group]	9e-17	hypothetical protein SORBIDRAFT_04g008300 [Sorghum bicolor]_x0001_hypothetical protein SORBIDRAFT_04g008300 [Sorghum bicolor]	Os02g0232000 [Oryza sativa Japonica Group]_x0001_RecName: Full=Heat stress transcription factor C-2a; AltName: Full=Heat stress transcription factor 5; Short=OsHsf-05_x0001_putative heat stress protein [Oryza sativa Japonica Group]_x0001_Os02g0232000 [Oryza sativa Japonica Group]_x0001_unnamed protein product [Oryza sativa Japonica Group]	3e-16	3e-16
A_99_P562667	4.94794	8.10156	5.773	8.19843	5.51961	7.68427	6.09334	8.936	6.0901	6.47684	5.49136	6.897	-1.48503	2.30926	1.5178	4.10963	-0.570492	1.20743	0.60198	2.03901		0.0384995		0.00259323	A_99_P562667	A_99_P562667_TC457121	Os12g0242500 [Oryza sativa Japonica Group]_x0001_Os12g0242500 [Oryza sativa Japonica Group]	4e-30	Os12g0242500 [Oryza sativa Japonica Group]_x0001_Os12g0242500 [Oryza sativa Japonica Group]	expressed protein [Oryza sativa (japonica cultivar-group)]	4e-30	4e-30			Rep: Expressed protein - Oryza sativa subsp. japonica (Rice), partial (53%) [TC457121]			Ta.38004	TC457121
A_99_P551347	4.81147	5.84345	4.92791	5.43473	6.41694	5.89706	5.43628	5.59658	7.47689	6.51453	5.97665	5.77027	-2.08486	-1.53419	-1.45435	-1.12794	-1.05995	-0.617475	-0.540376	-0.173691	0.000865														Triticum aestivum cDNA, clone: SET1_B06, cultivar: Chinese Spring [AK332358]			Ta.7518	TC452772
A_99_P245741	8.96962	10.1471	10.3854	10.1314	13.6007	15.0909	13.9788	14.3134	15.019	16.5903	15.9267	15.9297	-2.67278	-2.82724	-3.85804	-3.06569	-1.41834	-1.49939	-1.94787	-1.61621	0.000137		0.00123335	0.000194	A_99_P245741	A_99_P245741_TC437910	pathogenisis-related protein 1.1 [Triticum aestivum]	7e-24	pathogenisis-related protein 1.1 [Triticum aestivum]	pathogenisis-related protein 1.1 [Triticum aestivum]	9e-24	4e-23			Rep: Pathogenisis-related protein 1.1 precursor - Triticum aestivum (Wheat), complete [TC373424]			Ta.46365	TC373424
A_99_P509832	12.8899	11.6323	12.4894	11.3149	16.8345	15.1888	14.7434	12.7712	17.7884	16.7931	16.3702	14.8245	-1.93703	-3.04056	-3.08826	-4.1505	-0.953846	-1.60434	-1.62679	-2.05329		0.000395	0.00462244	0.0084307	A_99_P509832	A_99_P509832_TC425707	class III peroxidase [Triticum aestivum]	4e-31	root peroxidase [Triticum aestivum]	root peroxidase [Triticum aestivum]	4e-31	4e-31	peroxidase	POX2	T.aestivum pox2 gene [X85228]		543313	Ta.56715	TC425707
A_99_P334536	5.98813	7.14697	8.54004	8.04837	4.54673	6.81556	7.77212	7.48409	3.40764	6.49307	7.83077	7.8148	2.20243	1.25048	-1.0415	-1.25763	1.1391	0.322485	-0.0586567	-0.330711	0.000373				A_99_P334536	A_99_P334536_TC420908	hypothetical protein LOC100273361 [Zea mays]_x0001_unknown [Zea mays]	0	hypothetical protein LOC100273361 [Zea mays]_x0001_unknown [Zea mays]	hypothetical protein SORBIDRAFT_04g038060 [Sorghum bicolor]_x0001_hypothetical protein SORBIDRAFT_04g038060 [Sorghum bicolor]	0	0							TC420908
A_99_P548427	7.62864	3.06654	7.33722	4.73618	5.17568	4.42138	7.60723	5.99345	2.55773	3.06171	6.72453	5.64573	6.13877	2.56627	1.84383	1.27255	2.61795	1.35967	0.882706	0.347719	0.00183722				A_99_P548427	A_99_P548427_TC451695	hypothetical protein OsI_14284 [Oryza sativa Indica Group]	1e-40	hypothetical protein OsI_14284 [Oryza sativa Indica Group]	putative methyl chloride transferase [Oryza sativa Japonica Group]_x0001_Thiopurine S-methyltransferase family protein, expressed [Oryza sativa (japonica cultivar-group)]_x0001_hypothetical protein OsJ_13333 [Oryza sativa Japonica Group]	1e-40	1e-39						Ta.12172	TC451695
A_99_P400857	3.39838	8.33873	3.42991	7.57397	4.81094	6.97142	3.70727	5.83659	5.20946	6.90062	5.14465	7.0032	-1.31816	1.0503	-2.70828	-2.24483	-0.398522	0.0707998	-1.43738	-1.1666				0.00496395	A_99_P400857	A_99_P400857_TC417671	hypothetical protein OsI_00250 [Oryza sativa Indica Group]	1e-18	Os01g0130900 [Oryza sativa Japonica Group]_x0001_unknown protein [Oryza sativa Japonica Group]_x0001_Os01g0130900 [Oryza sativa Japonica Group]_x0001_hypothetical protein OsJ_00242 [Oryza sativa Japonica Group]_x0001_unnamed protein product [Oryza sativa Japonica Group]	hypothetical protein LOC100275522 [Zea mays]_x0001_hypothetical protein [Zea mays]	1e-17	8e-10							TC417671
A_99_P074205	17.3802	17.0636	17.8362	17.4928	16.1069	16.3928	17.7732	17.5499	14.3892	16.1025	17.9213	17.4747	3.2892	1.22292	-1.10809	1.05352	1.71774	0.290333	-0.148073	0.0752163	0.00126381												phosphoethanolamine methyltransferase	WPEAMT	Triticum aestivum cDNA, clone: WT003_L17, cultivar: Chinese Spring [AK332332]		543067	Ta.28740	TC446541
A_99_P410032	5.0793	3.84455	4.60657	3.25556	4.98076	4.94194	4.32065	3.03005	5.58331	6.42132	7.88084	5.45842	-1.51839	-2.78829	-11.7957	-5.38285	-0.602547	-1.47938	-3.56019	-2.42837			0.00188494	0.0369569	A_99_P410032	A_99_P410032_TC372100	unnamed protein product [Oryza sativa Japonica Group]	0	unnamed protein product [Oryza sativa Japonica Group]	Os05g0456300 [Oryza sativa Japonica Group]_x0001_putative aldose reductase [Oryza sativa Japonica Group]_x0001_hypothetical protein OsI_20197 [Oryza sativa Indica Group]_x0001_hypothetical protein OsJ_18786 [Oryza sativa Japonica Group]_x0001_Os05g0456300 [Oryza sativa Japonica Group]	0	0			Rep: Os05g0456300 protein - Oryza sativa subsp. japonica (Rice), partial (93%) [TC372100]				TC372100
A_99_P448632	11.6909	13.3056	13.2163	13.0481	16.4133	16.8355	15.9511	16.3925	16.9422	17.7217	17.0532	17.1213	-1.4428	-1.84841	-2.14665	-1.65716	-0.528873	-0.886282	-1.10209	-0.728714			0.000844		A_99_P448632	A_99_P448632_TC414365	WIR1 [Triticum aestivum]	3e-30	RecName: Full=Protein WIR1A_x0001_WIR1A [Triticum aestivum]	RecName: Full=Protein WIR1B_x0001_WIR1 [Triticum aestivum]	2e-18	1e-16			FGAS071330 Triticum aestivum FGAS: Library 2 Gate 3 Triticum aestivum cDNA, mRNA sequence [CV776926]			Ta.48791	TC402717
A_99_P209316	8.96885	10.3278	9.01129	10.2444	11.1748	10.9634	9.29286	10.611	12.3348	11.4656	9.71403	11.0952	-2.23455	-1.41635	-1.33901	-1.39877	-1.15998	-0.502182	-0.421168	-0.48416	7.19e-05				A_99_P209316	A_99_P209316_TC392994	hypothetical protein OsI_22937 [Oryza sativa Indica Group]	0	hypothetical protein OsI_22937 [Oryza sativa Indica Group]	Os06g0470150 [Oryza sativa Japonica Group]_x0001_putative HGA4 [Oryza sativa Japonica Group]_x0001_hypothetical protein OsJ_21315 [Oryza sativa Japonica Group]_x0001_unnamed protein product [Oryza sativa Japonica Group]_x0001_Os06g0470150 [Oryza sativa Japonica Group]	0	0			Rep: Os01g0118600 protein - Oryza sativa subsp. japonica (Rice), partial (30%) [TC392994]			Ta.13199	TC392994
A_99_P239771	11.4523	11.7846	12.2484	11.7994	10.0987	11.0139	11.7567	11.1435	8.97962	10.4619	11.1373	11.1047	2.17209	1.46613	1.53614	1.02726	1.11909	0.552011	0.619314	0.0388069	0.00048				A_99_P239771	A_99_P239771_TC444180	RecName: Full=Photosystem I reaction center subunit psaK, chloroplastic; AltName: Full=Light-harvesting complex I 7 kDa protein; AltName: Full=PSI-K; AltName: Full=Photosystem I subunit X; Flags: Precursor_x0001_Chain K, Improved Model Of Plant Photosystem I_x0001_photosystem I PSI-K subunit [Hordeum vulgare subsp. vulgare]	0	Chain K, Improved Model Of Plant Photosystem I_x0001_Chain K, Improved Model Of Plant Photosystem I	Os07g0148900 [Oryza sativa Japonica Group]_x0001_photosystem I protein-like protein [Oryza sativa Japonica Group]_x0001_photosystem I protein-like protein [Oryza sativa Japonica Group]_x0001_photosystem I protein-like protein [Oryza sativa Japonica Group]_x0001_Os07g0148900 [Oryza sativa Japonica Group]_x0001_hypothetical protein OsJ_23098 [Oryza sativa Japonica Group]_x0001_unnamed protein produ…	0	0			Rep: Photosystem I reaction center subunit psaK, chloroplast precursor - Hordeum vulgare (Barley), complete [TC444180]				TC444180
A_99_P392277	7.41041	6.98514	6.88385	6.85446	9.15002	6.70876	6.81919	6.7826	10.3631	6.84104	7.32716	7.04433	-2.31835	-1.09602	-1.42205	-1.19891	-1.2131	-0.132279	-0.507968	-0.261727	7.19e-05				A_99_P392277	A_99_P392277_TC449799	hypothetical protein SORBIDRAFT_01g041620 [Sorghum bicolor]_x0001_hypothetical protein SORBIDRAFT_01g041620 [Sorghum bicolor]	6e-41	hypothetical protein LOC100277213 [Zea mays]_x0001_hypothetical protein [Zea mays]	expressed protein [Oryza sativa (japonica cultivar-group)]	6e-41	2e-40			WHE3584_B01_C02ZS Wheat developing grains cDNA library Triticum aestivum cDNA clone WHE3584_B01_C02, mRNA sequence [BQ806868]			Ta.68935	TC449799
A_99_P047100	9.00723	10.0492	10.2454	10.4508	7.22009	9.56483	9.93639	10.1543	5.89904	9.23979	9.35256	10.1995	2.49848	1.25269	1.49882	-1.03179	1.32105	0.325035	0.583832	-0.0451546	0.00088				A_99_P047100	A_99_P047100_TC396698	hypothetical protein SORBIDRAFT_01g048600 [Sorghum bicolor]_x0001_hypothetical protein SORBIDRAFT_01g048600 [Sorghum bicolor]	3e-18	hypothetical protein LOC100276168 [Zea mays]_x0001_hypothetical protein [Zea mays]	Os03g0128400 [Oryza sativa Japonica Group]_x0001_unnamed protein product [Oryza sativa Japonica Group]_x0001_expressed protein [Oryza sativa (japonica cultivar-group)]_x0001_Os03g0128400 [Oryza sativa Japonica Group]_x0001_hypothetical protein OsJ_09264 [Oryza sativa Japonica Group]_x0001_unnamed protein product [Oryza sativa Japonica Group]	4e-17	7e-17			WHE4112_H01_P02ZS Wheat salt-stressed root cDNA library Triticum aestivum cDNA clone WHE4112_H01_P02, mRNA sequence [BQ744202]			Ta.17162	TC396698
A_99_P543627	3.80639	2.3854	2.31908	2.17268	6.3635	1.89041	2.16077	1.94314	7.45352	2.0083	3.6158	2.07256	-2.12877	-1.08514	-2.74161	-1.09386	-1.09002	-0.117883	-1.45502	-0.129423	0.000171		0.00964848		A_99_P543627	A_99_P543627_TC449875	hypothetical protein OsI_29916 [Oryza sativa Indica Group]	0.0001	hypothetical protein OsI_29916 [Oryza sativa Indica Group]	Os08g0520600 [Oryza sativa Japonica Group]_x0001_unknown protein [Oryza sativa Japonica Group]_x0001_Os08g0520600 [Oryza sativa Japonica Group]_x0001_hypothetical protein OsJ_27965 [Oryza sativa Japonica Group]	0.0001	0.0001			Rep: Envelope glycoprotein - Human immunodeficiency virus 1, partial (10%) [TC449875]				TC449875
A_99_P270536	13.4787	7.05332	12.3749	8.8603	11.3034	7.16879	11.7132	9.32417	10.0152	6.69282	11.216	9.29463	2.44222	1.39085	1.41149	1.02069	1.28819	0.475968	0.497217	0.029541	0.000717				A_99_P270536	A_99_P270536_TC381387	Os01g0823600 [Oryza sativa Japonica Group]_x0001_unknown protein [Oryza sativa Japonica Group]_x0001_Os01g0823600 [Oryza sativa Japonica Group]_x0001_hypothetical protein OsI_04255 [Oryza sativa Indica Group]_x0001_hypothetical protein OsJ_03910 [Oryza sativa Japonica Group]	0	hypothetical protein LOC100275213 [Zea mays]_x0001_hypothetical protein [Zea mays]	hypothetical protein [Zea mays]_x0001_hypothetical protein [Zea mays]	0	0			Rep: Chromosome chr13 scaffold_48, whole genome shotgun sequence - Vitis vinifera (Grape), partial (73%) [TC381387]			Ta.12347	TC381387
A_99_P154242	10.4411	10.6465	9.3083	10.8602	11.7842	12.1237	10.4546	11.8302	10.7501	12.2259	10.7696	11.9173	2.04788	-1.07336	-1.24398	-1.06227	1.03413	-0.102139	-0.314959	-0.0871458	0.00054				A_99_P154242	A_99_P154242_TC385645	hypothetical protein OsI_26279 [Oryza sativa Indica Group]	0	hypothetical protein OsI_26279 [Oryza sativa Indica Group]	lipase (class 3)-like protein [Oryza sativa Japonica Group]_x0001_hypothetical protein OsJ_24169 [Oryza sativa Japonica Group]	0	0			Rep: Lipase (Class 3) family-like protein - Oryza sativa subsp. japonica (Rice), partial (34%) [TC385645]				TC385645
A_99_P026654	5.39131	6.06496	5.0155	5.19687	6.5338	5.53073	5.09	5.58977	7.64938	6.11671	4.90945	5.34234	-2.16682	-1.50106	1.13332	1.18709	-1.11558	-0.585981	0.180551	0.24743	0.000692				A_99_P026654	A_99_P026654_TC406371	hypothetical protein OsJ_03593 [Oryza sativa Japonica Group]	0	hypothetical protein OsI_03885 [Oryza sativa Indica Group]	hypothetical protein LOC100277080 [Zea mays]_x0001_unknown [Zea mays]_x0001_hypothetical protein [Zea mays]	0	0			Rep: Expressed protein - Oryza sativa subsp. japonica (Rice), complete [TC406371]				TC406371
A_99_P434547	5.42575	5.98311	5.4739	6.65137	5.14635	5.54285	4.90107	6.02962	4.4875	4.98675	3.3759	5.10818	1.57882	1.47029	2.87821	1.89399	0.658845	0.556106	1.52517	0.921432			0.00723088		A_99_P434547	A_99_P434547_TC392166	hypothetical protein SORBIDRAFT_03g027650 [Sorghum bicolor]_x0001_hypothetical protein SORBIDRAFT_03g027650 [Sorghum bicolor]	0	Os01g0611000 [Oryza sativa Japonica Group]_x0001_Os01g0611000 [Oryza sativa Japonica Group]	unknown protein [Oryza sativa Japonica Group]_x0001_unknown protein [Oryza sativa Japonica Group]	0	0			Rep: Unidentified precursor - Medicago sativa (Alfalfa), partial (51%) [TC392166]			Ta.54705	TC392166
A_99_P476287	4.9888	5.08117	5.42366	5.15875	7.63164	5.75651	5.60355	5.21086	8.92817	7.15775	6.36782	5.80229	-2.45638	-2.64128	-1.69851	-1.50674	-1.29653	-1.40124	-0.764266	-0.591432	0.000135				A_99_P476287	A_99_P476287_TC420127	chorismate synthase [Hordeum vulgare subsp. vulgare]	1e-35	hypothetical protein SORBIDRAFT_01g040790 [Sorghum bicolor]_x0001_hypothetical protein SORBIDRAFT_01g040790 [Sorghum bicolor]	chorismate synthase 2 [Zea mays]_x0001_chorismate synthase 2 [Zea mays]	3e-32	3e-32			Rep: Chorismate synthase - Oryza sativa subsp. indica (Rice), partial (93%) [TC420127]				TC420127
A_99_P483272	2.40442	2.10506	1.97337	2.07244	6.82468	3.38451	3.87049	1.81397	9.13321	5.35778	4.09773	1.98504	-4.95378	-3.92656	-1.17059	-1.1259	-2.30853	-1.97327	-0.227236	-0.171076	0.00027	0.000995			A_99_P483272	A_99_P483272_TC423778	polyphenol oxidase [Triticum aestivum]	0	polyphenol oxidase [synthetic construct]	polyphenol oxidase [Triticum aestivum]	0	0			Triticum aestivum clone wlm96.pk0023.a11:fis, full insert mRNA sequence [BT009357]			Ta.48754	TC423778
A_99_P224186	12.0824	12.2758	13.1281	12.3704	16.5769	16.6387	15.7847	15.8291	17.1969	17.8302	17.4785	17.1733	-1.53693	-2.28391	-3.23515	-2.53899	-0.62005	-1.19151	-1.69383	-1.34425		0.000395	0.00167539	0.000505	A_99_P224186	A_99_P224186_TC441162	thaumatin-like protein [Triticum aestivum]	0	RecName: Full=Thaumatin-like protein PWIR2; Flags: Precursor_x0001_thaumatin-like protein [Triticum aestivum]	RecName: Full=Pathogenesis-related protein 1C; Flags: Precursor_x0001_pathogenesis-related protein [Hordeum vulgare]_x0001_thaumatin-like protein TLP2 [Hordeum vulgare]	0	0	thaumatin-like protein	Ta-TLP	FGAS014736 Triticum aestivum FGAS: Library 4 Gate 8 Triticum aestivum cDNA, mRNA sequence [CK162151]		543342	Ta.27762	TC441162
A_99_P186887	9.00465	5.9829	8.95607	6.40602	7.13588	5.50138	8.63289	6.48801	5.67734	4.68253	8.16164	5.43949	2.7483	1.76399	1.38631	2.06842	1.45854	0.81884	0.471252	1.04853	0.00150305														Rep: Preprotein translocase, SecG subunit - Leptospira borgpetersenii serovar Hardjo-bovis (strain JB197), partial (10%) [TC388591]			Ta.53934	TC388591
A_99_P505597	10.6816	10.7793	11.3873	10.5997	11.6014	10.6384	11.0093	10.5569	12.6162	11.5231	11.3407	10.5967	-2.02063	-1.8463	-1.25822	-1.02801	-1.0148	-0.884637	-0.331381	-0.0398598	0.000139				A_99_P505597	A_99_P505597_CK207666	RecName: Full=S-adenosylmethionine synthase 1; Short=AdoMet synthase 1; AltName: Full=Methionine adenosyltransferase 1; Short=MAT 1_x0001_S-adenosylmethionine synthetase 1 [Triticum monococcum]	0	RecName: Full=S-adenosylmethionine synthase 1; Short=AdoMet synthase 1; AltName: Full=Methionine adenosyltransferase 1; Short=MAT 1_x0001_S-adenosylmethionine synthetase 1 [Triticum monococcum]	RecName: Full=S-adenosylmethionine synthase 3; Short=AdoMet synthase 3; AltName: Full=Methionine adenosyltransferase 3; Short=MAT 3_x0001_putative AdoMet synthase 3 [Hordeum vulgare subsp. vulgare]	0	0						Ta.53909
A_99_P407812	16.7513	16.1117	16.7823	16.3609	16.0453	15.9106	16.7679	16.1296	14.7449	15.4348	16.5497	16.1444	2.46286	1.39067	1.16331	-1.01032	1.30034	0.475784	0.218239	-0.0148182	0.000856				A_99_P407812	A_99_P407812_TC417711	putative leucine zipper protein [Triticum aestivum]	5e-24	RecName: Full=Magnesium-protoporphyrin IX monomethyl ester [oxidative] cyclase, chloroplastic; Short=Mg-protoporphyrin IX monomethyl ester oxidative cyclase; AltName: Full=Protein Xantha-l; Flags: Precursor_x0001_aerobic Mg-protoporphyrin IX monomethyl ester cyclase [Hordeum vulgare]	leucine zipper protein zip1 [Triticum aestivum]	1e-23	1e-22	leucine zipper protein zip1	zip1	Triticum aestivum cDNA, clone: WT002_J22, cultivar: Chinese Spring [AK331887]		100037649	Ta.35535	TC369906
A_99_P403997	2.67882	2.68681	1.89121	1.88191	4.20248	2.44661	2.22882	2.00276	5.5937	2.58512	2.62085	1.98243	-2.623	-1.10076	-1.31224	1.01419	-1.39122	-0.138504	-0.392029	0.0203267	0.00114861				A_99_P403997	A_99_P403997_TC460119	unknown [Zea mays]	2e-43	unknown [Zea mays]	expressed protein [Oryza sativa (japonica cultivar-group)]	2e-43	1e-41							TC460119
A_99_P567797	6.91405	6.06649	6.48959	6.6353	7.49957	6.06414	6.40431	6.24406	8.57736	6.68581	6.26504	6.56307	-2.1108	-1.53866	1.10134	-1.24748	-1.07779	-0.621675	0.139263	-0.319015	0.00593183				A_99_P567797	A_99_P567797_TC415601	hypothetical protein SORBIDRAFT_08g011730 [Sorghum bicolor]_x0001_hypothetical protein SORBIDRAFT_08g011730 [Sorghum bicolor]	0	hypothetical protein OsJ_35775 [Oryza sativa Japonica Group]	expressed protein [Oryza sativa (japonica cultivar-group)]_x0001_hypothetical protein OsI_38003 [Oryza sativa Indica Group]	0	0			Triticum aestivum cDNA, clone: SET6_M07, cultivar: Chinese Spring [AK331205]			Ta.11186	TC459033
A_99_P275226	12.241	11.3405	12.1447	11.7955	10.7247	11.1495	11.8674	11.5513	9.63437	10.6756	11.3248	11.5124	2.12918	1.38887	1.45667	1.02732	1.0903	0.473909	0.542671	0.038887	0.000977				A_99_P275226	A_99_P275226_TC381554	hypothetical protein SORBIDRAFT_01g037140 [Sorghum bicolor]_x0001_hypothetical protein SORBIDRAFT_01g037140 [Sorghum bicolor]	0	hypothetical protein OsI_11300 [Oryza sativa Indica Group]	Os03g0314500 [Oryza sativa Japonica Group]_x0001_WD40-like Beta Propeller Repeat family protein, expressed [Oryza sativa (japonica cultivar-group)]_x0001_Os03g0314500 [Oryza sativa Japonica Group]_x0001_hypothetical protein OsJ_10615 [Oryza sativa Japonica Group]	0	0			Rep: WD40-like Beta Propeller Repeat family protein, expressed - Oryza sativa subsp. japonica (Rice), partial (25%) [TC381554]				TC381554
[truncated: 1,874 more rows]

## Sheet: wheat_48_Blu_Mag 
	Magnaporthe interaction																								Blumeria interaction																								Annotation BLAST
	Normalized signal values				Normalized signal values				Normalized signal values				Fold change				Log Fold change				Statistical significance				Normalized signal values				Normalized signal values				Normalized signal values				Fold change				Log Fold change				Statistical significance
[truncated: 51 more rows]
[truncated: 16 more columns]

## Sheet: wheat_122_Mag_Puc 
	Puccinia Interaction																								Magnaporthe interaction																								Annotation BLAST
[truncated: 126 more rows]
[truncated: 16 more columns]

[truncated: 9 more sheets: wheat_334_Puc_Blu, wheat_85_Blu_Mag_Puc , barley_1139_Blu_only, barley_223_Mag_only, barley_1327_Puc_only, barley_108_Blu_Mag, barley_60_Mag_Puc, barley_341_Puc_Blu, barley_96_Blu_Mag_Puc]
