# Supplementary material for: A comparative analysis of nonhost resistance across the two Triticeae crop species wheat and barley
Source: BMC Plant Biol. 2017 Dec 4;17:232. doi: 10.1186/s12870-017-1178-0 (PMC5715502; doi:10.1186/s12870-017-1178-0)
Supplement: Supplementary file 7 — Linking of wheat and barley orthologue candidates. (XLSX 2951 kb) [file 12870_2017_1178_MOESM7_ESM.xlsx]

## Sheet: matching table
Wheat probe ID both approaches	Match status	Wheat_probe_orhtolog_match_ID	Barley probe ID		Barley_probe_orhtolog_match_ID	Barley_unigene	Reciprlast link_Wheat probe ID	ReciprBlast link_Wheat unigene	Blast_Status Hv_Ta_Hv	Blast_Status Ta_Hv_Ta	Inparanoid link best_Wheat_probe ID	Inparanoid link best_Wheat_unigene	Match Blast_Inparanoid
A_99_P157747	1Hv_NTa	A_99_P157747_1	CUST_1001_PI390587928		CUST_1001_PI390587928_1	U35_17813	A_99_P157747	CK213823	1	0
A_99_P222216	1Hv_NTa	A_99_P222216_1	CUST_1001_PI390587928		CUST_1001_PI390587928_2	U35_17813	A_99_P222216	TC398814	1	0
A_99_P222226	1Hv_NTa	A_99_P222226_1	CUST_1001_PI390587928		CUST_1001_PI390587928_3	U35_17813	A_99_P222226	TC394869	1	0
A_99_P222241	1Hv_NTa	A_99_P222241_1	CUST_1001_PI390587928		CUST_1001_PI390587928_4	U35_17813	A_99_P222241	TC400922	1	0
A_99_P438037	1Hv_NTa	A_99_P438037_1	CUST_1001_PI390587928		CUST_1001_PI390587928_5	U35_17813	A_99_P438037	TC394869	1	0
A_99_P168979	1Hv_NTa	A_99_P168979_1	CUST_10019_PI390587928		CUST_10019_PI390587928_1	U35_24678	A_99_P168979	TC392838	1	1
A_99_P328911	1Hv_NTa	A_99_P328911_1	CUST_10019_PI390587928		CUST_10019_PI390587928_2	U35_24678	A_99_P328911	CK201183	1	0
A_99_P113625	1Hv_NTa	A_99_P113625_1	CUST_10022_PI390587928		CUST_10022_PI390587928_1	U35_24675	A_99_P113625	TC453070	1	1	A_99_P113625	TC453070	YES
A_99_P363311	1Hv_NTa	A_99_P363311_1	CUST_10022_PI390587928		CUST_10022_PI390587928_2	U35_24675	A_99_P363311	TC453070	1	1	A_99_P113625	TC453070	YES
A_99_P411902	1Hv_NTa	A_99_P411902_1	CUST_10033_PI390587928		CUST_10033_PI390587928_1	U35_48622	A_99_P411902	TC373923	1	1
A_99_P462712	1Hv_NTa	A_99_P462712_1	CUST_10033_PI390587928		CUST_10033_PI390587928_2	U35_48622	A_99_P462712	TC412263	1	0
A_99_P498637	1Hv_NTa	A_99_P498637_1	CUST_10033_PI390587928		CUST_10033_PI390587928_3	U35_48622	A_99_P498637	TC431117	1	0
A_99_P297181	1Hv_NTa	A_99_P297181_1	CUST_10038_PI390587928		CUST_10038_PI390587928_2	U35_12690	A_99_P297181	TC425144	1	0	A_99_P297176	TC381457	NO
A_99_P177889	1Hv_NTa	A_99_P177889_1	CUST_10055_PI390587928		CUST_10055_PI390587928_1	U35_24669	A_99_P177889	TC440245	1	0
A_99_P519517	1Hv_NTa	A_99_P519517_1	CUST_10055_PI390587928		CUST_10055_PI390587928_2	U35_24669	A_99_P519517	TC440245	1	0
A_99_P126520	1Hv_NTa	A_99_P126520_1	CUST_10059_PI390587928		CUST_10059_PI390587928_1	U35_24666	A_99_P126520	TC372574	1	1
A_99_P347916	1Hv_NTa	A_99_P347916_1	CUST_10059_PI390587928		CUST_10059_PI390587928_2	U35_24666	A_99_P347916	TC372574	1	1
A_99_P196313	1Hv_NTa	A_99_P196313_1	CUST_10094_PI390587928		CUST_10094_PI390587928_1	U35_24659	A_99_P196313	TC394319	1	0
A_99_P501182	1Hv_NTa	A_99_P501182_1	CUST_10094_PI390587928		CUST_10094_PI390587928_2	U35_24659	A_99_P501182	TC432231	1	1
A_99_P253956	1Hv_NTa	A_99_P253956_1	CUST_1010_PI390587928		CUST_1010_PI390587928_2	U35_17804	A_99_P253956	TC416336	1	0	A_99_P253946	TC372297	NO
A_99_P469617	1Hv_NTa	A_99_P469617_1	CUST_1010_PI390587928		CUST_1010_PI390587928_3	U35_17804	A_99_P469617	TC416336	1	0	A_99_P253946	TC372297	NO
A_99_P149267	1Hv_NTa	A_99_P149267_1	CUST_10104_PI390587928		CUST_10104_PI390587928_1	U35_12679	A_99_P149267	TC428710	1	0
A_99_P151702	1Hv_NTa	A_99_P151702_1	CUST_10104_PI390587928		CUST_10104_PI390587928_2	U35_12679	A_99_P151702	TC408931	1	1
A_99_P280251	1Hv_NTa	A_99_P280251_1	CUST_1011_PI390587928		CUST_1011_PI390587928_1	U35_17803	A_99_P280251	TC452449	1	1
A_99_P559257	1Hv_NTa	A_99_P559257_1	CUST_1011_PI390587928		CUST_1011_PI390587928_2	U35_17803	A_99_P559257	CA498272	1	0
A_99_P133600	1Hv_NTa	A_99_P133600_1	CUST_10111_PI390587928		CUST_10111_PI390587928_1	U35_21094	A_99_P133600	TC380488	1	0
A_99_P534137	1Hv_NTa	A_99_P534137_1	CUST_10111_PI390587928		CUST_10111_PI390587928_2	U35_21094	A_99_P534137	TC446210	1	1
A_99_P135280	1Hv_NTa	A_99_P135280_1	CUST_10116_PI390587928		CUST_10116_PI390587928_1	U35_21090	A_99_P135280	TC390947	1	1	A_99_P135280	TC390947	YES
A_99_P177136	1Hv_NTa	A_99_P177136_1	CUST_10116_PI390587928		CUST_10116_PI390587928_2	U35_21090	A_99_P177136	TC390947	1	1	A_99_P135280	TC390947	YES
A_99_P097995	1Hv_NTa	A_99_P097995_1	CUST_1012_PI390587928		CUST_1012_PI390587928_1	U35_17802	A_99_P097995	TC375367	1	0	A_99_P304171	TC385617	NO
A_99_P304171	1Hv_NTa	A_99_P304171_1	CUST_1012_PI390587928		CUST_1012_PI390587928_2	U35_17802	A_99_P304171	TC385617	1	1	A_99_P304171	TC385617	YES
A_99_P413607	1Hv_NTa	A_99_P413607_1	CUST_1012_PI390587928		CUST_1012_PI390587928_3	U35_17802	A_99_P413607	TC385617	1	1	A_99_P304171	TC385617	YES
A_99_P566607	1Hv_NTa	A_99_P566607_1	CUST_1012_PI390587928		CUST_1012_PI390587928_4	U35_17802	A_99_P566607	TC458598	1	0	A_99_P304171	TC385617	NO
A_99_P035574	1Hv_NTa	A_99_P035574_1	CUST_10130_PI390587928		CUST_10130_PI390587928_1	U35_21085	A_99_P035574	TC435218	1	0
A_99_P234551	1Hv_NTa	A_99_P234551_1	CUST_10130_PI390587928		CUST_10130_PI390587928_2	U35_21085	A_99_P234551	TC370704	1	1
A_99_P193007	1Hv_NTa	A_99_P193007_1	CUST_10131_PI390587928		CUST_10131_PI390587928_3	U35_21084	A_99_P193007	TC425158	1	0	A_99_P321951	TC386001	NO
A_99_P321951	1Hv_NTa	A_99_P321951_1	CUST_10131_PI390587928		CUST_10131_PI390587928_4	U35_21084	A_99_P321951	TC386001	1	1	A_99_P321951	TC386001	YES
A_99_P426737	1Hv_NTa	A_99_P426737_1	CUST_10131_PI390587928		CUST_10131_PI390587928_5	U35_21084	A_99_P426737	TC386001	1	1	A_99_P321951	TC386001	YES
A_99_P490112	1Hv_NTa	A_99_P490112_1	CUST_10131_PI390587928		CUST_10131_PI390587928_6	U35_21084	A_99_P490112	TC427241	1	0	A_99_P321951	TC386001	NO
A_99_P144243	1Hv_NTa	A_99_P144243_1	CUST_10133_PI390587928		CUST_10133_PI390587928_1	U35_21082	A_99_P144243	TC409250	1	0
A_99_P404562	1Hv_NTa	A_99_P404562_1	CUST_10133_PI390587928		CUST_10133_PI390587928_2	U35_21082	A_99_P404562	TC445066	1	1
A_99_P174979	1Hv_NTa	A_99_P174979_1	CUST_10146_PI390587928		CUST_10146_PI390587928_1	U35_21079	A_99_P174979	TC407369	1	0
A_99_P282876	1Hv_NTa	A_99_P282876_1	CUST_10146_PI390587928		CUST_10146_PI390587928_2	U35_21079	A_99_P282876	TC412665	1	1
A_99_P529777	1Hv_NTa	A_99_P529777_1	CUST_10146_PI390587928		CUST_10146_PI390587928_3	U35_21079	A_99_P529777	TC444433	1	0
A_99_P461317	1Hv_NTa	A_99_P461317_1	CUST_10150_PI390587928		CUST_10150_PI390587928_2	U35_21075	A_99_P461317	TC411354	1	0
A_99_P485737	1Hv_NTa	A_99_P485737_1	CUST_10150_PI390587928		CUST_10150_PI390587928_3	U35_21075	A_99_P485737	TC425081	1	1
A_99_P063452	1Hv_NTa	A_99_P063452_1	CUST_10151_PI390587928		CUST_10151_PI390587928_1	U35_21074	A_99_P063452	TC422490	1	1
A_99_P330946	1Hv_NTa	A_99_P330946_1	CUST_10151_PI390587928		CUST_10151_PI390587928_2	U35_21074	A_99_P330946	TC439150	1	0
A_99_P256421	1Hv_NTa	A_99_P256421_1	CUST_10167_PI390587928		CUST_10167_PI390587928_1	U35_21066	A_99_P256421	TC435373	1	1	A_99_P136700	TC413846	NO
A_99_P412212	1Hv_NTa	A_99_P412212_1	CUST_10167_PI390587928		CUST_10167_PI390587928_2	U35_21066	A_99_P412212	TC374430	1	0	A_99_P136700	TC413846	NO
A_99_P064795	1Hv_NTa	A_99_P064795_1	CUST_10198_PI390587928		CUST_10198_PI390587928_1	U35_48993	A_99_P064795	TC410339	1	0
A_99_P312516	1Hv_NTa	A_99_P312516_1	CUST_10198_PI390587928		CUST_10198_PI390587928_2	U35_48993	A_99_P312516	TC400038	1	1
A_99_P365816	1Hv_NTa	A_99_P365816_1	CUST_10198_PI390587928		CUST_10198_PI390587928_3	U35_48993	A_99_P365816	TC410339	1	0
A_99_P070995	1Hv_NTa	A_99_P070995_1	CUST_10212_PI390587928		CUST_10212_PI390587928_1	U35_21043	A_99_P070995	CD491607	1	0
A_99_P313446	1Hv_NTa	A_99_P313446_1	CUST_10212_PI390587928		CUST_10212_PI390587928_2	U35_21043	A_99_P313446	CA702815	1	0
A_99_P313451	1Hv_NTa	A_99_P313451_1	CUST_10212_PI390587928		CUST_10212_PI390587928_3	U35_21043	A_99_P313451	TC425217	1	1
A_99_P435847	1Hv_NTa	A_99_P435847_1	CUST_10212_PI390587928		CUST_10212_PI390587928_4	U35_21043	A_99_P435847	TC425217	1	1
A_99_P317401	1Hv_NTa	A_99_P317401_1	CUST_10214_PI390587928		CUST_10214_PI390587928_1	U35_21041	A_99_P317401	TC404227	1	0
A_99_P483957	1Hv_NTa	A_99_P483957_1	CUST_10214_PI390587928		CUST_10214_PI390587928_2	U35_21041	A_99_P483957	TC424161	1	1
A_99_P091005	1Hv_NTa	A_99_P091005_1	CUST_10216_PI390587928		CUST_10216_PI390587928_1	U35_48989	A_99_P091005	TC411434	1	0
A_99_P360226	1Hv_NTa	A_99_P360226_1	CUST_10216_PI390587928		CUST_10216_PI390587928_2	U35_48989	A_99_P360226	TC411434	1	0
A_99_P537457	1Hv_NTa	A_99_P537457_1	CUST_10216_PI390587928		CUST_10216_PI390587928_3	U35_48989	A_99_P537457	TC403571	1	1
A_99_P357851	1Hv_NTa	A_99_P357851_1	CUST_10217_PI390587928		CUST_10217_PI390587928_1	U35_48988	A_99_P357851	TC384257	1	1
A_99_P518902	1Hv_NTa	A_99_P518902_1	CUST_10217_PI390587928		CUST_10217_PI390587928_2	U35_48988	A_99_P518902	TC440071	1	0
A_99_P115540	1Hv_NTa	A_99_P115540_1	CUST_10219_PI390587928		CUST_10219_PI390587928_1	U35_48985	A_99_P115540	TC404468	1	1
A_99_P451107	1Hv_NTa	A_99_P451107_1	CUST_10219_PI390587928		CUST_10219_PI390587928_2	U35_48985	A_99_P451107	TC404468	1	1
A_99_P249741	1Hv_NTa	A_99_P249741_1	CUST_10225_PI390587928		CUST_10225_PI390587928_1	U35_1721	A_99_P249741	TC447157	1	0
A_99_P445817	1Hv_NTa	A_99_P445817_1	CUST_10225_PI390587928		CUST_10225_PI390587928_2	U35_1721	A_99_P445817	TC376642	1	0
A_99_P512942	1Hv_NTa	A_99_P512942_1	CUST_10225_PI390587928		CUST_10225_PI390587928_3	U35_1721	A_99_P512942	TC437369	1	0
A_99_P264921	1Hv_NTa	A_99_P264921_1	CUST_10228_PI390587928		CUST_10228_PI390587928_1	U35_1718	A_99_P264921	TC404690	1	0	A_99_P167959	TC380802	NO
A_99_P451352	1Hv_NTa	A_99_P451352_1	CUST_10228_PI390587928		CUST_10228_PI390587928_2	U35_1718	A_99_P451352	TC404690	1	0	A_99_P167959	TC380802	NO
A_99_P264911	1Hv_NTa	A_99_P264911_1	CUST_10229_PI390587928		CUST_10229_PI390587928_1	U35_1717	A_99_P264911	TC424354	1	0	A_99_P167959	TC380802	NO
A_99_P264916	1Hv_NTa	A_99_P264916_1	CUST_10229_PI390587928		CUST_10229_PI390587928_2	U35_1717	A_99_P264916	TC385000	1	1	A_99_P167959	TC380802	NO
A_99_P068525	1Hv_NTa	A_99_P068525_1	CUST_10232_PI390587928		CUST_10232_PI390587928_1	U35_1714	A_99_P068525	CD490845	1	0	A_99_P240241	TC371259	NO
A_99_P212741	1Hv_NTa	A_99_P212741_1	CUST_10232_PI390587928		CUST_10232_PI390587928_2	U35_1714	A_99_P212741	TC448354	1	0	A_99_P240241	TC371259	NO
A_99_P422782	1Hv_NTa	A_99_P422782_1	CUST_10232_PI390587928		CUST_10232_PI390587928_3	U35_1714	A_99_P422782	TC448354	1	0	A_99_P240241	TC371259	NO
A_99_P472897	1Hv_NTa	A_99_P472897_1	CUST_10232_PI390587928		CUST_10232_PI390587928_4	U35_1714	A_99_P472897	TC418251	1	0	A_99_P240241	TC371259	NO
A_99_P483497	1Hv_NTa	A_99_P483497_1	CUST_10232_PI390587928		CUST_10232_PI390587928_5	U35_1714	A_99_P483497	TC423900	1	0	A_99_P240241	TC371259	NO
A_99_P263831	1Hv_NTa	A_99_P263831_1	CUST_10238_PI390587928		CUST_10238_PI390587928_2	U35_1707	A_99_P263831	TC391472	1	0	A_99_P263826	TC386079	NO
A_99_P263836	1Hv_NTa	A_99_P263836_1	CUST_10238_PI390587928		CUST_10238_PI390587928_3	U35_1707	A_99_P263836	TC391472	1	0	A_99_P263826	TC386079	NO
A_99_P000421	1Hv_NTa	A_99_P000421_1	CUST_10240_PI390587928		CUST_10240_PI390587928_1	U35_1705	A_99_P000421	TC370530	1	0
A_99_P138970	1Hv_NTa	A_99_P138970_1	CUST_10240_PI390587928		CUST_10240_PI390587928_2	U35_1705	A_99_P138970	CA640334	1	0
A_99_P197376	1Hv_NTa	A_99_P197376_1	CUST_10240_PI390587928		CUST_10240_PI390587928_3	U35_1705	A_99_P197376	TC424582	1	1
A_99_P200646	1Hv_NTa	A_99_P200646_1	CUST_10240_PI390587928		CUST_10240_PI390587928_4	U35_1705	A_99_P200646	TC379773	1	0
A_99_P418897	1Hv_NTa	A_99_P418897_1	CUST_10240_PI390587928		CUST_10240_PI390587928_5	U35_1705	A_99_P418897	TC379773	1	0
A_99_P487572	1Hv_NTa	A_99_P487572_1	CUST_10240_PI390587928		CUST_10240_PI390587928_6	U35_1705	A_99_P487572	TC426022	1	0
A_99_P257296	1Hv_NTa	A_99_P257296_1	CUST_10241_PI390587928		CUST_10241_PI390587928_1	U35_1704	A_99_P257296	TC397159	1	1
A_99_P440957	1Hv_NTa	A_99_P440957_1	CUST_10241_PI390587928		CUST_10241_PI390587928_2	U35_1704	A_99_P440957	TC397159	1	1
A_99_P117090	1Hv_NTa	A_99_P117090_1	CUST_10244_PI390587928		CUST_10244_PI390587928_1	U35_1701	A_99_P117090	TC370808	1	1
A_99_P154567	1Hv_NTa	A_99_P154567_1	CUST_10244_PI390587928		CUST_10244_PI390587928_2	U35_1701	A_99_P154567	TC431666	1	0
A_99_P499857	1Hv_NTa	A_99_P499857_1	CUST_10244_PI390587928		CUST_10244_PI390587928_3	U35_1701	A_99_P499857	TC431666	1	0
A_99_P299116	1Hv_NTa	A_99_P299116_1	CUST_10296_PI390587928		CUST_10296_PI390587928_1	U35_28477	A_99_P299116	TC416030	1	0
A_99_P441277	1Hv_NTa	A_99_P441277_1	CUST_10296_PI390587928		CUST_10296_PI390587928_2	U35_28477	A_99_P441277	TC397355	1	1
A_99_P410937	1Hv_NTa	A_99_P410937_1	CUST_10312_PI390587928		CUST_10312_PI390587928_2	U35_16498	A_99_P410937	TC373011	1	0	A_99_P280531	TC392320	NO
A_99_P562507	1Hv_NTa	A_99_P562507_1	CUST_10312_PI390587928		CUST_10312_PI390587928_3	U35_16498	A_99_P562507	TC457013	1	0	A_99_P280531	TC392320	NO
A_99_P266086	1Hv_NTa	A_99_P266086_1	CUST_10314_PI390587928		CUST_10314_PI390587928_2	U35_16496	A_99_P266086	TC379963	1	0	A_99_P266091	TC371961	NO
A_99_P266681	1Hv_NTa	A_99_P266681_1	CUST_10316_PI390587928		CUST_10316_PI390587928_1	U35_16495	A_99_P266681	TC371550	1	0
A_99_P266686	1Hv_NTa	A_99_P266686_1	CUST_10316_PI390587928		CUST_10316_PI390587928_2	U35_16495	A_99_P266686	TC408015	1	1
A_99_P255901	1Hv_NTa	A_99_P255901_1	CUST_10320_PI390587928		CUST_10320_PI390587928_2	U35_16493	A_99_P255901	TC386877	1	0	A_99_P255906	TC380454	NO
A_99_P207941	1Hv_NTa	A_99_P207941_1	CUST_10324_PI390587928		CUST_10324_PI390587928_2	U35_16491	A_99_P207941	TC410150	1	0	A_99_P159997	TC449396	NO
A_99_P015969	1Hv_NTa	A_99_P015969_1	CUST_10350_PI390587928		CUST_10350_PI390587928_1	U35_15788	A_99_P015969	TC389249	1	0
A_99_P206311	1Hv_NTa	A_99_P206311_1	CUST_10350_PI390587928		CUST_10350_PI390587928_2	U35_15788	A_99_P206311	TC386515	1	0
A_99_P019154	1Hv_NTa	A_99_P019154_1	CUST_10351_PI390587928		CUST_10351_PI390587928_1	U35_15787	A_99_P019154	TC371544	1	0
A_99_P210461	1Hv_NTa	A_99_P210461_1	CUST_10351_PI390587928		CUST_10351_PI390587928_2	U35_15787	A_99_P210461	TC373978	1	0
A_99_P210946	1Hv_NTa	A_99_P210946_1	CUST_10351_PI390587928		CUST_10351_PI390587928_3	U35_15787	A_99_P210946	TC371972	1	0
A_99_P211031	1Hv_NTa	A_99_P211031_1	CUST_10351_PI390587928		CUST_10351_PI390587928_4	U35_15787	A_99_P211031	TC371972	1	0
A_99_P197321	1Hv_NTa	A_99_P197321_1	CUST_10353_PI390587928		CUST_10353_PI390587928_1	U35_15785	A_99_P197321	TC446175	1	0	A_99_P199441	TC418519	NO
A_99_P199441	1Hv_NTa	A_99_P199441_1	CUST_10353_PI390587928		CUST_10353_PI390587928_2	U35_15785	A_99_P199441	TC418519	1	1	A_99_P199441	TC418519	YES
A_99_P248016	1Hv_NTa	A_99_P248016_1	CUST_10354_PI390587928		CUST_10354_PI390587928_1	U35_15784	A_99_P248016	TC448711	1	0	A_99_P248021	TC372412	NO
A_99_P248021	1Hv_NTa	A_99_P248021_1	CUST_10354_PI390587928		CUST_10354_PI390587928_2	U35_15784	A_99_P248021	TC372412	1	1	A_99_P248021	TC372412	YES
A_99_P244361	1Hv_NTa	A_99_P244361_1	CUST_10355_PI390587928		CUST_10355_PI390587928_2	U35_15783	A_99_P244361	TC402433	1	1	A_99_P001366	TC402433	YES
A_99_P410912	1Hv_NTa	A_99_P410912_1	CUST_10355_PI390587928		CUST_10355_PI390587928_3	U35_15783	A_99_P410912	TC372983	1	0	A_99_P001366	TC402433	NO
A_99_P171854	1Hv_NTa	A_99_P171854_1	CUST_10356_PI390587928		CUST_10356_PI390587928_1	U35_15782	A_99_P171854	TC396318	1	1
A_99_P266531	1Hv_NTa	A_99_P266531_1	CUST_10356_PI390587928		CUST_10356_PI390587928_2	U35_15782	A_99_P266531	TC396318	1	1
A_99_P266546	1Hv_NTa	A_99_P266546_1	CUST_10356_PI390587928		CUST_10356_PI390587928_3	U35_15782	A_99_P266546	TC396318	1	1
A_99_P545027	1Hv_NTa	A_99_P545027_1	CUST_10356_PI390587928		CUST_10356_PI390587928_4	U35_15782	A_99_P545027	TC450400	1	0
A_99_P094320	1Hv_NTa	A_99_P094320_1	CUST_10372_PI390587928		CUST_10372_PI390587928_1	U35_27752	A_99_P094320	TC423278	1	1	A_99_P370152	TC414161	NO
A_99_P359416	1Hv_NTa	A_99_P359416_1	CUST_10372_PI390587928		CUST_10372_PI390587928_2	U35_27752	A_99_P359416	TC423278	1	1	A_99_P370152	TC414161	NO
A_99_P157302	1Hv_NTa	A_99_P157302_1	CUST_10377_PI390587928		CUST_10377_PI390587928_1	U35_15777	A_99_P157302	TC375650	1	0	A_99_P246396	TC439981	NO
A_99_P246396	1Hv_NTa	A_99_P246396_1	CUST_10377_PI390587928		CUST_10377_PI390587928_2	U35_15777	A_99_P246396	TC439981	1	1	A_99_P246396	TC439981	YES
A_99_P246401	1Hv_NTa	A_99_P246401_1	CUST_10377_PI390587928		CUST_10377_PI390587928_3	U35_15777	A_99_P246401	CK155549	1	0	A_99_P246396	TC439981	NO
A_99_P246406	1Hv_NTa	A_99_P246406_1	CUST_10377_PI390587928		CUST_10377_PI390587928_4	U35_15777	A_99_P246406	CK157053	1	0	A_99_P246396	TC439981	NO
A_99_P558497	1Hv_NTa	A_99_P558497_1	CUST_10377_PI390587928		CUST_10377_PI390587928_5	U35_15777	A_99_P558497	TC455467	1	0	A_99_P246396	TC439981	NO
A_99_P561853	1Hv_NTa	A_99_P561853_1	CUST_10377_PI390587928		CUST_10377_PI390587928_6	U35_15777	A_99_P561853	TC456754	1	0	A_99_P246396	TC439981	NO
A_99_P288951	1Hv_NTa	A_99_P288951_1	CUST_10380_PI390587928		CUST_10380_PI390587928_1	U35_15774	A_99_P288951	TC406726	1	0
A_99_P288956	1Hv_NTa	A_99_P288956_1	CUST_10380_PI390587928		CUST_10380_PI390587928_2	U35_15774	A_99_P288956	TC406726	1	0
A_99_P539047	1Hv_NTa	A_99_P539047_1	CUST_10380_PI390587928		CUST_10380_PI390587928_3	U35_15774	A_99_P539047	TC448099	1	0
A_99_P100705	1Hv_NTa	A_99_P100705_1	CUST_10381_PI390587928		CUST_10381_PI390587928_1	U35_15773	A_99_P100705	TC369759	1	0
A_99_P196676	1Hv_NTa	A_99_P196676_1	CUST_10381_PI390587928		CUST_10381_PI390587928_2	U35_15773	A_99_P196676	TC370202	1	0
A_99_P197231	1Hv_NTa	A_99_P197231_1	CUST_10381_PI390587928		CUST_10381_PI390587928_3	U35_15773	A_99_P197231	TC412478	1	1
A_99_P202101	1Hv_NTa	A_99_P202101_1	CUST_10381_PI390587928		CUST_10381_PI390587928_4	U35_15773	A_99_P202101	TC413100	1	0
A_99_P254216	1Hv_NTa	A_99_P254216_1	CUST_10382_PI390587928		CUST_10382_PI390587928_1	U35_15772	A_99_P254216	TC411108	1	1	A_99_P254216	TC411108	YES
A_99_P254221	1Hv_NTa	A_99_P254221_1	CUST_10382_PI390587928		CUST_10382_PI390587928_2	U35_15772	A_99_P254221	TC449632	1	0	A_99_P254216	TC411108	NO
A_99_P452467	1Hv_NTa	A_99_P452467_1	CUST_10382_PI390587928		CUST_10382_PI390587928_3	U35_15772	A_99_P452467	TC405427	1	0	A_99_P254216	TC411108	NO
A_99_P060918	1Hv_NTa	A_99_P060918_1	CUST_10399_PI390587928		CUST_10399_PI390587928_1	U35_27741	A_99_P060918	CK216993	1	0
A_99_P511872	1Hv_NTa	A_99_P511872_1	CUST_10399_PI390587928		CUST_10399_PI390587928_2	U35_27741	A_99_P511872	TC436909	1	0
A_99_P547417	1Hv_NTa	A_99_P547417_1	CUST_10399_PI390587928		CUST_10399_PI390587928_3	U35_27741	A_99_P547417	TC451360	1	1
A_99_P044892	1Hv_NTa	A_99_P044892_1	CUST_10401_PI390587928		CUST_10401_PI390587928_2	U35_15769	A_99_P044892	CA606709	1	0	A_99_P273751	TC431033	NO
A_99_P417077	1Hv_NTa	A_99_P417077_1	CUST_10401_PI390587928		CUST_10401_PI390587928_3	U35_15769	A_99_P417077	TC378177	1	0	A_99_P273751	TC431033	NO
A_99_P158537	1Hv_NTa	A_99_P158537_1	CUST_10403_PI390587928		CUST_10403_PI390587928_1	U35_15767	A_99_P158537	TC402329	1	0
A_99_P256451	1Hv_NTa	A_99_P256451_1	CUST_10403_PI390587928		CUST_10403_PI390587928_2	U35_15767	A_99_P256451	TC395283	1	0
A_99_P448672	1Hv_NTa	A_99_P448672_1	CUST_10403_PI390587928		CUST_10403_PI390587928_3	U35_15767	A_99_P448672	TC395283	1	0
A_99_P161447	1Hv_NTa	A_99_P161447_1	CUST_10427_PI390587928		CUST_10427_PI390587928_2	U35_15759	A_99_P161447	TC384997	1	0	A_99_P127825	TC386102	NO
A_99_P030226	1Hv_NTa	A_99_P030226_1	CUST_10428_PI390587928		CUST_10428_PI390587928_1	U35_15758	A_99_P030226	TC383975	1	0
A_99_P138405	1Hv_NTa	A_99_P138405_1	CUST_10428_PI390587928		CUST_10428_PI390587928_2	U35_15758	A_99_P138405	TC368755	1	1
A_99_P259781	1Hv_NTa	A_99_P259781_1	CUST_10428_PI390587928		CUST_10428_PI390587928_3	U35_15758	A_99_P259781	TC368755	1	1
A_99_P259786	1Hv_NTa	A_99_P259786_1	CUST_10428_PI390587928		CUST_10428_PI390587928_4	U35_15758	A_99_P259786	CA734620	1	0
A_99_P513042	1Hv_NTa	A_99_P513042_1	CUST_10428_PI390587928		CUST_10428_PI390587928_5	U35_15758	A_99_P513042	TC437430	1	0
A_99_P527207	1Hv_NTa	A_99_P527207_1	CUST_10428_PI390587928		CUST_10428_PI390587928_6	U35_15758	A_99_P527207	TC368649	1	0
A_99_P548107	1Hv_NTa	A_99_P548107_1	CUST_10428_PI390587928		CUST_10428_PI390587928_7	U35_15758	A_99_P548107	TC451611	1	0
A_99_P005591	1Hv_NTa	A_99_P005591_1	CUST_10433_PI390587928		CUST_10433_PI390587928_1	U35_39240	A_99_P005591	TC391554	1	1
A_99_P433842	1Hv_NTa	A_99_P433842_1	CUST_10433_PI390587928		CUST_10433_PI390587928_2	U35_39240	A_99_P433842	TC391554	1	1
A_99_P027099	1Hv_NTa	A_99_P027099_1	CUST_10437_PI390587928		CUST_10437_PI390587928_1	U35_41559	A_99_P027099	TC393101	1	0
A_99_P404687	1Hv_NTa	A_99_P404687_1	CUST_10437_PI390587928		CUST_10437_PI390587928_2	U35_41559	A_99_P404687	TC393200	1	1
A_99_P453872	1Hv_NTa	A_99_P453872_1	CUST_10443_PI390587928		CUST_10443_PI390587928_2	U35_41556	A_99_P453872	TC406318	1	1	A_99_P145291	TC406318	YES
A_99_P162317	1Hv_NTa	A_99_P162317_1	CUST_10452_PI390587928		CUST_10452_PI390587928_1	U35_15288	A_99_P162317	DR737456	1	0
A_99_P226051	1Hv_NTa	A_99_P226051_1	CUST_10452_PI390587928		CUST_10452_PI390587928_2	U35_15288	A_99_P226051	CA669915	1	0
A_99_P226086	1Hv_NTa	A_99_P226086_1	CUST_10452_PI390587928		CUST_10452_PI390587928_3	U35_15288	A_99_P226086	DR740012	1	0
A_99_P226191	1Hv_NTa	A_99_P226191_1	CUST_10452_PI390587928		CUST_10452_PI390587928_4	U35_15288	A_99_P226191	CV760291	1	0
A_99_P410167	1Hv_NTa	A_99_P410167_1	CUST_10452_PI390587928		CUST_10452_PI390587928_5	U35_15288	A_99_P410167	TC453213	1	0
A_99_P518057	1Hv_NTa	A_99_P518057_1	CUST_10452_PI390587928		CUST_10452_PI390587928_6	U35_15288	A_99_P518057	TC410659	1	0
A_99_P199316	1Hv_NTa	A_99_P199316_1	CUST_10457_PI390587928		CUST_10457_PI390587928_2	U35_15283	A_99_P199316	TC373700	1	0	A_99_P064265	TC369817	NO
A_99_P201901	1Hv_NTa	A_99_P201901_1	CUST_10457_PI390587928		CUST_10457_PI390587928_3	U35_15283	A_99_P201901	TC371305	1	1	A_99_P064265	TC369817	NO
A_99_P417472	1Hv_NTa	A_99_P417472_1	CUST_10457_PI390587928		CUST_10457_PI390587928_4	U35_15283	A_99_P417472	TC405183	1	0	A_99_P064265	TC369817	NO
A_99_P575287	1Hv_NTa	A_99_P575287_1	CUST_10457_PI390587928		CUST_10457_PI390587928_5	U35_15283	A_99_P575287	TC415063	1	0	A_99_P064265	TC369817	NO
A_99_P076355	1Hv_NTa	A_99_P076355_1	CUST_10458_PI390587928		CUST_10458_PI390587928_1	U35_15282	A_99_P076355	TC405321	1	0
A_99_P240416	1Hv_NTa	A_99_P240416_1	CUST_10458_PI390587928		CUST_10458_PI390587928_2	U35_15282	A_99_P240416	TC400640	1	1
A_99_P240423	1Hv_NTa	A_99_P240423_1	CUST_10458_PI390587928		CUST_10458_PI390587928_3	U35_15282	A_99_P240423	TC420312	1	0
A_99_P408947	1Hv_NTa	A_99_P408947_1	CUST_10458_PI390587928		CUST_10458_PI390587928_4	U35_15282	A_99_P408947	TC400640	1	1
A_99_P420327	1Hv_NTa	A_99_P420327_1	CUST_10458_PI390587928		CUST_10458_PI390587928_5	U35_15282	A_99_P420327	TC376053	1	0
A_99_P521058	1Hv_NTa	A_99_P521058_1	CUST_10458_PI390587928		CUST_10458_PI390587928_6	U35_15282	A_99_P521058	CV776247	1	0
A_99_P575987	1Hv_NTa	A_99_P575987_1	CUST_10458_PI390587928		CUST_10458_PI390587928_7	U35_15282	A_99_P575987	TC461814	1	0
A_99_P011284	1Hv_NTa	A_99_P011284_1	CUST_10460_PI390587928		CUST_10460_PI390587928_1	U35_15280	A_99_P011284	TC368911	1	0
A_99_P414042	1Hv_NTa	A_99_P414042_1	CUST_10460_PI390587928		CUST_10460_PI390587928_2	U35_15280	A_99_P414042	TC411747	1	0
A_99_P160602	1Hv_NTa	A_99_P160602_1	CUST_10491_PI390587928		CUST_10491_PI390587928_1	U35_15274	A_99_P160602	CK217752	1	0
A_99_P225446	1Hv_NTa	A_99_P225446_1	CUST_10491_PI390587928		CUST_10491_PI390587928_2	U35_15274	A_99_P225446	TC451386	1	0
A_99_P225456	1Hv_NTa	A_99_P225456_1	CUST_10491_PI390587928		CUST_10491_PI390587928_3	U35_15274	A_99_P225456	TC372166	1	1
A_99_P225476	1Hv_NTa	A_99_P225476_1	CUST_10491_PI390587928		CUST_10491_PI390587928_4	U35_15274	A_99_P225476	TC410892	1	0
A_99_P505304	1Hv_NTa	A_99_P505304_1	CUST_10491_PI390587928		CUST_10491_PI390587928_5	U35_15274	A_99_P505304	TC410892	1	0
A_99_P546587	1Hv_NTa	A_99_P546587_1	CUST_10491_PI390587928		CUST_10491_PI390587928_6	U35_15274	A_99_P546587	TC450974	1	0
A_99_P063717	1Hv_NTa	A_99_P063717_1	CUST_10492_PI390587928		CUST_10492_PI390587928_1	U35_15273	A_99_P063717	CK214233	1	0	A_99_P165277	TC378956	NO
A_99_P165052	1Hv_NTa	A_99_P165052_1	CUST_10492_PI390587928		CUST_10492_PI390587928_2	U35_15273	A_99_P165052	TC377253	1	0	A_99_P165277	TC378956	NO
A_99_P165277	1Hv_NTa	A_99_P165277_1	CUST_10492_PI390587928		CUST_10492_PI390587928_3	U35_15273	A_99_P165277	TC378956	1	0	A_99_P165277	TC378956	YES
A_99_P225396	1Hv_NTa	A_99_P225396_1	CUST_10492_PI390587928		CUST_10492_PI390587928_4	U35_15273	A_99_P225396	TC380569	1	1	A_99_P165277	TC378956	NO
A_99_P225431	1Hv_NTa	A_99_P225431_1	CUST_10492_PI390587928		CUST_10492_PI390587928_5	U35_15273	A_99_P225431	TC376697	1	0	A_99_P165277	TC378956	NO
A_99_P417967	1Hv_NTa	A_99_P417967_1	CUST_10492_PI390587928		CUST_10492_PI390587928_6	U35_15273	A_99_P417967	TC380569	1	1	A_99_P165277	TC378956	NO
A_99_P084120	1Hv_NTa	A_99_P084120_1	CUST_10504_PI390587928		CUST_10504_PI390587928_1	U35_27247	A_99_P084120	TC377230	1	0
A_99_P278326	1Hv_NTa	A_99_P278326_1	CUST_10504_PI390587928		CUST_10504_PI390587928_2	U35_27247	A_99_P278326	DY761312	1	0
A_99_P436297	1Hv_NTa	A_99_P436297_1	CUST_10504_PI390587928		CUST_10504_PI390587928_3	U35_27247	A_99_P436297	TC393565	1	0
A_99_P449987	1Hv_NTa	A_99_P449987_1	CUST_10518_PI390587928		CUST_10518_PI390587928_2	U35_41533	A_99_P449987	TC403718	1	0	A_99_P087565	TC386016	NO
A_99_P177689	1Hv_NTa	A_99_P177689_1	CUST_10522_PI390587928		CUST_10522_PI390587928_1	U35_15268	A_99_P177689	TC383292	1	0
A_99_P195558	1Hv_NTa	A_99_P195558_1	CUST_10522_PI390587928		CUST_10522_PI390587928_2	U35_15268	A_99_P195558	TC391400	1	0
A_99_P240251	1Hv_NTa	A_99_P240251_1	CUST_10522_PI390587928		CUST_10522_PI390587928_3	U35_15268	A_99_P240251	DR739355	1	0
A_99_P240266	1Hv_NTa	A_99_P240266_1	CUST_10522_PI390587928		CUST_10522_PI390587928_4	U35_15268	A_99_P240266	TC379765	1	1
A_99_P240281	1Hv_NTa	A_99_P240281_1	CUST_10522_PI390587928		CUST_10522_PI390587928_5	U35_15268	A_99_P240281	CA695884	1	0
A_99_P240286	1Hv_NTa	A_99_P240286_1	CUST_10522_PI390587928		CUST_10522_PI390587928_6	U35_15268	A_99_P240286	TC382525	1	0
A_99_P407682	1Hv_NTa	A_99_P407682_1	CUST_10522_PI390587928		CUST_10522_PI390587928_7	U35_15268	A_99_P407682	TC369764	1	0
A_99_P466342	1Hv_NTa	A_99_P466342_1	CUST_10522_PI390587928		CUST_10522_PI390587928_8	U35_15268	A_99_P466342	TC414434	1	0
A_99_P453167	1Hv_NTa	A_99_P453167_1	CUST_10526_PI390587928		CUST_10526_PI390587928_1	U35_15265	A_99_P453167	TC405901	1	0
A_99_P468592	1Hv_NTa	A_99_P468592_1	CUST_10526_PI390587928		CUST_10526_PI390587928_2	U35_15265	A_99_P468592	TC415741	1	1
A_99_P215256	1Hv_NTa	A_99_P215256_1	CUST_10528_PI390587928		CUST_10528_PI390587928_1	U35_15263	A_99_P215256	TC410426	1	0
A_99_P215336	1Hv_NTa	A_99_P215336_1	CUST_10528_PI390587928		CUST_10528_PI390587928_2	U35_15263	A_99_P215336	TC434360	1	0
A_99_P215466	1Hv_NTa	A_99_P215466_1	CUST_10528_PI390587928		CUST_10528_PI390587928_3	U35_15263	A_99_P215466	TC420084	1	1
A_99_P268356	1Hv_NTa	A_99_P268356_1	CUST_10530_PI390587928		CUST_10530_PI390587928_1	U35_15261	A_99_P268356	TC382320	1	1	A_99_P268356	TC382320	YES
A_99_P530562	1Hv_NTa	A_99_P530562_1	CUST_10530_PI390587928		CUST_10530_PI390587928_2	U35_15261	A_99_P530562	TC444768	1	0	A_99_P268356	TC382320	NO
A_99_P203086	1Hv_NTa	A_99_P203086_1	CUST_10551_PI390587928		CUST_10551_PI390587928_2	U35_21651	A_99_P203086	TC418319	1	1	A_99_P027269	TC418319	YES
A_99_P158847	1Hv_NTa	A_99_P158847_1	CUST_10558_PI390587928		CUST_10558_PI390587928_1	U35_66	A_99_P158847	CV781881	1	0
A_99_P246791	1Hv_NTa	A_99_P246791_1	CUST_10558_PI390587928		CUST_10558_PI390587928_2	U35_66	A_99_P246791	TC399244	1	0
A_99_P246796	1Hv_NTa	A_99_P246796_1	CUST_10558_PI390587928		CUST_10558_PI390587928_3	U35_66	A_99_P246796	TC384905	1	1
A_99_P443787	1Hv_NTa	A_99_P443787_1	CUST_10558_PI390587928		CUST_10558_PI390587928_4	U35_66	A_99_P443787	TC399244	1	0
A_99_P462257	1Hv_NTa	A_99_P462257_1	CUST_10558_PI390587928		CUST_10558_PI390587928_5	U35_66	A_99_P462257	TC384905	1	1
A_99_P505942	1Hv_NTa	A_99_P505942_1	CUST_10558_PI390587928		CUST_10558_PI390587928_6	U35_66	A_99_P505942	TC434331	1	0
A_99_P525452	1Hv_NTa	A_99_P525452_1	CUST_10558_PI390587928		CUST_10558_PI390587928_7	U35_66	A_99_P525452	TC384905	1	1
A_99_P195043	1Hv_NTa	A_99_P195043_1	CUST_10559_PI390587928		CUST_10559_PI390587928_1	U35_45606	A_99_P195043	TC377213	1	1	A_99_P195043	TC377213	YES
A_99_P325881	1Hv_NTa	A_99_P325881_1	CUST_10559_PI390587928		CUST_10559_PI390587928_2	U35_45606	A_99_P325881	TC377213	1	1	A_99_P195043	TC377213	YES
A_99_P161542	1Hv_NTa	A_99_P161542_1	CUST_10566_PI390587928		CUST_10566_PI390587928_1	U35_62	A_99_P161542	TC439867	1	0
A_99_P504022	1Hv_NTa	A_99_P504022_1	CUST_10566_PI390587928		CUST_10566_PI390587928_2	U35_62	A_99_P504022	TC424306	1	0
A_99_P394117	1Hv_NTa	A_99_P394117_1	CUST_10572_PI390587928		CUST_10572_PI390587928_1	U35_19338	A_99_P394117	TC403034	1	0
A_99_P416087	1Hv_NTa	A_99_P416087_1	CUST_10572_PI390587928		CUST_10572_PI390587928_2	U35_19338	A_99_P416087	TC377351	1	1
A_99_P339701	1Hv_NTa	A_99_P339701_1	CUST_10587_PI390587928		CUST_10587_PI390587928_1	U35_21646	A_99_P339701	TC398747	1	0
A_99_P339706	1Hv_NTa	A_99_P339706_1	CUST_10587_PI390587928		CUST_10587_PI390587928_2	U35_21646	A_99_P339706	TC395293	1	1
A_99_P155362	1Hv_NTa	A_99_P155362_1	CUST_10598_PI390587928		CUST_10598_PI390587928_1	U35_55	A_99_P155362	CA603039	1	0
A_99_P231851	1Hv_NTa	A_99_P231851_1	CUST_10598_PI390587928		CUST_10598_PI390587928_2	U35_55	A_99_P231851	TC421148	1	0
A_99_P231901	1Hv_NTa	A_99_P231901_1	CUST_10598_PI390587928		CUST_10598_PI390587928_3	U35_55	A_99_P231901	TC378708	1	0
A_99_P231906	1Hv_NTa	A_99_P231906_1	CUST_10598_PI390587928		CUST_10598_PI390587928_4	U35_55	A_99_P231906	TC393367	1	0
A_99_P415337	1Hv_NTa	A_99_P415337_1	CUST_10598_PI390587928		CUST_10598_PI390587928_5	U35_55	A_99_P415337	TC402110	1	0
A_99_P417637	1Hv_NTa	A_99_P417637_1	CUST_10598_PI390587928		CUST_10598_PI390587928_6	U35_55	A_99_P417637	TC378649	1	0
A_99_P447847	1Hv_NTa	A_99_P447847_1	CUST_10598_PI390587928		CUST_10598_PI390587928_7	U35_55	A_99_P447847	TC402235	1	1
A_99_P459762	1Hv_NTa	A_99_P459762_1	CUST_10598_PI390587928		CUST_10598_PI390587928_8	U35_55	A_99_P459762	TC378649	1	0
A_99_P557887	1Hv_NTa	A_99_P557887_1	CUST_10598_PI390587928		CUST_10598_PI390587928_9	U35_55	A_99_P557887	TC455252	1	0
A_99_P205731	1Hv_NTa	A_99_P205731_1	CUST_10599_PI390587928		CUST_10599_PI390587928_1	U35_54	A_99_P205731	TC376382	1	0	A_99_P430802	TC389089	NO
A_99_P206256	1Hv_NTa	A_99_P206256_1	CUST_10599_PI390587928		CUST_10599_PI390587928_2	U35_54	A_99_P206256	TC422538	1	0	A_99_P430802	TC389089	NO
A_99_P206266	1Hv_NTa	A_99_P206266_1	CUST_10599_PI390587928		CUST_10599_PI390587928_3	U35_54	A_99_P206266	TC392851	1	0	A_99_P430802	TC389089	NO
A_99_P426447	1Hv_NTa	A_99_P426447_1	CUST_10599_PI390587928		CUST_10599_PI390587928_4	U35_54	A_99_P426447	TC385800	1	0	A_99_P430802	TC389089	NO
A_99_P430802	1Hv_NTa	A_99_P430802_1	CUST_10599_PI390587928		CUST_10599_PI390587928_5	U35_54	A_99_P430802	TC389089	1	1	A_99_P430802	TC389089	YES
A_99_P435372	1Hv_NTa	A_99_P435372_1	CUST_10599_PI390587928		CUST_10599_PI390587928_6	U35_54	A_99_P435372	TC392851	1	0	A_99_P430802	TC389089	NO
A_99_P518972	1Hv_NTa	A_99_P518972_1	CUST_10599_PI390587928		CUST_10599_PI390587928_7	U35_54	A_99_P518972	TC422538	1	0	A_99_P430802	TC389089	NO
A_99_P574797	1Hv_NTa	A_99_P574797_1	CUST_10599_PI390587928		CUST_10599_PI390587928_8	U35_54	A_99_P574797	TC461479	1	0	A_99_P430802	TC389089	NO
A_99_P285721	1Hv_NTa	A_99_P285721_1	CUST_10600_PI390587928		CUST_10600_PI390587928_2	U35_53	A_99_P285721	TC437308	1	0	A_99_P285726	TC403014	NO
A_99_P469552	1Hv_NTa	A_99_P469552_1	CUST_10600_PI390587928		CUST_10600_PI390587928_3	U35_53	A_99_P469552	TC416310	1	0	A_99_P285726	TC403014	NO
A_99_P071965	1Hv_NTa	A_99_P071965_1	CUST_10604_PI390587928		CUST_10604_PI390587928_1	U35_19328	A_99_P071965	TC370938	1	1	A_99_P071965	TC370938	YES
A_99_P190422	1Hv_NTa	A_99_P190422_1	CUST_10604_PI390587928		CUST_10604_PI390587928_2	U35_19328	A_99_P190422	CK199590	1	0	A_99_P071965	TC370938	NO
A_99_P493162	1Hv_NTa	A_99_P493162_1	CUST_10605_PI390587928		CUST_10605_PI390587928_2	U35_19327	A_99_P493162	TC428703	1	1	A_99_P170394	TC428703	YES
A_99_P443752	1Hv_NTa	A_99_P443752_1	CUST_10609_PI390587928		CUST_10609_PI390587928_2	U35_19323	A_99_P443752	TC399208	1	0	A_99_P270946	TC399208	YES
A_99_P551647	1Hv_NTa	A_99_P551647_1	CUST_10609_PI390587928		CUST_10609_PI390587928_3	U35_19323	A_99_P551647	TC452888	1	0	A_99_P270946	TC399208	NO
A_99_P330921	1Hv_NTa	A_99_P330921_1	CUST_10613_PI390587928		CUST_10613_PI390587928_2	U35_19320	A_99_P330921	TC397596	1	1	A_99_P022844	TC397596	YES
A_99_P291806	1Hv_NTa	A_99_P291806_1	CUST_10619_PI390587928		CUST_10619_PI390587928_1	U35_21636	A_99_P291806	TC412604	1	0
A_99_P291811	1Hv_NTa	A_99_P291811_1	CUST_10619_PI390587928		CUST_10619_PI390587928_2	U35_21636	A_99_P291811	TC386372	1	0
A_99_P171659	1Hv_NTa	A_99_P171659_1	CUST_10625_PI390587928		CUST_10625_PI390587928_1	U35_49	A_99_P171659	DR734363	1	0
A_99_P220076	1Hv_NTa	A_99_P220076_1	CUST_10625_PI390587928		CUST_10625_PI390587928_10	U35_49	A_99_P220076	TC386989	1	0
A_99_P220086	1Hv_NTa	A_99_P220086_1	CUST_10625_PI390587928		CUST_10625_PI390587928_11	U35_49	A_99_P220086	TC368820	1	0
A_99_P220096	1Hv_NTa	A_99_P220096_1	CUST_10625_PI390587928		CUST_10625_PI390587928_12	U35_49	A_99_P220096	TC386989	1	0
A_99_P407132	1Hv_NTa	A_99_P407132_1	CUST_10625_PI390587928		CUST_10625_PI390587928_13	U35_49	A_99_P407132	TC369249	1	0
A_99_P407607	1Hv_NTa	A_99_P407607_1	CUST_10625_PI390587928		CUST_10625_PI390587928_14	U35_49	A_99_P407607	TC369678	1	0
A_99_P413877	1Hv_NTa	A_99_P413877_1	CUST_10625_PI390587928		CUST_10625_PI390587928_15	U35_49	A_99_P413877	TC375555	1	0
A_99_P421327	1Hv_NTa	A_99_P421327_1	CUST_10625_PI390587928		CUST_10625_PI390587928_16	U35_49	A_99_P421327	TC389230	1	0
A_99_P437092	1Hv_NTa	A_99_P437092_1	CUST_10625_PI390587928		CUST_10625_PI390587928_17	U35_49	A_99_P437092	TC394145	1	0
A_99_P447677	1Hv_NTa	A_99_P447677_1	CUST_10625_PI390587928		CUST_10625_PI390587928_18	U35_49	A_99_P447677	TC400433	1	0
A_99_P454862	1Hv_NTa	A_99_P454862_1	CUST_10625_PI390587928		CUST_10625_PI390587928_19	U35_49	A_99_P454862	TC368834	1	0
A_99_P195248	1Hv_NTa	A_99_P195248_1	CUST_10625_PI390587928		CUST_10625_PI390587928_2	U35_49	A_99_P195248	TC455441	1	0
A_99_P462572	1Hv_NTa	A_99_P462572_1	CUST_10625_PI390587928		CUST_10625_PI390587928_20	U35_49	A_99_P462572	TC412129	1	0
A_99_P474447	1Hv_NTa	A_99_P474447_1	CUST_10625_PI390587928		CUST_10625_PI390587928_21	U35_49	A_99_P474447	TC372678	1	0
A_99_P488127	1Hv_NTa	A_99_P488127_1	CUST_10625_PI390587928		CUST_10625_PI390587928_22	U35_49	A_99_P488127	TC426251	1	0
A_99_P488817	1Hv_NTa	A_99_P488817_1	CUST_10625_PI390587928		CUST_10625_PI390587928_23	U35_49	A_99_P488817	CK211980	1	0
A_99_P500072	1Hv_NTa	A_99_P500072_1	CUST_10625_PI390587928		CUST_10625_PI390587928_24	U35_49	A_99_P500072	TC368834	1	0
A_99_P533287	1Hv_NTa	A_99_P533287_1	CUST_10625_PI390587928		CUST_10625_PI390587928_25	U35_49	A_99_P533287	TC407043	1	0
A_99_P544232	1Hv_NTa	A_99_P544232_1	CUST_10625_PI390587928		CUST_10625_PI390587928_26	U35_49	A_99_P544232	TC368966	1	0
A_99_P196073	1Hv_NTa	A_99_P196073_1	CUST_10625_PI390587928		CUST_10625_PI390587928_3	U35_49	A_99_P196073	CK158833	1	0
A_99_P219891	1Hv_NTa	A_99_P219891_1	CUST_10625_PI390587928		CUST_10625_PI390587928_4	U35_49	A_99_P219891	TC368898	1	0
A_99_P219906	1Hv_NTa	A_99_P219906_1	CUST_10625_PI390587928		CUST_10625_PI390587928_5	U35_49	A_99_P219906	TC368834	1	0
A_99_P219956	1Hv_NTa	A_99_P219956_1	CUST_10625_PI390587928		CUST_10625_PI390587928_6	U35_49	A_99_P219956	TC448627	1	0
A_99_P219991	1Hv_NTa	A_99_P219991_1	CUST_10625_PI390587928		CUST_10625_PI390587928_7	U35_49	A_99_P219991	TC400433	1	0
A_99_P220006	1Hv_NTa	A_99_P220006_1	CUST_10625_PI390587928		CUST_10625_PI390587928_8	U35_49	A_99_P220006	TC401002	1	0
A_99_P220021	1Hv_NTa	A_99_P220021_1	CUST_10625_PI390587928		CUST_10625_PI390587928_9	U35_49	A_99_P220021	TC407043	1	0
A_99_P190392	1Hv_NTa	A_99_P190392_1	CUST_10627_PI390587928		CUST_10627_PI390587928_2	U35_48	A_99_P190392	CK199005	1	0	A_99_P208341	TC369898	NO
A_99_P208061	1Hv_NTa	A_99_P208061_1	CUST_10627_PI390587928		CUST_10627_PI390587928_3	U35_48	A_99_P208061	TC369170	1	1	A_99_P208341	TC369898	NO
A_99_P407127	1Hv_NTa	A_99_P407127_1	CUST_10627_PI390587928		CUST_10627_PI390587928_4	U35_48	A_99_P407127	TC369248	1	0	A_99_P208341	TC369898	NO
A_99_P407802	1Hv_NTa	A_99_P407802_1	CUST_10627_PI390587928		CUST_10627_PI390587928_5	U35_48	A_99_P407802	TC369898	1	0	A_99_P208341	TC369898	YES
A_99_P477817	1Hv_NTa	A_99_P477817_1	CUST_10627_PI390587928		CUST_10627_PI390587928_6	U35_48	A_99_P477817	TC420929	1	0	A_99_P208341	TC369898	NO
A_99_P499192	1Hv_NTa	A_99_P499192_1	CUST_10627_PI390587928		CUST_10627_PI390587928_7	U35_48	A_99_P499192	TC431385	1	0	A_99_P208341	TC369898	NO
A_99_P518132	1Hv_NTa	A_99_P518132_1	CUST_10627_PI390587928		CUST_10627_PI390587928_8	U35_48	A_99_P518132	TC439761	1	0	A_99_P208341	TC369898	NO
A_99_P200951	1Hv_NTa	A_99_P200951_1	CUST_10629_PI390587928		CUST_10629_PI390587928_2	U35_46	A_99_P200951	TC422851	1	0	A_99_P159707	TC369255	NO
A_99_P200956	1Hv_NTa	A_99_P200956_1	CUST_10629_PI390587928		CUST_10629_PI390587928_3	U35_46	A_99_P200956	TC435034	1	0	A_99_P159707	TC369255	NO
A_99_P201966	1Hv_NTa	A_99_P201966_1	CUST_10629_PI390587928		CUST_10629_PI390587928_4	U35_46	A_99_P201966	TC369255	1	1	A_99_P159707	TC369255	YES
A_99_P407147	1Hv_NTa	A_99_P407147_1	CUST_10629_PI390587928		CUST_10629_PI390587928_5	U35_46	A_99_P407147	TC369255	1	1	A_99_P159707	TC369255	YES
A_99_P409322	1Hv_NTa	A_99_P409322_1	CUST_10629_PI390587928		CUST_10629_PI390587928_6	U35_46	A_99_P409322	TC369255	1	1	A_99_P159707	TC369255	YES
A_99_P524037	1Hv_NTa	A_99_P524037_1	CUST_10629_PI390587928		CUST_10629_PI390587928_7	U35_46	A_99_P524037	TC371349	1	0	A_99_P159707	TC369255	NO
A_99_P213776	1Hv_NTa	A_99_P213776_1	CUST_10630_PI390587928		CUST_10630_PI390587928_1	U35_45	A_99_P213776	TC372540	1	0
A_99_P410423	1Hv_NTa	A_99_P410423_1	CUST_10630_PI390587928		CUST_10630_PI390587928_2	U35_45	A_99_P410423	TC371561	1	0
A_99_P182011	1Hv_NTa	A_99_P182011_1	CUST_10635_PI390587928		CUST_10635_PI390587928_1	U35_18544	A_99_P182011	CV775136	1	0	A_99_P290021	TC376161	NO
A_99_P290021	1Hv_NTa	A_99_P290021_1	CUST_10635_PI390587928		CUST_10635_PI390587928_2	U35_18544	A_99_P290021	TC376161	1	1	A_99_P290021	TC376161	YES
A_99_P106810	1Hv_NTa	A_99_P106810_1	CUST_10637_PI390587928		CUST_10637_PI390587928_1	U35_18542	A_99_P106810	TC432770	1	0	A_99_P309231	TC371736	NO
A_99_P309231	1Hv_NTa	A_99_P309231_1	CUST_10637_PI390587928		CUST_10637_PI390587928_2	U35_18542	A_99_P309231	TC371736	1	1	A_99_P309231	TC371736	YES
A_99_P305866	1Hv_NTa	A_99_P305866_1	CUST_10644_PI390587928		CUST_10644_PI390587928_1	U35_20856	A_99_P305866	TC403044	1	1	A_99_P480582	TC422443	NO
A_99_P434832	1Hv_NTa	A_99_P434832_1	CUST_10644_PI390587928		CUST_10644_PI390587928_2	U35_20856	A_99_P434832	TC403044	1	1	A_99_P480582	TC422443	NO
A_99_P449062	1Hv_NTa	A_99_P449062_1	CUST_10644_PI390587928		CUST_10644_PI390587928_3	U35_20856	A_99_P449062	TC403044	1	1	A_99_P480582	TC422443	NO
A_99_P450302	1Hv_NTa	A_99_P450302_1	CUST_10644_PI390587928		CUST_10644_PI390587928_4	U35_20856	A_99_P450302	TC403511	1	0	A_99_P480582	TC422443	NO
A_99_P480582	1Hv_NTa	A_99_P480582_1	CUST_10644_PI390587928		CUST_10644_PI390587928_5	U35_20856	A_99_P480582	TC422443	1	0	A_99_P480582	TC422443	YES
A_99_P127960	1Hv_NTa	A_99_P127960_1	CUST_10646_PI390587928		CUST_10646_PI390587928_1	U35_20854	A_99_P127960	CD920436	1	0	A_99_P183557	TC374285	NO
A_99_P183557	1Hv_NTa	A_99_P183557_1	CUST_10646_PI390587928		CUST_10646_PI390587928_2	U35_20854	A_99_P183557	TC374285	1	0	A_99_P183557	TC374285	YES
A_99_P319396	1Hv_NTa	A_99_P319396_1	CUST_10646_PI390587928		CUST_10646_PI390587928_3	U35_20854	A_99_P319396	TC374285	1	0	A_99_P183557	TC374285	YES
A_99_P155827	1Hv_NTa	A_99_P155827_1	CUST_10648_PI390587928		CUST_10648_PI390587928_1	U35_20851	A_99_P155827	TC381113	1	0	A_99_P155827	TC381113	YES
A_99_P232251	1Hv_NTa	A_99_P232251_1	CUST_10648_PI390587928		CUST_10648_PI390587928_2	U35_20851	A_99_P232251	TC427451	1	1	A_99_P155827	TC381113	NO
A_99_P016104	1Hv_NTa	A_99_P016104_1	CUST_10649_PI390587928		CUST_10649_PI390587928_1	U35_20850	A_99_P016104	TC396784	1	1
A_99_P303016	1Hv_NTa	A_99_P303016_1	CUST_10649_PI390587928		CUST_10649_PI390587928_2	U35_20850	A_99_P303016	TC390727	1	0
A_99_P018544	1Hv_NTa	A_99_P018544_1	CUST_10654_PI390587928		CUST_10654_PI390587928_1	U35_44803	A_99_P018544	TC394988	1	1	A_99_P018544	TC394988	YES
A_99_P362066	1Hv_NTa	A_99_P362066_1	CUST_10654_PI390587928		CUST_10654_PI390587928_2	U35_44803	A_99_P362066	TC394988	1	1	A_99_P018544	TC394988	YES
A_99_P364211	1Hv_NTa	A_99_P364211_1	CUST_10654_PI390587928		CUST_10654_PI390587928_3	U35_44803	A_99_P364211	TC394988	1	1	A_99_P018544	TC394988	YES
A_99_P214536	1Hv_NTa	A_99_P214536_1	CUST_10657_PI390587928		CUST_10657_PI390587928_1	U35_18538	A_99_P214536	TC397018	1	0
A_99_P509002	1Hv_NTa	A_99_P509002_1	CUST_10657_PI390587928		CUST_10657_PI390587928_2	U35_18538	A_99_P509002	CK196855	1	0
A_99_P020519	1Hv_NTa	A_99_P020519_1	CUST_10662_PI390587928		CUST_10662_PI390587928_1	U35_18534	A_99_P020519	TC372909	1	1	A_99_P020519	TC372909	YES
A_99_P273956	1Hv_NTa	A_99_P273956_1	CUST_10662_PI390587928		CUST_10662_PI390587928_2	U35_18534	A_99_P273956	TC417821	1	0	A_99_P020519	TC372909	NO
A_99_P273961	1Hv_NTa	A_99_P273961_1	CUST_10662_PI390587928		CUST_10662_PI390587928_3	U35_18534	A_99_P273961	TC442783	1	0	A_99_P020519	TC372909	NO
A_99_P073165	1Hv_NTa	A_99_P073165_1	CUST_10668_PI390587928		CUST_10668_PI390587928_1	U35_18530	A_99_P073165	TC434032	1	1
A_99_P328501	1Hv_NTa	A_99_P328501_1	CUST_10668_PI390587928		CUST_10668_PI390587928_2	U35_18530	A_99_P328501	TC441772	1	0
A_99_P505252	1Hv_NTa	A_99_P505252_1	CUST_10668_PI390587928		CUST_10668_PI390587928_3	U35_18530	A_99_P505252	TC434032	1	1
A_99_P193673	1Hv_NTa	A_99_P193673_1	CUST_10675_PI390587928		CUST_10675_PI390587928_1	U35_20844	A_99_P193673	TC436417	1	0	A_99_P437052	TC446546	NO
A_99_P437052	1Hv_NTa	A_99_P437052_1	CUST_10675_PI390587928		CUST_10675_PI390587928_2	U35_20844	A_99_P437052	TC446546	1	1	A_99_P437052	TC446546	YES
A_99_P293461	1Hv_NTa	A_99_P293461_1	CUST_10680_PI390587928		CUST_10680_PI390587928_1	U35_18529	A_99_P293461	TC414182	1	1
A_99_P293466	1Hv_NTa	A_99_P293466_1	CUST_10680_PI390587928		CUST_10680_PI390587928_2	U35_18529	A_99_P293466	TC436260	1	0
A_99_P465922	1Hv_NTa	A_99_P465922_1	CUST_10680_PI390587928		CUST_10680_PI390587928_3	U35_18529	A_99_P465922	TC414182	1	1
A_99_P244311	1Hv_NTa	A_99_P244311_1	CUST_10682_PI390587928		CUST_10682_PI390587928_1	U35_18527	A_99_P244311	TC408202	1	0
A_99_P244326	1Hv_NTa	A_99_P244326_1	CUST_10682_PI390587928		CUST_10682_PI390587928_2	U35_18527	A_99_P244326	TC408961	1	0
A_99_P560602	1Hv_NTa	A_99_P560602_1	CUST_10682_PI390587928		CUST_10682_PI390587928_3	U35_18527	A_99_P560602	TC412995	1	1
A_99_P026779	1Hv_NTa	A_99_P026779_1	CUST_10683_PI390587928		CUST_10683_PI390587928_1	U35_18526	A_99_P026779	BQ838794	1	0
A_99_P319201	1Hv_NTa	A_99_P319201_1	CUST_10683_PI390587928		CUST_10683_PI390587928_2	U35_18526	A_99_P319201	TC445467	1	0
A_99_P309356	1Hv_NTa	A_99_P309356_1	CUST_10685_PI390587928		CUST_10685_PI390587928_1	U35_18525	A_99_P309356	TC410242	1	0
A_99_P309361	1Hv_NTa	A_99_P309361_1	CUST_10685_PI390587928		CUST_10685_PI390587928_2	U35_18525	A_99_P309361	TC381680	1	0
A_99_P160137	1Hv_NTa	A_99_P160137_1	CUST_10687_PI390587928		CUST_10687_PI390587928_1	U35_18523	A_99_P160137	TC426303	1	0	A_99_P043856	TC368693	NO
A_99_P197531	1Hv_NTa	A_99_P197531_1	CUST_10687_PI390587928		CUST_10687_PI390587928_2	U35_18523	A_99_P197531	TC447558	1	0	A_99_P043856	TC368693	NO
A_99_P289826	1Hv_NTa	A_99_P289826_1	CUST_10687_PI390587928		CUST_10687_PI390587928_3	U35_18523	A_99_P289826	TC411726	1	1	A_99_P043856	TC368693	NO
A_99_P142718	1Hv_NTa	A_99_P142718_1	CUST_10696_PI390587928		CUST_10696_PI390587928_1	U35_20836	A_99_P142718	TC435243	1	1
A_99_P508122	1Hv_NTa	A_99_P508122_1	CUST_10696_PI390587928		CUST_10696_PI390587928_2	U35_20836	A_99_P508122	TC435243	1	1
A_99_P212391	1Hv_NTa	A_99_P212391_1	CUST_10698_PI390587928		CUST_10698_PI390587928_2	U35_20834	A_99_P212391	TC401983	1	0	A_99_P181816	TC384843	NO
A_99_P438447	1Hv_NTa	A_99_P438447_1	CUST_10698_PI390587928		CUST_10698_PI390587928_3	U35_20834	A_99_P438447	TC384843	1	1	A_99_P181816	TC384843	YES
A_99_P227636	1Hv_NTa	A_99_P227636_1	CUST_10701_PI390587928		CUST_10701_PI390587928_1	U35_20831	A_99_P227636	TC458996	1	0	A_99_P485117	TC424782	NO
A_99_P227771	1Hv_NTa	A_99_P227771_1	CUST_10701_PI390587928		CUST_10701_PI390587928_2	U35_20831	A_99_P227771	TC412425	1	0	A_99_P485117	TC424782	NO
A_99_P227776	1Hv_NTa	A_99_P227776_1	CUST_10701_PI390587928		CUST_10701_PI390587928_3	U35_20831	A_99_P227776	TC408595	1	1	A_99_P485117	TC424782	NO
A_99_P472527	1Hv_NTa	A_99_P472527_1	CUST_10701_PI390587928		CUST_10701_PI390587928_4	U35_20831	A_99_P472527	TC418041	1	0	A_99_P485117	TC424782	NO
A_99_P511637	1Hv_NTa	A_99_P511637_1	CUST_10701_PI390587928		CUST_10701_PI390587928_5	U35_20831	A_99_P511637	TC436811	1	0	A_99_P485117	TC424782	NO
A_99_P109420	1Hv_NTa	A_99_P109420_1	CUST_10705_PI390587928		CUST_10705_PI390587928_1	U35_18517	A_99_P109420	BJ263855	1	0
A_99_P411407	1Hv_NTa	A_99_P411407_1	CUST_10705_PI390587928		CUST_10705_PI390587928_2	U35_18517	A_99_P411407	TC373452	1	1
A_99_P154952	1Hv_NTa	A_99_P154952_1	CUST_10708_PI390587928		CUST_10708_PI390587928_1	U35_18514	A_99_P154952	CK151685	1	0	A_99_P265266	TC375636	NO
A_99_P265266	1Hv_NTa	A_99_P265266_1	CUST_10708_PI390587928		CUST_10708_PI390587928_2	U35_18514	A_99_P265266	TC375636	1	1	A_99_P265266	TC375636	YES
A_99_P091980	1Hv_NTa	A_99_P091980_1	CUST_10711_PI390587928		CUST_10711_PI390587928_2	U35_18512	A_99_P091980	TC410114	1	1	A_99_P100020	TC387833	NO
A_99_P357361	1Hv_NTa	A_99_P357361_1	CUST_10711_PI390587928		CUST_10711_PI390587928_3	U35_18512	A_99_P357361	TC410114	1	1	A_99_P100020	TC387833	NO
A_99_P029214	1Hv_NTa	A_99_P029214_1	CUST_10713_PI390587928		CUST_10713_PI390587928_1	U35_18511	A_99_P029214	TC390495	1	0
A_99_P173314	1Hv_NTa	A_99_P173314_1	CUST_10713_PI390587928		CUST_10713_PI390587928_2	U35_18511	A_99_P173314	TC408622	1	1
A_99_P156732	1Hv_NTa	A_99_P156732_1	CUST_10715_PI390587928		CUST_10715_PI390587928_1	U35_18510	A_99_P156732	CJ935222	1	0	A_99_P229811	TC375980	NO
A_99_P229811	1Hv_NTa	A_99_P229811_1	CUST_10715_PI390587928		CUST_10715_PI390587928_2	U35_18510	A_99_P229811	TC375980	1	1	A_99_P229811	TC375980	YES
A_99_P108750	1Hv_NTa	A_99_P108750_1	CUST_10716_PI390587928		CUST_10716_PI390587928_1	U35_32803	A_99_P108750	TC441059	1	1
A_99_P357136	1Hv_NTa	A_99_P357136_1	CUST_10716_PI390587928		CUST_10716_PI390587928_2	U35_32803	A_99_P357136	TC441059	1	1
A_99_P328921	1Hv_NTa	A_99_P328921_1	CUST_10728_PI390587928		CUST_10728_PI390587928_1	U35_5685	A_99_P328921	TC376795	1	1
A_99_P346291	1Hv_NTa	A_99_P346291_1	CUST_10728_PI390587928		CUST_10728_PI390587928_2	U35_5685	A_99_P346291	TC391863	1	0
A_99_P002211	1Hv_NTa	A_99_P002211_1	CUST_10730_PI390587928		CUST_10730_PI390587928_1	U35_5683	A_99_P002211	TC450410	1	1	A_99_P002211	TC450410	YES
A_99_P329961	1Hv_NTa	A_99_P329961_1	CUST_10730_PI390587928		CUST_10730_PI390587928_2	U35_5683	A_99_P329961	TC415195	1	0	A_99_P002211	TC450410	NO
A_99_P301516	1Hv_NTa	A_99_P301516_1	CUST_10733_PI390587928		CUST_10733_PI390587928_1	U35_5680	A_99_P301516	TC405707	1	0
A_99_P452927	1Hv_NTa	A_99_P452927_1	CUST_10733_PI390587928		CUST_10733_PI390587928_2	U35_5680	A_99_P452927	TC405707	1	0
A_99_P326576	1Hv_NTa	A_99_P326576_1	CUST_10734_PI390587928		CUST_10734_PI390587928_1	U35_5679	A_99_P326576	TC414910	1	0
A_99_P467172	1Hv_NTa	A_99_P467172_1	CUST_10734_PI390587928		CUST_10734_PI390587928_2	U35_5679	A_99_P467172	TC414910	1	0
A_99_P139900	1Hv_NTa	A_99_P139900_1	CUST_10735_PI390587928		CUST_10735_PI390587928_1	U35_5678	A_99_P139900	CV780825	1	0
A_99_P306676	1Hv_NTa	A_99_P306676_1	CUST_10735_PI390587928		CUST_10735_PI390587928_2	U35_5678	A_99_P306676	TC386945	1	0
A_99_P475607	1Hv_NTa	A_99_P475607_1	CUST_10740_PI390587928		CUST_10740_PI390587928_2	U35_5673	A_99_P475607	TC419755	1	0	A_99_P266756	TC384579	NO
A_99_P140933	1Hv_NTa	A_99_P140933_1	CUST_10741_PI390587928		CUST_10741_PI390587928_1	U35_5672	A_99_P140933	CV777601	1	0	A_99_P339781	TC376438	NO
A_99_P339781	1Hv_NTa	A_99_P339781_1	CUST_10741_PI390587928		CUST_10741_PI390587928_2	U35_5672	A_99_P339781	TC376438	1	1	A_99_P339781	TC376438	YES
A_99_P252791	1Hv_NTa	A_99_P252791_1	CUST_10744_PI390587928		CUST_10744_PI390587928_1	U35_5669	A_99_P252791	TC411041	1	1
A_99_P252816	1Hv_NTa	A_99_P252816_1	CUST_10744_PI390587928		CUST_10744_PI390587928_2	U35_5669	A_99_P252816	TC378133	1	0
A_99_P464992	1Hv_NTa	A_99_P464992_1	CUST_10744_PI390587928		CUST_10744_PI390587928_3	U35_5669	A_99_P464992	TC413640	1	0
A_99_P560447	1Hv_NTa	A_99_P560447_1	CUST_10744_PI390587928		CUST_10744_PI390587928_4	U35_5669	A_99_P560447	CV766313	1	0
A_99_P057681	1Hv_NTa	A_99_P057681_1	CUST_10746_PI390587928		CUST_10746_PI390587928_1	U35_5667	A_99_P057681	CK160518	1	0
A_99_P197541	1Hv_NTa	A_99_P197541_1	CUST_10746_PI390587928		CUST_10746_PI390587928_2	U35_5667	A_99_P197541	TC378582	1	1
A_99_P199436	1Hv_NTa	A_99_P199436_1	CUST_10746_PI390587928		CUST_10746_PI390587928_3	U35_5667	A_99_P199436	TC398110	1	0
A_99_P467687	1Hv_NTa	A_99_P467687_1	CUST_10747_PI390587928		CUST_10747_PI390587928_1	U35_5665	A_99_P467687	TC415217	1	0
A_99_P469127	1Hv_NTa	A_99_P469127_1	CUST_10747_PI390587928		CUST_10747_PI390587928_2	U35_5665	A_99_P469127	TC416071	1	0
A_99_P518672	1Hv_NTa	A_99_P518672_1	CUST_10747_PI390587928		CUST_10747_PI390587928_3	U35_5665	A_99_P518672	TC439978	1	1
A_99_P559152	1Hv_NTa	A_99_P559152_1	CUST_10747_PI390587928		CUST_10747_PI390587928_4	U35_5665	A_99_P559152	TC405620	1	0
A_99_P080090	1Hv_NTa	A_99_P080090_1	CUST_10748_PI390587928		CUST_10748_PI390587928_1	U35_5664	A_99_P080090	TC435323	1	1
A_99_P201586	1Hv_NTa	A_99_P201586_1	CUST_10748_PI390587928		CUST_10748_PI390587928_2	U35_5664	A_99_P201586	TC435323	1	1
A_99_P133755	1Hv_NTa	A_99_P133755_1	CUST_10749_PI390587928		CUST_10749_PI390587928_1	U35_5663	A_99_P133755	TC459732	1	1
A_99_P335306	1Hv_NTa	A_99_P335306_1	CUST_10749_PI390587928		CUST_10749_PI390587928_2	U35_5663	A_99_P335306	TC436748	1	0
A_99_P347126	1Hv_NTa	A_99_P347126_1	CUST_10749_PI390587928		CUST_10749_PI390587928_3	U35_5663	A_99_P347126	TC431873	1	0
A_99_P456612	1Hv_NTa	A_99_P456612_1	CUST_10749_PI390587928		CUST_10749_PI390587928_4	U35_5663	A_99_P456612	TC408193	1	0
A_99_P330436	1Hv_NTa	A_99_P330436_1	CUST_10755_PI390587928		CUST_10755_PI390587928_1	U35_5657	A_99_P330436	TC399907	1	1	A_99_P330436	TC399907	YES
A_99_P330441	1Hv_NTa	A_99_P330441_1	CUST_10755_PI390587928		CUST_10755_PI390587928_2	U35_5657	A_99_P330441	TC428982	1	0	A_99_P330436	TC399907	NO
A_99_P018564	1Hv_NTa	A_99_P018564_1	CUST_10758_PI390587928		CUST_10758_PI390587928_1	U35_5654	A_99_P018564	TC424497	1	1
A_99_P340426	1Hv_NTa	A_99_P340426_1	CUST_10758_PI390587928		CUST_10758_PI390587928_2	U35_5654	A_99_P340426	TC424497	1	1
A_99_P308686	1Hv_NTa	A_99_P308686_1	CUST_10760_PI390587928		CUST_10760_PI390587928_1	U35_5651	A_99_P308686	TC378370	1	1
A_99_P544947	1Hv_NTa	A_99_P544947_1	CUST_10760_PI390587928		CUST_10760_PI390587928_2	U35_5651	A_99_P544947	TC450339	1	0
A_99_P108460	1Hv_NTa	A_99_P108460_1	CUST_10768_PI390587928		CUST_10768_PI390587928_1	U35_5643	A_99_P108460	TC387188	1	1	A_99_P108460	TC387188	YES
A_99_P331291	1Hv_NTa	A_99_P331291_1	CUST_10768_PI390587928		CUST_10768_PI390587928_2	U35_5643	A_99_P331291	TC416696	1	0	A_99_P108460	TC387188	NO
A_99_P034664	1Hv_NTa	A_99_P034664_1	CUST_10775_PI390587928		CUST_10775_PI390587928_1	U35_5636	A_99_P034664	TC400034	1	1
A_99_P563257	1Hv_NTa	A_99_P563257_1	CUST_10775_PI390587928		CUST_10775_PI390587928_2	U35_5636	A_99_P563257	TC457418	1	0
A_99_P146572	1Hv_NTa	A_99_P146572_1	CUST_10776_PI390587928		CUST_10776_PI390587928_1	U35_5635	A_99_P146572	CK205702	1	0	A_99_P352331	TC376099	NO
A_99_P317136	1Hv_NTa	A_99_P317136_1	CUST_10776_PI390587928		CUST_10776_PI390587928_2	U35_5635	A_99_P317136	TC382327	1	1	A_99_P352331	TC376099	NO
A_99_P176334	1Hv_NTa	A_99_P176334_1	CUST_10781_PI390587928		CUST_10781_PI390587928_1	U35_5630	A_99_P176334	TC437808	1	0
A_99_P198396	1Hv_NTa	A_99_P198396_1	CUST_10781_PI390587928		CUST_10781_PI390587928_2	U35_5630	A_99_P198396	TC437808	1	0
A_99_P203371	1Hv_NTa	A_99_P203371_1	CUST_10781_PI390587928		CUST_10781_PI390587928_3	U35_5630	A_99_P203371	TC386176	1	1
A_99_P385212	1Hv_NTa	A_99_P385212_1	CUST_10781_PI390587928		CUST_10781_PI390587928_4	U35_5630	A_99_P385212	TC402632	1	0
A_99_P006141	1Hv_NTa	A_99_P006141_1	CUST_10784_PI390587928		CUST_10784_PI390587928_1	U35_5627	A_99_P006141	TC447070	1	0
A_99_P536302	1Hv_NTa	A_99_P536302_1	CUST_10784_PI390587928		CUST_10784_PI390587928_2	U35_5627	A_99_P536302	TC447070	1	0
A_99_P014284	1Hv_NTa	A_99_P014284_1	CUST_10793_PI390587928		CUST_10793_PI390587928_1	U35_26248	A_99_P014284	TC374964	1	0	A_99_P302196	TC403936	NO
A_99_P302196	1Hv_NTa	A_99_P302196_1	CUST_10793_PI390587928		CUST_10793_PI390587928_2	U35_26248	A_99_P302196	TC403936	1	1	A_99_P302196	TC403936	YES
A_99_P413077	1Hv_NTa	A_99_P413077_1	CUST_10793_PI390587928		CUST_10793_PI390587928_3	U35_26248	A_99_P413077	TC374964	1	0	A_99_P302196	TC403936	NO
A_99_P234731	1Hv_NTa	A_99_P234731_1	CUST_10808_PI390587928		CUST_10808_PI390587928_2	U35_14268	A_99_P234731	TC387914	1	0	A_99_P234766	TC372537	NO
A_99_P234736	1Hv_NTa	A_99_P234736_1	CUST_10808_PI390587928		CUST_10808_PI390587928_3	U35_14268	A_99_P234736	CD878609	1	0	A_99_P234766	TC372537	NO
A_99_P234746	1Hv_NTa	A_99_P234746_1	CUST_10808_PI390587928		CUST_10808_PI390587928_4	U35_14268	A_99_P234746	TC450044	1	0	A_99_P234766	TC372537	NO
A_99_P429312	1Hv_NTa	A_99_P429312_1	CUST_10808_PI390587928		CUST_10808_PI390587928_5	U35_14268	A_99_P429312	TC387914	1	0	A_99_P234766	TC372537	NO
A_99_P439957	1Hv_NTa	A_99_P439957_1	CUST_10808_PI390587928		CUST_10808_PI390587928_6	U35_14268	A_99_P439957	TC450044	1	0	A_99_P234766	TC372537	NO
A_99_P430087	1Hv_NTa	A_99_P430087_1	CUST_10810_PI390587928		CUST_10810_PI390587928_2	U35_14267	A_99_P430087	TC388560	1	0	A_99_P213121	TC425075	NO
A_99_P211606	1Hv_NTa	A_99_P211606_1	CUST_10811_PI390587928		CUST_10811_PI390587928_1	U35_14266	A_99_P211606	TC408487	1	0
A_99_P458142	1Hv_NTa	A_99_P458142_1	CUST_10811_PI390587928		CUST_10811_PI390587928_2	U35_14266	A_99_P458142	TC409301	1	1
A_99_P459987	1Hv_NTa	A_99_P459987_1	CUST_10811_PI390587928		CUST_10811_PI390587928_3	U35_14266	A_99_P459987	TC408487	1	0
A_99_P497182	1Hv_NTa	A_99_P497182_1	CUST_10811_PI390587928		CUST_10811_PI390587928_4	U35_14266	A_99_P497182	TC430726	1	0
A_99_P199231	1Hv_NTa	A_99_P199231_1	CUST_10812_PI390587928		CUST_10812_PI390587928_1	U35_14265	A_99_P199231	TC378917	1	0
A_99_P203311	1Hv_NTa	A_99_P203311_1	CUST_10812_PI390587928		CUST_10812_PI390587928_2	U35_14265	A_99_P203311	TC377713	1	0
A_99_P203981	1Hv_NTa	A_99_P203981_1	CUST_10812_PI390587928		CUST_10812_PI390587928_3	U35_14265	A_99_P203981	TC419304	1	0
A_99_P410532	1Hv_NTa	A_99_P410532_1	CUST_10812_PI390587928		CUST_10812_PI390587928_4	U35_14265	A_99_P410532	TC372628	1	1
A_99_P425797	1Hv_NTa	A_99_P425797_1	CUST_10812_PI390587928		CUST_10812_PI390587928_5	U35_14265	A_99_P425797	TC385257	1	0
A_99_P436457	1Hv_NTa	A_99_P436457_1	CUST_10812_PI390587928		CUST_10812_PI390587928_6	U35_14265	A_99_P436457	TC393676	1	0
A_99_P551107	1Hv_NTa	A_99_P551107_1	CUST_10812_PI390587928		CUST_10812_PI390587928_7	U35_14265	A_99_P551107	BE213677	1	0
A_99_P226761	1Hv_NTa	A_99_P226761_1	CUST_10813_PI390587928		CUST_10813_PI390587928_1	U35_14264	A_99_P226761	TC370141	1	0
A_99_P415827	1Hv_NTa	A_99_P415827_1	CUST_10813_PI390587928		CUST_10813_PI390587928_2	U35_14264	A_99_P415827	TC460871	1	0
A_99_P531377	1Hv_NTa	A_99_P531377_1	CUST_10813_PI390587928		CUST_10813_PI390587928_3	U35_14264	A_99_P531377	TC445101	1	1
A_99_P002666	1Hv_NTa	A_99_P002666_1	CUST_10814_PI390587928		CUST_10814_PI390587928_1	U35_14263	A_99_P002666	TC371159	1	1
A_99_P511832	1Hv_NTa	A_99_P511832_1	CUST_10814_PI390587928		CUST_10814_PI390587928_2	U35_14263	A_99_P511832	TC391323	1	0
A_99_P364871	1Hv_NTa	A_99_P364871_1	CUST_10838_PI390587928		CUST_10838_PI390587928_2	U35_14259	A_99_P364871	TC397288	1	0	A_99_P127000	TC376465	NO
A_99_P253246	1Hv_NTa	A_99_P253246_1	CUST_10843_PI390587928		CUST_10843_PI390587928_2	U35_14256	A_99_P253246	TC458131	1	0	A_99_P253251	TC460630	NO
A_99_P424182	1Hv_NTa	A_99_P424182_1	CUST_10843_PI390587928		CUST_10843_PI390587928_3	U35_14256	A_99_P424182	TC384066	1	1	A_99_P253251	TC460630	NO
A_99_P436237	1Hv_NTa	A_99_P436237_1	CUST_10843_PI390587928		CUST_10843_PI390587928_4	U35_14256	A_99_P436237	TC393511	1	0	A_99_P253251	TC460630	NO
A_99_P512457	1Hv_NTa	A_99_P512457_1	CUST_10843_PI390587928		CUST_10843_PI390587928_5	U35_14256	A_99_P512457	TC437147	1	0	A_99_P253251	TC460630	NO
A_99_P176616	1Hv_NTa	A_99_P176616_1	CUST_10844_PI390587928		CUST_10844_PI390587928_1	U35_14255	A_99_P176616	TC457201	1	0
A_99_P587687	1Hv_NTa	A_99_P587687_1	CUST_10844_PI390587928		CUST_10844_PI390587928_2	U35_14255	A_99_P587687	TC376532	1	0
A_99_P611988	1Hv_NTa	A_99_P611988_1	CUST_10844_PI390587928		CUST_10844_PI390587928_3	U35_14255	A_99_P611988	TC443878	1	0
A_99_P630151	1Hv_NTa	A_99_P630151_1	CUST_10844_PI390587928		CUST_10844_PI390587928_4	U35_14255	A_99_P630151	TC433534	1	0
A_99_P646021	1Hv_NTa	A_99_P646021_1	CUST_10844_PI390587928		CUST_10844_PI390587928_5	U35_14255	A_99_P646021	TC370201	1	1
A_99_P236811	1Hv_NTa	A_99_P236811_1	CUST_10847_PI390587928		CUST_10847_PI390587928_1	U35_14251	A_99_P236811	TC410683	1	0
A_99_P406737	1Hv_NTa	A_99_P406737_1	CUST_10847_PI390587928		CUST_10847_PI390587928_2	U35_14251	A_99_P406737	TC368905	1	1
A_99_P463787	1Hv_NTa	A_99_P463787_1	CUST_10847_PI390587928		CUST_10847_PI390587928_3	U35_14251	A_99_P463787	TC412960	1	0
A_99_P499402	1Hv_NTa	A_99_P499402_1	CUST_10847_PI390587928		CUST_10847_PI390587928_4	U35_14251	A_99_P499402	TC431484	1	0
A_99_P564702	1Hv_NTa	A_99_P564702_1	CUST_10847_PI390587928		CUST_10847_PI390587928_5	U35_14251	A_99_P564702	TC457852	1	0
A_99_P576062	1Hv_NTa	A_99_P576062_1	CUST_10847_PI390587928		CUST_10847_PI390587928_6	U35_14251	A_99_P576062	TC461840	1	0
A_99_P311686	1Hv_NTa	A_99_P311686_1	CUST_10848_PI390587928		CUST_10848_PI390587928_1	U35_14250	A_99_P311686	TC396025	1	0	A_99_P031899	BJ253093	NO
A_99_P542232	1Hv_NTa	A_99_P542232_1	CUST_10848_PI390587928		CUST_10848_PI390587928_2	U35_14250	A_99_P542232	TC449336	1	0	A_99_P031899	BJ253093	NO
A_99_P558287	1Hv_NTa	A_99_P558287_1	CUST_10848_PI390587928		CUST_10848_PI390587928_3	U35_14250	A_99_P558287	TC455389	1	1	A_99_P031899	BJ253093	NO
A_99_P071300	1Hv_NTa	A_99_P071300_1	CUST_10854_PI390587928		CUST_10854_PI390587928_1	U35_38202	A_99_P071300	CJ518615	1	0
A_99_P343221	1Hv_NTa	A_99_P343221_1	CUST_10854_PI390587928		CUST_10854_PI390587928_2	U35_38202	A_99_P343221	TC436923	1	1
A_99_P036799	1Hv_NTa	A_99_P036799_1	CUST_10864_PI390587928		CUST_10864_PI390587928_1	U35_26222	A_99_P036799	TC433935	1	1
A_99_P379027	1Hv_NTa	A_99_P379027_1	CUST_10864_PI390587928		CUST_10864_PI390587928_2	U35_26222	A_99_P379027	TC433935	1	1
A_99_P579662	1Hv_NTa	A_99_P579662_1	CUST_10870_PI390587928		CUST_10870_PI390587928_1	U35_14249	A_99_P579662	TC373132	1	0
A_99_P613007	1Hv_NTa	A_99_P613007_1	CUST_10870_PI390587928		CUST_10870_PI390587928_2	U35_14249	A_99_P613007	BE415957	1	0
A_99_P227016	1Hv_NTa	A_99_P227016_1	CUST_10876_PI390587928		CUST_10876_PI390587928_1	U35_14245	A_99_P227016	TC386021	1	0
A_99_P452572	1Hv_NTa	A_99_P452572_1	CUST_10876_PI390587928		CUST_10876_PI390587928_2	U35_14245	A_99_P452572	TC442225	1	1
A_99_P468812	1Hv_NTa	A_99_P468812_1	CUST_10876_PI390587928		CUST_10876_PI390587928_3	U35_14245	A_99_P468812	TC415895	1	0
A_99_P347561	1Hv_NTa	A_99_P347561_1	CUST_10878_PI390587928		CUST_10878_PI390587928_1	U35_14243	A_99_P347561	TC451403	1	0
A_99_P649022	1Hv_NTa	A_99_P649022_1	CUST_10878_PI390587928		CUST_10878_PI390587928_2	U35_14243	A_99_P649022	TC369189	1	0
A_99_P236451	1Hv_NTa	A_99_P236451_1	CUST_10895_PI390587928		CUST_10895_PI390587928_1	U35_14649	A_99_P236451	TC411652	1	0
A_99_P442867	1Hv_NTa	A_99_P442867_1	CUST_10895_PI390587928		CUST_10895_PI390587928_2	U35_14649	A_99_P442867	TC398551	1	0
A_99_P457092	1Hv_NTa	A_99_P457092_1	CUST_10895_PI390587928		CUST_10895_PI390587928_3	U35_14649	A_99_P457092	TC405012	1	0
A_99_P494797	1Hv_NTa	A_99_P494797_1	CUST_10895_PI390587928		CUST_10895_PI390587928_4	U35_14649	A_99_P494797	TC429424	1	0
A_99_P512717	1Hv_NTa	A_99_P512717_1	CUST_10895_PI390587928		CUST_10895_PI390587928_5	U35_14649	A_99_P512717	TC437259	1	0
A_99_P519152	1Hv_NTa	A_99_P519152_1	CUST_10895_PI390587928		CUST_10895_PI390587928_6	U35_14649	A_99_P519152	TC440090	1	0
A_99_P529162	1Hv_NTa	A_99_P529162_1	CUST_10895_PI390587928		CUST_10895_PI390587928_7	U35_14649	A_99_P529162	CA662569	1	0
A_99_P573682	1Hv_NTa	A_99_P573682_1	CUST_10895_PI390587928		CUST_10895_PI390587928_8	U35_14649	A_99_P573682	CA605257	1	0
A_99_P574362	1Hv_NTa	A_99_P574362_1	CUST_10895_PI390587928		CUST_10895_PI390587928_9	U35_14649	A_99_P574362	TC461366	1	0
A_99_P234311	1Hv_NTa	A_99_P234311_1	CUST_10900_PI390587928		CUST_10900_PI390587928_2	U35_14645	A_99_P234311	TC396208	1	0
A_99_P234321	1Hv_NTa	A_99_P234321_1	CUST_10900_PI390587928		CUST_10900_PI390587928_3	U35_14645	A_99_P234321	CA671393	1	0
A_99_P234356	1Hv_NTa	A_99_P234356_1	CUST_10900_PI390587928		CUST_10900_PI390587928_4	U35_14645	A_99_P234356	TC420161	1	0
A_99_P537577	1Hv_NTa	A_99_P537577_1	CUST_10900_PI390587928		CUST_10900_PI390587928_5	U35_14645	A_99_P537577	TC396208	1	0
A_99_P551077	1Hv_NTa	A_99_P551077_1	CUST_10900_PI390587928		CUST_10900_PI390587928_6	U35_14645	A_99_P551077	TC384330	1	0
A_99_P603057	1Hv_NTa	A_99_P603057_1	CUST_10900_PI390587928		CUST_10900_PI390587928_7	U35_14645	A_99_P603057	CD880063	1	0
A_99_P428902	1Hv_NTa	A_99_P428902_1	CUST_10919_PI390587928		CUST_10919_PI390587928_1	U35_14639	A_99_P428902	TC387569	1	1
A_99_P475077	1Hv_NTa	A_99_P475077_1	CUST_10919_PI390587928		CUST_10919_PI390587928_2	U35_14639	A_99_P475077	TC414098	1	0
A_99_P202451	1Hv_NTa	A_99_P202451_1	CUST_10921_PI390587928		CUST_10921_PI390587928_1	U35_14637	A_99_P202451	TC396233	1	0
A_99_P419332	1Hv_NTa	A_99_P419332_1	CUST_10921_PI390587928		CUST_10921_PI390587928_2	U35_14637	A_99_P419332	TC375515	1	1
A_99_P074145	1Hv_NTa	A_99_P074145_1	CUST_10922_PI390587928		CUST_10922_PI390587928_1	U35_14636	A_99_P074145	CK211500	1	0
A_99_P409792	1Hv_NTa	A_99_P409792_1	CUST_10922_PI390587928		CUST_10922_PI390587928_2	U35_14636	A_99_P409792	TC371864	1	0
A_99_P412012	1Hv_NTa	A_99_P412012_1	CUST_10922_PI390587928		CUST_10922_PI390587928_3	U35_14636	A_99_P412012	TC374036	1	0
A_99_P479112	1Hv_NTa	A_99_P479112_1	CUST_10922_PI390587928		CUST_10922_PI390587928_4	U35_14636	A_99_P479112	TC427814	1	0
A_99_P531642	1Hv_NTa	A_99_P531642_1	CUST_10922_PI390587928		CUST_10922_PI390587928_5	U35_14636	A_99_P531642	BJ296662	1	0
A_99_P581522	1Hv_NTa	A_99_P581522_1	CUST_10923_PI390587928		CUST_10923_PI390587928_1	U35_14635	A_99_P581522	TC375952	1	0
A_99_P604592	1Hv_NTa	A_99_P604592_1	CUST_10923_PI390587928		CUST_10923_PI390587928_2	U35_14635	A_99_P604592	TC423260	1	0
A_99_P619237	1Hv_NTa	A_99_P619237_1	CUST_10923_PI390587928		CUST_10923_PI390587928_3	U35_14635	A_99_P619237	TC392286	1	0
A_99_P635566	1Hv_NTa	A_99_P635566_1	CUST_10923_PI390587928		CUST_10923_PI390587928_4	U35_14635	A_99_P635566	TC428101	1	0
A_99_P033109	1Hv_NTa	A_99_P033109_1	CUST_10925_PI390587928		CUST_10925_PI390587928_2	U35_14633	A_99_P033109	TC371146	1	0	A_99_P278816	TC402755	NO
A_99_P000011	1Hv_NTa	A_99_P000011_1	CUST_10927_PI390587928		CUST_10927_PI390587928_1	U35_14631	A_99_P000011	TC382465	1	0
A_99_P243971	1Hv_NTa	A_99_P243971_1	CUST_10927_PI390587928		CUST_10927_PI390587928_2	U35_14631	A_99_P243971	TC400783	1	1
A_99_P407002	1Hv_NTa	A_99_P407002_1	CUST_10927_PI390587928		CUST_10927_PI390587928_3	U35_14631	A_99_P407002	TC369144	1	0
A_99_P117335	1Hv_NTa	A_99_P117335_1	CUST_10938_PI390587928		CUST_10938_PI390587928_1	U35_14629	A_99_P117335	TC440383	1	0
A_99_P206046	1Hv_NTa	A_99_P206046_1	CUST_10938_PI390587928		CUST_10938_PI390587928_2	U35_14629	A_99_P206046	TC457745	1	0
A_99_P206081	1Hv_NTa	A_99_P206081_1	CUST_10938_PI390587928		CUST_10938_PI390587928_3	U35_14629	A_99_P206081	TC436658	1	0
A_99_P206556	1Hv_NTa	A_99_P206556_1	CUST_10938_PI390587928		CUST_10938_PI390587928_4	U35_14629	A_99_P206556	TC429159	1	0
A_99_P407647	1Hv_NTa	A_99_P407647_1	CUST_10938_PI390587928		CUST_10938_PI390587928_5	U35_14629	A_99_P407647	TC391077	1	0
A_99_P463242	1Hv_NTa	A_99_P463242_1	CUST_10938_PI390587928		CUST_10938_PI390587928_6	U35_14629	A_99_P463242	TC412555	1	0
A_99_P410267	1Hv_NTa	A_99_P410267_1	CUST_10941_PI390587928		CUST_10941_PI390587928_1	U35_14626	A_99_P410267	TC395399	1	1
A_99_P414432	1Hv_NTa	A_99_P414432_1	CUST_10941_PI390587928		CUST_10941_PI390587928_2	U35_14626	A_99_P414432	TC376035	1	0
A_99_P238476	1Hv_NTa	A_99_P238476_1	CUST_10944_PI390587928		CUST_10944_PI390587928_1	U35_14623	A_99_P238476	TC445332	1	1
A_99_P238481	1Hv_NTa	A_99_P238481_1	CUST_10944_PI390587928		CUST_10944_PI390587928_2	U35_14623	A_99_P238481	TC383355	1	0
A_99_P238531	1Hv_NTa	A_99_P238531_1	CUST_10944_PI390587928		CUST_10944_PI390587928_3	U35_14623	A_99_P238531	TC383355	1	0
A_99_P238571	1Hv_NTa	A_99_P238571_1	CUST_10944_PI390587928		CUST_10944_PI390587928_4	U35_14623	A_99_P238571	CD886264	1	0
A_99_P531842	1Hv_NTa	A_99_P531842_1	CUST_10944_PI390587928		CUST_10944_PI390587928_5	U35_14623	A_99_P531842	TC445332	1	1
A_99_P125225	1Hv_NTa	A_99_P125225_1	CUST_10945_PI390587928		CUST_10945_PI390587928_1	U35_14622	A_99_P125225	TC370235	1	1	A_99_P125225	TC370235	YES
A_99_P555252	1Hv_NTa	A_99_P555252_1	CUST_10945_PI390587928		CUST_10945_PI390587928_2	U35_14622	A_99_P555252	TC454214	1	0	A_99_P125225	TC370235	NO
A_99_P064180	1Hv_NTa	A_99_P064180_1	CUST_10948_PI390587928		CUST_10948_PI390587928_1	U35_14619	A_99_P064180	TC436490	1	0
A_99_P189532	1Hv_NTa	A_99_P189532_1	CUST_10948_PI390587928		CUST_10948_PI390587928_2	U35_14619	A_99_P189532	CK199694	1	0
A_99_P311286	1Hv_NTa	A_99_P311286_1	CUST_10948_PI390587928		CUST_10948_PI390587928_3	U35_14619	A_99_P311286	TC420321	1	0
A_99_P600267	1Hv_NTa	A_99_P600267_1	CUST_10948_PI390587928		CUST_10948_PI390587928_4	U35_14619	A_99_P600267	TC436847	1	0
A_99_P602573	1Hv_NTa	A_99_P602573_1	CUST_10948_PI390587928		CUST_10948_PI390587928_5	U35_14619	A_99_P602573	TC420604	1	0
A_99_P611487	1Hv_NTa	A_99_P611487_1	CUST_10948_PI390587928		CUST_10948_PI390587928_6	U35_14619	A_99_P611487	TC441186	1	0
A_99_P621734	1Hv_NTa	A_99_P621734_1	CUST_10948_PI390587928		CUST_10948_PI390587928_7	U35_14619	A_99_P621734	CA606254	1	0
A_99_P621912	1Hv_NTa	A_99_P621912_1	CUST_10948_PI390587928		CUST_10948_PI390587928_8	U35_14619	A_99_P621912	TC430720	1	0
A_99_P233826	1Hv_NTa	A_99_P233826_1	CUST_10950_PI390587928		CUST_10950_PI390587928_1	U35_14616	A_99_P233826	TC428681	1	0
A_99_P233851	1Hv_NTa	A_99_P233851_1	CUST_10950_PI390587928		CUST_10950_PI390587928_2	U35_14616	A_99_P233851	TC444198	1	1
A_99_P233856	1Hv_NTa	A_99_P233856_1	CUST_10950_PI390587928		CUST_10950_PI390587928_3	U35_14616	A_99_P233856	TC436837	1	0
A_99_P434777	1Hv_NTa	A_99_P434777_1	CUST_10950_PI390587928		CUST_10950_PI390587928_4	U35_14616	A_99_P434777	TC444198	1	1
A_99_P448462	1Hv_NTa	A_99_P448462_1	CUST_10950_PI390587928		CUST_10950_PI390587928_5	U35_14616	A_99_P448462	TC417319	1	0
A_99_P511692	1Hv_NTa	A_99_P511692_1	CUST_10950_PI390587928		CUST_10950_PI390587928_6	U35_14616	A_99_P511692	TC436837	1	0
A_99_P268766	1Hv_NTa	A_99_P268766_1	CUST_10954_PI390587928		CUST_10954_PI390587928_1	U35_14612	A_99_P268766	TC405008	1	0
A_99_P268771	1Hv_NTa	A_99_P268771_1	CUST_10954_PI390587928		CUST_10954_PI390587928_2	U35_14612	A_99_P268771	TC405008	1	0
A_99_P176631	1Hv_NTa	A_99_P176631_1	CUST_10956_PI390587928		CUST_10956_PI390587928_1	U35_14610	A_99_P176631	TC380576	1	0
A_99_P231971	1Hv_NTa	A_99_P231971_1	CUST_10956_PI390587928		CUST_10956_PI390587928_2	U35_14610	A_99_P231971	TC400326	1	0
A_99_P460262	1Hv_NTa	A_99_P460262_1	CUST_10956_PI390587928		CUST_10956_PI390587928_3	U35_14610	A_99_P460262	TC400326	1	0
A_99_P408122	1Hv_NTa	A_99_P408122_1	CUST_10964_PI390587928		CUST_10964_PI390587928_1	U35_14602	A_99_P408122	TC370845	1	0
A_99_P425197	1Hv_NTa	A_99_P425197_1	CUST_10964_PI390587928		CUST_10964_PI390587928_2	U35_14602	A_99_P425197	TC384859	1	0
A_99_P176379	1Hv_NTa	A_99_P176379_1	CUST_10977_PI390587928		CUST_10977_PI390587928_1	U35_9588	A_99_P176379	TC401481	1	0
A_99_P267636	1Hv_NTa	A_99_P267636_1	CUST_10977_PI390587928		CUST_10977_PI390587928_2	U35_9588	A_99_P267636	TC440364	1	0
A_99_P277716	1Hv_NTa	A_99_P277716_1	CUST_10977_PI390587928		CUST_10977_PI390587928_3	U35_9588	A_99_P277716	TC397163	1	1
A_99_P114415	1Hv_NTa	A_99_P114415_1	CUST_11037_PI390587928		CUST_11037_PI390587928_1	U35_12710	A_99_P114415	TC397791	1	1
A_99_P390792	1Hv_NTa	A_99_P390792_1	CUST_11037_PI390587928		CUST_11037_PI390587928_2	U35_12710	A_99_P390792	TC397791	1	1
A_99_P455842	1Hv_NTa	A_99_P455842_1	CUST_11058_PI390587928		CUST_11058_PI390587928_2	U35_7688	A_99_P455842	TC399738	1	1	A_99_P269101	TC399738	YES
A_99_P197671	1Hv_NTa	A_99_P197671_1	CUST_11061_PI390587928		CUST_11061_PI390587928_1	U35_7685	A_99_P197671	TC371049	1	0
A_99_P203236	1Hv_NTa	A_99_P203236_1	CUST_11061_PI390587928		CUST_11061_PI390587928_2	U35_7685	A_99_P203236	TC411167	1	0
A_99_P274951	1Hv_NTa	A_99_P274951_1	CUST_11062_PI390587928		CUST_11062_PI390587928_1	U35_7684	A_99_P274951	TC387886	1	0
A_99_P332866	1Hv_NTa	A_99_P332866_1	CUST_11062_PI390587928		CUST_11062_PI390587928_2	U35_7684	A_99_P332866	TC401189	1	0
A_99_P089170	1Hv_NTa	A_99_P089170_1	CUST_11063_PI390587928		CUST_11063_PI390587928_1	U35_7683	A_99_P089170	TC436384	1	1
A_99_P357621	1Hv_NTa	A_99_P357621_1	CUST_11063_PI390587928		CUST_11063_PI390587928_2	U35_7683	A_99_P357621	TC436384	1	1
A_99_P314201	1Hv_NTa	A_99_P314201_1	CUST_11071_PI390587928		CUST_11071_PI390587928_2	U35_7675	A_99_P314201	TC453696	1	0	A_99_P420582	TC381124	NO
A_99_P451992	1Hv_NTa	A_99_P451992_1	CUST_11071_PI390587928		CUST_11071_PI390587928_3	U35_7675	A_99_P451992	TC405069	1	0	A_99_P420582	TC381124	NO
A_99_P025294	1Hv_NTa	A_99_P025294_1	CUST_11074_PI390587928		CUST_11074_PI390587928_1	U35_7672	A_99_P025294	TC374607	1	0
A_99_P283136	1Hv_NTa	A_99_P283136_1	CUST_11074_PI390587928		CUST_11074_PI390587928_2	U35_7672	A_99_P283136	TC374607	1	0
A_99_P198251	1Hv_NTa	A_99_P198251_1	CUST_11077_PI390587928		CUST_11077_PI390587928_1	U35_7669	A_99_P198251	TC387473	1	0
A_99_P203171	1Hv_NTa	A_99_P203171_1	CUST_11077_PI390587928		CUST_11077_PI390587928_2	U35_7669	A_99_P203171	TC387473	1	0
A_99_P448657	1Hv_NTa	A_99_P448657_1	CUST_11077_PI390587928		CUST_11077_PI390587928_3	U35_7669	A_99_P448657	TC402737	1	0
A_99_P231376	1Hv_NTa	A_99_P231376_1	CUST_11083_PI390587928		CUST_11083_PI390587928_1	U35_7662	A_99_P231376	TC433040	1	0
A_99_P496297	1Hv_NTa	A_99_P496297_1	CUST_11083_PI390587928		CUST_11083_PI390587928_2	U35_7662	A_99_P496297	TC430081	1	1
A_99_P094155	1Hv_NTa	A_99_P094155_1	CUST_11088_PI390587928		CUST_11088_PI390587928_1	U35_7657	A_99_P094155	TC370655	1	0
A_99_P320981	1Hv_NTa	A_99_P320981_1	CUST_11088_PI390587928		CUST_11088_PI390587928_2	U35_7657	A_99_P320981	TC370655	1	0
A_99_P325806	1Hv_NTa	A_99_P325806_1	CUST_11088_PI390587928		CUST_11088_PI390587928_3	U35_7657	A_99_P325806	TC423662	1	0
A_99_P091000	1Hv_NTa	A_99_P091000_1	CUST_11089_PI390587928		CUST_11089_PI390587928_1	U35_7656	A_99_P091000	TC379472	1	0
A_99_P496537	1Hv_NTa	A_99_P496537_1	CUST_11089_PI390587928		CUST_11089_PI390587928_2	U35_7656	A_99_P496537	TC430194	1	1
A_99_P200341	1Hv_NTa	A_99_P200341_1	CUST_11092_PI390587928		CUST_11092_PI390587928_1	U35_7653	A_99_P200341	TC452193	1	0
A_99_P530772	1Hv_NTa	A_99_P530772_1	CUST_11092_PI390587928		CUST_11092_PI390587928_2	U35_7653	A_99_P530772	TC444883	1	1
A_99_P291656	1Hv_NTa	A_99_P291656_1	CUST_11100_PI390587928		CUST_11100_PI390587928_1	U35_9474	A_99_P291656	TC442198	1	1
A_99_P455272	1Hv_NTa	A_99_P455272_1	CUST_11100_PI390587928		CUST_11100_PI390587928_2	U35_9474	A_99_P455272	TC407251	1	0
A_99_P001246	1Hv_NTa	A_99_P001246_1	CUST_1111_PI390587928		CUST_1111_PI390587928_1	U35_21169	A_99_P001246	TC436197	1	1
A_99_P510242	1Hv_NTa	A_99_P510242_1	CUST_1111_PI390587928		CUST_1111_PI390587928_2	U35_21169	A_99_P510242	TC436197	1	1
A_99_P342961	1Hv_NTa	A_99_P342961_1	CUST_11115_PI390587928		CUST_11115_PI390587928_1	U35_9457	A_99_P342961	TC389206	1	1
A_99_P400102	1Hv_NTa	A_99_P400102_1	CUST_11115_PI390587928		CUST_11115_PI390587928_2	U35_9457	A_99_P400102	TC402455	1	0
A_99_P096370	1Hv_NTa	A_99_P096370_1	CUST_11117_PI390587928		CUST_11117_PI390587928_1	U35_9454	A_99_P096370	TC409068	1	1	A_99_P096370	TC409068	YES
A_99_P512412	1Hv_NTa	A_99_P512412_1	CUST_11117_PI390587928		CUST_11117_PI390587928_2	U35_9454	A_99_P512412	TC437128	1	0	A_99_P096370	TC409068	NO
A_99_P020429	1Hv_NTa	A_99_P020429_1	CUST_11139_PI390587928		CUST_11139_PI390587928_1	U35_9429	A_99_P020429	TC427704	1	0	A_99_P020429	TC427704	YES
A_99_P314621	1Hv_NTa	A_99_P314621_1	CUST_11139_PI390587928		CUST_11139_PI390587928_2	U35_9429	A_99_P314621	AL829386	1	0	A_99_P020429	TC427704	NO
A_99_P314626	1Hv_NTa	A_99_P314626_1	CUST_11139_PI390587928		CUST_11139_PI390587928_3	U35_9429	A_99_P314626	TC449864	1	0	A_99_P020429	TC427704	NO
A_99_P099495	1Hv_NTa	A_99_P099495_1	CUST_1114_PI390587928		CUST_1114_PI390587928_1	U35_21166	A_99_P099495	TC416903	1	0
A_99_P432837	1Hv_NTa	A_99_P432837_1	CUST_1114_PI390587928		CUST_1114_PI390587928_2	U35_21166	A_99_P432837	TC390728	1	0
A_99_P255946	1Hv_NTa	A_99_P255946_1	CUST_11142_PI390587928		CUST_11142_PI390587928_1	U35_9426	A_99_P255946	TC413476	1	0	A_99_P416657	TC377837	NO
A_99_P255951	1Hv_NTa	A_99_P255951_1	CUST_11142_PI390587928		CUST_11142_PI390587928_2	U35_9426	A_99_P255951	TC384789	1	1	A_99_P416657	TC377837	NO
A_99_P255956	1Hv_NTa	A_99_P255956_1	CUST_11142_PI390587928		CUST_11142_PI390587928_3	U35_9426	A_99_P255956	CJ510144	1	0	A_99_P416657	TC377837	NO
A_99_P406562	1Hv_NTa	A_99_P406562_1	CUST_11142_PI390587928		CUST_11142_PI390587928_4	U35_9426	A_99_P406562	TC368758	1	0	A_99_P416657	TC377837	NO
A_99_P330851	1Hv_NTa	A_99_P330851_1	CUST_11154_PI390587928		CUST_11154_PI390587928_1	U35_9414	A_99_P330851	TC422933	1	0
A_99_P481537	1Hv_NTa	A_99_P481537_1	CUST_11154_PI390587928		CUST_11154_PI390587928_2	U35_9414	A_99_P481537	TC422933	1	0
A_99_P082595	1Hv_NTa	A_99_P082595_1	CUST_11228_PI390587928		CUST_11228_PI390587928_2	U35_5799	A_99_P082595	TC404948	1	0	A_99_P059321	TC371983	NO
A_99_P205481	1Hv_NTa	A_99_P205481_1	CUST_11228_PI390587928		CUST_11228_PI390587928_3	U35_5799	A_99_P205481	TC375890	1	0	A_99_P059321	TC371983	NO
A_99_P326106	1Hv_NTa	A_99_P326106_1	CUST_11228_PI390587928		CUST_11228_PI390587928_4	U35_5799	A_99_P326106	TC426121	1	0	A_99_P059321	TC371983	NO
A_99_P336521	1Hv_NTa	A_99_P336521_1	CUST_11228_PI390587928		CUST_11228_PI390587928_5	U35_5799	A_99_P336521	TC389257	1	0	A_99_P059321	TC371983	NO
A_99_P414252	1Hv_NTa	A_99_P414252_1	CUST_11228_PI390587928		CUST_11228_PI390587928_6	U35_5799	A_99_P414252	TC375890	1	0	A_99_P059321	TC371983	NO
A_99_P345431	1Hv_NTa	A_99_P345431_1	CUST_11230_PI390587928		CUST_11230_PI390587928_1	U35_5797	A_99_P345431	TC409385	1	1
A_99_P364266	1Hv_NTa	A_99_P364266_1	CUST_11230_PI390587928		CUST_11230_PI390587928_2	U35_5797	A_99_P364266	TC393607	1	0
A_99_P512417	1Hv_NTa	A_99_P512417_1	CUST_11230_PI390587928		CUST_11230_PI390587928_3	U35_5797	A_99_P512417	TC437131	1	0
A_99_P082865	1Hv_NTa	A_99_P082865_1	CUST_11231_PI390587928		CUST_11231_PI390587928_1	U35_5796	A_99_P082865	TC371483	1	0
A_99_P296281	1Hv_NTa	A_99_P296281_1	CUST_11231_PI390587928		CUST_11231_PI390587928_2	U35_5796	A_99_P296281	TC389204	1	0
A_99_P117705	1Hv_NTa	A_99_P117705_1	CUST_11234_PI390587928		CUST_11234_PI390587928_1	U35_5793	A_99_P117705	TC414840	1	0
A_99_P467057	1Hv_NTa	A_99_P467057_1	CUST_11234_PI390587928		CUST_11234_PI390587928_2	U35_5793	A_99_P467057	TC414840	1	0
A_99_P020809	1Hv_NTa	A_99_P020809_1	CUST_11236_PI390587928		CUST_11236_PI390587928_1	U35_5791	A_99_P020809	TC396082	1	0
A_99_P101940	1Hv_NTa	A_99_P101940_1	CUST_11236_PI390587928		CUST_11236_PI390587928_2	U35_5791	A_99_P101940	TC394411	1	1
A_99_P070490	1Hv_NTa	A_99_P070490_1	CUST_11237_PI390587928		CUST_11237_PI390587928_1	U35_5790	A_99_P070490	TC432905	1	1
A_99_P377372	1Hv_NTa	A_99_P377372_1	CUST_11237_PI390587928		CUST_11237_PI390587928_2	U35_5790	A_99_P377372	TC432905	1	1
A_99_P321131	1Hv_NTa	A_99_P321131_1	CUST_11243_PI390587928		CUST_11243_PI390587928_2	U35_5784	A_99_P321131	TC448238	1	0	A_99_P321136	TC395435	NO
A_99_P089975	1Hv_NTa	A_99_P089975_1	CUST_11251_PI390587928		CUST_11251_PI390587928_1	U35_5775	A_99_P089975	TC385381	1	1
A_99_P346181	1Hv_NTa	A_99_P346181_1	CUST_11251_PI390587928		CUST_11251_PI390587928_2	U35_5775	A_99_P346181	TC385381	1	1
A_99_P325571	1Hv_NTa	A_99_P325571_1	CUST_11253_PI390587928		CUST_11253_PI390587928_1	U35_5773	A_99_P325571	TC385803	1	1
A_99_P325576	1Hv_NTa	A_99_P325576_1	CUST_11253_PI390587928		CUST_11253_PI390587928_2	U35_5773	A_99_P325576	TC385803	1	1
A_99_P019004	1Hv_NTa	A_99_P019004_1	CUST_11259_PI390587928		CUST_11259_PI390587928_1	U35_5766	A_99_P019004	TC399713	1	0
A_99_P297141	1Hv_NTa	A_99_P297141_1	CUST_11259_PI390587928		CUST_11259_PI390587928_2	U35_5766	A_99_P297141	TC385212	1	0
A_99_P297146	1Hv_NTa	A_99_P297146_1	CUST_11259_PI390587928		CUST_11259_PI390587928_3	U35_5766	A_99_P297146	TC430100	1	1
A_99_P297151	1Hv_NTa	A_99_P297151_1	CUST_11259_PI390587928		CUST_11259_PI390587928_4	U35_5766	A_99_P297151	TC385212	1	0
A_99_P167884	1Hv_NTa	A_99_P167884_1	CUST_11262_PI390587928		CUST_11262_PI390587928_1	U35_5763	A_99_P167884	TC403232	1	1
A_99_P426337	1Hv_NTa	A_99_P426337_1	CUST_11262_PI390587928		CUST_11262_PI390587928_2	U35_5763	A_99_P426337	TC385712	1	0
A_99_P449342	1Hv_NTa	A_99_P449342_1	CUST_11262_PI390587928		CUST_11262_PI390587928_3	U35_5763	A_99_P449342	TC403232	1	1
A_99_P454937	1Hv_NTa	A_99_P454937_1	CUST_11262_PI390587928		CUST_11262_PI390587928_4	U35_5763	A_99_P454937	TC385712	1	0
A_99_P017744	1Hv_NTa	A_99_P017744_1	CUST_11264_PI390587928		CUST_11264_PI390587928_1	U35_5761	A_99_P017744	TC370164	1	1	A_99_P017744	TC370164	YES
A_99_P525117	1Hv_NTa	A_99_P525117_1	CUST_11264_PI390587928		CUST_11264_PI390587928_2	U35_5761	A_99_P525117	TC442556	1	0	A_99_P017744	TC370164	NO
A_99_P303121	1Hv_NTa	A_99_P303121_1	CUST_11265_PI390587928		CUST_11265_PI390587928_1	U35_5760	A_99_P303121	TC384737	1	1
A_99_P532962	1Hv_NTa	A_99_P532962_1	CUST_11265_PI390587928		CUST_11265_PI390587928_2	U35_5760	A_99_P532962	TC445690	1	0
A_99_P448422	1Hv_NTa	A_99_P448422_1	CUST_11275_PI390587928		CUST_11275_PI390587928_2	U35_5750	A_99_P448422	TC394913	1	1
A_99_P296136	1Hv_NTa	A_99_P296136_1	CUST_11281_PI390587928		CUST_11281_PI390587928_1	U35_5744	A_99_P296136	TC459910	1	0
A_99_P422692	1Hv_NTa	A_99_P422692_1	CUST_11281_PI390587928		CUST_11281_PI390587928_2	U35_5744	A_99_P422692	TC380408	1	1
A_99_P136155	1Hv_NTa	A_99_P136155_1	CUST_1132_PI390587928		CUST_1132_PI390587928_1	U35_21158	A_99_P136155	TC455570	1	1
A_99_P363306	1Hv_NTa	A_99_P363306_1	CUST_1132_PI390587928		CUST_1132_PI390587928_2	U35_21158	A_99_P363306	BJ319125	1	0
A_99_P118580	1Hv_NTa	A_99_P118580_1	CUST_11320_PI390587928		CUST_11320_PI390587928_1	U35_35908	A_99_P118580	TC442220	1	1
A_99_P400812	1Hv_NTa	A_99_P400812_1	CUST_11320_PI390587928		CUST_11320_PI390587928_2	U35_35908	A_99_P400812	TC442220	1	1
A_99_P306806	1Hv_NTa	A_99_P306806_1	CUST_11358_PI390587928		CUST_11358_PI390587928_1	U35_11935	A_99_P306806	TC383551	1	0
A_99_P306811	1Hv_NTa	A_99_P306811_1	CUST_11358_PI390587928		CUST_11358_PI390587928_2	U35_11935	A_99_P306811	TC396719	1	1
A_99_P311736	1Hv_NTa	A_99_P311736_1	CUST_11363_PI390587928		CUST_11363_PI390587928_1	U35_23909	A_99_P311736	TC389879	1	1	A_99_P311736	TC389879	YES
A_99_P311741	1Hv_NTa	A_99_P311741_1	CUST_11363_PI390587928		CUST_11363_PI390587928_2	U35_23909	A_99_P311741	TC389879	1	1	A_99_P311736	TC389879	YES
A_99_P018259	1Hv_NTa	A_99_P018259_1	CUST_11382_PI390587928		CUST_11382_PI390587928_1	U35_11918	A_99_P018259	TC414948	1	0	A_99_P172194	TC376188	NO
A_99_P490067	1Hv_NTa	A_99_P490067_1	CUST_11382_PI390587928		CUST_11382_PI390587928_2	U35_11918	A_99_P490067	TC414948	1	0	A_99_P172194	TC376188	NO
A_99_P318086	1Hv_NTa	A_99_P318086_1	CUST_11386_PI390587928		CUST_11386_PI390587928_2	U35_11912	A_99_P318086	TC438509	1	0	A_99_P083575	TC370422	NO
A_99_P081125	1Hv_NTa	A_99_P081125_1	CUST_11404_PI390587928		CUST_11404_PI390587928_1	U35_6892	A_99_P081125	TC412427	1	1
A_99_P370282	1Hv_NTa	A_99_P370282_1	CUST_11404_PI390587928		CUST_11404_PI390587928_2	U35_6892	A_99_P370282	TC432396	1	0
A_99_P188583	1Hv_NTa	A_99_P188583_1	CUST_11408_PI390587928		CUST_11408_PI390587928_1	U35_9057	A_99_P188583	DR732127	1	0
A_99_P221296	1Hv_NTa	A_99_P221296_1	CUST_11408_PI390587928		CUST_11408_PI390587928_2	U35_9057	A_99_P221296	TC387102	1	1
A_99_P567247	1Hv_NTa	A_99_P567247_1	CUST_11408_PI390587928		CUST_11408_PI390587928_3	U35_9057	A_99_P567247	TC387102	1	1
A_99_P026509	1Hv_NTa	A_99_P026509_1	CUST_11427_PI390587928		CUST_11427_PI390587928_1	U35_9035	A_99_P026509	TC442106	1	0
A_99_P150647	1Hv_NTa	A_99_P150647_1	CUST_11427_PI390587928		CUST_11427_PI390587928_2	U35_9035	A_99_P150647	TC420997	1	1
A_99_P373382	1Hv_NTa	A_99_P373382_1	CUST_11439_PI390587928		CUST_11439_PI390587928_1	U35_9020	A_99_P373382	BM137105	1	0
A_99_P469662	1Hv_NTa	A_99_P469662_1	CUST_11439_PI390587928		CUST_11439_PI390587928_2	U35_9020	A_99_P469662	TC416359	1	0
A_99_P029604	1Hv_NTa	A_99_P029604_1	CUST_11449_PI390587928		CUST_11449_PI390587928_1	U35_9009	A_99_P029604	TC435707	1	1
A_99_P365806	1Hv_NTa	A_99_P365806_1	CUST_11449_PI390587928		CUST_11449_PI390587928_2	U35_9009	A_99_P365806	TC425958	1	0
A_99_P307101	1Hv_NTa	A_99_P307101_1	CUST_1153_PI390587928		CUST_1153_PI390587928_1	U35_21145	A_99_P307101	TC417377	1	0
A_99_P307106	1Hv_NTa	A_99_P307106_1	CUST_1153_PI390587928		CUST_1153_PI390587928_2	U35_21145	A_99_P307106	TC426353	1	1
A_99_P449012	1Hv_NTa	A_99_P449012_1	CUST_1153_PI390587928		CUST_1153_PI390587928_3	U35_21145	A_99_P449012	TC402990	1	0
A_99_P471462	1Hv_NTa	A_99_P471462_1	CUST_1153_PI390587928		CUST_1153_PI390587928_4	U35_21145	A_99_P471462	TC417377	1	0
A_99_P488362	1Hv_NTa	A_99_P488362_1	CUST_1153_PI390587928		CUST_1153_PI390587928_5	U35_21145	A_99_P488362	TC426353	1	1
A_99_P087925	1Hv_NTa	A_99_P087925_1	CUST_1156_PI390587928		CUST_1156_PI390587928_1	U35_21142	A_99_P087925	TC375290	1	0
A_99_P355881	1Hv_NTa	A_99_P355881_1	CUST_1156_PI390587928		CUST_1156_PI390587928_2	U35_21142	A_99_P355881	TC373268	1	1
A_99_P198306	1Hv_NTa	A_99_P198306_1	CUST_11561_PI390587928		CUST_11561_PI390587928_1	U35_17438	A_99_P198306	TC388974	1	1
A_99_P201261	1Hv_NTa	A_99_P201261_1	CUST_11561_PI390587928		CUST_11561_PI390587928_2	U35_17438	A_99_P201261	TC376231	1	0
A_99_P557677	1Hv_NTa	A_99_P557677_1	CUST_11581_PI390587928		CUST_11581_PI390587928_1	U35_29407	A_99_P557677	TC455221	1	0
A_99_P563527	1Hv_NTa	A_99_P563527_1	CUST_11581_PI390587928		CUST_11581_PI390587928_2	U35_29407	A_99_P563527	TC457372	1	1
A_99_P039914	1Hv_NTa	A_99_P039914_1	CUST_11589_PI390587928		CUST_11589_PI390587928_1	U35_17429	A_99_P039914	TC397641	1	0
A_99_P261966	1Hv_NTa	A_99_P261966_1	CUST_11589_PI390587928		CUST_11589_PI390587928_2	U35_17429	A_99_P261966	TC398553	1	0
A_99_P635496	1Hv_NTa	A_99_P635496_1	CUST_11596_PI390587928		CUST_11596_PI390587928_2	U35_17424	A_99_P635496	TC381433	1	0
A_99_P219711	1Hv_NTa	A_99_P219711_1	CUST_11600_PI390587928		CUST_11600_PI390587928_1	U35_17422	A_99_P219711	TC401080	1	1
A_99_P445137	1Hv_NTa	A_99_P445137_1	CUST_11600_PI390587928		CUST_11600_PI390587928_2	U35_17422	A_99_P445137	TC410593	1	0
A_99_P460052	1Hv_NTa	A_99_P460052_1	CUST_11600_PI390587928		CUST_11600_PI390587928_3	U35_17422	A_99_P460052	TC410593	1	0
A_99_P500037	1Hv_NTa	A_99_P500037_1	CUST_11603_PI390587928		CUST_11603_PI390587928_2	U35_17420	A_99_P500037	TC431730	1	0	A_99_P311106	TC416383	NO
A_99_P133830	1Hv_NTa	A_99_P133830_1	CUST_11610_PI390587928		CUST_11610_PI390587928_1	U35_17417	A_99_P133830	TC430158	1	0
A_99_P476387	1Hv_NTa	A_99_P476387_1	CUST_11610_PI390587928		CUST_11610_PI390587928_2	U35_17417	A_99_P476387	TC420187	1	0
A_99_P203716	1Hv_NTa	A_99_P203716_1	CUST_11611_PI390587928		CUST_11611_PI390587928_2	U35_17416	A_99_P203716	TC411796	1	1	A_99_P011429	TC411796	YES
A_99_P421237	1Hv_NTa	A_99_P421237_1	CUST_11611_PI390587928		CUST_11611_PI390587928_3	U35_17416	A_99_P421237	TC403133	1	0	A_99_P011429	TC411796	NO
A_99_P425667	1Hv_NTa	A_99_P425667_1	CUST_11611_PI390587928		CUST_11611_PI390587928_4	U35_17416	A_99_P425667	TC385267	1	0	A_99_P011429	TC411796	NO
A_99_P004566	1Hv_NTa	A_99_P004566_1	CUST_11612_PI390587928		CUST_11612_PI390587928_1	U35_17415	A_99_P004566	TC385469	1	1	A_99_P004566	TC385469	YES
A_99_P217411	1Hv_NTa	A_99_P217411_1	CUST_11612_PI390587928		CUST_11612_PI390587928_2	U35_17415	A_99_P217411	TC385469	1	1	A_99_P004566	TC385469	YES
A_99_P403142	1Hv_NTa	A_99_P403142_1	CUST_11612_PI390587928		CUST_11612_PI390587928_3	U35_17415	A_99_P403142	TC406137	1	0	A_99_P004566	TC385469	NO
A_99_P624287	1Hv_NTa	A_99_P624287_1	CUST_11612_PI390587928		CUST_11612_PI390587928_4	U35_17415	A_99_P624287	TC392497	1	0	A_99_P004566	TC385469	NO
A_99_P005701	1Hv_NTa	A_99_P005701_1	CUST_11627_PI390587928		CUST_11627_PI390587928_1	U35_17408	A_99_P005701	TC370233	1	0
A_99_P262146	1Hv_NTa	A_99_P262146_1	CUST_11627_PI390587928		CUST_11627_PI390587928_2	U35_17408	A_99_P262146	TC388039	1	1
A_99_P262156	1Hv_NTa	A_99_P262156_1	CUST_11627_PI390587928		CUST_11627_PI390587928_3	U35_17408	A_99_P262156	TC437839	1	0
A_99_P262161	1Hv_NTa	A_99_P262161_1	CUST_11627_PI390587928		CUST_11627_PI390587928_4	U35_17408	A_99_P262161	TC370233	1	0
A_99_P408177	1Hv_NTa	A_99_P408177_1	CUST_11627_PI390587928		CUST_11627_PI390587928_5	U35_17408	A_99_P408177	TC370233	1	0
A_99_P415092	1Hv_NTa	A_99_P415092_1	CUST_11627_PI390587928		CUST_11627_PI390587928_6	U35_17408	A_99_P415092	TC376601	1	0
A_99_P423897	1Hv_NTa	A_99_P423897_1	CUST_11627_PI390587928		CUST_11627_PI390587928_7	U35_17408	A_99_P423897	TC383568	1	0
A_99_P555822	1Hv_NTa	A_99_P555822_1	CUST_11627_PI390587928		CUST_11627_PI390587928_8	U35_17408	A_99_P555822	TC370233	1	0
A_99_P227976	1Hv_NTa	A_99_P227976_1	CUST_1163_PI390587928		CUST_1163_PI390587928_1	U35_21139	A_99_P227976	TC455016	1	0
A_99_P492107	1Hv_NTa	A_99_P492107_1	CUST_1163_PI390587928		CUST_1163_PI390587928_2	U35_21139	A_99_P492107	TC428243	1	0
A_99_P097560	1Hv_NTa	A_99_P097560_1	CUST_11630_PI390587928		CUST_11630_PI390587928_1	U35_17405	A_99_P097560	TC400857	1	0	A_99_P479567	TC421890	NO
A_99_P479567	1Hv_NTa	A_99_P479567_1	CUST_11630_PI390587928		CUST_11630_PI390587928_2	U35_17405	A_99_P479567	TC421890	1	1	A_99_P479567	TC421890	YES
A_99_P104880	1Hv_NTa	A_99_P104880_1	CUST_11635_PI390587928		CUST_11635_PI390587928_1	U35_2635	A_99_P104880	TC403174	1	1
A_99_P345441	1Hv_NTa	A_99_P345441_1	CUST_11635_PI390587928		CUST_11635_PI390587928_2	U35_2635	A_99_P345441	TC398369	1	0
A_99_P254316	1Hv_NTa	A_99_P254316_1	CUST_11638_PI390587928		CUST_11638_PI390587928_1	U35_2632	A_99_P254316	TC432436	1	0
A_99_P254326	1Hv_NTa	A_99_P254326_1	CUST_11638_PI390587928		CUST_11638_PI390587928_2	U35_2632	A_99_P254326	TC384401	1	0
A_99_P254336	1Hv_NTa	A_99_P254336_1	CUST_11638_PI390587928		CUST_11638_PI390587928_3	U35_2632	A_99_P254336	TC370762	1	1
A_99_P070525	1Hv_NTa	A_99_P070525_1	CUST_11640_PI390587928		CUST_11640_PI390587928_1	U35_2630	A_99_P070525	CD491202	1	0
A_99_P305631	1Hv_NTa	A_99_P305631_1	CUST_11640_PI390587928		CUST_11640_PI390587928_2	U35_2630	A_99_P305631	TC376052	1	1
A_99_P414452	1Hv_NTa	A_99_P414452_1	CUST_11640_PI390587928		CUST_11640_PI390587928_3	U35_2630	A_99_P414452	TC376052	1	1
A_99_P347841	1Hv_NTa	A_99_P347841_1	CUST_11641_PI390587928		CUST_11641_PI390587928_1	U35_2629	A_99_P347841	TC425045	1	0
A_99_P456102	1Hv_NTa	A_99_P456102_1	CUST_11641_PI390587928		CUST_11641_PI390587928_2	U35_2629	A_99_P456102	TC407836	1	0
A_99_P481997	1Hv_NTa	A_99_P481997_1	CUST_11641_PI390587928		CUST_11641_PI390587928_3	U35_2629	A_99_P481997	TC423184	1	1
A_99_P273201	1Hv_NTa	A_99_P273201_1	CUST_11642_PI390587928		CUST_11642_PI390587928_1	U35_2628	A_99_P273201	TC429381	1	0
A_99_P273206	1Hv_NTa	A_99_P273206_1	CUST_11642_PI390587928		CUST_11642_PI390587928_2	U35_2628	A_99_P273206	TC429381	1	0
A_99_P442532	1Hv_NTa	A_99_P442532_1	CUST_11642_PI390587928		CUST_11642_PI390587928_3	U35_2628	A_99_P442532	TC398311	1	0
A_99_P495112	1Hv_NTa	A_99_P495112_1	CUST_11642_PI390587928		CUST_11642_PI390587928_4	U35_2628	A_99_P495112	TC429541	1	0
A_99_P016369	1Hv_NTa	A_99_P016369_1	CUST_11644_PI390587928		CUST_11644_PI390587928_1	U35_2626	A_99_P016369	TC387824	1	0
A_99_P263541	1Hv_NTa	A_99_P263541_1	CUST_11644_PI390587928		CUST_11644_PI390587928_2	U35_2626	A_99_P263541	TC372005	1	0
A_99_P263546	1Hv_NTa	A_99_P263546_1	CUST_11644_PI390587928		CUST_11644_PI390587928_3	U35_2626	A_99_P263546	TC387824	1	0
A_99_P259076	1Hv_NTa	A_99_P259076_1	CUST_11647_PI390587928		CUST_11647_PI390587928_1	U35_2623	A_99_P259076	TC452182	1	0	A_99_P259091	TC387510	NO
A_99_P259081	1Hv_NTa	A_99_P259081_1	CUST_11647_PI390587928		CUST_11647_PI390587928_2	U35_2623	A_99_P259081	TC373392	1	0	A_99_P259091	TC387510	NO
A_99_P259091	1Hv_NTa	A_99_P259091_1	CUST_11647_PI390587928		CUST_11647_PI390587928_3	U35_2623	A_99_P259091	TC387510	1	1	A_99_P259091	TC387510	YES
A_99_P472727	1Hv_NTa	A_99_P472727_1	CUST_11647_PI390587928		CUST_11647_PI390587928_4	U35_2623	A_99_P472727	TC418174	1	0	A_99_P259091	TC387510	NO
A_99_P103150	1Hv_NTa	A_99_P103150_1	CUST_11649_PI390587928		CUST_11649_PI390587928_1	U35_2621	A_99_P103150	TC369366	1	1	A_99_P103150	TC369366	YES
A_99_P309626	1Hv_NTa	A_99_P309626_1	CUST_11649_PI390587928		CUST_11649_PI390587928_2	U35_2621	A_99_P309626	TC435153	1	0	A_99_P103150	TC369366	NO
A_99_P521162	1Hv_NTa	A_99_P521162_1	CUST_11649_PI390587928		CUST_11649_PI390587928_3	U35_2621	A_99_P521162	TC437778	1	0	A_99_P103150	TC369366	NO
A_99_P099255	1Hv_NTa	A_99_P099255_1	CUST_11650_PI390587928		CUST_11650_PI390587928_1	U35_2620	A_99_P099255	DR737612	1	0
A_99_P265581	1Hv_NTa	A_99_P265581_1	CUST_11650_PI390587928		CUST_11650_PI390587928_2	U35_2620	A_99_P265581	TC426804	1	0
A_99_P482037	1Hv_NTa	A_99_P482037_1	CUST_11650_PI390587928		CUST_11650_PI390587928_3	U35_2620	A_99_P482037	TC423208	1	1
A_99_P489297	1Hv_NTa	A_99_P489297_1	CUST_11650_PI390587928		CUST_11650_PI390587928_4	U35_2620	A_99_P489297	TC426804	1	0
A_99_P249801	1Hv_NTa	A_99_P249801_1	CUST_11654_PI390587928		CUST_11654_PI390587928_1	U35_2616	A_99_P249801	TC389767	1	0
A_99_P573237	1Hv_NTa	A_99_P573237_1	CUST_11654_PI390587928		CUST_11654_PI390587928_2	U35_2616	A_99_P573237	TC389767	1	0
A_99_P234351	1Hv_NTa	A_99_P234351_1	CUST_11660_PI390587928		CUST_11660_PI390587928_2	U35_2610	A_99_P234351	TC375828	1	1	A_99_P234346	TC375828	YES
A_99_P293066	1Hv_NTa	A_99_P293066_1	CUST_11661_PI390587928		CUST_11661_PI390587928_1	U35_2609	A_99_P293066	TC416806	1	1
A_99_P379017	1Hv_NTa	A_99_P379017_1	CUST_11661_PI390587928		CUST_11661_PI390587928_2	U35_2609	A_99_P379017	TC428414	1	0
A_99_P391362	1Hv_NTa	A_99_P391362_1	CUST_11661_PI390587928		CUST_11661_PI390587928_3	U35_2609	A_99_P391362	TC428414	1	0
A_99_P158417	1Hv_NTa	A_99_P158417_1	CUST_11662_PI390587928		CUST_11662_PI390587928_1	U35_2608	A_99_P158417	TC370289	1	0
A_99_P245831	1Hv_NTa	A_99_P245831_1	CUST_11662_PI390587928		CUST_11662_PI390587928_2	U35_2608	A_99_P245831	TC456200	1	0
A_99_P389657	1Hv_NTa	A_99_P389657_1	CUST_11662_PI390587928		CUST_11662_PI390587928_3	U35_2608	A_99_P389657	TC457080	1	0
A_99_P504482	1Hv_NTa	A_99_P504482_1	CUST_11662_PI390587928		CUST_11662_PI390587928_4	U35_2608	A_99_P504482	TC433680	1	0
A_99_P163802	1Hv_NTa	A_99_P163802_1	CUST_11665_PI390587928		CUST_11665_PI390587928_1	U35_2604	A_99_P163802	TC429989	1	0	A_99_P377402	TC389157	NO
A_99_P377402	1Hv_NTa	A_99_P377402_1	CUST_11665_PI390587928		CUST_11665_PI390587928_2	U35_2604	A_99_P377402	TC389157	1	1	A_99_P377402	TC389157	YES
A_99_P428707	1Hv_NTa	A_99_P428707_1	CUST_11665_PI390587928		CUST_11665_PI390587928_3	U35_2604	A_99_P428707	TC387418	1	0	A_99_P377402	TC389157	NO
A_99_P499332	1Hv_NTa	A_99_P499332_1	CUST_11665_PI390587928		CUST_11665_PI390587928_4	U35_2604	A_99_P499332	TC431451	1	0	A_99_P377402	TC389157	NO
A_99_P013114	1Hv_NTa	A_99_P013114_1	CUST_11666_PI390587928		CUST_11666_PI390587928_2	U35_2603	A_99_P013114	TC377072	1	0
A_99_P475452	1Hv_NTa	A_99_P475452_1	CUST_11666_PI390587928		CUST_11666_PI390587928_3	U35_2603	A_99_P475452	TC419661	1	0
A_99_P024774	1Hv_NTa	A_99_P024774_1	CUST_11667_PI390587928		CUST_11667_PI390587928_1	U35_2602	A_99_P024774	TC374899	1	1
A_99_P170119	1Hv_NTa	A_99_P170119_1	CUST_11667_PI390587928		CUST_11667_PI390587928_2	U35_2602	A_99_P170119	TC424399	1	0
A_99_P268936	1Hv_NTa	A_99_P268936_1	CUST_11667_PI390587928		CUST_11667_PI390587928_3	U35_2602	A_99_P268936	TC424399	1	0
A_99_P246226	1Hv_NTa	A_99_P246226_1	CUST_11668_PI390587928		CUST_11668_PI390587928_1	U35_2601	A_99_P246226	TC374344	1	1	A_99_P246226	TC374344	YES
A_99_P246231	1Hv_NTa	A_99_P246231_1	CUST_11668_PI390587928		CUST_11668_PI390587928_2	U35_2601	A_99_P246231	TC385240	1	0	A_99_P246226	TC374344	NO
A_99_P412362	1Hv_NTa	A_99_P412362_1	CUST_11668_PI390587928		CUST_11668_PI390587928_3	U35_2601	A_99_P412362	TC374344	1	1	A_99_P246226	TC374344	YES
A_99_P425637	1Hv_NTa	A_99_P425637_1	CUST_11668_PI390587928		CUST_11668_PI390587928_4	U35_2601	A_99_P425637	TC385240	1	0	A_99_P246226	TC374344	NO
A_99_P345686	1Hv_NTa	A_99_P345686_1	CUST_1167_PI390587928		CUST_1167_PI390587928_1	U35_21135	A_99_P345686	TC386524	1	0
A_99_P391082	1Hv_NTa	A_99_P391082_1	CUST_1167_PI390587928		CUST_1167_PI390587928_2	U35_21135	A_99_P391082	TC435200	1	1
A_99_P317026	1Hv_NTa	A_99_P317026_1	CUST_1170_PI390587928		CUST_1170_PI390587928_2	U35_21132	A_99_P317026	TC376194	1	0	A_99_P317021	TC458729	NO
A_99_P280141	1Hv_NTa	A_99_P280141_1	CUST_11736_PI390587928		CUST_11736_PI390587928_1	U35_17397	A_99_P280141	TC423568	1	0
A_99_P280146	1Hv_NTa	A_99_P280146_1	CUST_11736_PI390587928		CUST_11736_PI390587928_2	U35_17397	A_99_P280146	TC396280	1	1
A_99_P134770	1Hv_NTa	A_99_P134770_1	CUST_11737_PI390587928		CUST_11737_PI390587928_1	U35_4318	A_99_P134770	TC428137	1	0
A_99_P491872	1Hv_NTa	A_99_P491872_1	CUST_11737_PI390587928		CUST_11737_PI390587928_2	U35_4318	A_99_P491872	TC428137	1	0
A_99_P017924	1Hv_NTa	A_99_P017924_1	CUST_11741_PI390587928		CUST_11741_PI390587928_1	U35_4314	A_99_P017924	TC372904	1	0
A_99_P283401	1Hv_NTa	A_99_P283401_1	CUST_11741_PI390587928		CUST_11741_PI390587928_2	U35_4314	A_99_P283401	TC390489	1	1
A_99_P283406	1Hv_NTa	A_99_P283406_1	CUST_11741_PI390587928		CUST_11741_PI390587928_3	U35_4314	A_99_P283406	TC392661	1	0
A_99_P060893	1Hv_NTa	A_99_P060893_1	CUST_11742_PI390587928		CUST_11742_PI390587928_1	U35_4313	A_99_P060893	CV770627	1	1
A_99_P473887	1Hv_NTa	A_99_P473887_1	CUST_11742_PI390587928		CUST_11742_PI390587928_2	U35_4313	A_99_P473887	TC418801	1	0
A_99_P068770	1Hv_NTa	A_99_P068770_1	CUST_11749_PI390587928		CUST_11749_PI390587928_1	U35_4306	A_99_P068770	CD490763	1	0
A_99_P132120	1Hv_NTa	A_99_P132120_1	CUST_11749_PI390587928		CUST_11749_PI390587928_2	U35_4306	A_99_P132120	TC384448	1	1
A_99_P317836	1Hv_NTa	A_99_P317836_1	CUST_11749_PI390587928		CUST_11749_PI390587928_3	U35_4306	A_99_P317836	TC384448	1	1
A_99_P076280	1Hv_NTa	A_99_P076280_1	CUST_11755_PI390587928		CUST_11755_PI390587928_1	U35_4300	A_99_P076280	TC369857	1	1	A_99_P076280	TC369857	YES
A_99_P427487	1Hv_NTa	A_99_P427487_1	CUST_11755_PI390587928		CUST_11755_PI390587928_2	U35_4300	A_99_P427487	TC386571	1	0	A_99_P076280	TC369857	NO
A_99_P166449	1Hv_NTa	A_99_P166449_1	CUST_11786_PI390587928		CUST_11786_PI390587928_1	U35_19098	A_99_P166449	TC399725	1	0
A_99_P303926	1Hv_NTa	A_99_P303926_1	CUST_11786_PI390587928		CUST_11786_PI390587928_2	U35_19098	A_99_P303926	TC416126	1	1
A_99_P141363	1Hv_NTa	A_99_P141363_1	CUST_1179_PI390587928		CUST_1179_PI390587928_1	U35_21128	A_99_P141363	TC437953	1	1	A_99_P141363	TC437953	YES
A_99_P343726	1Hv_NTa	A_99_P343726_1	CUST_1179_PI390587928		CUST_1179_PI390587928_2	U35_21128	A_99_P343726	TC397359	1	0	A_99_P141363	TC437953	NO
A_99_P001896	1Hv_NTa	A_99_P001896_1	CUST_11790_PI390587928		CUST_11790_PI390587928_1	U35_19095	A_99_P001896	TC372684	1	1
A_99_P300801	1Hv_NTa	A_99_P300801_1	CUST_11790_PI390587928		CUST_11790_PI390587928_2	U35_19095	A_99_P300801	TC372684	1	1
A_99_P347321	1Hv_NTa	A_99_P347321_1	CUST_11790_PI390587928		CUST_11790_PI390587928_3	U35_19095	A_99_P347321	TC426084	1	0
A_99_P569592	1Hv_NTa	A_99_P569592_1	CUST_11790_PI390587928		CUST_11790_PI390587928_4	U35_19095	A_99_P569592	TC459630	1	0
A_99_P290861	1Hv_NTa	A_99_P290861_1	CUST_11793_PI390587928		CUST_11793_PI390587928_1	U35_19093	A_99_P290861	TC423870	1	1
A_99_P290866	1Hv_NTa	A_99_P290866_1	CUST_11793_PI390587928		CUST_11793_PI390587928_2	U35_19093	A_99_P290866	TC390956	1	0
A_99_P269071	1Hv_NTa	A_99_P269071_1	CUST_11794_PI390587928		CUST_11794_PI390587928_1	U35_19092	A_99_P269071	TC458664	1	0
A_99_P269076	1Hv_NTa	A_99_P269076_1	CUST_11794_PI390587928		CUST_11794_PI390587928_2	U35_19092	A_99_P269076	CA671367	1	0
A_99_P269091	1Hv_NTa	A_99_P269091_1	CUST_11794_PI390587928		CUST_11794_PI390587928_3	U35_19092	A_99_P269091	TC458664	1	0
A_99_P328456	1Hv_NTa	A_99_P328456_1	CUST_11795_PI390587928		CUST_11795_PI390587928_1	U35_19091	A_99_P328456	TC390327	1	1
A_99_P390277	1Hv_NTa	A_99_P390277_1	CUST_11795_PI390587928		CUST_11795_PI390587928_2	U35_19091	A_99_P390277	TC441560	1	0
A_99_P547662	1Hv_NTa	A_99_P547662_1	CUST_11795_PI390587928		CUST_11795_PI390587928_3	U35_19091	A_99_P547662	TC451409	1	0
A_99_P329186	1Hv_NTa	A_99_P329186_1	CUST_11805_PI390587928		CUST_11805_PI390587928_1	U35_19088	A_99_P329186	TC382518	1	1
A_99_P473602	1Hv_NTa	A_99_P473602_1	CUST_11805_PI390587928		CUST_11805_PI390587928_2	U35_19088	A_99_P473602	TC418644	1	0
A_99_P497487	1Hv_NTa	A_99_P497487_1	CUST_11805_PI390587928		CUST_11805_PI390587928_3	U35_19088	A_99_P497487	TC430590	1	0
A_99_P531167	1Hv_NTa	A_99_P531167_1	CUST_11805_PI390587928		CUST_11805_PI390587928_4	U35_19088	A_99_P531167	TC421143	1	0
A_99_P102420	1Hv_NTa	A_99_P102420_1	CUST_11809_PI390587928		CUST_11809_PI390587928_1	U35_19085	A_99_P102420	TC391669	1	1
A_99_P317621	1Hv_NTa	A_99_P317621_1	CUST_11809_PI390587928		CUST_11809_PI390587928_2	U35_19085	A_99_P317621	TC391669	1	1
A_99_P293141	1Hv_NTa	A_99_P293141_1	CUST_11814_PI390587928		CUST_11814_PI390587928_1	U35_19081	A_99_P293141	TC439000	1	1
A_99_P516497	1Hv_NTa	A_99_P516497_1	CUST_11814_PI390587928		CUST_11814_PI390587928_2	U35_19081	A_99_P516497	TC439000	1	1
A_99_P106600	1Hv_NTa	A_99_P106600_1	CUST_11819_PI390587928		CUST_11819_PI390587928_1	U35_21398	A_99_P106600	TC384766	1	1	A_99_P106600	TC384766	YES
A_99_P322946	1Hv_NTa	A_99_P322946_1	CUST_11819_PI390587928		CUST_11819_PI390587928_2	U35_21398	A_99_P322946	TC384766	1	1	A_99_P106600	TC384766	YES
A_99_P426997	1Hv_NTa	A_99_P426997_1	CUST_11819_PI390587928		CUST_11819_PI390587928_3	U35_21398	A_99_P426997	TC386124	1	0	A_99_P106600	TC384766	NO
A_99_P000321	1Hv_NTa	A_99_P000321_1	CUST_11823_PI390587928		CUST_11823_PI390587928_1	U35_21394	A_99_P000321	TC387802	1	0	A_99_P005036	TC456621	NO
A_99_P000326	1Hv_NTa	A_99_P000326_1	CUST_11823_PI390587928		CUST_11823_PI390587928_2	U35_21394	A_99_P000326	NP234488	1	0	A_99_P005036	TC456621	NO
A_99_P005036	1Hv_NTa	A_99_P005036_1	CUST_11823_PI390587928		CUST_11823_PI390587928_3	U35_21394	A_99_P005036	TC456621	1	0	A_99_P005036	TC456621	YES
A_99_P167824	1Hv_NTa	A_99_P167824_1	CUST_11823_PI390587928		CUST_11823_PI390587928_4	U35_21394	A_99_P167824	TC456621	1	0	A_99_P005036	TC456621	YES
A_99_P148557	1Hv_NTa	A_99_P148557_1	CUST_11825_PI390587928		CUST_11825_PI390587928_1	U35_21392	A_99_P148557	TC453401	1	1
A_99_P552822	1Hv_NTa	A_99_P552822_1	CUST_11825_PI390587928		CUST_11825_PI390587928_2	U35_21392	A_99_P552822	TC453401	1	1
A_99_P300251	1Hv_NTa	A_99_P300251_1	CUST_11826_PI390587928		CUST_11826_PI390587928_1	U35_21391	A_99_P300251	TC388587	1	1
A_99_P300256	1Hv_NTa	A_99_P300256_1	CUST_11826_PI390587928		CUST_11826_PI390587928_2	U35_21391	A_99_P300256	TC388587	1	1
A_99_P064675	1Hv_NTa	A_99_P064675_1	CUST_1183_PI390587928		CUST_1183_PI390587928_1	U35_21123	A_99_P064675	TC411241	1	0
A_99_P158897	1Hv_NTa	A_99_P158897_1	CUST_1183_PI390587928		CUST_1183_PI390587928_2	U35_21123	A_99_P158897	CJ817162	1	0
A_99_P426982	1Hv_NTa	A_99_P426982_1	CUST_1183_PI390587928		CUST_1183_PI390587928_3	U35_21123	A_99_P426982	TC386114	1	0
A_99_P013219	1Hv_NTa	A_99_P013219_1	CUST_11833_PI390587928		CUST_11833_PI390587928_1	U35_19079	A_99_P013219	CV760645	1	0
A_99_P308271	1Hv_NTa	A_99_P308271_1	CUST_11833_PI390587928		CUST_11833_PI390587928_2	U35_19079	A_99_P308271	TC380084	1	0
A_99_P265176	1Hv_NTa	A_99_P265176_1	CUST_11838_PI390587928		CUST_11838_PI390587928_1	U35_19076	A_99_P265176	TC422567	1	0
A_99_P425127	1Hv_NTa	A_99_P425127_1	CUST_11838_PI390587928		CUST_11838_PI390587928_2	U35_19076	A_99_P425127	TC384818	1	0
A_99_P559522	1Hv_NTa	A_99_P559522_1	CUST_11838_PI390587928		CUST_11838_PI390587928_3	U35_19076	A_99_P559522	TC455748	1	0
A_99_P289656	1Hv_NTa	A_99_P289656_1	CUST_11839_PI390587928		CUST_11839_PI390587928_1	U35_19075	A_99_P289656	TC381164	1	1
A_99_P289661	1Hv_NTa	A_99_P289661_1	CUST_11839_PI390587928		CUST_11839_PI390587928_2	U35_19075	A_99_P289661	TC404039	1	0
A_99_P416072	1Hv_NTa	A_99_P416072_1	CUST_11839_PI390587928		CUST_11839_PI390587928_3	U35_19075	A_99_P416072	TC377340	1	0
A_99_P030989	1Hv_NTa	A_99_P030989_1	CUST_11840_PI390587928		CUST_11840_PI390587928_1	U35_33368	A_99_P030989	TC435692	1	1
A_99_P325031	1Hv_NTa	A_99_P325031_1	CUST_11840_PI390587928		CUST_11840_PI390587928_2	U35_33368	A_99_P325031	TC398617	1	0
A_99_P026449	1Hv_NTa	A_99_P026449_1	CUST_1186_PI390587928		CUST_1186_PI390587928_2	U35_21119	A_99_P026449	TC376691	1	1	A_99_P278316	TC378364	NO
A_99_P019969	1Hv_NTa	A_99_P019969_1	CUST_11860_PI390587928		CUST_11860_PI390587928_1	U35_48850	A_99_P019969	TC456954	1	1
A_99_P562397	1Hv_NTa	A_99_P562397_1	CUST_11860_PI390587928		CUST_11860_PI390587928_2	U35_48850	A_99_P562397	TC456954	1	1
A_99_P339226	1Hv_NTa	A_99_P339226_1	CUST_1187_PI390587928		CUST_1187_PI390587928_1	U35_21118	A_99_P339226	TC412829	1	0
A_99_P352381	1Hv_NTa	A_99_P352381_1	CUST_1187_PI390587928		CUST_1187_PI390587928_2	U35_21118	A_99_P352381	TC415417	1	1
A_99_P258041	1Hv_NTa	A_99_P258041_1	CUST_1188_PI390587928		CUST_1188_PI390587928_1	U35_21117	A_99_P258041	TC379757	1	0
A_99_P258046	1Hv_NTa	A_99_P258046_1	CUST_1188_PI390587928		CUST_1188_PI390587928_2	U35_21117	A_99_P258046	TC371092	1	0
A_99_P258051	1Hv_NTa	A_99_P258051_1	CUST_1188_PI390587928		CUST_1188_PI390587928_3	U35_21117	A_99_P258051	CK196265	1	0
A_99_P525542	1Hv_NTa	A_99_P525542_1	CUST_1188_PI390587928		CUST_1188_PI390587928_4	U35_21117	A_99_P525542	TC441010	1	0
A_99_P065150	1Hv_NTa	A_99_P065150_1	CUST_1191_PI390587928		CUST_1191_PI390587928_1	U35_21113	A_99_P065150	TC380664	1	0
A_99_P505057	1Hv_NTa	A_99_P505057_1	CUST_1191_PI390587928		CUST_1191_PI390587928_2	U35_21113	A_99_P505057	TC440468	1	0
A_99_P529522	1Hv_NTa	A_99_P529522_1	CUST_1191_PI390587928		CUST_1191_PI390587928_3	U35_21113	A_99_P529522	TC444366	1	0
A_99_P485097	1Hv_NTa	A_99_P485097_1	CUST_11939_PI390587928		CUST_11939_PI390587928_1	U35_12890	A_99_P485097	TC424773	1	0	A_99_P485097	TC424773	YES
A_99_P556937	1Hv_NTa	A_99_P556937_1	CUST_11939_PI390587928		CUST_11939_PI390587928_2	U35_12890	A_99_P556937	TC454920	1	1	A_99_P485097	TC424773	NO
A_99_P089980	1Hv_NTa	A_99_P089980_1	CUST_11951_PI390587928		CUST_11951_PI390587928_1	U35_24864	A_99_P089980	TC369509	1	1	A_99_P089980	TC369509	YES
A_99_P306911	1Hv_NTa	A_99_P306911_1	CUST_11951_PI390587928		CUST_11951_PI390587928_2	U35_24864	A_99_P306911	TC369509	1	1	A_99_P089980	TC369509	YES
A_99_P566162	1Hv_NTa	A_99_P566162_1	CUST_11962_PI390587928		CUST_11962_PI390587928_2	U35_12886	A_99_P566162	TC440653	1	1	A_99_P328131	TC440653	YES
A_99_P095210	1Hv_NTa	A_99_P095210_1	CUST_11966_PI390587928		CUST_11966_PI390587928_1	U35_12884	A_99_P095210	TC422367	1	1
A_99_P332911	1Hv_NTa	A_99_P332911_1	CUST_11966_PI390587928		CUST_11966_PI390587928_2	U35_12884	A_99_P332911	TC422367	1	1
A_99_P154137	1Hv_NTa	A_99_P154137_1	CUST_11976_PI390587928		CUST_11976_PI390587928_1	U35_36837	A_99_P154137	TC374703	1	1
A_99_P412752	1Hv_NTa	A_99_P412752_1	CUST_11976_PI390587928		CUST_11976_PI390587928_2	U35_36837	A_99_P412752	TC374703	1	1
A_99_P088095	1Hv_NTa	A_99_P088095_1	CUST_11978_PI390587928		CUST_11978_PI390587928_1	U35_36835	A_99_P088095	TC387548	1	1
A_99_P313431	1Hv_NTa	A_99_P313431_1	CUST_11978_PI390587928		CUST_11978_PI390587928_2	U35_36835	A_99_P313431	TC393489	1	0
A_99_P043955	1Hv_NTa	A_99_P043955_1	CUST_11997_PI390587928		CUST_11997_PI390587928_1	U35_12876	A_99_P043955	TC450211	1	0
A_99_P438542	1Hv_NTa	A_99_P438542_1	CUST_11997_PI390587928		CUST_11997_PI390587928_2	U35_12876	A_99_P438542	TC456622	1	1
A_99_P089140	1Hv_NTa	A_99_P089140_1	CUST_12015_PI390587928		CUST_12015_PI390587928_1	U35_12336	A_99_P089140	TC413609	1	0
A_99_P335006	1Hv_NTa	A_99_P335006_1	CUST_12015_PI390587928		CUST_12015_PI390587928_2	U35_12336	A_99_P335006	TC381373	1	0
A_99_P254401	1Hv_NTa	A_99_P254401_1	CUST_12021_PI390587928		CUST_12021_PI390587928_1	U35_24307	A_99_P254401	BQ744457	1	0	A_99_P544142	TC412809	NO
A_99_P544142	1Hv_NTa	A_99_P544142_1	CUST_12021_PI390587928		CUST_12021_PI390587928_2	U35_24307	A_99_P544142	TC412809	1	1	A_99_P544142	TC412809	YES
A_99_P082635	1Hv_NTa	A_99_P082635_1	CUST_12036_PI390587928		CUST_12036_PI390587928_1	U35_12319	A_99_P082635	TC407531	1	0
A_99_P298971	1Hv_NTa	A_99_P298971_1	CUST_12036_PI390587928		CUST_12036_PI390587928_2	U35_12319	A_99_P298971	TC386903	1	0
A_99_P298976	1Hv_NTa	A_99_P298976_1	CUST_12036_PI390587928		CUST_12036_PI390587928_3	U35_12319	A_99_P298976	TC407531	1	0
A_99_P298981	1Hv_NTa	A_99_P298981_1	CUST_12036_PI390587928		CUST_12036_PI390587928_4	U35_12319	A_99_P298981	TC374422	1	1
A_99_P330871	1Hv_NTa	A_99_P330871_1	CUST_12052_PI390587928		CUST_12052_PI390587928_2	U35_12302	A_99_P330871	TC394616	1	1
A_99_P186787	1Hv_NTa	A_99_P186787_1	CUST_12059_PI390587928		CUST_12059_PI390587928_1	U35_7295	A_99_P186787	CD911928	1	0
A_99_P375457	1Hv_NTa	A_99_P375457_1	CUST_12059_PI390587928		CUST_12059_PI390587928_2	U35_7295	A_99_P375457	TC458819	1	1
A_99_P480287	1Hv_NTa	A_99_P480287_1	CUST_12059_PI390587928		CUST_12059_PI390587928_3	U35_7295	A_99_P480287	TC422276	1	0
A_99_P088610	1Hv_NTa	A_99_P088610_1	CUST_12060_PI390587928		CUST_12060_PI390587928_1	U35_7294	A_99_P088610	TC371647	1	1
A_99_P317861	1Hv_NTa	A_99_P317861_1	CUST_12060_PI390587928		CUST_12060_PI390587928_2	U35_7294	A_99_P317861	TC371647	1	1
A_99_P010874	1Hv_NTa	A_99_P010874_1	CUST_12065_PI390587928		CUST_12065_PI390587928_1	U35_7289	A_99_P010874	TC400893	1	1	A_99_P010874	TC400893	YES
A_99_P143718	1Hv_NTa	A_99_P143718_1	CUST_12065_PI390587928		CUST_12065_PI390587928_2	U35_7289	A_99_P143718	TC404246	1	0	A_99_P010874	TC400893	NO
A_99_P513802	1Hv_NTa	A_99_P513802_1	CUST_12065_PI390587928		CUST_12065_PI390587928_3	U35_7289	A_99_P513802	TC437766	1	0	A_99_P010874	TC400893	NO
A_99_P372227	1Hv_NTa	A_99_P372227_1	CUST_12076_PI390587928		CUST_12076_PI390587928_3	U35_7276	A_99_P372227	TC380587	1	1
A_99_P193233	1Hv_NTa	A_99_P193233_1	CUST_12088_PI390587928		CUST_12088_PI390587928_2	U35_7264	A_99_P193233	TC406026	1	1	A_99_P089710	TC406026	YES
A_99_P318161	1Hv_NTa	A_99_P318161_1	CUST_12092_PI390587928		CUST_12092_PI390587928_1	U35_7259	A_99_P318161	TC388650	1	1
A_99_P524602	1Hv_NTa	A_99_P524602_1	CUST_12092_PI390587928		CUST_12092_PI390587928_2	U35_7259	A_99_P524602	TC442338	1	0
A_99_P061353	1Hv_NTa	A_99_P061353_1	CUST_121_PI390587928		CUST_121_PI390587928_1	U35_4806	A_99_P061353	TC404962	1	0
A_99_P451762	1Hv_NTa	A_99_P451762_1	CUST_121_PI390587928		CUST_121_PI390587928_2	U35_4806	A_99_P451762	TC404962	1	0
A_99_P113940	1Hv_NTa	A_99_P113940_1	CUST_12102_PI390587928		CUST_12102_PI390587928_1	U35_7248	A_99_P113940	TC418336	1	0
A_99_P475712	1Hv_NTa	A_99_P475712_1	CUST_12102_PI390587928		CUST_12102_PI390587928_2	U35_7248	A_99_P475712	TC419806	1	1
A_99_P362186	1Hv_NTa	A_99_P362186_1	CUST_12103_PI390587928		CUST_12103_PI390587928_2	U35_7247	A_99_P362186	TC454789	1	1	A_99_P023899	TC454789	YES
A_99_P304551	1Hv_NTa	A_99_P304551_1	CUST_12105_PI390587928		CUST_12105_PI390587928_1	U35_6152	A_99_P304551	TC405381	1	0
A_99_P543042	1Hv_NTa	A_99_P543042_1	CUST_12105_PI390587928		CUST_12105_PI390587928_2	U35_6152	A_99_P543042	TC449659	1	0
A_99_P169539	1Hv_NTa	A_99_P169539_1	CUST_12112_PI390587928		CUST_12112_PI390587928_2	U35_6144	A_99_P169539	TC416014	1	0	A_99_P133870	TC414311	NO
A_99_P469022	1Hv_NTa	A_99_P469022_1	CUST_12112_PI390587928		CUST_12112_PI390587928_3	U35_6144	A_99_P469022	TC416014	1	0	A_99_P133870	TC414311	NO
A_99_P277471	1Hv_NTa	A_99_P277471_1	CUST_12113_PI390587928		CUST_12113_PI390587928_1	U35_6143	A_99_P277471	TC393018	1	0
A_99_P277481	1Hv_NTa	A_99_P277481_1	CUST_12113_PI390587928		CUST_12113_PI390587928_2	U35_6143	A_99_P277481	TC444514	1	0
A_99_P081205	1Hv_NTa	A_99_P081205_1	CUST_12115_PI390587928		CUST_12115_PI390587928_2	U35_6141	A_99_P081205	NP9351886	1	0	A_99_P135605	TC390867	NO
A_99_P287876	1Hv_NTa	A_99_P287876_1	CUST_12119_PI390587928		CUST_12119_PI390587928_1	U35_6137	A_99_P287876	TC374141	1	1
A_99_P414232	1Hv_NTa	A_99_P414232_1	CUST_12119_PI390587928		CUST_12119_PI390587928_2	U35_6137	A_99_P414232	TC389141	1	0
A_99_P318916	1Hv_NTa	A_99_P318916_1	CUST_12137_PI390587928		CUST_12137_PI390587928_1	U35_6119	A_99_P318916	TC452779	1	0
A_99_P477392	1Hv_NTa	A_99_P477392_1	CUST_12137_PI390587928		CUST_12137_PI390587928_2	U35_6119	A_99_P477392	TC420703	1	1
A_99_P297211	1Hv_NTa	A_99_P297211_1	CUST_12139_PI390587928		CUST_12139_PI390587928_1	U35_6117	A_99_P297211	TC445810	1	1
A_99_P495552	1Hv_NTa	A_99_P495552_1	CUST_12139_PI390587928		CUST_12139_PI390587928_2	U35_6117	A_99_P495552	TC429733	1	0
A_99_P124250	1Hv_NTa	A_99_P124250_1	CUST_12146_PI390587928		CUST_12146_PI390587928_1	U35_6108	A_99_P124250	TC447554	1	0	A_99_P005046	TC378721	NO
A_99_P359191	1Hv_NTa	A_99_P359191_1	CUST_12146_PI390587928		CUST_12146_PI390587928_2	U35_6108	A_99_P359191	TC409407	1	1	A_99_P005046	TC378721	NO
A_99_P024074	1Hv_NTa	A_99_P024074_1	CUST_12148_PI390587928		CUST_12148_PI390587928_1	U35_6106	A_99_P024074	TC398656	1	1	A_99_P024074	TC398656	YES
A_99_P140438	1Hv_NTa	A_99_P140438_1	CUST_12148_PI390587928		CUST_12148_PI390587928_2	U35_6106	A_99_P140438	CK212053	1	0	A_99_P024074	TC398656	NO
A_99_P100605	1Hv_NTa	A_99_P100605_1	CUST_12153_PI390587928		CUST_12153_PI390587928_1	U35_6100	A_99_P100605	TC413532	1	1
A_99_P306501	1Hv_NTa	A_99_P306501_1	CUST_12153_PI390587928		CUST_12153_PI390587928_2	U35_6100	A_99_P306501	TC413532	1	1
A_99_P045937	1Hv_NTa	A_99_P045937_1	CUST_1216_PI390587928		CUST_1216_PI390587928_1	U35_16678	A_99_P045937	TC455458	1	1
A_99_P368167	1Hv_NTa	A_99_P368167_1	CUST_1216_PI390587928		CUST_1216_PI390587928_2	U35_16678	A_99_P368167	TC455458	1	1
A_99_P265026	1Hv_NTa	A_99_P265026_1	CUST_1218_PI390587928		CUST_1218_PI390587928_1	U35_16676	A_99_P265026	TC374183	1	1	A_99_P265026	TC374183	YES
A_99_P447362	1Hv_NTa	A_99_P447362_1	CUST_1218_PI390587928		CUST_1218_PI390587928_2	U35_16676	A_99_P447362	TC401837	1	0	A_99_P265026	TC374183	NO
A_99_P008906	1Hv_NTa	A_99_P008906_1	CUST_12204_PI390587928		CUST_12204_PI390587928_1	U35_20935	A_99_P008906	TC396459	1	0	A_99_P576717	TC462035	NO
A_99_P196249	1Hv_NTa	A_99_P196249_1	CUST_12204_PI390587928		CUST_12204_PI390587928_2	U35_20935	A_99_P196249	TC398085	1	1	A_99_P576717	TC462035	NO
A_99_P311936	1Hv_NTa	A_99_P311936_1	CUST_12204_PI390587928		CUST_12204_PI390587928_3	U35_20935	A_99_P311936	TC446099	1	0	A_99_P576717	TC462035	NO
A_99_P442242	1Hv_NTa	A_99_P442242_1	CUST_12204_PI390587928		CUST_12204_PI390587928_4	U35_20935	A_99_P442242	TC398085	1	1	A_99_P576717	TC462035	NO
A_99_P307016	1Hv_NTa	A_99_P307016_1	CUST_12205_PI390587928		CUST_12205_PI390587928_1	U35_20934	A_99_P307016	TC392386	1	1	A_99_P307016	TC392386	YES
A_99_P307021	1Hv_NTa	A_99_P307021_1	CUST_12205_PI390587928		CUST_12205_PI390587928_2	U35_20934	A_99_P307021	TC392386	1	1	A_99_P307016	TC392386	YES
A_99_P073910	1Hv_NTa	A_99_P073910_1	CUST_12209_PI390587928		CUST_12209_PI390587928_1	U35_20930	A_99_P073910	BQ744057	1	0
A_99_P454212	1Hv_NTa	A_99_P454212_1	CUST_12209_PI390587928		CUST_12209_PI390587928_2	U35_20930	A_99_P454212	TC406551	1	1
A_99_P512577	1Hv_NTa	A_99_P512577_1	CUST_12209_PI390587928		CUST_12209_PI390587928_3	U35_20930	A_99_P512577	TC437204	1	0
A_99_P194118	1Hv_NTa	A_99_P194118_1	CUST_12210_PI390587928		CUST_12210_PI390587928_1	U35_18619	A_99_P194118	TC389319	1	0
A_99_P279081	1Hv_NTa	A_99_P279081_1	CUST_12210_PI390587928		CUST_12210_PI390587928_2	U35_18619	A_99_P279081	TC374539	1	1
A_99_P264856	1Hv_NTa	A_99_P264856_1	CUST_12215_PI390587928		CUST_12215_PI390587928_1	U35_18615	A_99_P264856	TC378710	1	1
A_99_P264861	1Hv_NTa	A_99_P264861_1	CUST_12215_PI390587928		CUST_12215_PI390587928_2	U35_18615	A_99_P264861	TC404448	1	0
A_99_P440037	1Hv_NTa	A_99_P440037_1	CUST_12215_PI390587928		CUST_12215_PI390587928_3	U35_18615	A_99_P440037	TC396389	1	0
A_99_P272496	1Hv_NTa	A_99_P272496_1	CUST_12219_PI390587928		CUST_12219_PI390587928_1	U35_18612	A_99_P272496	TC408209	1	0
A_99_P433182	1Hv_NTa	A_99_P433182_1	CUST_12219_PI390587928		CUST_12219_PI390587928_2	U35_18612	A_99_P433182	TC391035	1	1
A_99_P159037	1Hv_NTa	A_99_P159037_1	CUST_1222_PI390587928		CUST_1222_PI390587928_1	U35_16674	A_99_P159037	TC405128	1	0
A_99_P473482	1Hv_NTa	A_99_P473482_1	CUST_1222_PI390587928		CUST_1222_PI390587928_2	U35_16674	A_99_P473482	TC432743	1	0
A_99_P025459	1Hv_NTa	A_99_P025459_1	CUST_12229_PI390587928		CUST_12229_PI390587928_1	U35_20926	A_99_P025459	TC426465	1	0
A_99_P159757	1Hv_NTa	A_99_P159757_1	CUST_12229_PI390587928		CUST_12229_PI390587928_2	U35_20926	A_99_P159757	BF473560	1	0
A_99_P320831	1Hv_NTa	A_99_P320831_1	CUST_12232_PI390587928		CUST_12232_PI390587928_1	U35_20923	A_99_P320831	TC422760	1	1
A_99_P465297	1Hv_NTa	A_99_P465297_1	CUST_12232_PI390587928		CUST_12232_PI390587928_2	U35_20923	A_99_P465297	TC413808	1	0
A_99_P318436	1Hv_NTa	A_99_P318436_1	CUST_12235_PI390587928		CUST_12235_PI390587928_1	U35_20920	A_99_P318436	TC378229	1	1
A_99_P374077	1Hv_NTa	A_99_P374077_1	CUST_12235_PI390587928		CUST_12235_PI390587928_2	U35_20920	A_99_P374077	TC434706	1	0
A_99_P506852	1Hv_NTa	A_99_P506852_1	CUST_12235_PI390587928		CUST_12235_PI390587928_3	U35_20920	A_99_P506852	TC434706	1	0
A_99_P313346	1Hv_NTa	A_99_P313346_1	CUST_12239_PI390587928		CUST_12239_PI390587928_1	U35_18606	A_99_P313346	TC413662	1	0
A_99_P558507	1Hv_NTa	A_99_P558507_1	CUST_12239_PI390587928		CUST_12239_PI390587928_2	U35_18606	A_99_P558507	TC455465	1	1
A_99_P493852	1Hv_NTa	A_99_P493852_1	CUST_1224_PI390587928		CUST_1224_PI390587928_2	U35_16673	A_99_P493852	TC398354	1	0	A_99_P082805	TC379422	NO
A_99_P008436	1Hv_NTa	A_99_P008436_1	CUST_12241_PI390587928		CUST_12241_PI390587928_1	U35_18604	A_99_P008436	TC390132	1	0
A_99_P459697	1Hv_NTa	A_99_P459697_1	CUST_12241_PI390587928		CUST_12241_PI390587928_2	U35_18604	A_99_P459697	TC410338	1	0
A_99_P076195	1Hv_NTa	A_99_P076195_1	CUST_12245_PI390587928		CUST_12245_PI390587928_1	U35_18600	A_99_P076195	TC373396	1	1
A_99_P400277	1Hv_NTa	A_99_P400277_1	CUST_12245_PI390587928		CUST_12245_PI390587928_2	U35_18600	A_99_P400277	TC426615	1	0
A_99_P469667	1Hv_NTa	A_99_P469667_1	CUST_12245_PI390587928		CUST_12245_PI390587928_3	U35_18600	A_99_P469667	TC416362	1	0
A_99_P213631	1Hv_NTa	A_99_P213631_1	CUST_12246_PI390587928		CUST_12246_PI390587928_1	U35_20919	A_99_P213631	TC391256	1	0	A_99_P457002	TC399496	NO
A_99_P445797	1Hv_NTa	A_99_P445797_1	CUST_12246_PI390587928		CUST_12246_PI390587928_2	U35_20919	A_99_P445797	TC408738	1	1	A_99_P457002	TC399496	NO
A_99_P457002	1Hv_NTa	A_99_P457002_1	CUST_12246_PI390587928		CUST_12246_PI390587928_3	U35_20919	A_99_P457002	TC399496	1	0	A_99_P457002	TC399496	YES
A_99_P336616	1Hv_NTa	A_99_P336616_1	CUST_12249_PI390587928		CUST_12249_PI390587928_1	U35_20916	A_99_P336616	TC395906	1	1
A_99_P433582	1Hv_NTa	A_99_P433582_1	CUST_12249_PI390587928		CUST_12249_PI390587928_2	U35_20916	A_99_P433582	TC391384	1	0
A_99_P315331	1Hv_NTa	A_99_P315331_1	CUST_12254_PI390587928		CUST_12254_PI390587928_1	U35_20911	A_99_P315331	TC411649	1	0
A_99_P437227	1Hv_NTa	A_99_P437227_1	CUST_12254_PI390587928		CUST_12254_PI390587928_2	U35_20911	A_99_P437227	TC394333	1	1
A_99_P065325	1Hv_NTa	A_99_P065325_1	CUST_12255_PI390587928		CUST_12255_PI390587928_1	U35_20910	A_99_P065325	TC394065	1	1
A_99_P541132	1Hv_NTa	A_99_P541132_1	CUST_12255_PI390587928		CUST_12255_PI390587928_2	U35_20910	A_99_P541132	TC448897	1	0
A_99_P106325	1Hv_NTa	A_99_P106325_1	CUST_12266_PI390587928		CUST_12266_PI390587928_1	U35_3897	A_99_P106325	CV774107	1	0	A_99_P431797	TC389952	NO
A_99_P341611	1Hv_NTa	A_99_P341611_1	CUST_12266_PI390587928		CUST_12266_PI390587928_2	U35_3897	A_99_P341611	CV774107	1	0	A_99_P431797	TC389952	NO
A_99_P431797	1Hv_NTa	A_99_P431797_1	CUST_12266_PI390587928		CUST_12266_PI390587928_3	U35_3897	A_99_P431797	TC389952	1	1	A_99_P431797	TC389952	YES
A_99_P449027	1Hv_NTa	A_99_P449027_1	CUST_12272_PI390587928		CUST_12272_PI390587928_1	U35_3891	A_99_P449027	TC402999	1	0
A_99_P488992	1Hv_NTa	A_99_P488992_1	CUST_12272_PI390587928		CUST_12272_PI390587928_2	U35_3891	A_99_P488992	TC426664	1	0
A_99_P568867	1Hv_NTa	A_99_P568867_1	CUST_12272_PI390587928		CUST_12272_PI390587928_3	U35_3891	A_99_P568867	TC398462	1	0
A_99_P284591	1Hv_NTa	A_99_P284591_1	CUST_12273_PI390587928		CUST_12273_PI390587928_1	U35_3890	A_99_P284591	TC453002	1	0
A_99_P284596	1Hv_NTa	A_99_P284596_1	CUST_12273_PI390587928		CUST_12273_PI390587928_2	U35_3890	A_99_P284596	TC394890	1	1
A_99_P028514	1Hv_NTa	A_99_P028514_1	CUST_12274_PI390587928		CUST_12274_PI390587928_1	U35_3889	A_99_P028514	TC424701	1	0	A_99_P308396	TC368663	NO
A_99_P173914	1Hv_NTa	A_99_P173914_1	CUST_12274_PI390587928		CUST_12274_PI390587928_2	U35_3889	A_99_P173914	TC397436	1	0	A_99_P308396	TC368663	NO
A_99_P308396	1Hv_NTa	A_99_P308396_1	CUST_12274_PI390587928		CUST_12274_PI390587928_3	U35_3889	A_99_P308396	TC368663	1	1	A_99_P308396	TC368663	YES
A_99_P361456	1Hv_NTa	A_99_P361456_1	CUST_12274_PI390587928		CUST_12274_PI390587928_4	U35_3889	A_99_P361456	TC424701	1	0	A_99_P308396	TC368663	NO
A_99_P026099	1Hv_NTa	A_99_P026099_1	CUST_12277_PI390587928		CUST_12277_PI390587928_1	U35_3885	A_99_P026099	TC457309	1	0
A_99_P210731	1Hv_NTa	A_99_P210731_1	CUST_12277_PI390587928		CUST_12277_PI390587928_2	U35_3885	A_99_P210731	TC437268	1	0
A_99_P034649	1Hv_NTa	A_99_P034649_1	CUST_12279_PI390587928		CUST_12279_PI390587928_1	U35_3883	A_99_P034649	CA485150	1	0
A_99_P275151	1Hv_NTa	A_99_P275151_1	CUST_12279_PI390587928		CUST_12279_PI390587928_2	U35_3883	A_99_P275151	TC376704	1	1
A_99_P129755	1Hv_NTa	A_99_P129755_1	CUST_1228_PI390587928		CUST_1228_PI390587928_1	U35_16671	A_99_P129755	TC405613	1	0
A_99_P268701	1Hv_NTa	A_99_P268701_1	CUST_1228_PI390587928		CUST_1228_PI390587928_2	U35_16671	A_99_P268701	TC405613	1	0
A_99_P268706	1Hv_NTa	A_99_P268706_1	CUST_1228_PI390587928		CUST_1228_PI390587928_3	U35_16671	A_99_P268706	TC405613	1	0
A_99_P019509	1Hv_NTa	A_99_P019509_1	CUST_12280_PI390587928		CUST_12280_PI390587928_1	U35_3882	A_99_P019509	CK210968	1	1
A_99_P464977	1Hv_NTa	A_99_P464977_1	CUST_12280_PI390587928		CUST_12280_PI390587928_2	U35_3882	A_99_P464977	TC413631	1	0
A_99_P286261	1Hv_NTa	A_99_P286261_1	CUST_12282_PI390587928		CUST_12282_PI390587928_1	U35_3880	A_99_P286261	TC388397	1	0
A_99_P441877	1Hv_NTa	A_99_P441877_1	CUST_12282_PI390587928		CUST_12282_PI390587928_2	U35_3880	A_99_P441877	TC397803	1	1
A_99_P023659	1Hv_NTa	A_99_P023659_1	CUST_123_PI390587928		CUST_123_PI390587928_1	U35_4804	A_99_P023659	TC427024	1	1	A_99_P023659	TC427024	YES
A_99_P344931	1Hv_NTa	A_99_P344931_1	CUST_123_PI390587928		CUST_123_PI390587928_2	U35_4804	A_99_P344931	TC404877	1	0	A_99_P023659	TC427024	NO
A_99_P344936	1Hv_NTa	A_99_P344936_1	CUST_123_PI390587928		CUST_123_PI390587928_3	U35_4804	A_99_P344936	TC427024	1	1	A_99_P023659	TC427024	YES
A_99_P452052	1Hv_NTa	A_99_P452052_1	CUST_123_PI390587928		CUST_123_PI390587928_4	U35_4804	A_99_P452052	TC404877	1	0	A_99_P023659	TC427024	NO
A_99_P241966	1Hv_NTa	A_99_P241966_1	CUST_1230_PI390587928		CUST_1230_PI390587928_1	U35_16670	A_99_P241966	TC394067	1	1
A_99_P529692	1Hv_NTa	A_99_P529692_1	CUST_1230_PI390587928		CUST_1230_PI390587928_2	U35_16670	A_99_P529692	TC444409	1	0
A_99_P103330	1Hv_NTa	A_99_P103330_1	CUST_12302_PI390587928		CUST_12302_PI390587928_1	U35_9934	A_99_P103330	TC460382	1	1
A_99_P467152	1Hv_NTa	A_99_P467152_1	CUST_12302_PI390587928		CUST_12302_PI390587928_2	U35_9934	A_99_P467152	TC414896	1	0
A_99_P010514	1Hv_NTa	A_99_P010514_1	CUST_12337_PI390587928		CUST_12337_PI390587928_1	U35_9919	A_99_P010514	TC374994	1	0	A_99_P010514	TC374994	YES
A_99_P284556	1Hv_NTa	A_99_P284556_1	CUST_12337_PI390587928		CUST_12337_PI390587928_2	U35_9919	A_99_P284556	TC424708	1	0	A_99_P010514	TC374994	NO
A_99_P064945	1Hv_NTa	A_99_P064945_1	CUST_12373_PI390587928		CUST_12373_PI390587928_1	U35_47052	A_99_P064945	TC368970	1	1	A_99_P064945	TC368970	YES
A_99_P169114	1Hv_NTa	A_99_P169114_1	CUST_12373_PI390587928		CUST_12373_PI390587928_2	U35_47052	A_99_P169114	TC368756	1	0	A_99_P064945	TC368970	NO
A_99_P294636	1Hv_NTa	A_99_P294636_1	CUST_12390_PI390587928		CUST_12390_PI390587928_2	U35_23096	A_99_P294636	TC416093	1	0	A_99_P159217	TC371354	NO
A_99_P294646	1Hv_NTa	A_99_P294646_1	CUST_12390_PI390587928		CUST_12390_PI390587928_3	U35_23096	A_99_P294646	TC371354	1	1	A_99_P159217	TC371354	YES
A_99_P323666	1Hv_NTa	A_99_P323666_1	CUST_12394_PI390587928		CUST_12394_PI390587928_1	U35_23091	A_99_P323666	TC390579	1	1
A_99_P432652	1Hv_NTa	A_99_P432652_1	CUST_12394_PI390587928		CUST_12394_PI390587928_2	U35_23091	A_99_P432652	TC390579	1	1
A_99_P027544	1Hv_NTa	A_99_P027544_1	CUST_12399_PI390587928		CUST_12399_PI390587928_1	U35_47045	A_99_P027544	TC403454	1	1
A_99_P449652	1Hv_NTa	A_99_P449652_1	CUST_12399_PI390587928		CUST_12399_PI390587928_2	U35_47045	A_99_P449652	TC403454	1	1
A_99_P069860	1Hv_NTa	A_99_P069860_1	CUST_12404_PI390587928		CUST_12404_PI390587928_1	U35_2130	A_99_P069860	TC408809	1	0
A_99_P217756	1Hv_NTa	A_99_P217756_1	CUST_12404_PI390587928		CUST_12404_PI390587928_2	U35_2130	A_99_P217756	TC402939	1	0
A_99_P217791	1Hv_NTa	A_99_P217791_1	CUST_12404_PI390587928		CUST_12404_PI390587928_3	U35_2130	A_99_P217791	TC393910	1	1
A_99_P217851	1Hv_NTa	A_99_P217851_1	CUST_12404_PI390587928		CUST_12404_PI390587928_4	U35_2130	A_99_P217851	TC395188	1	0
A_99_P436342	1Hv_NTa	A_99_P436342_1	CUST_12404_PI390587928		CUST_12404_PI390587928_5	U35_2130	A_99_P436342	TC393590	1	0
A_99_P436762	1Hv_NTa	A_99_P436762_1	CUST_12404_PI390587928		CUST_12404_PI390587928_6	U35_2130	A_99_P436762	TC393910	1	1
A_99_P448937	1Hv_NTa	A_99_P448937_1	CUST_12404_PI390587928		CUST_12404_PI390587928_7	U35_2130	A_99_P448937	TC402939	1	0
A_99_P135120	1Hv_NTa	A_99_P135120_1	CUST_12405_PI390587928		CUST_12405_PI390587928_1	U35_2129	A_99_P135120	TC378854	1	0
A_99_P270796	1Hv_NTa	A_99_P270796_1	CUST_12405_PI390587928		CUST_12405_PI390587928_2	U35_2129	A_99_P270796	TC406240	1	0
A_99_P270801	1Hv_NTa	A_99_P270801_1	CUST_12405_PI390587928		CUST_12405_PI390587928_3	U35_2129	A_99_P270801	TC378854	1	0
A_99_P265616	1Hv_NTa	A_99_P265616_1	CUST_12407_PI390587928		CUST_12407_PI390587928_1	U35_2127	A_99_P265616	TC418978	1	0	A_99_P427982	TC386953	NO
A_99_P265621	1Hv_NTa	A_99_P265621_1	CUST_12407_PI390587928		CUST_12407_PI390587928_2	U35_2127	A_99_P265621	TC452105	1	0	A_99_P427982	TC386953	NO
A_99_P265631	1Hv_NTa	A_99_P265631_1	CUST_12407_PI390587928		CUST_12407_PI390587928_3	U35_2127	A_99_P265631	TC405548	1	0	A_99_P427982	TC386953	NO
A_99_P412107	1Hv_NTa	A_99_P412107_1	CUST_12407_PI390587928		CUST_12407_PI390587928_4	U35_2127	A_99_P412107	TC374111	1	0	A_99_P427982	TC386953	NO
A_99_P427982	1Hv_NTa	A_99_P427982_1	CUST_12407_PI390587928		CUST_12407_PI390587928_5	U35_2127	A_99_P427982	TC386953	1	1	A_99_P427982	TC386953	YES
A_99_P474242	1Hv_NTa	A_99_P474242_1	CUST_12407_PI390587928		CUST_12407_PI390587928_6	U35_2127	A_99_P474242	TC418978	1	0	A_99_P427982	TC386953	NO
A_99_P497032	1Hv_NTa	A_99_P497032_1	CUST_12407_PI390587928		CUST_12407_PI390587928_7	U35_2127	A_99_P497032	TC409950	1	0	A_99_P427982	TC386953	NO
A_99_P094760	1Hv_NTa	A_99_P094760_1	CUST_12409_PI390587928		CUST_12409_PI390587928_1	U35_2125	A_99_P094760	BQ240187	1	0
A_99_P309616	1Hv_NTa	A_99_P309616_1	CUST_12409_PI390587928		CUST_12409_PI390587928_2	U35_2125	A_99_P309616	TC454496	1	0
A_99_P027634	1Hv_NTa	A_99_P027634_1	CUST_12413_PI390587928		CUST_12413_PI390587928_1	U35_2121	A_99_P027634	TC384715	1	0
A_99_P294111	1Hv_NTa	A_99_P294111_1	CUST_12413_PI390587928		CUST_12413_PI390587928_2	U35_2121	A_99_P294111	TC374112	1	0
A_99_P264766	1Hv_NTa	A_99_P264766_1	CUST_12416_PI390587928		CUST_12416_PI390587928_1	U35_2118	A_99_P264766	TC395925	1	0
A_99_P305746	1Hv_NTa	A_99_P305746_1	CUST_12416_PI390587928		CUST_12416_PI390587928_2	U35_2118	A_99_P305746	TC448364	1	1
A_99_P222141	1Hv_NTa	A_99_P222141_1	CUST_12421_PI390587928		CUST_12421_PI390587928_1	U35_2113	A_99_P222141	TC456781	1	1
A_99_P222206	1Hv_NTa	A_99_P222206_1	CUST_12421_PI390587928		CUST_12421_PI390587928_2	U35_2113	A_99_P222206	TC431438	1	0
A_99_P524212	1Hv_NTa	A_99_P524212_1	CUST_12421_PI390587928		CUST_12421_PI390587928_3	U35_2113	A_99_P524212	TC442203	1	0
A_99_P302766	1Hv_NTa	A_99_P302766_1	CUST_12427_PI390587928		CUST_12427_PI390587928_2	U35_2107	A_99_P302766	TC420259	1	1
A_99_P543262	1Hv_NTa	A_99_P543262_1	CUST_12427_PI390587928		CUST_12427_PI390587928_3	U35_2107	A_99_P543262	TC449737	1	0
A_99_P201781	1Hv_NTa	A_99_P201781_1	CUST_12428_PI390587928		CUST_12428_PI390587928_2	U35_2106	A_99_P201781	TC395143	1	0	A_99_P205071	TC372399	NO
A_99_P202016	1Hv_NTa	A_99_P202016_1	CUST_12428_PI390587928		CUST_12428_PI390587928_3	U35_2106	A_99_P202016	TC395143	1	0	A_99_P205071	TC372399	NO
A_99_P410317	1Hv_NTa	A_99_P410317_1	CUST_12428_PI390587928		CUST_12428_PI390587928_4	U35_2106	A_99_P410317	TC372399	1	1	A_99_P205071	TC372399	YES
A_99_P461927	1Hv_NTa	A_99_P461927_1	CUST_12428_PI390587928		CUST_12428_PI390587928_5	U35_2106	A_99_P461927	TC411758	1	0	A_99_P205071	TC372399	NO
A_99_P270016	1Hv_NTa	A_99_P270016_1	CUST_12431_PI390587928		CUST_12431_PI390587928_1	U35_2103	A_99_P270016	TC443400	1	0
A_99_P270021	1Hv_NTa	A_99_P270021_1	CUST_12431_PI390587928		CUST_12431_PI390587928_2	U35_2103	A_99_P270021	TC430064	1	1
A_99_P511552	1Hv_NTa	A_99_P511552_1	CUST_12431_PI390587928		CUST_12431_PI390587928_3	U35_2103	A_99_P511552	TC425387	1	0
A_99_P138355	1Hv_NTa	A_99_P138355_1	CUST_12432_PI390587928		CUST_12432_PI390587928_2	U35_2102	A_99_P138355	TC400343	1	0	A_99_P012824	TC434268	NO
A_99_P550217	1Hv_NTa	A_99_P550217_1	CUST_12432_PI390587928		CUST_12432_PI390587928_3	U35_2102	A_99_P550217	TC442831	1	0	A_99_P012824	TC434268	NO
A_99_P111525	1Hv_NTa	A_99_P111525_1	CUST_12433_PI390587928		CUST_12433_PI390587928_1	U35_2101	A_99_P111525	DR732290	1	0
A_99_P197041	1Hv_NTa	A_99_P197041_1	CUST_12433_PI390587928		CUST_12433_PI390587928_2	U35_2101	A_99_P197041	TC380570	1	1
A_99_P038804	1Hv_NTa	A_99_P038804_1	CUST_12434_PI390587928		CUST_12434_PI390587928_1	U35_2100	A_99_P038804	TC426262	1	0
A_99_P249781	1Hv_NTa	A_99_P249781_1	CUST_12434_PI390587928		CUST_12434_PI390587928_2	U35_2100	A_99_P249781	TC426262	1	0
A_99_P550922	1Hv_NTa	A_99_P550922_1	CUST_12434_PI390587928		CUST_12434_PI390587928_3	U35_2100	A_99_P550922	TC426262	1	0
A_99_P057406	1Hv_NTa	A_99_P057406_1	CUST_12441_PI390587928		CUST_12441_PI390587928_1	U35_43189	A_99_P057406	TC410451	1	1
A_99_P331236	1Hv_NTa	A_99_P331236_1	CUST_12441_PI390587928		CUST_12441_PI390587928_2	U35_43189	A_99_P331236	TC429947	1	0
A_99_P394102	1Hv_NTa	A_99_P394102_1	CUST_12441_PI390587928		CUST_12441_PI390587928_3	U35_43189	A_99_P394102	TC410451	1	1
A_99_P097620	1Hv_NTa	A_99_P097620_1	CUST_12497_PI390587928		CUST_12497_PI390587928_1	U35_31169	A_99_P097620	TC400941	1	1
A_99_P479037	1Hv_NTa	A_99_P479037_1	CUST_12497_PI390587928		CUST_12497_PI390587928_2	U35_31169	A_99_P479037	TC421608	1	0
A_99_P022879	1Hv_NTa	A_99_P022879_1	CUST_125_PI390587928		CUST_125_PI390587928_1	U35_4802	A_99_P022879	TC407288	1	0
A_99_P055400	1Hv_NTa	A_99_P055400_1	CUST_125_PI390587928		CUST_125_PI390587928_2	U35_4802	A_99_P055400	TC435925	1	1
A_99_P220091	1Hv_NTa	A_99_P220091_1	CUST_12507_PI390587928		CUST_12507_PI390587928_1	U35_656	A_99_P220091	TC393581	1	1
A_99_P436307	1Hv_NTa	A_99_P436307_1	CUST_12507_PI390587928		CUST_12507_PI390587928_2	U35_656	A_99_P436307	TC393581	1	1
A_99_P529797	1Hv_NTa	A_99_P529797_1	CUST_12507_PI390587928		CUST_12507_PI390587928_3	U35_656	A_99_P529797	TC444437	1	0
A_99_P084180	1Hv_NTa	A_99_P084180_1	CUST_12512_PI390587928		CUST_12512_PI390587928_1	U35_650	A_99_P084180	TC396224	1	0	A_99_P420972	TC381472	NO
A_99_P239516	1Hv_NTa	A_99_P239516_1	CUST_12512_PI390587928		CUST_12512_PI390587928_2	U35_650	A_99_P239516	TC392861	1	1	A_99_P420972	TC381472	NO
A_99_P438682	1Hv_NTa	A_99_P438682_1	CUST_12512_PI390587928		CUST_12512_PI390587928_3	U35_650	A_99_P438682	TC395298	1	0	A_99_P420972	TC381472	NO
A_99_P444697	1Hv_NTa	A_99_P444697_1	CUST_12512_PI390587928		CUST_12512_PI390587928_4	U35_650	A_99_P444697	TC403796	1	0	A_99_P420972	TC381472	NO
A_99_P509417	1Hv_NTa	A_99_P509417_1	CUST_12512_PI390587928		CUST_12512_PI390587928_5	U35_650	A_99_P509417	TC396224	1	0	A_99_P420972	TC381472	NO
A_99_P517212	1Hv_NTa	A_99_P517212_1	CUST_12512_PI390587928		CUST_12512_PI390587928_6	U35_650	A_99_P517212	TC439371	1	0	A_99_P420972	TC381472	NO
A_99_P252771	1Hv_NTa	A_99_P252771_1	CUST_12523_PI390587928		CUST_12523_PI390587928_1	U35_639	A_99_P252771	TC398856	1	1
A_99_P451837	1Hv_NTa	A_99_P451837_1	CUST_12523_PI390587928		CUST_12523_PI390587928_2	U35_639	A_99_P451837	TC404998	1	0
A_99_P205816	1Hv_NTa	A_99_P205816_1	CUST_12526_PI390587928		CUST_12526_PI390587928_1	U35_636	A_99_P205816	TC406954	1	1
A_99_P435407	1Hv_NTa	A_99_P435407_1	CUST_12526_PI390587928		CUST_12526_PI390587928_10	U35_636	A_99_P435407	TC392876	1	0
A_99_P566282	1Hv_NTa	A_99_P566282_1	CUST_12526_PI390587928		CUST_12526_PI390587928_11	U35_636	A_99_P566282	TC458503	1	0
A_99_P207026	1Hv_NTa	A_99_P207026_1	CUST_12526_PI390587928		CUST_12526_PI390587928_2	U35_636	A_99_P207026	TC411116	1	0
A_99_P207211	1Hv_NTa	A_99_P207211_1	CUST_12526_PI390587928		CUST_12526_PI390587928_3	U35_636	A_99_P207211	TC385816	1	0
A_99_P207246	1Hv_NTa	A_99_P207246_1	CUST_12526_PI390587928		CUST_12526_PI390587928_4	U35_636	A_99_P207246	TC407621	1	0
A_99_P207256	1Hv_NTa	A_99_P207256_1	CUST_12526_PI390587928		CUST_12526_PI390587928_5	U35_636	A_99_P207256	TC392876	1	0
A_99_P207586	1Hv_NTa	A_99_P207586_1	CUST_12526_PI390587928		CUST_12526_PI390587928_6	U35_636	A_99_P207586	TC413905	1	0
A_99_P208251	1Hv_NTa	A_99_P208251_1	CUST_12526_PI390587928		CUST_12526_PI390587928_7	U35_636	A_99_P208251	TC406762	1	0
A_99_P327896	1Hv_NTa	A_99_P327896_1	CUST_12526_PI390587928		CUST_12526_PI390587928_8	U35_636	A_99_P327896	TC399432	1	0
A_99_P362961	1Hv_NTa	A_99_P362961_1	CUST_12526_PI390587928		CUST_12526_PI390587928_9	U35_636	A_99_P362961	TC433576	1	0
A_99_P162002	1Hv_NTa	A_99_P162002_1	CUST_1253_PI390587928		CUST_1253_PI390587928_1	U35_16668	A_99_P162002	TC388079	1	0
A_99_P416962	1Hv_NTa	A_99_P416962_1	CUST_1253_PI390587928		CUST_1253_PI390587928_2	U35_16668	A_99_P416962	TC377307	1	1
A_99_P207071	1Hv_NTa	A_99_P207071_1	CUST_12531_PI390587928		CUST_12531_PI390587928_1	U35_631	A_99_P207071	TC390097	1	0
A_99_P207216	1Hv_NTa	A_99_P207216_1	CUST_12531_PI390587928		CUST_12531_PI390587928_2	U35_631	A_99_P207216	TC403508	1	0
A_99_P207226	1Hv_NTa	A_99_P207226_1	CUST_12531_PI390587928		CUST_12531_PI390587928_3	U35_631	A_99_P207226	TC403508	1	0
A_99_P207456	1Hv_NTa	A_99_P207456_1	CUST_12531_PI390587928		CUST_12531_PI390587928_4	U35_631	A_99_P207456	TC398565	1	0
A_99_P207681	1Hv_NTa	A_99_P207681_1	CUST_12531_PI390587928		CUST_12531_PI390587928_5	U35_631	A_99_P207681	TC404137	1	1
A_99_P449742	1Hv_NTa	A_99_P449742_1	CUST_12531_PI390587928		CUST_12531_PI390587928_6	U35_631	A_99_P449742	TC403508	1	0
A_99_P063352	1Hv_NTa	A_99_P063352_1	CUST_12535_PI390587928		CUST_12535_PI390587928_1	U35_627	A_99_P063352	TC382350	1	1	A_99_P023899	TC454789	NO
A_99_P189782	1Hv_NTa	A_99_P189782_1	CUST_12535_PI390587928		CUST_12535_PI390587928_2	U35_627	A_99_P189782	CK201664	1	0	A_99_P023899	TC454789	NO
A_99_P488217	1Hv_NTa	A_99_P488217_1	CUST_12535_PI390587928		CUST_12535_PI390587928_3	U35_627	A_99_P488217	TC426300	1	0	A_99_P023899	TC454789	NO
A_99_P226621	1Hv_NTa	A_99_P226621_1	CUST_12537_PI390587928		CUST_12537_PI390587928_1	U35_625	A_99_P226621	TC390158	1	1
A_99_P226666	1Hv_NTa	A_99_P226666_1	CUST_12537_PI390587928		CUST_12537_PI390587928_2	U35_625	A_99_P226666	TC390158	1	1
A_99_P455192	1Hv_NTa	A_99_P455192_1	CUST_12537_PI390587928		CUST_12537_PI390587928_3	U35_625	A_99_P455192	TC407212	1	0
A_99_P226576	1Hv_NTa	A_99_P226576_1	CUST_12538_PI390587928		CUST_12538_PI390587928_1	U35_623	A_99_P226576	TC405530	1	0
A_99_P417947	1Hv_NTa	A_99_P417947_1	CUST_12538_PI390587928		CUST_12538_PI390587928_2	U35_623	A_99_P417947	TC392556	1	0
A_99_P202261	1Hv_NTa	A_99_P202261_1	CUST_12541_PI390587928		CUST_12541_PI390587928_1	U35_620	A_99_P202261	TC377124	1	0
A_99_P455422	1Hv_NTa	A_99_P455422_1	CUST_12541_PI390587928		CUST_12541_PI390587928_2	U35_620	A_99_P455422	TC407372	1	1
A_99_P252416	1Hv_NTa	A_99_P252416_1	CUST_12542_PI390587928		CUST_12542_PI390587928_1	U35_1799	A_99_P252416	TC402551	1	1
A_99_P252426	1Hv_NTa	A_99_P252426_1	CUST_12542_PI390587928		CUST_12542_PI390587928_2	U35_1799	A_99_P252426	TC430115	1	0
A_99_P252431	1Hv_NTa	A_99_P252431_1	CUST_12542_PI390587928		CUST_12542_PI390587928_3	U35_1799	A_99_P252431	TC387198	1	0
A_99_P463972	1Hv_NTa	A_99_P463972_1	CUST_12542_PI390587928		CUST_12542_PI390587928_4	U35_1799	A_99_P463972	TC412796	1	0
A_99_P081910	1Hv_NTa	A_99_P081910_1	CUST_12547_PI390587928		CUST_12547_PI390587928_1	U35_618	A_99_P081910	TC409456	1	1
A_99_P205356	1Hv_NTa	A_99_P205356_1	CUST_12547_PI390587928		CUST_12547_PI390587928_2	U35_618	A_99_P205356	TC440273	1	0
A_99_P428782	1Hv_NTa	A_99_P428782_1	CUST_12547_PI390587928		CUST_12547_PI390587928_3	U35_618	A_99_P428782	TC409456	1	1
A_99_P101790	1Hv_NTa	A_99_P101790_1	CUST_1255_PI390587928		CUST_1255_PI390587928_1	U35_16667	A_99_P101790	CJ720486	1	0
A_99_P275261	1Hv_NTa	A_99_P275261_1	CUST_1255_PI390587928		CUST_1255_PI390587928_2	U35_16667	A_99_P275261	TC420588	1	0
A_99_P477117	1Hv_NTa	A_99_P477117_1	CUST_1255_PI390587928		CUST_1255_PI390587928_3	U35_16667	A_99_P477117	TC420588	1	0
A_99_P000746	1Hv_NTa	A_99_P000746_1	CUST_12550_PI390587928		CUST_12550_PI390587928_2	U35_617	A_99_P000746	TC377804	1	0	A_99_P242126	TC373145	NO
A_99_P408957	1Hv_NTa	A_99_P408957_1	CUST_12550_PI390587928		CUST_12550_PI390587928_3	U35_617	A_99_P408957	TC373145	1	1	A_99_P242126	TC373145	YES
A_99_P446872	1Hv_NTa	A_99_P446872_1	CUST_12550_PI390587928		CUST_12550_PI390587928_4	U35_617	A_99_P446872	TC400627	1	0	A_99_P242126	TC373145	NO
A_99_P512837	1Hv_NTa	A_99_P512837_1	CUST_12550_PI390587928		CUST_12550_PI390587928_5	U35_617	A_99_P512837	TC461741	1	0	A_99_P242126	TC373145	NO
A_99_P183712	1Hv_NTa	A_99_P183712_1	CUST_12552_PI390587928		CUST_12552_PI390587928_1	U35_1793	A_99_P183712	TC411091	1	1
A_99_P259206	1Hv_NTa	A_99_P259206_1	CUST_12552_PI390587928		CUST_12552_PI390587928_2	U35_1793	A_99_P259206	TC459550	1	0
A_99_P471122	1Hv_NTa	A_99_P471122_1	CUST_12552_PI390587928		CUST_12552_PI390587928_3	U35_1793	A_99_P471122	TC417203	1	0
A_99_P479572	1Hv_NTa	A_99_P479572_1	CUST_12552_PI390587928		CUST_12552_PI390587928_4	U35_1793	A_99_P479572	TC429013	1	0
A_99_P554632	1Hv_NTa	A_99_P554632_1	CUST_12553_PI390587928		CUST_12553_PI390587928_2	U35_615	A_99_P554632	TC440879	1	0
A_99_P262236	1Hv_NTa	A_99_P262236_1	CUST_1256_PI390587928		CUST_1256_PI390587928_1	U35_16666	A_99_P262236	TC390023	1	0
A_99_P534292	1Hv_NTa	A_99_P534292_1	CUST_1256_PI390587928		CUST_1256_PI390587928_2	U35_16666	A_99_P534292	TC446270	1	0
A_99_P222246	1Hv_NTa	A_99_P222246_1	CUST_12560_PI390587928		CUST_12560_PI390587928_1	U35_611	A_99_P222246	TC416121	1	1
A_99_P222281	1Hv_NTa	A_99_P222281_1	CUST_12560_PI390587928		CUST_12560_PI390587928_2	U35_611	A_99_P222281	TC397063	1	0
A_99_P421062	1Hv_NTa	A_99_P421062_1	CUST_12560_PI390587928		CUST_12560_PI390587928_3	U35_611	A_99_P421062	TC401001	1	0
A_99_P440842	1Hv_NTa	A_99_P440842_1	CUST_12560_PI390587928		CUST_12560_PI390587928_4	U35_611	A_99_P440842	TC397063	1	0
A_99_P441762	1Hv_NTa	A_99_P441762_1	CUST_12560_PI390587928		CUST_12560_PI390587928_5	U35_611	A_99_P441762	TC407792	1	0
A_99_P443802	1Hv_NTa	A_99_P443802_1	CUST_12560_PI390587928		CUST_12560_PI390587928_6	U35_611	A_99_P443802	TC401001	1	0
A_99_P444322	1Hv_NTa	A_99_P444322_1	CUST_12560_PI390587928		CUST_12560_PI390587928_7	U35_611	A_99_P444322	TC407278	1	0
A_99_P450677	1Hv_NTa	A_99_P450677_1	CUST_12560_PI390587928		CUST_12560_PI390587928_8	U35_611	A_99_P450677	TC404228	1	0
A_99_P456082	1Hv_NTa	A_99_P456082_1	CUST_12560_PI390587928		CUST_12560_PI390587928_9	U35_611	A_99_P456082	TC416121	1	1
A_99_P254776	1Hv_NTa	A_99_P254776_1	CUST_12566_PI390587928		CUST_12566_PI390587928_1	U35_1786	A_99_P254776	TC373578	1	0	A_99_P501132	TC399682	NO
A_99_P411567	1Hv_NTa	A_99_P411567_1	CUST_12566_PI390587928		CUST_12566_PI390587928_2	U35_1786	A_99_P411567	TC373578	1	0	A_99_P501132	TC399682	NO
A_99_P414367	1Hv_NTa	A_99_P414367_1	CUST_12566_PI390587928		CUST_12566_PI390587928_3	U35_1786	A_99_P414367	TC375977	1	0	A_99_P501132	TC399682	NO
A_99_P423142	1Hv_NTa	A_99_P423142_1	CUST_12566_PI390587928		CUST_12566_PI390587928_4	U35_1786	A_99_P423142	TC383297	1	0	A_99_P501132	TC399682	NO
A_99_P501132	1Hv_NTa	A_99_P501132_1	CUST_12566_PI390587928		CUST_12566_PI390587928_5	U35_1786	A_99_P501132	TC399682	1	1	A_99_P501132	TC399682	YES
A_99_P250151	1Hv_NTa	A_99_P250151_1	CUST_12568_PI390587928		CUST_12568_PI390587928_1	U35_1785	A_99_P250151	TC371069	1	1	A_99_P250151	TC371069	YES
A_99_P525742	1Hv_NTa	A_99_P525742_1	CUST_12568_PI390587928		CUST_12568_PI390587928_2	U35_1785	A_99_P525742	TC387823	1	0	A_99_P250151	TC371069	NO
A_99_P156712	1Hv_NTa	A_99_P156712_1	CUST_12572_PI390587928		CUST_12572_PI390587928_1	U35_1783	A_99_P156712	TC377300	1	0
A_99_P164582	1Hv_NTa	A_99_P164582_1	CUST_12572_PI390587928		CUST_12572_PI390587928_2	U35_1783	A_99_P164582	TC371691	1	0
A_99_P340856	1Hv_NTa	A_99_P340856_1	CUST_12572_PI390587928		CUST_12572_PI390587928_3	U35_1783	A_99_P340856	TC447469	1	0
A_99_P403997	1Hv_NTa	A_99_P403997_1	CUST_12572_PI390587928		CUST_12572_PI390587928_4	U35_1783	A_99_P403997	TC460119	1	0
A_99_P458382	1Hv_NTa	A_99_P458382_1	CUST_12572_PI390587928		CUST_12572_PI390587928_5	U35_1783	A_99_P458382	TC409454	1	0
A_99_P206721	1Hv_NTa	A_99_P206721_1	CUST_12574_PI390587928		CUST_12574_PI390587928_2	U35_1782	A_99_P206721	TC443312	1	0
A_99_P214646	1Hv_NTa	A_99_P214646_1	CUST_12576_PI390587928		CUST_12576_PI390587928_1	U35_1781	A_99_P214646	TC422009	1	1	A_99_P214646	TC422009	YES
A_99_P487227	1Hv_NTa	A_99_P487227_1	CUST_12576_PI390587928		CUST_12576_PI390587928_2	U35_1781	A_99_P487227	TC425845	1	0	A_99_P214646	TC422009	NO
A_99_P246446	1Hv_NTa	A_99_P246446_1	CUST_12581_PI390587928		CUST_12581_PI390587928_1	U35_600	A_99_P246446	TC439877	1	0	A_99_P257041	TC412412	NO
A_99_P246451	1Hv_NTa	A_99_P246451_1	CUST_12581_PI390587928		CUST_12581_PI390587928_2	U35_600	A_99_P246451	TC456447	1	0	A_99_P257041	TC412412	NO
A_99_P257036	1Hv_NTa	A_99_P257036_1	CUST_12581_PI390587928		CUST_12581_PI390587928_3	U35_600	A_99_P257036	TC401633	1	0	A_99_P257041	TC412412	NO
A_99_P257041	1Hv_NTa	A_99_P257041_1	CUST_12581_PI390587928		CUST_12581_PI390587928_4	U35_600	A_99_P257041	TC412412	1	1	A_99_P257041	TC412412	YES
A_99_P447127	1Hv_NTa	A_99_P447127_1	CUST_12581_PI390587928		CUST_12581_PI390587928_5	U35_600	A_99_P447127	TC401633	1	0	A_99_P257041	TC412412	NO
A_99_P463017	1Hv_NTa	A_99_P463017_1	CUST_12581_PI390587928		CUST_12581_PI390587928_6	U35_600	A_99_P463017	TC412412	1	1	A_99_P257041	TC412412	YES
A_99_P505662	1Hv_NTa	A_99_P505662_1	CUST_12581_PI390587928		CUST_12581_PI390587928_7	U35_600	A_99_P505662	TC434196	1	0	A_99_P257041	TC412412	NO
A_99_P209186	1Hv_NTa	A_99_P209186_1	CUST_12582_PI390587928		CUST_12582_PI390587928_1	U35_1779	A_99_P209186	TC431802	1	1
A_99_P209881	1Hv_NTa	A_99_P209881_1	CUST_12582_PI390587928		CUST_12582_PI390587928_2	U35_1779	A_99_P209881	TC416195	1	0
A_99_P082355	1Hv_NTa	A_99_P082355_1	CUST_12583_PI390587928		CUST_12583_PI390587928_1	U35_5068	A_99_P082355	TC422297	1	0
A_99_P302256	1Hv_NTa	A_99_P302256_1	CUST_12583_PI390587928		CUST_12583_PI390587928_2	U35_5068	A_99_P302256	TC420243	1	0
A_99_P398637	1Hv_NTa	A_99_P398637_1	CUST_12583_PI390587928		CUST_12583_PI390587928_3	U35_5068	A_99_P398637	TC423887	1	1
A_99_P556202	1Hv_NTa	A_99_P556202_1	CUST_12583_PI390587928		CUST_12583_PI390587928_4	U35_5068	A_99_P556202	TC454617	1	0
A_99_P289896	1Hv_NTa	A_99_P289896_1	CUST_12584_PI390587928		CUST_12584_PI390587928_1	U35_5067	A_99_P289896	TC457038	1	0
A_99_P322106	1Hv_NTa	A_99_P322106_1	CUST_12584_PI390587928		CUST_12584_PI390587928_2	U35_5067	A_99_P322106	CK210603	1	0
A_99_P502742	1Hv_NTa	A_99_P502742_1	CUST_12584_PI390587928		CUST_12584_PI390587928_3	U35_5067	A_99_P502742	TC432911	1	0
A_99_P553592	1Hv_NTa	A_99_P553592_1	CUST_12584_PI390587928		CUST_12584_PI390587928_4	U35_5067	A_99_P553592	TC453583	1	0
A_99_P014839	1Hv_NTa	A_99_P014839_1	CUST_12593_PI390587928		CUST_12593_PI390587928_2	U35_5058	A_99_P014839	TC410625	1	0	A_99_P428242	TC387122	NO
A_99_P270041	1Hv_NTa	A_99_P270041_1	CUST_12593_PI390587928		CUST_12593_PI390587928_3	U35_5058	A_99_P270041	TC410625	1	0	A_99_P428242	TC387122	NO
A_99_P528062	1Hv_NTa	A_99_P528062_1	CUST_12593_PI390587928		CUST_12593_PI390587928_4	U35_5058	A_99_P528062	TC410625	1	0	A_99_P428242	TC387122	NO
A_99_P028384	1Hv_NTa	A_99_P028384_1	CUST_12598_PI390587928		CUST_12598_PI390587928_1	U35_5053	A_99_P028384	TC371068	1	0	A_99_P427577	TC386642	NO
A_99_P286326	1Hv_NTa	A_99_P286326_1	CUST_12598_PI390587928		CUST_12598_PI390587928_2	U35_5053	A_99_P286326	TC450720	1	0	A_99_P427577	TC386642	NO
A_99_P286331	1Hv_NTa	A_99_P286331_1	CUST_12598_PI390587928		CUST_12598_PI390587928_3	U35_5053	A_99_P286331	TC371068	1	0	A_99_P427577	TC386642	NO
A_99_P286336	1Hv_NTa	A_99_P286336_1	CUST_12598_PI390587928		CUST_12598_PI390587928_4	U35_5053	A_99_P286336	TC443741	1	0	A_99_P427577	TC386642	NO
A_99_P338416	1Hv_NTa	A_99_P338416_1	CUST_12598_PI390587928		CUST_12598_PI390587928_5	U35_5053	A_99_P338416	TC427790	1	0	A_99_P427577	TC386642	NO
A_99_P427577	1Hv_NTa	A_99_P427577_1	CUST_12598_PI390587928		CUST_12598_PI390587928_6	U35_5053	A_99_P427577	TC386642	1	1	A_99_P427577	TC386642	YES
A_99_P429937	1Hv_NTa	A_99_P429937_1	CUST_12598_PI390587928		CUST_12598_PI390587928_7	U35_5053	A_99_P429937	TC388437	1	0	A_99_P427577	TC386642	NO
A_99_P491192	1Hv_NTa	A_99_P491192_1	CUST_12598_PI390587928		CUST_12598_PI390587928_8	U35_5053	A_99_P491192	TC427790	1	0	A_99_P427577	TC386642	NO
A_99_P013669	1Hv_NTa	A_99_P013669_1	CUST_126_PI390587928		CUST_126_PI390587928_1	U35_4801	A_99_P013669	TC398044	1	1	A_99_P013669	TC398044	YES
A_99_P267836	1Hv_NTa	A_99_P267836_1	CUST_126_PI390587928		CUST_126_PI390587928_2	U35_4801	A_99_P267836	TC431196	1	0	A_99_P013669	TC398044	NO
A_99_P457122	1Hv_NTa	A_99_P457122_1	CUST_126_PI390587928		CUST_126_PI390587928_3	U35_4801	A_99_P457122	TC408568	1	0	A_99_P013669	TC398044	NO
A_99_P154472	1Hv_NTa	A_99_P154472_1	CUST_12606_PI390587928		CUST_12606_PI390587928_1	U35_5045	A_99_P154472	TC397548	1	1
A_99_P469802	1Hv_NTa	A_99_P469802_1	CUST_12606_PI390587928		CUST_12606_PI390587928_2	U35_5045	A_99_P469802	TC416437	1	0
A_99_P324931	1Hv_NTa	A_99_P324931_1	CUST_12611_PI390587928		CUST_12611_PI390587928_1	U35_5040	A_99_P324931	TC396294	1	1
A_99_P440982	1Hv_NTa	A_99_P440982_1	CUST_12611_PI390587928		CUST_12611_PI390587928_2	U35_5040	A_99_P440982	TC397173	1	0
A_99_P423562	1Hv_NTa	A_99_P423562_1	CUST_12615_PI390587928		CUST_12615_PI390587928_2	U35_5036	A_99_P423562	TC383616	1	0	A_99_P551737	TC442016	NO
A_99_P283716	1Hv_NTa	A_99_P283716_1	CUST_12616_PI390587928		CUST_12616_PI390587928_1	U35_5035	A_99_P283716	TC454733	1	1
A_99_P556522	1Hv_NTa	A_99_P556522_1	CUST_12616_PI390587928		CUST_12616_PI390587928_2	U35_5035	A_99_P556522	TC454733	1	1
A_99_P293746	1Hv_NTa	A_99_P293746_1	CUST_12617_PI390587928		CUST_12617_PI390587928_1	U35_5034	A_99_P293746	TC420787	1	0
A_99_P293751	1Hv_NTa	A_99_P293751_1	CUST_12617_PI390587928		CUST_12617_PI390587928_2	U35_5034	A_99_P293751	TC395208	1	0
A_99_P005621	1Hv_NTa	A_99_P005621_1	CUST_1262_PI390587928		CUST_1262_PI390587928_1	U35_16663	A_99_P005621	TC421723	1	0
A_99_P533077	1Hv_NTa	A_99_P533077_1	CUST_1262_PI390587928		CUST_1262_PI390587928_2	U35_16663	A_99_P533077	TC438188	1	0
A_99_P068510	1Hv_NTa	A_99_P068510_1	CUST_12622_PI390587928		CUST_12622_PI390587928_1	U35_5029	A_99_P068510	TC383826	1	0
A_99_P423877	1Hv_NTa	A_99_P423877_1	CUST_12622_PI390587928		CUST_12622_PI390587928_2	U35_5029	A_99_P423877	TC383826	1	0
A_99_P030374	1Hv_NTa	A_99_P030374_1	CUST_12629_PI390587928		CUST_12629_PI390587928_1	U35_5022	A_99_P030374	TC383719	1	1	A_99_P030374	TC383719	YES
A_99_P505037	1Hv_NTa	A_99_P505037_1	CUST_12629_PI390587928		CUST_12629_PI390587928_2	U35_5022	A_99_P505037	TC433938	1	0	A_99_P030374	TC383719	NO
A_99_P433962	1Hv_NTa	A_99_P433962_1	CUST_12635_PI390587928		CUST_12635_PI390587928_2	U35_5016	A_99_P433962	TC384691	1	0	A_99_P001316	TC402214	NO
A_99_P271996	1Hv_NTa	A_99_P271996_1	CUST_12638_PI390587928		CUST_12638_PI390587928_1	U35_5013	A_99_P271996	TC370911	1	0
A_99_P272001	1Hv_NTa	A_99_P272001_1	CUST_12638_PI390587928		CUST_12638_PI390587928_2	U35_5013	A_99_P272001	TC394500	1	1
A_99_P248661	1Hv_NTa	A_99_P248661_1	CUST_1264_PI390587928		CUST_1264_PI390587928_1	U35_16662	A_99_P248661	TC380073	1	1
A_99_P530867	1Hv_NTa	A_99_P530867_1	CUST_1264_PI390587928		CUST_1264_PI390587928_2	U35_16662	A_99_P530867	TC444847	1	0
A_99_P347771	1Hv_NTa	A_99_P347771_1	CUST_12641_PI390587928		CUST_12641_PI390587928_2	U35_5010	A_99_P347771	TC448615	1	0	A_99_P330111	TC412046	NO
A_99_P075700	1Hv_NTa	A_99_P075700_1	CUST_12642_PI390587928		CUST_12642_PI390587928_1	U35_5009	A_99_P075700	CK160357	1	0
A_99_P316801	1Hv_NTa	A_99_P316801_1	CUST_12642_PI390587928		CUST_12642_PI390587928_2	U35_5009	A_99_P316801	TC370320	1	1
A_99_P193193	1Hv_NTa	A_99_P193193_1	CUST_12643_PI390587928		CUST_12643_PI390587928_1	U35_5008	A_99_P193193	TC406002	1	1
A_99_P436232	1Hv_NTa	A_99_P436232_1	CUST_12643_PI390587928		CUST_12643_PI390587928_2	U35_5008	A_99_P436232	TC393507	1	0
A_99_P336386	1Hv_NTa	A_99_P336386_1	CUST_12644_PI390587928		CUST_12644_PI390587928_1	U35_8999	A_99_P336386	TC423038	1	1	A_99_P123300	TC403856	NO
A_99_P481712	1Hv_NTa	A_99_P481712_1	CUST_12644_PI390587928		CUST_12644_PI390587928_2	U35_8999	A_99_P481712	TC423038	1	1	A_99_P123300	TC403856	NO
A_99_P011439	1Hv_NTa	A_99_P011439_1	CUST_12646_PI390587928		CUST_12646_PI390587928_1	U35_5006	A_99_P011439	TC441035	1	1
A_99_P189987	1Hv_NTa	A_99_P189987_1	CUST_12646_PI390587928		CUST_12646_PI390587928_2	U35_5006	A_99_P189987	CK195019	1	0
A_99_P355181	1Hv_NTa	A_99_P355181_1	CUST_12646_PI390587928		CUST_12646_PI390587928_3	U35_5006	A_99_P355181	TC385080	1	0
A_99_P275621	1Hv_NTa	A_99_P275621_1	CUST_12648_PI390587928		CUST_12648_PI390587928_1	U35_5005	A_99_P275621	TC369971	1	1	A_99_P027649	TC390898	NO
A_99_P467022	1Hv_NTa	A_99_P467022_1	CUST_12648_PI390587928		CUST_12648_PI390587928_2	U35_5005	A_99_P467022	TC414817	1	0	A_99_P027649	TC390898	NO
A_99_P024204	1Hv_NTa	A_99_P024204_1	CUST_1266_PI390587928		CUST_1266_PI390587928_1	U35_16661	A_99_P024204	TC392676	1	0	A_99_P024204	TC392676	YES
A_99_P438712	1Hv_NTa	A_99_P438712_1	CUST_1266_PI390587928		CUST_1266_PI390587928_2	U35_16661	A_99_P438712	TC395339	1	0	A_99_P024204	TC392676	NO
A_99_P167839	1Hv_NTa	A_99_P167839_1	CUST_12661_PI390587928		CUST_12661_PI390587928_1	U35_24469	A_99_P167839	TC403451	1	1	A_99_P167839	TC403451	YES
A_99_P267731	1Hv_NTa	A_99_P267731_1	CUST_12661_PI390587928		CUST_12661_PI390587928_2	U35_24469	A_99_P267731	TC400393	1	0	A_99_P167839	TC403451	NO
A_99_P410322	1Hv_NTa	A_99_P410322_1	CUST_12661_PI390587928		CUST_12661_PI390587928_3	U35_24469	A_99_P410322	TC427111	1	0	A_99_P167839	TC403451	NO
A_99_P425982	1Hv_NTa	A_99_P425982_1	CUST_12661_PI390587928		CUST_12661_PI390587928_4	U35_24469	A_99_P425982	TC385461	1	0	A_99_P167839	TC403451	NO
A_99_P503482	1Hv_NTa	A_99_P503482_1	CUST_12661_PI390587928		CUST_12661_PI390587928_5	U35_24469	A_99_P503482	TC433197	1	0	A_99_P167839	TC403451	NO
A_99_P585877	1Hv_NTa	A_99_P585877_1	CUST_12661_PI390587928		CUST_12661_PI390587928_6	U35_24469	A_99_P585877	TC384711	1	0	A_99_P167839	TC403451	NO
A_99_P594807	1Hv_NTa	A_99_P594807_1	CUST_12661_PI390587928		CUST_12661_PI390587928_7	U35_24469	A_99_P594807	TC403090	1	0	A_99_P167839	TC403451	NO
A_99_P160497	1Hv_NTa	A_99_P160497_1	CUST_1268_PI390587928		CUST_1268_PI390587928_1	U35_16660	A_99_P160497	TC380483	1	1
A_99_P193203	1Hv_NTa	A_99_P193203_1	CUST_1268_PI390587928		CUST_1268_PI390587928_2	U35_16660	A_99_P193203	TC454426	1	0
A_99_P353876	1Hv_NTa	A_99_P353876_1	CUST_1268_PI390587928		CUST_1268_PI390587928_3	U35_16660	A_99_P353876	TC454426	1	0
A_99_P459812	1Hv_NTa	A_99_P459812_1	CUST_12739_PI390587928		CUST_12739_PI390587928_1	U35_24447	A_99_P459812	TC410422	1	1
A_99_P522757	1Hv_NTa	A_99_P522757_1	CUST_12739_PI390587928		CUST_12739_PI390587928_2	U35_24447	A_99_P522757	TC441631	1	0
A_99_P322021	1Hv_NTa	A_99_P322021_1	CUST_12741_PI390587928		CUST_12741_PI390587928_1	U35_24445	A_99_P322021	TC434347	1	0
A_99_P322026	1Hv_NTa	A_99_P322026_1	CUST_12741_PI390587928		CUST_12741_PI390587928_2	U35_24445	A_99_P322026	TC380446	1	1
A_99_P249401	1Hv_NTa	A_99_P249401_1	CUST_12764_PI390587928		CUST_12764_PI390587928_1	U35_24439	A_99_P249401	TC391206	1	1
A_99_P433387	1Hv_NTa	A_99_P433387_1	CUST_12764_PI390587928		CUST_12764_PI390587928_2	U35_24439	A_99_P433387	TC391206	1	1
A_99_P035589	1Hv_NTa	A_99_P035589_1	CUST_12789_PI390587928		CUST_12789_PI390587928_1	U35_19529	A_99_P035589	CK201332	1	0	A_99_P446407	TC401149	NO
A_99_P295436	1Hv_NTa	A_99_P295436_1	CUST_12789_PI390587928		CUST_12789_PI390587928_2	U35_19529	A_99_P295436	TC373431	1	0	A_99_P446407	TC401149	NO
A_99_P295441	1Hv_NTa	A_99_P295441_1	CUST_12789_PI390587928		CUST_12789_PI390587928_3	U35_19529	A_99_P295441	TC376786	1	0	A_99_P446407	TC401149	NO
A_99_P295446	1Hv_NTa	A_99_P295446_1	CUST_12789_PI390587928		CUST_12789_PI390587928_4	U35_19529	A_99_P295446	TC393219	1	0	A_99_P446407	TC401149	NO
A_99_P446407	1Hv_NTa	A_99_P446407_1	CUST_12789_PI390587928		CUST_12789_PI390587928_5	U35_19529	A_99_P446407	TC401149	1	1	A_99_P446407	TC401149	YES
A_99_P105945	1Hv_NTa	A_99_P105945_1	CUST_12794_PI390587928		CUST_12794_PI390587928_1	U35_19524	A_99_P105945	TC405793	1	1
A_99_P349371	1Hv_NTa	A_99_P349371_1	CUST_12794_PI390587928		CUST_12794_PI390587928_2	U35_19524	A_99_P349371	TC399013	1	0
A_99_P082775	1Hv_NTa	A_99_P082775_1	CUST_12796_PI390587928		CUST_12796_PI390587928_2	U35_19522	A_99_P082775	TC412866	1	0
A_99_P127490	1Hv_NTa	A_99_P127490_1	CUST_12805_PI390587928		CUST_12805_PI390587928_1	U35_21834	A_99_P127490	TC390507	1	0	A_99_P127490	TC390507	YES
A_99_P302811	1Hv_NTa	A_99_P302811_1	CUST_12805_PI390587928		CUST_12805_PI390587928_2	U35_21834	A_99_P302811	TC375017	1	1	A_99_P127490	TC390507	NO
A_99_P421802	1Hv_NTa	A_99_P421802_1	CUST_12825_PI390587928		CUST_12825_PI390587928_1	U35_21825	A_99_P421802	TC382109	1	0
A_99_P440892	1Hv_NTa	A_99_P440892_1	CUST_12825_PI390587928		CUST_12825_PI390587928_2	U35_21825	A_99_P440892	TC397082	1	1
A_99_P170944	1Hv_NTa	A_99_P170944_1	CUST_12833_PI390587928		CUST_12833_PI390587928_1	U35_19506	A_99_P170944	BQ842051	1	0
A_99_P278751	1Hv_NTa	A_99_P278751_1	CUST_12833_PI390587928		CUST_12833_PI390587928_2	U35_19506	A_99_P278751	TC414179	1	0
A_99_P064925	1Hv_NTa	A_99_P064925_1	CUST_12837_PI390587928		CUST_12837_PI390587928_1	U35_19502	A_99_P064925	TC378346	1	0	A_99_P366111	TC404465	NO
A_99_P366111	1Hv_NTa	A_99_P366111_1	CUST_12837_PI390587928		CUST_12837_PI390587928_2	U35_19502	A_99_P366111	TC404465	1	1	A_99_P366111	TC404465	YES
A_99_P032959	1Hv_NTa	A_99_P032959_1	CUST_12842_PI390587928		CUST_12842_PI390587928_1	U35_21817	A_99_P032959	TC432873	1	0	A_99_P304221	TC431348	NO
A_99_P304221	1Hv_NTa	A_99_P304221_1	CUST_12842_PI390587928		CUST_12842_PI390587928_2	U35_21817	A_99_P304221	TC431348	1	1	A_99_P304221	TC431348	YES
A_99_P040540	1Hv_NTa	A_99_P040540_1	CUST_12845_PI390587928		CUST_12845_PI390587928_1	U35_21814	A_99_P040540	TC446274	1	1	A_99_P040540	TC446274	YES
A_99_P534417	1Hv_NTa	A_99_P534417_1	CUST_12845_PI390587928		CUST_12845_PI390587928_2	U35_21814	A_99_P534417	TC446274	1	1	A_99_P040540	TC446274	YES
A_99_P109350	1Hv_NTa	A_99_P109350_1	CUST_12855_PI390587928		CUST_12855_PI390587928_1	U35_21803	A_99_P109350	TC433985	1	1
A_99_P371917	1Hv_NTa	A_99_P371917_1	CUST_12855_PI390587928		CUST_12855_PI390587928_2	U35_21803	A_99_P371917	TC433985	1	1
A_99_P006761	1Hv_NTa	A_99_P006761_1	CUST_12858_PI390587928		CUST_12858_PI390587928_1	U35_21800	A_99_P006761	TC376486	1	1
A_99_P101420	1Hv_NTa	A_99_P101420_1	CUST_12858_PI390587928		CUST_12858_PI390587928_2	U35_21800	A_99_P101420	TC382983	1	0
A_99_P129168	1Hv_NTa	A_99_P129168_1	CUST_12858_PI390587928		CUST_12858_PI390587928_3	U35_21800	A_99_P129168	NP9351326	1	0
A_99_P173184	1Hv_NTa	A_99_P173184_1	CUST_12869_PI390587928		CUST_12869_PI390587928_1	U35_23299	A_99_P173184	TC409700	1	0	A_99_P173184	TC409700	YES
A_99_P272931	1Hv_NTa	A_99_P272931_1	CUST_12869_PI390587928		CUST_12869_PI390587928_2	U35_23299	A_99_P272931	TC416183	1	1	A_99_P173184	TC409700	NO
A_99_P272941	1Hv_NTa	A_99_P272941_1	CUST_12869_PI390587928		CUST_12869_PI390587928_3	U35_23299	A_99_P272941	TC416183	1	1	A_99_P173184	TC409700	NO
A_99_P277641	1Hv_NTa	A_99_P277641_1	CUST_12871_PI390587928		CUST_12871_PI390587928_2	U35_23297	A_99_P277641	TC394502	1	0	A_99_P277651	TC408959	NO
A_99_P277646	1Hv_NTa	A_99_P277646_1	CUST_12871_PI390587928		CUST_12871_PI390587928_3	U35_23297	A_99_P277646	CK193544	1	0	A_99_P277651	TC408959	NO
A_99_P509782	1Hv_NTa	A_99_P509782_1	CUST_12871_PI390587928		CUST_12871_PI390587928_4	U35_23297	A_99_P509782	CK193544	1	0	A_99_P277651	TC408959	NO
A_99_P038509	1Hv_NTa	A_99_P038509_1	CUST_12874_PI390587928		CUST_12874_PI390587928_1	U35_23294	A_99_P038509	TC386195	1	0
A_99_P070925	1Hv_NTa	A_99_P070925_1	CUST_12874_PI390587928		CUST_12874_PI390587928_2	U35_23294	A_99_P070925	TC407569	1	0
A_99_P171009	1Hv_NTa	A_99_P171009_1	CUST_12874_PI390587928		CUST_12874_PI390587928_3	U35_23294	A_99_P171009	TC375516	1	0
A_99_P362936	1Hv_NTa	A_99_P362936_1	CUST_12874_PI390587928		CUST_12874_PI390587928_4	U35_23294	A_99_P362936	TC386195	1	0
A_99_P403167	1Hv_NTa	A_99_P403167_1	CUST_12874_PI390587928		CUST_12874_PI390587928_5	U35_23294	A_99_P403167	TC407569	1	0
A_99_P189977	1Hv_NTa	A_99_P189977_1	CUST_12875_PI390587928		CUST_12875_PI390587928_1	U35_23293	A_99_P189977	TC452107	1	1
A_99_P549517	1Hv_NTa	A_99_P549517_1	CUST_12875_PI390587928		CUST_12875_PI390587928_2	U35_23293	A_99_P549517	TC452107	1	1
A_99_P073205	1Hv_NTa	A_99_P073205_1	CUST_12884_PI390587928		CUST_12884_PI390587928_1	U35_47241	A_99_P073205	TC375294	1	0	A_99_P073205	TC375294	YES
A_99_P293386	1Hv_NTa	A_99_P293386_1	CUST_12884_PI390587928		CUST_12884_PI390587928_2	U35_47241	A_99_P293386	TC395116	1	1	A_99_P073205	TC375294	NO
A_99_P293391	1Hv_NTa	A_99_P293391_1	CUST_12884_PI390587928		CUST_12884_PI390587928_3	U35_47241	A_99_P293391	TC375294	1	0	A_99_P073205	TC375294	YES
A_99_P084485	1Hv_NTa	A_99_P084485_1	CUST_1289_PI390587928		CUST_1289_PI390587928_1	U35_16658	A_99_P084485	TC390749	1	0
A_99_P286841	1Hv_NTa	A_99_P286841_1	CUST_1289_PI390587928		CUST_1289_PI390587928_2	U35_16658	A_99_P286841	TC379415	1	0
A_99_P286846	1Hv_NTa	A_99_P286846_1	CUST_1289_PI390587928		CUST_1289_PI390587928_3	U35_16658	A_99_P286846	TC392761	1	1
A_99_P124970	1Hv_NTa	A_99_P124970_1	CUST_12891_PI390587928		CUST_12891_PI390587928_1	U35_23289	A_99_P124970	TC405223	1	1
A_99_P346461	1Hv_NTa	A_99_P346461_1	CUST_12891_PI390587928		CUST_12891_PI390587928_2	U35_23289	A_99_P346461	TC405223	1	1
A_99_P470757	1Hv_NTa	A_99_P470757_1	CUST_12891_PI390587928		CUST_12891_PI390587928_3	U35_23289	A_99_P470757	TC405223	1	1
A_99_P096365	1Hv_NTa	A_99_P096365_1	CUST_12892_PI390587928		CUST_12892_PI390587928_1	U35_23287	A_99_P096365	TC420008	1	1
A_99_P456087	1Hv_NTa	A_99_P456087_1	CUST_12892_PI390587928		CUST_12892_PI390587928_2	U35_23287	A_99_P456087	TC407791	1	0
A_99_P018734	1Hv_NTa	A_99_P018734_1	CUST_1291_PI390587928		CUST_1291_PI390587928_2	U35_16656	A_99_P018734	TC375099	1	0	A_99_P416502	TC417896	NO
A_99_P272681	1Hv_NTa	A_99_P272681_1	CUST_1291_PI390587928		CUST_1291_PI390587928_3	U35_16656	A_99_P272681	TC446537	1	0	A_99_P416502	TC417896	NO
A_99_P272686	1Hv_NTa	A_99_P272686_1	CUST_1291_PI390587928		CUST_1291_PI390587928_4	U35_16656	A_99_P272686	TC375099	1	0	A_99_P416502	TC417896	NO
A_99_P432702	1Hv_NTa	A_99_P432702_1	CUST_1291_PI390587928		CUST_1291_PI390587928_5	U35_16656	A_99_P432702	TC390626	1	0	A_99_P416502	TC417896	NO
A_99_P472312	1Hv_NTa	A_99_P472312_1	CUST_1291_PI390587928		CUST_1291_PI390587928_6	U35_16656	A_99_P472312	TC417896	1	1	A_99_P416502	TC417896	YES
A_99_P489077	1Hv_NTa	A_99_P489077_1	CUST_1291_PI390587928		CUST_1291_PI390587928_7	U35_16656	A_99_P489077	TC426690	1	0	A_99_P416502	TC417896	NO
A_99_P535142	1Hv_NTa	A_99_P535142_1	CUST_1291_PI390587928		CUST_1291_PI390587928_8	U35_16656	A_99_P535142	TC446537	1	0	A_99_P416502	TC417896	NO
A_99_P269281	1Hv_NTa	A_99_P269281_1	CUST_12917_PI390587928		CUST_12917_PI390587928_1	U35_23278	A_99_P269281	TC392109	1	1
A_99_P269286	1Hv_NTa	A_99_P269286_1	CUST_12917_PI390587928		CUST_12917_PI390587928_2	U35_23278	A_99_P269286	TC392109	1	1
A_99_P460497	1Hv_NTa	A_99_P460497_1	CUST_12917_PI390587928		CUST_12917_PI390587928_3	U35_23278	A_99_P460497	TC435179	1	0
A_99_P116690	1Hv_NTa	A_99_P116690_1	CUST_12919_PI390587928		CUST_12919_PI390587928_1	U35_23276	A_99_P116690	TC437576	1	0
A_99_P320961	1Hv_NTa	A_99_P320961_1	CUST_12919_PI390587928		CUST_12919_PI390587928_2	U35_23276	A_99_P320961	TC445378	1	1
A_99_P038629	1Hv_NTa	A_99_P038629_1	CUST_12921_PI390587928		CUST_12921_PI390587928_1	U35_23273	A_99_P038629	TC434681	1	1
A_99_P362626	1Hv_NTa	A_99_P362626_1	CUST_12921_PI390587928		CUST_12921_PI390587928_2	U35_23273	A_99_P362626	TC446858	1	0
A_99_P057666	1Hv_NTa	A_99_P057666_1	CUST_1293_PI390587928		CUST_1293_PI390587928_1	U35_16655	A_99_P057666	TC368679	1	1	A_99_P057666	TC368679	YES
A_99_P203056	1Hv_NTa	A_99_P203056_1	CUST_1293_PI390587928		CUST_1293_PI390587928_2	U35_16655	A_99_P203056	TC447178	1	0	A_99_P057666	TC368679	NO
A_99_P018419	1Hv_NTa	A_99_P018419_1	CUST_12951_PI390587928		CUST_12951_PI390587928_1	U35_23268	A_99_P018419	TC407430	1	0
A_99_P076000	1Hv_NTa	A_99_P076000_1	CUST_12951_PI390587928		CUST_12951_PI390587928_2	U35_23268	A_99_P076000	CK167457	1	0
A_99_P094195	1Hv_NTa	A_99_P094195_1	CUST_12951_PI390587928		CUST_12951_PI390587928_3	U35_23268	A_99_P094195	TC425193	1	1
A_99_P336091	1Hv_NTa	A_99_P336091_1	CUST_12953_PI390587928		CUST_12953_PI390587928_1	U35_23266	A_99_P336091	TC399871	1	1
A_99_P569732	1Hv_NTa	A_99_P569732_1	CUST_12953_PI390587928		CUST_12953_PI390587928_2	U35_23266	A_99_P569732	TC459680	1	0
A_99_P104215	1Hv_NTa	A_99_P104215_1	CUST_12956_PI390587928		CUST_12956_PI390587928_1	U35_23263	A_99_P104215	TC446771	1	0	A_99_P554517	TC383279	NO
A_99_P554517	1Hv_NTa	A_99_P554517_1	CUST_12956_PI390587928		CUST_12956_PI390587928_2	U35_23263	A_99_P554517	TC383279	1	1	A_99_P554517	TC383279	YES
A_99_P097315	1Hv_NTa	A_99_P097315_1	CUST_12971_PI390587928		CUST_12971_PI390587928_1	U35_47212	A_99_P097315	TC422379	1	1
A_99_P325601	1Hv_NTa	A_99_P325601_1	CUST_12971_PI390587928		CUST_12971_PI390587928_2	U35_47212	A_99_P325601	TC422379	1	1
A_99_P262546	1Hv_NTa	A_99_P262546_1	CUST_1298_PI390587928		CUST_1298_PI390587928_1	U35_16653	A_99_P262546	TC458961	1	0
A_99_P489887	1Hv_NTa	A_99_P489887_1	CUST_1298_PI390587928		CUST_1298_PI390587928_2	U35_16653	A_99_P489887	TC370924	1	0
A_99_P327456	1Hv_NTa	A_99_P327456_1	CUST_12984_PI390587928		CUST_12984_PI390587928_2	U35_22018	A_99_P327456	CJ538717	1	0	A_99_P055654	TC387293	NO
A_99_P049999	1Hv_NTa	A_99_P049999_1	CUST_1299_PI390587928		CUST_1299_PI390587928_1	U35_16652	A_99_P049999	TC371935	1	0
A_99_P228861	1Hv_NTa	A_99_P228861_1	CUST_1299_PI390587928		CUST_1299_PI390587928_2	U35_16652	A_99_P228861	TC423597	1	1
A_99_P228896	1Hv_NTa	A_99_P228896_1	CUST_1299_PI390587928		CUST_1299_PI390587928_3	U35_16652	A_99_P228896	TC371935	1	0
A_99_P409867	1Hv_NTa	A_99_P409867_1	CUST_1299_PI390587928		CUST_1299_PI390587928_4	U35_16652	A_99_P409867	TC371935	1	0
A_99_P482902	1Hv_NTa	A_99_P482902_1	CUST_1299_PI390587928		CUST_1299_PI390587928_5	U35_16652	A_99_P482902	TC423597	1	1
A_99_P327876	1Hv_NTa	A_99_P327876_1	CUST_12997_PI390587928		CUST_12997_PI390587928_2	U35_49957	A_99_P327876	TC394710	1	1
A_99_P035544	1Hv_NTa	A_99_P035544_1	CUST_13009_PI390587928		CUST_13009_PI390587928_1	U35_37974	A_99_P035544	TC392077	1	1
A_99_P312136	1Hv_NTa	A_99_P312136_1	CUST_13009_PI390587928		CUST_13009_PI390587928_2	U35_37974	A_99_P312136	TC392077	1	1
A_99_P331031	1Hv_NTa	A_99_P331031_1	CUST_13015_PI390587928		CUST_13015_PI390587928_1	U35_25999	A_99_P331031	TC408141	1	1
A_99_P468472	1Hv_NTa	A_99_P468472_1	CUST_13015_PI390587928		CUST_13015_PI390587928_2	U35_25999	A_99_P468472	TC415667	1	0
A_99_P436412	1Hv_NTa	A_99_P436412_1	CUST_13016_PI390587928		CUST_13016_PI390587928_2	U35_22006	A_99_P436412	TC393654	1	0	A_99_P341326	TC415149	NO
A_99_P037309	1Hv_NTa	A_99_P037309_1	CUST_13030_PI390587928		CUST_13030_PI390587928_1	U35_25990	A_99_P037309	TC441868	1	1
A_99_P380662	1Hv_NTa	A_99_P380662_1	CUST_13030_PI390587928		CUST_13030_PI390587928_2	U35_25990	A_99_P380662	TC441868	1	1
A_99_P168669	1Hv_NTa	A_99_P168669_1	CUST_13066_PI390587928		CUST_13066_PI390587928_1	U35_10015	A_99_P168669	TC416785	1	0
A_99_P303946	1Hv_NTa	A_99_P303946_1	CUST_13066_PI390587928		CUST_13066_PI390587928_2	U35_10015	A_99_P303946	TC416785	1	0
A_99_P303951	1Hv_NTa	A_99_P303951_1	CUST_13066_PI390587928		CUST_13066_PI390587928_3	U35_10015	A_99_P303951	TC450647	1	0
A_99_P414742	1Hv_NTa	A_99_P414742_1	CUST_13066_PI390587928		CUST_13066_PI390587928_4	U35_10015	A_99_P414742	TC376292	1	1
A_99_P006311	1Hv_NTa	A_99_P006311_1	CUST_13071_PI390587928		CUST_13071_PI390587928_1	U35_10012	A_99_P006311	CV771479	1	0	A_99_P450922	TC404378	NO
A_99_P440522	1Hv_NTa	A_99_P440522_1	CUST_13071_PI390587928		CUST_13071_PI390587928_2	U35_10012	A_99_P440522	TC396808	1	0	A_99_P450922	TC404378	NO
A_99_P450922	1Hv_NTa	A_99_P450922_1	CUST_13071_PI390587928		CUST_13071_PI390587928_3	U35_10012	A_99_P450922	TC404378	1	1	A_99_P450922	TC404378	YES
A_99_P485997	1Hv_NTa	A_99_P485997_1	CUST_13071_PI390587928		CUST_13071_PI390587928_4	U35_10012	A_99_P485997	TC425206	1	0	A_99_P450922	TC404378	NO
A_99_P169339	1Hv_NTa	A_99_P169339_1	CUST_13086_PI390587928		CUST_13086_PI390587928_1	U35_25971	A_99_P169339	TC441525	1	1
A_99_P379947	1Hv_NTa	A_99_P379947_1	CUST_13086_PI390587928		CUST_13086_PI390587928_2	U35_25971	A_99_P379947	TC441525	1	1
A_99_P036334	1Hv_NTa	A_99_P036334_1	CUST_13090_PI390587928		CUST_13090_PI390587928_1	U35_10007	A_99_P036334	TC416886	1	0
A_99_P519027	1Hv_NTa	A_99_P519027_1	CUST_13090_PI390587928		CUST_13090_PI390587928_2	U35_10007	A_99_P519027	TC440118	1	1
A_99_P163247	1Hv_NTa	A_99_P163247_1	CUST_13109_PI390587928		CUST_13109_PI390587928_1	U35_38558	A_99_P163247	CA498496	1	1
A_99_P491772	1Hv_NTa	A_99_P491772_1	CUST_13109_PI390587928		CUST_13109_PI390587928_2	U35_38558	A_99_P491772	TC428100	1	0
A_99_P332441	1Hv_NTa	A_99_P332441_1	CUST_13126_PI390587928		CUST_13126_PI390587928_1	U35_26573	A_99_P332441	CJ625474	1	0	A_99_P381827	TC457576	NO
A_99_P381827	1Hv_NTa	A_99_P381827_1	CUST_13126_PI390587928		CUST_13126_PI390587928_2	U35_26573	A_99_P381827	TC457576	1	1	A_99_P381827	TC457576	YES
A_99_P239806	1Hv_NTa	A_99_P239806_1	CUST_13134_PI390587928		CUST_13134_PI390587928_1	U35_14599	A_99_P239806	TC379594	1	0
A_99_P239816	1Hv_NTa	A_99_P239816_1	CUST_13134_PI390587928		CUST_13134_PI390587928_2	U35_14599	A_99_P239816	TC372261	1	0
A_99_P239821	1Hv_NTa	A_99_P239821_1	CUST_13134_PI390587928		CUST_13134_PI390587928_3	U35_14599	A_99_P239821	TC457606	1	0
A_99_P277326	1Hv_NTa	A_99_P277326_1	CUST_13142_PI390587928		CUST_13142_PI390587928_1	U35_14592	A_99_P277326	TC392329	1	1	A_99_P277326	TC392329	YES
A_99_P277346	1Hv_NTa	A_99_P277346_1	CUST_13142_PI390587928		CUST_13142_PI390587928_2	U35_14592	A_99_P277346	TC392329	1	1	A_99_P277326	TC392329	YES
A_99_P494197	1Hv_NTa	A_99_P494197_1	CUST_13144_PI390587928		CUST_13144_PI390587928_1	U35_14590	A_99_P494197	TC409752	1	0
A_99_P592637	1Hv_NTa	A_99_P592637_1	CUST_13144_PI390587928		CUST_13144_PI390587928_2	U35_14590	A_99_P592637	TC398559	1	0
A_99_P599992	1Hv_NTa	A_99_P599992_1	CUST_13144_PI390587928		CUST_13144_PI390587928_3	U35_14590	A_99_P599992	TC410841	1	0
A_99_P601497	1Hv_NTa	A_99_P601497_1	CUST_13144_PI390587928		CUST_13144_PI390587928_4	U35_14590	A_99_P601497	TC418800	1	0
A_99_P612977	1Hv_NTa	A_99_P612977_1	CUST_13144_PI390587928		CUST_13144_PI390587928_5	U35_14590	A_99_P612977	TC398559	1	0
A_99_P633231	1Hv_NTa	A_99_P633231_1	CUST_13144_PI390587928		CUST_13144_PI390587928_6	U35_14590	A_99_P633231	TC410841	1	0
A_99_P172194	1Hv_NTa	A_99_P172194_1	CUST_13157_PI390587928		CUST_13157_PI390587928_1	U35_26566	A_99_P172194	TC376188	1	1
A_99_P304251	1Hv_NTa	A_99_P304251_1	CUST_13157_PI390587928		CUST_13157_PI390587928_2	U35_26566	A_99_P304251	TC376188	1	1
A_99_P171344	1Hv_NTa	A_99_P171344_1	CUST_13158_PI390587928		CUST_13158_PI390587928_1	U35_26565	A_99_P171344	CK201235	1	0
A_99_P468117	1Hv_NTa	A_99_P468117_1	CUST_13158_PI390587928		CUST_13158_PI390587928_2	U35_26565	A_99_P468117	TC415460	1	0
A_99_P507197	1Hv_NTa	A_99_P507197_1	CUST_13158_PI390587928		CUST_13158_PI390587928_3	U35_26565	A_99_P507197	TC434844	1	0
A_99_P554962	1Hv_NTa	A_99_P554962_1	CUST_13158_PI390587928		CUST_13158_PI390587928_4	U35_26565	A_99_P554962	TC454096	1	0
A_99_P031044	1Hv_NTa	A_99_P031044_1	CUST_13164_PI390587928		CUST_13164_PI390587928_1	U35_26561	A_99_P031044	TC439377	1	0
A_99_P122660	1Hv_NTa	A_99_P122660_1	CUST_13164_PI390587928		CUST_13164_PI390587928_2	U35_26561	A_99_P122660	TC397011	1	0
A_99_P144930	1Hv_NTa	A_99_P144930_1	CUST_13164_PI390587928		CUST_13164_PI390587928_3	U35_26561	A_99_P144930	CJ620382	1	1
A_99_P343881	1Hv_NTa	A_99_P343881_1	CUST_13164_PI390587928		CUST_13164_PI390587928_4	U35_26561	A_99_P343881	TC439377	1	0
A_99_P404812	1Hv_NTa	A_99_P404812_1	CUST_13170_PI390587928		CUST_13170_PI390587928_1	U35_14588	A_99_P404812	TC445691	1	0
A_99_P411952	1Hv_NTa	A_99_P411952_1	CUST_13170_PI390587928		CUST_13170_PI390587928_2	U35_14588	A_99_P411952	TC373981	1	0
A_99_P425902	1Hv_NTa	A_99_P425902_1	CUST_13170_PI390587928		CUST_13170_PI390587928_3	U35_14588	A_99_P425902	TC385411	1	0
A_99_P428132	1Hv_NTa	A_99_P428132_1	CUST_13170_PI390587928		CUST_13170_PI390587928_4	U35_14588	A_99_P428132	TC387063	1	0
A_99_P448142	1Hv_NTa	A_99_P448142_1	CUST_13170_PI390587928		CUST_13170_PI390587928_5	U35_14588	A_99_P448142	TC402416	1	1
A_99_P460892	1Hv_NTa	A_99_P460892_1	CUST_13170_PI390587928		CUST_13170_PI390587928_6	U35_14588	A_99_P460892	TC409588	1	0
A_99_P164017	1Hv_NTa	A_99_P164017_1	CUST_13174_PI390587928		CUST_13174_PI390587928_1	U35_14585	A_99_P164017	TC393757	1	0
A_99_P195848	1Hv_NTa	A_99_P195848_1	CUST_13174_PI390587928		CUST_13174_PI390587928_2	U35_14585	A_99_P195848	TC460103	1	0
A_99_P241126	1Hv_NTa	A_99_P241126_1	CUST_13174_PI390587928		CUST_13174_PI390587928_3	U35_14585	A_99_P241126	TC426633	1	0
A_99_P241166	1Hv_NTa	A_99_P241166_1	CUST_13174_PI390587928		CUST_13174_PI390587928_4	U35_14585	A_99_P241166	TC401614	1	0
A_99_P241231	1Hv_NTa	A_99_P241231_1	CUST_13174_PI390587928		CUST_13174_PI390587928_5	U35_14585	A_99_P241231	TC426633	1	0
A_99_P335821	1Hv_NTa	A_99_P335821_1	CUST_13174_PI390587928		CUST_13174_PI390587928_6	U35_14585	A_99_P335821	TC426633	1	0
A_99_P391772	1Hv_NTa	A_99_P391772_1	CUST_13174_PI390587928		CUST_13174_PI390587928_7	U35_14585	A_99_P391772	TC396617	1	0
A_99_P472917	1Hv_NTa	A_99_P472917_1	CUST_13174_PI390587928		CUST_13174_PI390587928_8	U35_14585	A_99_P472917	TC418258	1	0
A_99_P541897	1Hv_NTa	A_99_P541897_1	CUST_13174_PI390587928		CUST_13174_PI390587928_9	U35_14585	A_99_P541897	CA733897	1	0
A_99_P488722	1Hv_NTa	A_99_P488722_1	CUST_13177_PI390587928		CUST_13177_PI390587928_10	U35_14582	A_99_P488722	TC426375	1	0	A_99_P232996	TC370616	NO
A_99_P232951	1Hv_NTa	A_99_P232951_1	CUST_13177_PI390587928		CUST_13177_PI390587928_2	U35_14582	A_99_P232951	TC435910	1	0	A_99_P232996	TC370616	NO
A_99_P232986	1Hv_NTa	A_99_P232986_1	CUST_13177_PI390587928		CUST_13177_PI390587928_3	U35_14582	A_99_P232986	TC423096	1	0	A_99_P232996	TC370616	NO
A_99_P232991	1Hv_NTa	A_99_P232991_1	CUST_13177_PI390587928		CUST_13177_PI390587928_4	U35_14582	A_99_P232991	TC376324	1	1	A_99_P232996	TC370616	NO
A_99_P233001	1Hv_NTa	A_99_P233001_1	CUST_13177_PI390587928		CUST_13177_PI390587928_5	U35_14582	A_99_P233001	TC373683	1	0	A_99_P232996	TC370616	NO
A_99_P407052	1Hv_NTa	A_99_P407052_1	CUST_13177_PI390587928		CUST_13177_PI390587928_6	U35_14582	A_99_P407052	TC369187	1	0	A_99_P232996	TC370616	NO
A_99_P420017	1Hv_NTa	A_99_P420017_1	CUST_13177_PI390587928		CUST_13177_PI390587928_7	U35_14582	A_99_P420017	TC380720	1	0	A_99_P232996	TC370616	NO
A_99_P475357	1Hv_NTa	A_99_P475357_1	CUST_13177_PI390587928		CUST_13177_PI390587928_8	U35_14582	A_99_P475357	TC419184	1	0	A_99_P232996	TC370616	NO
A_99_P476907	1Hv_NTa	A_99_P476907_1	CUST_13177_PI390587928		CUST_13177_PI390587928_9	U35_14582	A_99_P476907	TC421167	1	0	A_99_P232996	TC370616	NO
A_99_P217421	1Hv_NTa	A_99_P217421_1	CUST_13209_PI390587928		CUST_13209_PI390587928_2	U35_14577	A_99_P217421	TC413709	1	1	A_99_P217271	TC413709	YES
A_99_P256846	1Hv_NTa	A_99_P256846_1	CUST_13212_PI390587928		CUST_13212_PI390587928_1	U35_14574	A_99_P256846	TC377495	1	0
A_99_P416237	1Hv_NTa	A_99_P416237_1	CUST_13212_PI390587928		CUST_13212_PI390587928_2	U35_14574	A_99_P416237	TC377495	1	0
A_99_P459007	1Hv_NTa	A_99_P459007_1	CUST_13212_PI390587928		CUST_13212_PI390587928_3	U35_14574	A_99_P459007	TC409881	1	1
A_99_P081950	1Hv_NTa	A_99_P081950_1	CUST_13217_PI390587928		CUST_13217_PI390587928_1	U35_18572	A_99_P081950	TC374234	1	0
A_99_P298866	1Hv_NTa	A_99_P298866_1	CUST_13217_PI390587928		CUST_13217_PI390587928_2	U35_18572	A_99_P298866	TC374234	1	0
A_99_P410557	1Hv_NTa	A_99_P410557_1	CUST_13217_PI390587928		CUST_13217_PI390587928_3	U35_18572	A_99_P410557	TC372655	1	1
A_99_P026924	1Hv_NTa	A_99_P026924_1	CUST_13219_PI390587928		CUST_13219_PI390587928_1	U35_18571	A_99_P026924	TC385053	1	1
A_99_P303686	1Hv_NTa	A_99_P303686_1	CUST_13219_PI390587928		CUST_13219_PI390587928_2	U35_18571	A_99_P303686	TC451344	1	0
A_99_P303691	1Hv_NTa	A_99_P303691_1	CUST_13219_PI390587928		CUST_13219_PI390587928_3	U35_18571	A_99_P303691	TC400765	1	0
A_99_P543762	1Hv_NTa	A_99_P543762_1	CUST_13219_PI390587928		CUST_13219_PI390587928_4	U35_18571	A_99_P543762	TC449924	1	0
A_99_P127405	1Hv_NTa	A_99_P127405_1	CUST_1323_PI390587928		CUST_1323_PI390587928_1	U35_42057	A_99_P127405	TC388568	1	1
A_99_P361336	1Hv_NTa	A_99_P361336_1	CUST_1323_PI390587928		CUST_1323_PI390587928_2	U35_42057	A_99_P361336	TC388568	1	1
A_99_P213326	1Hv_NTa	A_99_P213326_1	CUST_13242_PI390587928		CUST_13242_PI390587928_1	U35_18568	A_99_P213326	TC376715	1	0
A_99_P331526	1Hv_NTa	A_99_P331526_1	CUST_13242_PI390587928		CUST_13242_PI390587928_2	U35_18568	A_99_P331526	TC391163	1	0
A_99_P034469	1Hv_NTa	A_99_P034469_1	CUST_13244_PI390587928		CUST_13244_PI390587928_1	U35_18566	A_99_P034469	TC380117	1	0	A_99_P290366	TC369557	NO
A_99_P290366	1Hv_NTa	A_99_P290366_1	CUST_13244_PI390587928		CUST_13244_PI390587928_2	U35_18566	A_99_P290366	TC369557	1	1	A_99_P290366	TC369557	YES
A_99_P541827	1Hv_NTa	A_99_P541827_1	CUST_13244_PI390587928		CUST_13244_PI390587928_3	U35_18566	A_99_P541827	TC449151	1	0	A_99_P290366	TC369557	NO
A_99_P118995	1Hv_NTa	A_99_P118995_1	CUST_13247_PI390587928		CUST_13247_PI390587928_1	U35_18564	A_99_P118995	TC415859	1	1
A_99_P356221	1Hv_NTa	A_99_P356221_1	CUST_13247_PI390587928		CUST_13247_PI390587928_2	U35_18564	A_99_P356221	TC415859	1	1
A_99_P282661	1Hv_NTa	A_99_P282661_1	CUST_13250_PI390587928		CUST_13250_PI390587928_2	U35_18562	A_99_P282661	TC399161	1	0	A_99_P388567	TC392726	NO
A_99_P184687	1Hv_NTa	A_99_P184687_1	CUST_13251_PI390587928		CUST_13251_PI390587928_1	U35_18561	A_99_P184687	TC370088	1	0	A_99_P321191	TC446810	NO
A_99_P321196	1Hv_NTa	A_99_P321196_1	CUST_13251_PI390587928		CUST_13251_PI390587928_2	U35_18561	A_99_P321196	TC425107	1	0	A_99_P321191	TC446810	NO
A_99_P322506	1Hv_NTa	A_99_P322506_1	CUST_13251_PI390587928		CUST_13251_PI390587928_3	U35_18561	A_99_P322506	TC370088	1	0	A_99_P321191	TC446810	NO
A_99_P529362	1Hv_NTa	A_99_P529362_1	CUST_13251_PI390587928		CUST_13251_PI390587928_4	U35_18561	A_99_P529362	TC444290	1	0	A_99_P321191	TC446810	NO
A_99_P283471	1Hv_NTa	A_99_P283471_1	CUST_13252_PI390587928		CUST_13252_PI390587928_1	U35_18560	A_99_P283471	TC373338	1	1
A_99_P446997	1Hv_NTa	A_99_P446997_1	CUST_13252_PI390587928		CUST_13252_PI390587928_2	U35_18560	A_99_P446997	TC401544	1	0
A_99_P512482	1Hv_NTa	A_99_P512482_1	CUST_13252_PI390587928		CUST_13252_PI390587928_3	U35_18560	A_99_P512482	TC437162	1	0
A_99_P576287	1Hv_NTa	A_99_P576287_1	CUST_13252_PI390587928		CUST_13252_PI390587928_4	U35_18560	A_99_P576287	TC461918	1	0
A_99_P357586	1Hv_NTa	A_99_P357586_1	CUST_13261_PI390587928		CUST_13261_PI390587928_1	U35_20873	A_99_P357586	TC430792	1	0
A_99_P383127	1Hv_NTa	A_99_P383127_1	CUST_13261_PI390587928		CUST_13261_PI390587928_2	U35_20873	A_99_P383127	TC400498	1	1
A_99_P298091	1Hv_NTa	A_99_P298091_1	CUST_13263_PI390587928		CUST_13263_PI390587928_1	U35_20871	A_99_P298091	CA619828	1	0
A_99_P452012	1Hv_NTa	A_99_P452012_1	CUST_13263_PI390587928		CUST_13263_PI390587928_2	U35_20871	A_99_P452012	TC405078	1	0
A_99_P158522	1Hv_NTa	A_99_P158522_1	CUST_1327_PI390587928		CUST_1327_PI390587928_1	U35_4906	A_99_P158522	TC418365	1	1
A_99_P171569	1Hv_NTa	A_99_P171569_1	CUST_1327_PI390587928		CUST_1327_PI390587928_2	U35_4906	A_99_P171569	CJ566980	1	0
A_99_P266856	1Hv_NTa	A_99_P266856_1	CUST_1327_PI390587928		CUST_1327_PI390587928_3	U35_4906	A_99_P266856	TC437942	1	0
A_99_P159542	1Hv_NTa	A_99_P159542_1	CUST_13276_PI390587928		CUST_13276_PI390587928_2	U35_18558	A_99_P159542	TC429304	1	1	A_99_P310956	TC398977	NO
A_99_P310961	1Hv_NTa	A_99_P310961_1	CUST_13276_PI390587928		CUST_13276_PI390587928_3	U35_18558	A_99_P310961	TC407721	1	0	A_99_P310956	TC398977	NO
A_99_P003226	1Hv_NTa	A_99_P003226_1	CUST_13278_PI390587928		CUST_13278_PI390587928_1	U35_18556	A_99_P003226	CK216801	1	0	A_99_P301841	TC379978	NO
A_99_P301841	1Hv_NTa	A_99_P301841_1	CUST_13278_PI390587928		CUST_13278_PI390587928_2	U35_18556	A_99_P301841	TC379978	1	1	A_99_P301841	TC379978	YES
A_99_P301846	1Hv_NTa	A_99_P301846_1	CUST_13278_PI390587928		CUST_13278_PI390587928_3	U35_18556	A_99_P301846	TC376178	1	0	A_99_P301841	TC379978	NO
A_99_P301851	1Hv_NTa	A_99_P301851_1	CUST_13278_PI390587928		CUST_13278_PI390587928_4	U35_18556	A_99_P301851	TC379978	1	1	A_99_P301841	TC379978	YES
A_99_P515667	1Hv_NTa	A_99_P515667_1	CUST_13278_PI390587928		CUST_13278_PI390587928_5	U35_18556	A_99_P515667	TC438619	1	0	A_99_P301841	TC379978	NO
A_99_P301201	1Hv_NTa	A_99_P301201_1	CUST_13283_PI390587928		CUST_13283_PI390587928_2	U35_18553	A_99_P301201	TC386045	1	0	A_99_P047520	TC386045	YES
A_99_P019544	1Hv_NTa	A_99_P019544_1	CUST_13285_PI390587928		CUST_13285_PI390587928_1	U35_18551	A_99_P019544	TC454858	1	0	A_99_P280186	TC414105	NO
A_99_P280186	1Hv_NTa	A_99_P280186_1	CUST_13285_PI390587928		CUST_13285_PI390587928_2	U35_18551	A_99_P280186	TC414105	1	1	A_99_P280186	TC414105	YES
A_99_P347721	1Hv_NTa	A_99_P347721_1	CUST_13286_PI390587928		CUST_13286_PI390587928_2	U35_18550	A_99_P347721	TC408692	1	0
A_99_P015189	1Hv_NTa	A_99_P015189_1	CUST_1329_PI390587928		CUST_1329_PI390587928_1	U35_4905	A_99_P015189	TC376212	1	0
A_99_P350171	1Hv_NTa	A_99_P350171_1	CUST_1329_PI390587928		CUST_1329_PI390587928_2	U35_4905	A_99_P350171	TC396319	1	1
A_99_P542632	1Hv_NTa	A_99_P542632_1	CUST_1329_PI390587928		CUST_1329_PI390587928_3	U35_4905	A_99_P542632	TC449535	1	0
A_99_P376952	1Hv_NTa	A_99_P376952_1	CUST_13297_PI390587928		CUST_13297_PI390587928_1	U35_20863	A_99_P376952	TC454332	1	1
A_99_P555637	1Hv_NTa	A_99_P555637_1	CUST_13297_PI390587928		CUST_13297_PI390587928_2	U35_20863	A_99_P555637	TC454332	1	1
A_99_P255266	1Hv_NTa	A_99_P255266_1	CUST_13314_PI390587928		CUST_13314_PI390587928_1	U35_16249	A_99_P255266	TC393620	1	0
A_99_P255271	1Hv_NTa	A_99_P255271_1	CUST_13314_PI390587928		CUST_13314_PI390587928_2	U35_16249	A_99_P255271	TC405379	1	0
A_99_P452397	1Hv_NTa	A_99_P452397_1	CUST_13314_PI390587928		CUST_13314_PI390587928_3	U35_16249	A_99_P452397	TC405379	1	0
A_99_P279461	1Hv_NTa	A_99_P279461_1	CUST_13317_PI390587928		CUST_13317_PI390587928_1	U35_16247	A_99_P279461	TC411781	1	0	A_99_P279466	TC398779	NO
A_99_P279466	1Hv_NTa	A_99_P279466_1	CUST_13317_PI390587928		CUST_13317_PI390587928_2	U35_16247	A_99_P279466	TC398779	1	1	A_99_P279466	TC398779	YES
A_99_P279471	1Hv_NTa	A_99_P279471_1	CUST_13317_PI390587928		CUST_13317_PI390587928_3	U35_16247	A_99_P279471	TC397524	1	0	A_99_P279466	TC398779	NO
A_99_P205056	1Hv_NTa	A_99_P205056_1	CUST_13320_PI390587928		CUST_13320_PI390587928_1	U35_16245	A_99_P205056	TC404404	1	0
A_99_P450957	1Hv_NTa	A_99_P450957_1	CUST_13320_PI390587928		CUST_13320_PI390587928_2	U35_16245	A_99_P450957	TC404404	1	0
A_99_P470172	1Hv_NTa	A_99_P470172_1	CUST_13320_PI390587928		CUST_13320_PI390587928_3	U35_16245	A_99_P470172	TC416663	1	0
A_99_P488147	1Hv_NTa	A_99_P488147_1	CUST_13320_PI390587928		CUST_13320_PI390587928_4	U35_16245	A_99_P488147	TC426277	1	1
A_99_P239356	1Hv_NTa	A_99_P239356_1	CUST_13322_PI390587928		CUST_13322_PI390587928_1	U35_16244	A_99_P239356	TC369335	1	0
A_99_P239361	1Hv_NTa	A_99_P239361_1	CUST_13322_PI390587928		CUST_13322_PI390587928_2	U35_16244	A_99_P239361	TC370107	1	1
A_99_P032614	1Hv_NTa	A_99_P032614_1	CUST_13329_PI390587928		CUST_13329_PI390587928_2	U35_16241	A_99_P032614	CV780258	1	0	A_99_P185849	TC371208	NO
A_99_P155777	1Hv_NTa	A_99_P155777_1	CUST_13329_PI390587928		CUST_13329_PI390587928_3	U35_16241	A_99_P155777	CV775109	1	0	A_99_P185849	TC371208	NO
A_99_P248846	1Hv_NTa	A_99_P248846_1	CUST_13329_PI390587928		CUST_13329_PI390587928_4	U35_16241	A_99_P248846	CA598249	1	0	A_99_P185849	TC371208	NO
A_99_P248851	1Hv_NTa	A_99_P248851_1	CUST_13329_PI390587928		CUST_13329_PI390587928_5	U35_16241	A_99_P248851	TC410915	1	0	A_99_P185849	TC371208	NO
A_99_P248866	1Hv_NTa	A_99_P248866_1	CUST_13329_PI390587928		CUST_13329_PI390587928_6	U35_16241	A_99_P248866	TC371208	1	1	A_99_P185849	TC371208	YES
A_99_P347651	1Hv_NTa	A_99_P347651_1	CUST_13329_PI390587928		CUST_13329_PI390587928_7	U35_16241	A_99_P347651	TC449956	1	0	A_99_P185849	TC371208	NO
A_99_P394342	1Hv_NTa	A_99_P394342_1	CUST_13329_PI390587928		CUST_13329_PI390587928_8	U35_16241	A_99_P394342	TC414001	1	0	A_99_P185849	TC371208	NO
A_99_P229361	1Hv_NTa	A_99_P229361_1	CUST_1333_PI390587928		CUST_1333_PI390587928_1	U35_4903	A_99_P229361	TC387692	1	0
A_99_P466672	1Hv_NTa	A_99_P466672_1	CUST_1333_PI390587928		CUST_1333_PI390587928_2	U35_4903	A_99_P466672	TC428373	1	1
A_99_P176556	1Hv_NTa	A_99_P176556_1	CUST_13342_PI390587928		CUST_13342_PI390587928_2	U35_28213	A_99_P176556	CV766932	1	0	A_99_P463912	TC413037	NO
A_99_P237426	1Hv_NTa	A_99_P237426_1	CUST_13349_PI390587928		CUST_13349_PI390587928_1	U35_396	A_99_P237426	TC452191	1	0	A_99_P237426	TC452191	YES
A_99_P237431	1Hv_NTa	A_99_P237431_1	CUST_13349_PI390587928		CUST_13349_PI390587928_2	U35_396	A_99_P237431	TC413836	1	1	A_99_P237426	TC452191	NO
A_99_P237481	1Hv_NTa	A_99_P237481_1	CUST_13349_PI390587928		CUST_13349_PI390587928_3	U35_396	A_99_P237481	TC390034	1	0	A_99_P237426	TC452191	NO
A_99_P237501	1Hv_NTa	A_99_P237501_1	CUST_13349_PI390587928		CUST_13349_PI390587928_4	U35_396	A_99_P237501	TC452191	1	0	A_99_P237426	TC452191	YES
A_99_P466867	1Hv_NTa	A_99_P466867_1	CUST_13349_PI390587928		CUST_13349_PI390587928_5	U35_396	A_99_P466867	TC414907	1	0	A_99_P237426	TC452191	NO
A_99_P258116	1Hv_NTa	A_99_P258116_1	CUST_13355_PI390587928		CUST_13355_PI390587928_1	U35_16239	A_99_P258116	TC384355	1	0
A_99_P258121	1Hv_NTa	A_99_P258121_1	CUST_13355_PI390587928		CUST_13355_PI390587928_2	U35_16239	A_99_P258121	TC451922	1	1
A_99_P258126	1Hv_NTa	A_99_P258126_1	CUST_13355_PI390587928		CUST_13355_PI390587928_3	U35_16239	A_99_P258126	CK212082	1	0
A_99_P258131	1Hv_NTa	A_99_P258131_1	CUST_13355_PI390587928		CUST_13355_PI390587928_4	U35_16239	A_99_P258131	TC384355	1	0
A_99_P427742	1Hv_NTa	A_99_P427742_1	CUST_13355_PI390587928		CUST_13355_PI390587928_5	U35_16239	A_99_P427742	TC386770	1	0
A_99_P565672	1Hv_NTa	A_99_P565672_1	CUST_13355_PI390587928		CUST_13355_PI390587928_6	U35_16239	A_99_P565672	TC451922	1	1
A_99_P155557	1Hv_NTa	A_99_P155557_1	CUST_13357_PI390587928		CUST_13357_PI390587928_2	U35_393	A_99_P155557	TC402453	1	0	A_99_P224861	TC382586	NO
A_99_P224976	1Hv_NTa	A_99_P224976_1	CUST_13357_PI390587928		CUST_13357_PI390587928_3	U35_393	A_99_P224976	TC394467	1	0	A_99_P224861	TC382586	NO
A_99_P225006	1Hv_NTa	A_99_P225006_1	CUST_13357_PI390587928		CUST_13357_PI390587928_4	U35_393	A_99_P225006	TC400704	1	0	A_99_P224861	TC382586	NO
A_99_P346566	1Hv_NTa	A_99_P346566_1	CUST_13357_PI390587928		CUST_13357_PI390587928_5	U35_393	A_99_P346566	TC431167	1	0	A_99_P224861	TC382586	NO
A_99_P408972	1Hv_NTa	A_99_P408972_1	CUST_13357_PI390587928		CUST_13357_PI390587928_6	U35_393	A_99_P408972	TC451058	1	0	A_99_P224861	TC382586	NO
A_99_P546862	1Hv_NTa	A_99_P546862_1	CUST_13357_PI390587928		CUST_13357_PI390587928_7	U35_393	A_99_P546862	TC451058	1	0	A_99_P224861	TC382586	NO
A_99_P574832	1Hv_NTa	A_99_P574832_1	CUST_13357_PI390587928		CUST_13357_PI390587928_8	U35_393	A_99_P574832	TC461477	1	0	A_99_P224861	TC382586	NO
A_99_P320416	1Hv_NTa	A_99_P320416_1	CUST_13358_PI390587928		CUST_13358_PI390587928_2	U35_16238	A_99_P320416	TC377756	1	1	A_99_P098695	TC377756	YES
A_99_P461602	1Hv_NTa	A_99_P461602_1	CUST_13358_PI390587928		CUST_13358_PI390587928_3	U35_16238	A_99_P461602	TC411565	1	0	A_99_P098695	TC377756	NO
A_99_P166854	1Hv_NTa	A_99_P166854_1	CUST_13370_PI390587928		CUST_13370_PI390587928_1	U35_16233	A_99_P166854	TC428041	1	0
A_99_P269036	1Hv_NTa	A_99_P269036_1	CUST_13370_PI390587928		CUST_13370_PI390587928_2	U35_16233	A_99_P269036	TC394337	1	0
A_99_P500797	1Hv_NTa	A_99_P500797_1	CUST_13370_PI390587928		CUST_13370_PI390587928_3	U35_16233	A_99_P500797	TC432047	1	0
A_99_P237251	1Hv_NTa	A_99_P237251_1	CUST_13373_PI390587928		CUST_13373_PI390587928_1	U35_16232	A_99_P237251	CK196835	1	0
A_99_P421177	1Hv_NTa	A_99_P421177_1	CUST_13373_PI390587928		CUST_13373_PI390587928_2	U35_16232	A_99_P421177	TC381653	1	0
A_99_P454642	1Hv_NTa	A_99_P454642_1	CUST_13373_PI390587928		CUST_13373_PI390587928_3	U35_16232	A_99_P454642	TC406855	1	0
A_99_P353411	1Hv_NTa	A_99_P353411_1	CUST_13374_PI390587928		CUST_13374_PI390587928_1	U35_16231	A_99_P353411	TC403727	1	1
A_99_P464622	1Hv_NTa	A_99_P464622_1	CUST_13374_PI390587928		CUST_13374_PI390587928_2	U35_16231	A_99_P464622	TC413432	1	0
A_99_P113325	1Hv_NTa	A_99_P113325_1	CUST_13386_PI390587928		CUST_13386_PI390587928_1	U35_388	A_99_P113325	TC397573	1	0
A_99_P227026	1Hv_NTa	A_99_P227026_1	CUST_13386_PI390587928		CUST_13386_PI390587928_2	U35_388	A_99_P227026	TC373364	1	1
A_99_P227136	1Hv_NTa	A_99_P227136_1	CUST_13386_PI390587928		CUST_13386_PI390587928_3	U35_388	A_99_P227136	TC372599	1	0
A_99_P238991	1Hv_NTa	A_99_P238991_1	CUST_13386_PI390587928		CUST_13386_PI390587928_4	U35_388	A_99_P238991	CV767509	1	0
A_99_P411937	1Hv_NTa	A_99_P411937_1	CUST_13386_PI390587928		CUST_13386_PI390587928_5	U35_388	A_99_P411937	TC373973	1	0
A_99_P413102	1Hv_NTa	A_99_P413102_1	CUST_13386_PI390587928		CUST_13386_PI390587928_6	U35_388	A_99_P413102	TC374988	1	0
A_99_P413407	1Hv_NTa	A_99_P413407_1	CUST_13386_PI390587928		CUST_13386_PI390587928_7	U35_388	A_99_P413407	TC373364	1	1
A_99_P441527	1Hv_NTa	A_99_P441527_1	CUST_13386_PI390587928		CUST_13386_PI390587928_8	U35_388	A_99_P441527	TC397573	1	0
A_99_P214936	1Hv_NTa	A_99_P214936_1	CUST_13388_PI390587928		CUST_13388_PI390587928_1	U35_387	A_99_P214936	TC404697	1	0
A_99_P214971	1Hv_NTa	A_99_P214971_1	CUST_13388_PI390587928		CUST_13388_PI390587928_2	U35_387	A_99_P214971	TC406805	1	0
A_99_P208626	1Hv_NTa	A_99_P208626_1	CUST_13393_PI390587928		CUST_13393_PI390587928_1	U35_16229	A_99_P208626	TC445510	1	0
A_99_P208746	1Hv_NTa	A_99_P208746_1	CUST_13393_PI390587928		CUST_13393_PI390587928_2	U35_16229	A_99_P208746	TC446124	1	1
A_99_P208856	1Hv_NTa	A_99_P208856_1	CUST_13393_PI390587928		CUST_13393_PI390587928_3	U35_16229	A_99_P208856	TC445510	1	0
A_99_P041181	1Hv_NTa	A_99_P041181_1	CUST_13394_PI390587928		CUST_13394_PI390587928_1	U35_383	A_99_P041181	TC453979	1	0
A_99_P160187	1Hv_NTa	A_99_P160187_1	CUST_13394_PI390587928		CUST_13394_PI390587928_2	U35_383	A_99_P160187	CK214209	1	0
A_99_P271506	1Hv_NTa	A_99_P271506_1	CUST_13394_PI390587928		CUST_13394_PI390587928_3	U35_383	A_99_P271506	TC385035	1	0
A_99_P035549	1Hv_NTa	A_99_P035549_1	CUST_13395_PI390587928		CUST_13395_PI390587928_2	U35_16228	A_99_P035549	TC446450	1	0	A_99_P249621	TC368920	NO
A_99_P249616	1Hv_NTa	A_99_P249616_1	CUST_13395_PI390587928		CUST_13395_PI390587928_3	U35_16228	A_99_P249616	TC370016	1	0	A_99_P249621	TC368920	NO
A_99_P424562	1Hv_NTa	A_99_P424562_1	CUST_13395_PI390587928		CUST_13395_PI390587928_4	U35_16228	A_99_P424562	TC384366	1	0	A_99_P249621	TC368920	NO
A_99_P498502	1Hv_NTa	A_99_P498502_1	CUST_13395_PI390587928		CUST_13395_PI390587928_5	U35_16228	A_99_P498502	TC446450	1	0	A_99_P249621	TC368920	NO
A_99_P230906	1Hv_NTa	A_99_P230906_1	CUST_13396_PI390587928		CUST_13396_PI390587928_1	U35_16227	A_99_P230906	CK212477	1	0
A_99_P230911	1Hv_NTa	A_99_P230911_1	CUST_13396_PI390587928		CUST_13396_PI390587928_2	U35_16227	A_99_P230911	TC459167	1	0
A_99_P230921	1Hv_NTa	A_99_P230921_1	CUST_13396_PI390587928		CUST_13396_PI390587928_3	U35_16227	A_99_P230921	TC383009	1	0
A_99_P419307	1Hv_NTa	A_99_P419307_1	CUST_13396_PI390587928		CUST_13396_PI390587928_4	U35_16227	A_99_P419307	TC380134	1	1
A_99_P096200	1Hv_NTa	A_99_P096200_1	CUST_13399_PI390587928		CUST_13399_PI390587928_1	U35_380	A_99_P096200	CK208156	1	0
A_99_P224391	1Hv_NTa	A_99_P224391_1	CUST_13399_PI390587928		CUST_13399_PI390587928_2	U35_380	A_99_P224391	TC413487	1	1
A_99_P172119	1Hv_NTa	A_99_P172119_1	CUST_13400_PI390587928		CUST_13400_PI390587928_1	U35_1628	A_99_P172119	TC421664	1	0
A_99_P225171	1Hv_NTa	A_99_P225171_1	CUST_13400_PI390587928		CUST_13400_PI390587928_2	U35_1628	A_99_P225171	TC370497	1	0
A_99_P158947	1Hv_NTa	A_99_P158947_1	CUST_13401_PI390587928		CUST_13401_PI390587928_3	U35_1627	A_99_P158947	TC394378	1	0
A_99_P239801	1Hv_NTa	A_99_P239801_1	CUST_13401_PI390587928		CUST_13401_PI390587928_4	U35_1627	A_99_P239801	TC394378	1	0
A_99_P251621	1Hv_NTa	A_99_P251621_1	CUST_13405_PI390587928		CUST_13405_PI390587928_1	U35_1623	A_99_P251621	TC392662	1	1
A_99_P444187	1Hv_NTa	A_99_P444187_1	CUST_13405_PI390587928		CUST_13405_PI390587928_2	U35_1623	A_99_P444187	TC399503	1	0
A_99_P524222	1Hv_NTa	A_99_P524222_1	CUST_13405_PI390587928		CUST_13405_PI390587928_3	U35_1623	A_99_P524222	TC442286	1	0
A_99_P380122	1Hv_NTa	A_99_P380122_1	CUST_13406_PI390587928		CUST_13406_PI390587928_1	U35_1622	A_99_P380122	TC426778	1	0
A_99_P459332	1Hv_NTa	A_99_P459332_1	CUST_13406_PI390587928		CUST_13406_PI390587928_2	U35_1622	A_99_P459332	TC401325	1	1
A_99_P255201	1Hv_NTa	A_99_P255201_1	CUST_13407_PI390587928		CUST_13407_PI390587928_1	U35_1621	A_99_P255201	TC398245	1	1
A_99_P255206	1Hv_NTa	A_99_P255206_1	CUST_13407_PI390587928		CUST_13407_PI390587928_2	U35_1621	A_99_P255206	TC394581	1	0
A_99_P268021	1Hv_NTa	A_99_P268021_1	CUST_13412_PI390587928		CUST_13412_PI390587928_2	U35_1616	A_99_P268021	TC459799	1	0
A_99_P268036	1Hv_NTa	A_99_P268036_1	CUST_13412_PI390587928		CUST_13412_PI390587928_3	U35_1616	A_99_P268036	TC419773	1	0
A_99_P268041	1Hv_NTa	A_99_P268041_1	CUST_13412_PI390587928		CUST_13412_PI390587928_4	U35_1616	A_99_P268041	TC432255	1	1
A_99_P430202	1Hv_NTa	A_99_P430202_1	CUST_13412_PI390587928		CUST_13412_PI390587928_5	U35_1616	A_99_P430202	TC388637	1	0
A_99_P026734	1Hv_NTa	A_99_P026734_1	CUST_13417_PI390587928		CUST_13417_PI390587928_1	U35_1611	A_99_P026734	TC385114	1	0
A_99_P289516	1Hv_NTa	A_99_P289516_1	CUST_13417_PI390587928		CUST_13417_PI390587928_2	U35_1611	A_99_P289516	TC378176	1	0
A_99_P446137	1Hv_NTa	A_99_P446137_1	CUST_13418_PI390587928		CUST_13418_PI390587928_2	U35_1610	A_99_P446137	TC423664	1	1
A_99_P433947	1Hv_NTa	A_99_P433947_1	CUST_13472_PI390587928		CUST_13472_PI390587928_1	U35_30699	A_99_P433947	TC391610	1	1	A_99_P433947	TC391610	YES
A_99_P479792	1Hv_NTa	A_99_P479792_1	CUST_13472_PI390587928		CUST_13472_PI390587928_2	U35_30699	A_99_P479792	TC421996	1	0	A_99_P433947	TC391610	NO
A_99_P080400	1Hv_NTa	A_99_P080400_1	CUST_13474_PI390587928		CUST_13474_PI390587928_1	U35_30697	A_99_P080400	TC382743	1	1
A_99_P355581	1Hv_NTa	A_99_P355581_1	CUST_13474_PI390587928		CUST_13474_PI390587928_2	U35_30697	A_99_P355581	TC382743	1	1
A_99_P136019	1Hv_NTa	A_99_P136019_1	CUST_13488_PI390587928		CUST_13488_PI390587928_1	U35_42668	A_99_P136019	NP958373	1	1
A_99_P365901	1Hv_NTa	A_99_P365901_1	CUST_13488_PI390587928		CUST_13488_PI390587928_2	U35_42668	A_99_P365901	TC406787	1	0
A_99_P011894	1Hv_NTa	A_99_P011894_1	CUST_13497_PI390587928		CUST_13497_PI390587928_1	U35_16399	A_99_P011894	TC371525	1	1	A_99_P011894	TC371525	YES
A_99_P461477	1Hv_NTa	A_99_P461477_1	CUST_13497_PI390587928		CUST_13497_PI390587928_2	U35_16399	A_99_P461477	TC411495	1	0	A_99_P011894	TC371525	NO
A_99_P123480	1Hv_NTa	A_99_P123480_1	CUST_13499_PI390587928		CUST_13499_PI390587928_1	U35_16398	A_99_P123480	CK213840	1	0
A_99_P163532	1Hv_NTa	A_99_P163532_1	CUST_13499_PI390587928		CUST_13499_PI390587928_2	U35_16398	A_99_P163532	TC372718	1	1
A_99_P186517	1Hv_NTa	A_99_P186517_1	CUST_13500_PI390587928		CUST_13500_PI390587928_1	U35_16397	A_99_P186517	TC414612	1	0
A_99_P250336	1Hv_NTa	A_99_P250336_1	CUST_13500_PI390587928		CUST_13500_PI390587928_2	U35_16397	A_99_P250336	TC414612	1	0
A_99_P156202	1Hv_NTa	A_99_P156202_1	CUST_13502_PI390587928		CUST_13502_PI390587928_1	U35_16396	A_99_P156202	TC382970	1	1
A_99_P271206	1Hv_NTa	A_99_P271206_1	CUST_13502_PI390587928		CUST_13502_PI390587928_2	U35_16396	A_99_P271206	TC382970	1	1
A_99_P515072	1Hv_NTa	A_99_P515072_1	CUST_13502_PI390587928		CUST_13502_PI390587928_3	U35_16396	A_99_P515072	TC438366	1	0
A_99_P157027	1Hv_NTa	A_99_P157027_1	CUST_13503_PI390587928		CUST_13503_PI390587928_1	U35_16395	A_99_P157027	TC370502	1	0
A_99_P231256	1Hv_NTa	A_99_P231256_1	CUST_13503_PI390587928		CUST_13503_PI390587928_2	U35_16395	A_99_P231256	TC372257	1	0
A_99_P414457	1Hv_NTa	A_99_P414457_1	CUST_13503_PI390587928		CUST_13503_PI390587928_3	U35_16395	A_99_P414457	TC374374	1	0
A_99_P416562	1Hv_NTa	A_99_P416562_1	CUST_13503_PI390587928		CUST_13503_PI390587928_4	U35_16395	A_99_P416562	TC377758	1	0
A_99_P160667	1Hv_NTa	A_99_P160667_1	CUST_13505_PI390587928		CUST_13505_PI390587928_1	U35_16394	A_99_P160667	TC378744	1	1
A_99_P538847	1Hv_NTa	A_99_P538847_1	CUST_13505_PI390587928		CUST_13505_PI390587928_2	U35_16394	A_99_P538847	TC448047	1	0
A_99_P062768	1Hv_NTa	A_99_P062768_1	CUST_13508_PI390587928		CUST_13508_PI390587928_1	U35_16368	A_99_P062768	TC418907	1	0
A_99_P204071	1Hv_NTa	A_99_P204071_1	CUST_13508_PI390587928		CUST_13508_PI390587928_2	U35_16368	A_99_P204071	TC389702	1	0
A_99_P522747	1Hv_NTa	A_99_P522747_1	CUST_13508_PI390587928		CUST_13508_PI390587928_3	U35_16368	A_99_P522747	BJ246411	1	0
A_99_P062443	1Hv_NTa	A_99_P062443_1	CUST_13512_PI390587928		CUST_13512_PI390587928_1	U35_16366	A_99_P062443	TC390955	1	1
A_99_P261161	1Hv_NTa	A_99_P261161_1	CUST_13512_PI390587928		CUST_13512_PI390587928_2	U35_16366	A_99_P261161	TC380360	1	0
A_99_P247736	1Hv_NTa	A_99_P247736_1	CUST_13515_PI390587928		CUST_13515_PI390587928_1	U35_16364	A_99_P247736	TC422406	1	0
A_99_P402217	1Hv_NTa	A_99_P402217_1	CUST_13515_PI390587928		CUST_13515_PI390587928_2	U35_16364	A_99_P402217	TC452399	1	0
A_99_P430872	1Hv_NTa	A_99_P430872_1	CUST_13515_PI390587928		CUST_13515_PI390587928_3	U35_16364	A_99_P430872	TC389127	1	1
A_99_P444307	1Hv_NTa	A_99_P444307_1	CUST_13515_PI390587928		CUST_13515_PI390587928_4	U35_16364	A_99_P444307	TC399597	1	0
A_99_P277911	1Hv_NTa	A_99_P277911_1	CUST_13518_PI390587928		CUST_13518_PI390587928_1	U35_16363	A_99_P277911	TC399990	1	1	A_99_P277911	TC399990	YES
A_99_P500352	1Hv_NTa	A_99_P500352_1	CUST_13518_PI390587928		CUST_13518_PI390587928_2	U35_16363	A_99_P500352	TC431879	1	0	A_99_P277911	TC399990	NO
A_99_P274736	1Hv_NTa	A_99_P274736_1	CUST_13520_PI390587928		CUST_13520_PI390587928_1	U35_16362	A_99_P274736	TC403381	1	1
A_99_P274741	1Hv_NTa	A_99_P274741_1	CUST_13520_PI390587928		CUST_13520_PI390587928_2	U35_16362	A_99_P274741	TC405843	1	0
A_99_P453092	1Hv_NTa	A_99_P453092_1	CUST_13520_PI390587928		CUST_13520_PI390587928_3	U35_16362	A_99_P453092	TC405843	1	0
A_99_P075610	1Hv_NTa	A_99_P075610_1	CUST_13521_PI390587928		CUST_13521_PI390587928_1	U35_16361	A_99_P075610	TC375243	1	0
A_99_P289081	1Hv_NTa	A_99_P289081_1	CUST_13521_PI390587928		CUST_13521_PI390587928_2	U35_16361	A_99_P289081	CA639843	1	0
A_99_P012349	1Hv_NTa	A_99_P012349_1	CUST_13552_PI390587928		CUST_13552_PI390587928_1	U35_16354	A_99_P012349	TC393449	1	1	A_99_P640516	TC399183	NO
A_99_P291776	1Hv_NTa	A_99_P291776_1	CUST_13552_PI390587928		CUST_13552_PI390587928_2	U35_16354	A_99_P291776	TC432762	1	0	A_99_P640516	TC399183	NO
A_99_P640516	1Hv_NTa	A_99_P640516_1	CUST_13552_PI390587928		CUST_13552_PI390587928_3	U35_16354	A_99_P640516	TC399183	1	0	A_99_P640516	TC399183	YES
A_99_P139865	1Hv_NTa	A_99_P139865_1	CUST_13553_PI390587928		CUST_13553_PI390587928_1	U35_16353	A_99_P139865	CV780388	1	0
A_99_P285331	1Hv_NTa	A_99_P285331_1	CUST_13553_PI390587928		CUST_13553_PI390587928_2	U35_16353	A_99_P285331	TC379768	1	0
A_99_P285341	1Hv_NTa	A_99_P285341_1	CUST_13553_PI390587928		CUST_13553_PI390587928_3	U35_16353	A_99_P285341	TC401937	1	1
A_99_P383727	1Hv_NTa	A_99_P383727_1	CUST_13553_PI390587928		CUST_13553_PI390587928_4	U35_16353	A_99_P383727	BJ297206	1	0
A_99_P430477	1Hv_NTa	A_99_P430477_1	CUST_13553_PI390587928		CUST_13553_PI390587928_5	U35_16353	A_99_P430477	TC388874	1	0
A_99_P322006	1Hv_NTa	A_99_P322006_1	CUST_13557_PI390587928		CUST_13557_PI390587928_1	U35_16351	A_99_P322006	TC398603	1	0
A_99_P327316	1Hv_NTa	A_99_P327316_1	CUST_13557_PI390587928		CUST_13557_PI390587928_2	U35_16351	A_99_P327316	TC454392	1	0
A_99_P345306	1Hv_NTa	A_99_P345306_1	CUST_13557_PI390587928		CUST_13557_PI390587928_3	U35_16351	A_99_P345306	TC413181	1	1
A_99_P442927	1Hv_NTa	A_99_P442927_1	CUST_13557_PI390587928		CUST_13557_PI390587928_4	U35_16351	A_99_P442927	TC398603	1	0
A_99_P464142	1Hv_NTa	A_99_P464142_1	CUST_13557_PI390587928		CUST_13557_PI390587928_5	U35_16351	A_99_P464142	TC413181	1	1
A_99_P519212	1Hv_NTa	A_99_P519212_1	CUST_13557_PI390587928		CUST_13557_PI390587928_6	U35_16351	A_99_P519212	TC440087	1	0
A_99_P555552	1Hv_NTa	A_99_P555552_1	CUST_13557_PI390587928		CUST_13557_PI390587928_7	U35_16351	A_99_P555552	TC454392	1	0
A_99_P258256	1Hv_NTa	A_99_P258256_1	CUST_13560_PI390587928		CUST_13560_PI390587928_1	U35_16350	A_99_P258256	TC396897	1	0
A_99_P258261	1Hv_NTa	A_99_P258261_1	CUST_13560_PI390587928		CUST_13560_PI390587928_2	U35_16350	A_99_P258261	TC394910	1	0
A_99_P258266	1Hv_NTa	A_99_P258266_1	CUST_13560_PI390587928		CUST_13560_PI390587928_3	U35_16350	A_99_P258266	TC396897	1	0
A_99_P438097	1Hv_NTa	A_99_P438097_1	CUST_13560_PI390587928		CUST_13560_PI390587928_4	U35_16350	A_99_P438097	TC394910	1	0
A_99_P446497	1Hv_NTa	A_99_P446497_1	CUST_13560_PI390587928		CUST_13560_PI390587928_5	U35_16350	A_99_P446497	TC401241	1	0
A_99_P500052	1Hv_NTa	A_99_P500052_1	CUST_13560_PI390587928		CUST_13560_PI390587928_6	U35_16350	A_99_P500052	TC431737	1	1
A_99_P256646	1Hv_NTa	A_99_P256646_1	CUST_13581_PI390587928		CUST_13581_PI390587928_1	U35_16349	A_99_P256646	TC389547	1	0
A_99_P256651	1Hv_NTa	A_99_P256651_1	CUST_13581_PI390587928		CUST_13581_PI390587928_2	U35_16349	A_99_P256651	TC395769	1	1
A_99_P256656	1Hv_NTa	A_99_P256656_1	CUST_13581_PI390587928		CUST_13581_PI390587928_3	U35_16349	A_99_P256656	TC393189	1	0
A_99_P431322	1Hv_NTa	A_99_P431322_1	CUST_13581_PI390587928		CUST_13581_PI390587928_4	U35_16349	A_99_P431322	TC389547	1	0
A_99_P435812	1Hv_NTa	A_99_P435812_1	CUST_13581_PI390587928		CUST_13581_PI390587928_5	U35_16349	A_99_P435812	TC393189	1	0
A_99_P439277	1Hv_NTa	A_99_P439277_1	CUST_13581_PI390587928		CUST_13581_PI390587928_6	U35_16349	A_99_P439277	TC395769	1	1
A_99_P456192	1Hv_NTa	A_99_P456192_1	CUST_13581_PI390587928		CUST_13581_PI390587928_7	U35_16349	A_99_P456192	TC407883	1	0
A_99_P459912	1Hv_NTa	A_99_P459912_1	CUST_13581_PI390587928		CUST_13581_PI390587928_8	U35_16349	A_99_P459912	TC410496	1	0
A_99_P221751	1Hv_NTa	A_99_P221751_1	CUST_13585_PI390587928		CUST_13585_PI390587928_1	U35_16347	A_99_P221751	TC451938	1	0
A_99_P231656	1Hv_NTa	A_99_P231656_1	CUST_13585_PI390587928		CUST_13585_PI390587928_2	U35_16347	A_99_P231656	TC399195	1	1
A_99_P222526	1Hv_NTa	A_99_P222526_1	CUST_13587_PI390587928		CUST_13587_PI390587928_1	U35_16346	A_99_P222526	TC373272	1	0
A_99_P222591	1Hv_NTa	A_99_P222591_1	CUST_13587_PI390587928		CUST_13587_PI390587928_2	U35_16346	A_99_P222591	TC426205	1	0
A_99_P087150	1Hv_NTa	A_99_P087150_1	CUST_13592_PI390587928		CUST_13592_PI390587928_1	U35_16343	A_99_P087150	CK162200	1	0
A_99_P162172	1Hv_NTa	A_99_P162172_1	CUST_13592_PI390587928		CUST_13592_PI390587928_2	U35_16343	A_99_P162172	TC412357	1	1
A_99_P291331	1Hv_NTa	A_99_P291331_1	CUST_13592_PI390587928		CUST_13592_PI390587928_3	U35_16343	A_99_P291331	TC412357	1	1
A_99_P024239	1Hv_NTa	A_99_P024239_1	CUST_13594_PI390587928		CUST_13594_PI390587928_1	U35_16342	A_99_P024239	TC381092	1	1
A_99_P027764	1Hv_NTa	A_99_P027764_1	CUST_13594_PI390587928		CUST_13594_PI390587928_2	U35_16342	A_99_P027764	TC373194	1	0
A_99_P394857	1Hv_NTa	A_99_P394857_1	CUST_13594_PI390587928		CUST_13594_PI390587928_3	U35_16342	A_99_P394857	TC373194	1	0
A_99_P010554	1Hv_NTa	A_99_P010554_1	CUST_13596_PI390587928		CUST_13596_PI390587928_1	U35_16341	A_99_P010554	TC380787	1	0
A_99_P574827	1Hv_NTa	A_99_P574827_1	CUST_13596_PI390587928		CUST_13596_PI390587928_2	U35_16341	A_99_P574827	TC461473	1	0
A_99_P227321	1Hv_NTa	A_99_P227321_1	CUST_13613_PI390587928		CUST_13613_PI390587928_1	U35_341	A_99_P227321	TC389789	1	0
A_99_P414307	1Hv_NTa	A_99_P414307_1	CUST_13613_PI390587928		CUST_13613_PI390587928_10	U35_341	A_99_P414307	TC375933	1	0
A_99_P416967	1Hv_NTa	A_99_P416967_1	CUST_13613_PI390587928		CUST_13613_PI390587928_11	U35_341	A_99_P416967	TC378211	1	0
A_99_P418802	1Hv_NTa	A_99_P418802_1	CUST_13613_PI390587928		CUST_13613_PI390587928_12	U35_341	A_99_P418802	TC379681	1	0
A_99_P425282	1Hv_NTa	A_99_P425282_1	CUST_13613_PI390587928		CUST_13613_PI390587928_13	U35_341	A_99_P425282	TC384920	1	0
A_99_P459137	1Hv_NTa	A_99_P459137_1	CUST_13613_PI390587928		CUST_13613_PI390587928_14	U35_341	A_99_P459137	TC371832	1	0
A_99_P461002	1Hv_NTa	A_99_P461002_1	CUST_13613_PI390587928		CUST_13613_PI390587928_15	U35_341	A_99_P461002	TC411156	1	0
A_99_P481152	1Hv_NTa	A_99_P481152_1	CUST_13613_PI390587928		CUST_13613_PI390587928_16	U35_341	A_99_P481152	TC422746	1	0
A_99_P499272	1Hv_NTa	A_99_P499272_1	CUST_13613_PI390587928		CUST_13613_PI390587928_17	U35_341	A_99_P499272	TC431411	1	0
A_99_P511212	1Hv_NTa	A_99_P511212_1	CUST_13613_PI390587928		CUST_13613_PI390587928_18	U35_341	A_99_P511212	CK212813	1	0
A_99_P518617	1Hv_NTa	A_99_P518617_1	CUST_13613_PI390587928		CUST_13613_PI390587928_19	U35_341	A_99_P518617	TC369392	1	0
A_99_P227351	1Hv_NTa	A_99_P227351_1	CUST_13613_PI390587928		CUST_13613_PI390587928_2	U35_341	A_99_P227351	TC389789	1	0
A_99_P227396	1Hv_NTa	A_99_P227396_1	CUST_13613_PI390587928		CUST_13613_PI390587928_3	U35_341	A_99_P227396	TC368968	1	1
A_99_P227421	1Hv_NTa	A_99_P227421_1	CUST_13613_PI390587928		CUST_13613_PI390587928_4	U35_341	A_99_P227421	CK216376	1	0
A_99_P227441	1Hv_NTa	A_99_P227441_1	CUST_13613_PI390587928		CUST_13613_PI390587928_5	U35_341	A_99_P227441	TC369392	1	0
A_99_P408887	1Hv_NTa	A_99_P408887_1	CUST_13613_PI390587928		CUST_13613_PI390587928_6	U35_341	A_99_P408887	TC398694	1	0
A_99_P409297	1Hv_NTa	A_99_P409297_1	CUST_13613_PI390587928		CUST_13613_PI390587928_7	U35_341	A_99_P409297	TC371339	1	0
A_99_P409772	1Hv_NTa	A_99_P409772_1	CUST_13613_PI390587928		CUST_13613_PI390587928_8	U35_341	A_99_P409772	TC371832	1	0
A_99_P414052	1Hv_NTa	A_99_P414052_1	CUST_13613_PI390587928		CUST_13613_PI390587928_9	U35_341	A_99_P414052	TC375688	1	0
A_99_P261886	1Hv_NTa	A_99_P261886_1	CUST_13616_PI390587928		CUST_13616_PI390587928_1	U35_338	A_99_P261886	TC417127	1	1
A_99_P261891	1Hv_NTa	A_99_P261891_1	CUST_13616_PI390587928		CUST_13616_PI390587928_2	U35_338	A_99_P261891	TC417127	1	1
A_99_P261896	1Hv_NTa	A_99_P261896_1	CUST_13616_PI390587928		CUST_13616_PI390587928_3	U35_338	A_99_P261896	TC402289	1	0
A_99_P261901	1Hv_NTa	A_99_P261901_1	CUST_13616_PI390587928		CUST_13616_PI390587928_4	U35_338	A_99_P261901	TC422684	1	0
A_99_P470972	1Hv_NTa	A_99_P470972_1	CUST_13616_PI390587928		CUST_13616_PI390587928_5	U35_338	A_99_P470972	TC417127	1	1
A_99_P637856	1Hv_NTa	A_99_P637856_1	CUST_13616_PI390587928		CUST_13616_PI390587928_6	U35_338	A_99_P637856	TC417127	1	1
A_99_P090655	1Hv_NTa	A_99_P090655_1	CUST_1362_PI390587928		CUST_1362_PI390587928_1	U35_30060	A_99_P090655	CJ959205	1	1	A_99_P328761	TC399918	NO
A_99_P328761	1Hv_NTa	A_99_P328761_1	CUST_1362_PI390587928		CUST_1362_PI390587928_2	U35_30060	A_99_P328761	TC399918	1	0	A_99_P328761	TC399918	YES
A_99_P178879	1Hv_NTa	A_99_P178879_1	CUST_13620_PI390587928		CUST_13620_PI390587928_1	U35_334	A_99_P178879	TC392692	1	1
A_99_P263271	1Hv_NTa	A_99_P263271_1	CUST_13620_PI390587928		CUST_13620_PI390587928_2	U35_334	A_99_P263271	TC392692	1	1
A_99_P000091	1Hv_NTa	A_99_P000091_1	CUST_13628_PI390587928		CUST_13628_PI390587928_2	U35_326	A_99_P000091	TC427004	1	0	A_99_P241681	TC441491	NO
A_99_P002821	1Hv_NTa	A_99_P002821_1	CUST_13628_PI390587928		CUST_13628_PI390587928_3	U35_326	A_99_P002821	TC401384	1	0	A_99_P241681	TC441491	NO
A_99_P062898	1Hv_NTa	A_99_P062898_1	CUST_13628_PI390587928		CUST_13628_PI390587928_4	U35_326	A_99_P062898	TC400789	1	0	A_99_P241681	TC441491	NO
A_99_P161527	1Hv_NTa	A_99_P161527_1	CUST_13629_PI390587928		CUST_13629_PI390587928_1	U35_325	A_99_P161527	TC404154	1	0	A_99_P161527	TC404154	YES
A_99_P450517	1Hv_NTa	A_99_P450517_1	CUST_13629_PI390587928		CUST_13629_PI390587928_2	U35_325	A_99_P450517	TC404154	1	0	A_99_P161527	TC404154	YES
A_99_P240571	1Hv_NTa	A_99_P240571_1	CUST_13634_PI390587928		CUST_13634_PI390587928_1	U35_1499	A_99_P240571	TC423858	1	0
A_99_P240601	1Hv_NTa	A_99_P240601_1	CUST_13634_PI390587928		CUST_13634_PI390587928_2	U35_1499	A_99_P240601	TC407294	1	0
A_99_P528752	1Hv_NTa	A_99_P528752_1	CUST_13634_PI390587928		CUST_13634_PI390587928_3	U35_1499	A_99_P528752	TC444027	1	0
A_99_P249006	1Hv_NTa	A_99_P249006_1	CUST_13647_PI390587928		CUST_13647_PI390587928_1	U35_1491	A_99_P249006	TC448243	1	0
A_99_P249026	1Hv_NTa	A_99_P249026_1	CUST_13647_PI390587928		CUST_13647_PI390587928_2	U35_1491	A_99_P249026	TC389253	1	0
A_99_P249031	1Hv_NTa	A_99_P249031_1	CUST_13647_PI390587928		CUST_13647_PI390587928_3	U35_1491	A_99_P249031	TC375245	1	1
A_99_P531702	1Hv_NTa	A_99_P531702_1	CUST_13647_PI390587928		CUST_13647_PI390587928_4	U35_1491	A_99_P531702	TC445203	1	0
A_99_P249836	1Hv_NTa	A_99_P249836_1	CUST_13649_PI390587928		CUST_13649_PI390587928_2	U35_1490	A_99_P249836	TC383544	1	0	A_99_P249861	TC404627	NO
A_99_P249851	1Hv_NTa	A_99_P249851_1	CUST_13649_PI390587928		CUST_13649_PI390587928_3	U35_1490	A_99_P249851	TC383544	1	0	A_99_P249861	TC404627	NO
A_99_P455257	1Hv_NTa	A_99_P455257_1	CUST_13649_PI390587928		CUST_13649_PI390587928_4	U35_1490	A_99_P455257	TC375200	1	0	A_99_P249861	TC404627	NO
A_99_P317651	1Hv_NTa	A_99_P317651_1	CUST_13655_PI390587928		CUST_13655_PI390587928_1	U35_1487	A_99_P317651	TC413753	1	0
A_99_P412042	1Hv_NTa	A_99_P412042_1	CUST_13655_PI390587928		CUST_13655_PI390587928_2	U35_1487	A_99_P412042	TC374058	1	1
A_99_P436277	1Hv_NTa	A_99_P436277_1	CUST_13655_PI390587928		CUST_13655_PI390587928_3	U35_1487	A_99_P436277	TC393532	1	0
A_99_P210091	1Hv_NTa	A_99_P210091_1	CUST_13658_PI390587928		CUST_13658_PI390587928_1	U35_1485	A_99_P210091	TC422785	1	0
A_99_P210136	1Hv_NTa	A_99_P210136_1	CUST_13658_PI390587928		CUST_13658_PI390587928_2	U35_1485	A_99_P210136	TC422785	1	0
A_99_P436132	1Hv_NTa	A_99_P436132_1	CUST_13658_PI390587928		CUST_13658_PI390587928_3	U35_1485	A_99_P436132	TC393431	1	0
A_99_P479747	1Hv_NTa	A_99_P479747_1	CUST_13658_PI390587928		CUST_13658_PI390587928_4	U35_1485	A_99_P479747	TC421974	1	1
A_99_P481197	1Hv_NTa	A_99_P481197_1	CUST_13658_PI390587928		CUST_13658_PI390587928_5	U35_1485	A_99_P481197	TC421974	1	1
A_99_P498972	1Hv_NTa	A_99_P498972_1	CUST_13658_PI390587928		CUST_13658_PI390587928_6	U35_1485	A_99_P498972	TC431261	1	0
A_99_P531262	1Hv_NTa	A_99_P531262_1	CUST_13658_PI390587928		CUST_13658_PI390587928_7	U35_1485	A_99_P531262	TC445045	1	0
A_99_P543357	1Hv_NTa	A_99_P543357_1	CUST_13658_PI390587928		CUST_13658_PI390587928_8	U35_1485	A_99_P543357	TC434776	1	0
A_99_P210021	1Hv_NTa	A_99_P210021_1	CUST_13665_PI390587928		CUST_13665_PI390587928_1	U35_1481	A_99_P210021	TC408589	1	0
A_99_P518397	1Hv_NTa	A_99_P518397_1	CUST_13665_PI390587928		CUST_13665_PI390587928_2	U35_1481	A_99_P518397	TC434445	1	0
A_99_P007296	1Hv_NTa	A_99_P007296_1	CUST_13672_PI390587928		CUST_13672_PI390587928_1	U35_1479	A_99_P007296	TC416109	1	0
A_99_P290036	1Hv_NTa	A_99_P290036_1	CUST_13672_PI390587928		CUST_13672_PI390587928_2	U35_1479	A_99_P290036	TC395990	1	1
A_99_P290046	1Hv_NTa	A_99_P290046_1	CUST_13672_PI390587928		CUST_13672_PI390587928_3	U35_1479	A_99_P290046	TC420649	1	0
A_99_P469192	1Hv_NTa	A_99_P469192_1	CUST_13672_PI390587928		CUST_13672_PI390587928_4	U35_1479	A_99_P469192	TC416109	1	0
A_99_P187992	1Hv_NTa	A_99_P187992_1	CUST_13673_PI390587928		CUST_13673_PI390587928_1	U35_1478	A_99_P187992	CK160329	1	0
A_99_P228056	1Hv_NTa	A_99_P228056_1	CUST_13673_PI390587928		CUST_13673_PI390587928_2	U35_1478	A_99_P228056	TC395073	1	1
A_99_P398957	1Hv_NTa	A_99_P398957_1	CUST_13673_PI390587928		CUST_13673_PI390587928_3	U35_1478	A_99_P398957	TC411022	1	0
A_99_P011064	1Hv_NTa	A_99_P011064_1	CUST_13677_PI390587928		CUST_13677_PI390587928_1	U35_1473	A_99_P011064	TC386635	1	1	A_99_P011064	TC386635	YES
A_99_P162502	1Hv_NTa	A_99_P162502_1	CUST_13677_PI390587928		CUST_13677_PI390587928_2	U35_1473	A_99_P162502	CA630249	1	0	A_99_P011064	TC386635	NO
A_99_P247471	1Hv_NTa	A_99_P247471_1	CUST_13677_PI390587928		CUST_13677_PI390587928_3	U35_1473	A_99_P247471	CK154571	1	0	A_99_P011064	TC386635	NO
A_99_P247476	1Hv_NTa	A_99_P247476_1	CUST_13677_PI390587928		CUST_13677_PI390587928_4	U35_1473	A_99_P247476	TC425765	1	0	A_99_P011064	TC386635	NO
A_99_P247481	1Hv_NTa	A_99_P247481_1	CUST_13677_PI390587928		CUST_13677_PI390587928_5	U35_1473	A_99_P247481	TC377859	1	0	A_99_P011064	TC386635	NO
A_99_P422967	1Hv_NTa	A_99_P422967_1	CUST_13677_PI390587928		CUST_13677_PI390587928_6	U35_1473	A_99_P422967	TC383123	1	0	A_99_P011064	TC386635	NO
A_99_P562762	1Hv_NTa	A_99_P562762_1	CUST_13677_PI390587928		CUST_13677_PI390587928_7	U35_1473	A_99_P562762	TC457144	1	0	A_99_P011064	TC386635	NO
A_99_P005111	1Hv_NTa	A_99_P005111_1	CUST_13679_PI390587928		CUST_13679_PI390587928_1	U35_1471	A_99_P005111	CK209959	1	0
A_99_P208811	1Hv_NTa	A_99_P208811_1	CUST_13679_PI390587928		CUST_13679_PI390587928_2	U35_1471	A_99_P208811	TC389306	1	0
A_99_P023934	1Hv_NTa	A_99_P023934_1	CUST_13680_PI390587928		CUST_13680_PI390587928_1	U35_1470	A_99_P023934	TC386615	1	0	A_99_P248236	TC395219	NO
A_99_P519912	1Hv_NTa	A_99_P519912_1	CUST_13680_PI390587928		CUST_13680_PI390587928_10	U35_1470	A_99_P519912	TC440487	1	0	A_99_P248236	TC395219	NO
A_99_P528562	1Hv_NTa	A_99_P528562_1	CUST_13680_PI390587928		CUST_13680_PI390587928_11	U35_1470	A_99_P528562	TC443960	1	0	A_99_P248236	TC395219	NO
A_99_P529862	1Hv_NTa	A_99_P529862_1	CUST_13680_PI390587928		CUST_13680_PI390587928_12	U35_1470	A_99_P529862	TC442790	1	0	A_99_P248236	TC395219	NO
A_99_P531982	1Hv_NTa	A_99_P531982_1	CUST_13680_PI390587928		CUST_13680_PI390587928_13	U35_1470	A_99_P531982	CK155975	1	0	A_99_P248236	TC395219	NO
A_99_P545407	1Hv_NTa	A_99_P545407_1	CUST_13680_PI390587928		CUST_13680_PI390587928_14	U35_1470	A_99_P545407	TC450536	1	0	A_99_P248236	TC395219	NO
A_99_P188032	1Hv_NTa	A_99_P188032_1	CUST_13680_PI390587928		CUST_13680_PI390587928_2	U35_1470	A_99_P188032	TC445293	1	0	A_99_P248236	TC395219	NO
A_99_P248231	1Hv_NTa	A_99_P248231_1	CUST_13680_PI390587928		CUST_13680_PI390587928_3	U35_1470	A_99_P248231	TC372512	1	0	A_99_P248236	TC395219	NO
A_99_P248236	1Hv_NTa	A_99_P248236_1	CUST_13680_PI390587928		CUST_13680_PI390587928_4	U35_1470	A_99_P248236	TC395219	1	1	A_99_P248236	TC395219	YES
A_99_P248241	1Hv_NTa	A_99_P248241_1	CUST_13680_PI390587928		CUST_13680_PI390587928_5	U35_1470	A_99_P248241	TC442790	1	0	A_99_P248236	TC395219	NO
A_99_P248251	1Hv_NTa	A_99_P248251_1	CUST_13680_PI390587928		CUST_13680_PI390587928_6	U35_1470	A_99_P248251	CK155409	1	0	A_99_P248236	TC395219	NO
A_99_P448912	1Hv_NTa	A_99_P448912_1	CUST_13680_PI390587928		CUST_13680_PI390587928_7	U35_1470	A_99_P448912	TC402907	1	0	A_99_P248236	TC395219	NO
A_99_P453912	1Hv_NTa	A_99_P453912_1	CUST_13680_PI390587928		CUST_13680_PI390587928_8	U35_1470	A_99_P453912	TC406368	1	0	A_99_P248236	TC395219	NO
A_99_P502797	1Hv_NTa	A_99_P502797_1	CUST_13680_PI390587928		CUST_13680_PI390587928_9	U35_1470	A_99_P502797	CK155975	1	0	A_99_P248236	TC395219	NO
A_99_P331956	1Hv_NTa	A_99_P331956_1	CUST_13686_PI390587928		CUST_13686_PI390587928_1	U35_5573	A_99_P331956	TC460665	1	1	A_99_P331956	TC460665	YES
A_99_P562312	1Hv_NTa	A_99_P562312_1	CUST_13686_PI390587928		CUST_13686_PI390587928_2	U35_5573	A_99_P562312	TC456847	1	0	A_99_P331956	TC460665	NO
A_99_P214586	1Hv_NTa	A_99_P214586_1	CUST_13689_PI390587928		CUST_13689_PI390587928_1	U35_5570	A_99_P214586	TC452232	1	0
A_99_P549792	1Hv_NTa	A_99_P549792_1	CUST_13689_PI390587928		CUST_13689_PI390587928_2	U35_5570	A_99_P549792	TC452232	1	0
A_99_P257346	1Hv_NTa	A_99_P257346_1	CUST_13690_PI390587928		CUST_13690_PI390587928_2	U35_5569	A_99_P257346	TC392245	1	1	A_99_P083450	TC392245	YES
A_99_P001206	1Hv_NTa	A_99_P001206_1	CUST_13691_PI390587928		CUST_13691_PI390587928_1	U35_5568	A_99_P001206	TC380600	1	1
A_99_P332196	1Hv_NTa	A_99_P332196_1	CUST_13691_PI390587928		CUST_13691_PI390587928_2	U35_5568	A_99_P332196	TC380600	1	1
A_99_P083785	1Hv_NTa	A_99_P083785_1	CUST_13694_PI390587928		CUST_13694_PI390587928_1	U35_5565	A_99_P083785	TC376063	1	1	A_99_P083785	TC376063	YES
A_99_P164057	1Hv_NTa	A_99_P164057_1	CUST_13694_PI390587928		CUST_13694_PI390587928_2	U35_5565	A_99_P164057	TC425780	1	0	A_99_P083785	TC376063	NO
A_99_P548727	1Hv_NTa	A_99_P548727_1	CUST_13694_PI390587928		CUST_13694_PI390587928_3	U35_5565	A_99_P548727	TC451751	1	0	A_99_P083785	TC376063	NO
A_99_P075505	1Hv_NTa	A_99_P075505_1	CUST_13700_PI390587928		CUST_13700_PI390587928_1	U35_5559	A_99_P075505	TC386795	1	1
A_99_P329691	1Hv_NTa	A_99_P329691_1	CUST_13700_PI390587928		CUST_13700_PI390587928_2	U35_5559	A_99_P329691	TC384551	1	0
A_99_P027389	1Hv_NTa	A_99_P027389_1	CUST_13701_PI390587928		CUST_13701_PI390587928_1	U35_5558	A_99_P027389	TC395740	1	1
A_99_P471167	1Hv_NTa	A_99_P471167_1	CUST_13701_PI390587928		CUST_13701_PI390587928_2	U35_5558	A_99_P471167	TC395740	1	1
A_99_P324631	1Hv_NTa	A_99_P324631_1	CUST_13705_PI390587928		CUST_13705_PI390587928_1	U35_5554	A_99_P324631	TC395019	1	0	A_99_P420232	TC380864	NO
A_99_P420232	1Hv_NTa	A_99_P420232_1	CUST_13705_PI390587928		CUST_13705_PI390587928_2	U35_5554	A_99_P420232	TC380864	1	0	A_99_P420232	TC380864	YES
A_99_P327461	1Hv_NTa	A_99_P327461_1	CUST_13710_PI390587928		CUST_13710_PI390587928_1	U35_5549	A_99_P327461	TC432526	1	0
A_99_P409937	1Hv_NTa	A_99_P409937_1	CUST_13710_PI390587928		CUST_13710_PI390587928_2	U35_5549	A_99_P409937	TC372012	1	0
A_99_P309426	1Hv_NTa	A_99_P309426_1	CUST_13720_PI390587928		CUST_13720_PI390587928_2	U35_5539	A_99_P309426	TC418869	1	1	A_99_P020284	TC418869	YES
A_99_P084415	1Hv_NTa	A_99_P084415_1	CUST_13721_PI390587928		CUST_13721_PI390587928_1	U35_5538	A_99_P084415	TC434477	1	0
A_99_P292891	1Hv_NTa	A_99_P292891_1	CUST_13721_PI390587928		CUST_13721_PI390587928_2	U35_5538	A_99_P292891	TC450469	1	0
A_99_P292906	1Hv_NTa	A_99_P292906_1	CUST_13721_PI390587928		CUST_13721_PI390587928_3	U35_5538	A_99_P292906	TC380617	1	0
A_99_P500147	1Hv_NTa	A_99_P500147_1	CUST_13721_PI390587928		CUST_13721_PI390587928_4	U35_5538	A_99_P500147	TC431780	1	0
A_99_P214756	1Hv_NTa	A_99_P214756_1	CUST_13724_PI390587928		CUST_13724_PI390587928_1	U35_5535	A_99_P214756	TC387702	1	1
A_99_P214761	1Hv_NTa	A_99_P214761_1	CUST_13724_PI390587928		CUST_13724_PI390587928_2	U35_5535	A_99_P214761	TC413179	1	0
A_99_P365941	1Hv_NTa	A_99_P365941_1	CUST_13724_PI390587928		CUST_13724_PI390587928_3	U35_5535	A_99_P365941	TC389324	1	0
A_99_P117430	1Hv_NTa	A_99_P117430_1	CUST_13727_PI390587928		CUST_13727_PI390587928_1	U35_5532	A_99_P117430	TC387909	1	1
A_99_P395802	1Hv_NTa	A_99_P395802_1	CUST_13727_PI390587928		CUST_13727_PI390587928_2	U35_5532	A_99_P395802	TC446745	1	0
A_99_P314441	1Hv_NTa	A_99_P314441_1	CUST_13733_PI390587928		CUST_13733_PI390587928_1	U35_5524	A_99_P314441	TC431290	1	0
A_99_P314451	1Hv_NTa	A_99_P314451_1	CUST_13733_PI390587928		CUST_13733_PI390587928_2	U35_5524	A_99_P314451	TC418725	1	1
A_99_P165262	1Hv_NTa	A_99_P165262_1	CUST_13738_PI390587928		CUST_13738_PI390587928_2	U35_5519	A_99_P165262	AL821121	1	0	A_99_P443507	TC399040	NO
A_99_P433592	1Hv_NTa	A_99_P433592_1	CUST_13738_PI390587928		CUST_13738_PI390587928_3	U35_5519	A_99_P433592	TC391390	1	0	A_99_P443507	TC399040	NO
A_99_P073105	1Hv_NTa	A_99_P073105_1	CUST_13739_PI390587928		CUST_13739_PI390587928_1	U35_5518	A_99_P073105	TC427749	1	0	A_99_P073105	TC427749	YES
A_99_P186992	1Hv_NTa	A_99_P186992_1	CUST_13739_PI390587928		CUST_13739_PI390587928_2	U35_5518	A_99_P186992	TC406712	1	1	A_99_P073105	TC427749	NO
A_99_P108795	1Hv_NTa	A_99_P108795_1	CUST_13743_PI390587928		CUST_13743_PI390587928_1	U35_5514	A_99_P108795	TC432533	1	0
A_99_P361351	1Hv_NTa	A_99_P361351_1	CUST_13743_PI390587928		CUST_13743_PI390587928_2	U35_5514	A_99_P361351	TC432533	1	0
A_99_P392122	1Hv_NTa	A_99_P392122_1	CUST_13743_PI390587928		CUST_13743_PI390587928_3	U35_5514	A_99_P392122	TC420069	1	0
A_99_P033544	1Hv_NTa	A_99_P033544_1	CUST_13745_PI390587928		CUST_13745_PI390587928_1	U35_5512	A_99_P033544	CV770341	1	0
A_99_P307561	1Hv_NTa	A_99_P307561_1	CUST_13745_PI390587928		CUST_13745_PI390587928_2	U35_5512	A_99_P307561	TC413687	1	0
A_99_P316201	1Hv_NTa	A_99_P316201_1	CUST_13747_PI390587928		CUST_13747_PI390587928_1	U35_5510	A_99_P316201	TC435285	1	0	A_99_P105520	TC387724	NO
A_99_P508217	1Hv_NTa	A_99_P508217_1	CUST_13747_PI390587928		CUST_13747_PI390587928_2	U35_5510	A_99_P508217	TC435285	1	0	A_99_P105520	TC387724	NO
A_99_P567987	1Hv_NTa	A_99_P567987_1	CUST_13747_PI390587928		CUST_13747_PI390587928_3	U35_5510	A_99_P567987	TC459186	1	0	A_99_P105520	TC387724	NO
A_99_P061668	1Hv_NTa	A_99_P061668_1	CUST_13751_PI390587928		CUST_13751_PI390587928_1	U35_5506	A_99_P061668	CK217883	1	0	A_99_P436627	TC401209	NO
A_99_P436627	1Hv_NTa	A_99_P436627_1	CUST_13751_PI390587928		CUST_13751_PI390587928_2	U35_5506	A_99_P436627	TC401209	1	1	A_99_P436627	TC401209	YES
A_99_P311601	1Hv_NTa	A_99_P311601_1	CUST_13752_PI390587928		CUST_13752_PI390587928_1	U35_5505	A_99_P311601	TC421576	1	0
A_99_P311606	1Hv_NTa	A_99_P311606_1	CUST_13752_PI390587928		CUST_13752_PI390587928_2	U35_5505	A_99_P311606	TC444096	1	1
A_99_P527202	1Hv_NTa	A_99_P527202_1	CUST_13752_PI390587928		CUST_13752_PI390587928_3	U35_5505	A_99_P527202	TC443466	1	0
A_99_P011824	1Hv_NTa	A_99_P011824_1	CUST_13758_PI390587928		CUST_13758_PI390587928_1	U35_16719	A_99_P011824	TC430572	1	0
A_99_P440907	1Hv_NTa	A_99_P440907_1	CUST_13758_PI390587928		CUST_13758_PI390587928_2	U35_16719	A_99_P440907	TC397129	1	0
A_99_P212596	1Hv_NTa	A_99_P212596_1	CUST_13759_PI390587928		CUST_13759_PI390587928_1	U35_872	A_99_P212596	TC450758	1	0
A_99_P212666	1Hv_NTa	A_99_P212666_1	CUST_13759_PI390587928		CUST_13759_PI390587928_2	U35_872	A_99_P212666	TC450854	1	0
A_99_P212681	1Hv_NTa	A_99_P212681_1	CUST_13759_PI390587928		CUST_13759_PI390587928_3	U35_872	A_99_P212681	TC372607	1	0
A_99_P212736	1Hv_NTa	A_99_P212736_1	CUST_13759_PI390587928		CUST_13759_PI390587928_4	U35_872	A_99_P212736	TC372607	1	0
A_99_P410502	1Hv_NTa	A_99_P410502_1	CUST_13759_PI390587928		CUST_13759_PI390587928_5	U35_872	A_99_P410502	TC372607	1	0
A_99_P547142	1Hv_NTa	A_99_P547142_1	CUST_13759_PI390587928		CUST_13759_PI390587928_6	U35_872	A_99_P547142	TC372607	1	0
A_99_P017889	1Hv_NTa	A_99_P017889_1	CUST_13760_PI390587928		CUST_13760_PI390587928_1	U35_16718	A_99_P017889	TC389296	1	0	A_99_P017889	TC389296	YES
A_99_P268371	1Hv_NTa	A_99_P268371_1	CUST_13760_PI390587928		CUST_13760_PI390587928_2	U35_16718	A_99_P268371	TC418583	1	0	A_99_P017889	TC389296	NO
A_99_P268376	1Hv_NTa	A_99_P268376_1	CUST_13760_PI390587928		CUST_13760_PI390587928_3	U35_16718	A_99_P268376	TC415104	1	0	A_99_P017889	TC389296	NO
A_99_P447122	1Hv_NTa	A_99_P447122_1	CUST_13760_PI390587928		CUST_13760_PI390587928_4	U35_16718	A_99_P447122	TC376011	1	1	A_99_P017889	TC389296	NO
A_99_P467507	1Hv_NTa	A_99_P467507_1	CUST_13760_PI390587928		CUST_13760_PI390587928_5	U35_16718	A_99_P467507	TC415104	1	0	A_99_P017889	TC389296	NO
A_99_P190292	1Hv_NTa	A_99_P190292_1	CUST_13765_PI390587928		CUST_13765_PI390587928_1	U35_16715	A_99_P190292	CK198164	1	0
A_99_P464382	1Hv_NTa	A_99_P464382_1	CUST_13765_PI390587928		CUST_13765_PI390587928_2	U35_16715	A_99_P464382	TC412815	1	0
A_99_P475267	1Hv_NTa	A_99_P475267_1	CUST_13765_PI390587928		CUST_13765_PI390587928_3	U35_16715	A_99_P475267	TC427754	1	0
A_99_P312641	1Hv_NTa	A_99_P312641_1	CUST_13767_PI390587928		CUST_13767_PI390587928_1	U35_16713	A_99_P312641	TC395559	1	0	A_99_P428792	TC383622	NO
A_99_P399162	1Hv_NTa	A_99_P399162_1	CUST_13767_PI390587928		CUST_13767_PI390587928_2	U35_16713	A_99_P399162	TC423830	1	0	A_99_P428792	TC383622	NO
A_99_P428792	1Hv_NTa	A_99_P428792_1	CUST_13767_PI390587928		CUST_13767_PI390587928_3	U35_16713	A_99_P428792	TC383622	1	1	A_99_P428792	TC383622	YES
A_99_P438982	1Hv_NTa	A_99_P438982_1	CUST_13767_PI390587928		CUST_13767_PI390587928_4	U35_16713	A_99_P438982	TC395559	1	0	A_99_P428792	TC383622	NO
A_99_P273376	1Hv_NTa	A_99_P273376_1	CUST_13769_PI390587928		CUST_13769_PI390587928_1	U35_16711	A_99_P273376	TC394721	1	0
A_99_P383112	1Hv_NTa	A_99_P383112_1	CUST_13769_PI390587928		CUST_13769_PI390587928_2	U35_16711	A_99_P383112	TC429094	1	0
A_99_P273271	1Hv_NTa	A_99_P273271_1	CUST_13770_PI390587928		CUST_13770_PI390587928_1	U35_16710	A_99_P273271	TC410374	1	1	A_99_P273271	TC410374	YES
A_99_P273281	1Hv_NTa	A_99_P273281_1	CUST_13770_PI390587928		CUST_13770_PI390587928_2	U35_16710	A_99_P273281	TC387268	1	0	A_99_P273271	TC410374	NO
A_99_P273291	1Hv_NTa	A_99_P273291_1	CUST_13770_PI390587928		CUST_13770_PI390587928_3	U35_16710	A_99_P273291	CK210477	1	0	A_99_P273271	TC410374	NO
A_99_P439302	1Hv_NTa	A_99_P439302_1	CUST_13770_PI390587928		CUST_13770_PI390587928_4	U35_16710	A_99_P439302	TC395777	1	0	A_99_P273271	TC410374	NO
A_99_P450832	1Hv_NTa	A_99_P450832_1	CUST_13770_PI390587928		CUST_13770_PI390587928_5	U35_16710	A_99_P450832	TC404331	1	0	A_99_P273271	TC410374	NO
A_99_P240221	1Hv_NTa	A_99_P240221_1	CUST_13771_PI390587928		CUST_13771_PI390587928_1	U35_869	A_99_P240221	TC422262	1	0
A_99_P240226	1Hv_NTa	A_99_P240226_1	CUST_13771_PI390587928		CUST_13771_PI390587928_2	U35_869	A_99_P240226	TC404560	1	0
A_99_P240231	1Hv_NTa	A_99_P240231_1	CUST_13771_PI390587928		CUST_13771_PI390587928_3	U35_869	A_99_P240231	TC415082	1	1
A_99_P242686	1Hv_NTa	A_99_P242686_1	CUST_13774_PI390587928		CUST_13774_PI390587928_2	U35_866	A_99_P242686	TC408468	1	0
A_99_P242726	1Hv_NTa	A_99_P242726_1	CUST_13774_PI390587928		CUST_13774_PI390587928_3	U35_866	A_99_P242726	TC402146	1	0
A_99_P535192	1Hv_NTa	A_99_P535192_1	CUST_13774_PI390587928		CUST_13774_PI390587928_4	U35_866	A_99_P535192	TC446526	1	0
A_99_P103935	1Hv_NTa	A_99_P103935_1	CUST_13776_PI390587928		CUST_13776_PI390587928_1	U35_864	A_99_P103935	TC394676	1	1
A_99_P522497	1Hv_NTa	A_99_P522497_1	CUST_13776_PI390587928		CUST_13776_PI390587928_2	U35_864	A_99_P522497	TC394676	1	1
A_99_P016274	1Hv_NTa	A_99_P016274_1	CUST_13778_PI390587928		CUST_13778_PI390587928_1	U35_16709	A_99_P016274	TC418898	1	0
A_99_P271601	1Hv_NTa	A_99_P271601_1	CUST_13778_PI390587928		CUST_13778_PI390587928_2	U35_16709	A_99_P271601	TC404012	1	0
A_99_P087095	1Hv_NTa	A_99_P087095_1	CUST_13780_PI390587928		CUST_13780_PI390587928_1	U35_16708	A_99_P087095	TC376565	1	0
A_99_P279671	1Hv_NTa	A_99_P279671_1	CUST_13780_PI390587928		CUST_13780_PI390587928_2	U35_16708	A_99_P279671	TC391951	1	1
A_99_P226161	1Hv_NTa	A_99_P226161_1	CUST_13781_PI390587928		CUST_13781_PI390587928_1	U35_861	A_99_P226161	TC442978	1	0
A_99_P407577	1Hv_NTa	A_99_P407577_1	CUST_13781_PI390587928		CUST_13781_PI390587928_2	U35_861	A_99_P407577	TC369624	1	0
A_99_P496532	1Hv_NTa	A_99_P496532_1	CUST_13781_PI390587928		CUST_13781_PI390587928_3	U35_861	A_99_P496532	TC430195	1	0
A_99_P505707	1Hv_NTa	A_99_P505707_1	CUST_13781_PI390587928		CUST_13781_PI390587928_4	U35_861	A_99_P505707	TC434215	1	0
A_99_P007256	1Hv_NTa	A_99_P007256_1	CUST_13791_PI390587928		CUST_13791_PI390587928_1	U35_859	A_99_P007256	TC372664	1	0
A_99_P165432	1Hv_NTa	A_99_P165432_1	CUST_13791_PI390587928		CUST_13791_PI390587928_2	U35_859	A_99_P165432	TC372664	1	0
A_99_P224891	1Hv_NTa	A_99_P224891_1	CUST_13791_PI390587928		CUST_13791_PI390587928_3	U35_859	A_99_P224891	TC396971	1	0
A_99_P224961	1Hv_NTa	A_99_P224961_1	CUST_13791_PI390587928		CUST_13791_PI390587928_4	U35_859	A_99_P224961	CK196845	1	0
A_99_P291486	1Hv_NTa	A_99_P291486_1	CUST_13791_PI390587928		CUST_13791_PI390587928_5	U35_859	A_99_P291486	TC404934	1	0
A_99_P440767	1Hv_NTa	A_99_P440767_1	CUST_13791_PI390587928		CUST_13791_PI390587928_6	U35_859	A_99_P440767	TC424280	1	0
A_99_P468187	1Hv_NTa	A_99_P468187_1	CUST_13791_PI390587928		CUST_13791_PI390587928_7	U35_859	A_99_P468187	TC415531	1	0
A_99_P483562	1Hv_NTa	A_99_P483562_1	CUST_13791_PI390587928		CUST_13791_PI390587928_8	U35_859	A_99_P483562	TC424280	1	0
A_99_P490792	1Hv_NTa	A_99_P490792_1	CUST_13791_PI390587928		CUST_13791_PI390587928_9	U35_859	A_99_P490792	TC427592	1	0
A_99_P285326	1Hv_NTa	A_99_P285326_1	CUST_13795_PI390587928		CUST_13795_PI390587928_1	U35_854	A_99_P285326	TC378442	1	0
A_99_P436782	1Hv_NTa	A_99_P436782_1	CUST_13795_PI390587928		CUST_13795_PI390587928_2	U35_854	A_99_P436782	TC393916	1	1
A_99_P037179	1Hv_NTa	A_99_P037179_1	CUST_13801_PI390587928		CUST_13801_PI390587928_1	U35_848	A_99_P037179	TC369578	1	0
A_99_P273311	1Hv_NTa	A_99_P273311_1	CUST_13801_PI390587928		CUST_13801_PI390587928_2	U35_848	A_99_P273311	TC387355	1	0
A_99_P499067	1Hv_NTa	A_99_P499067_1	CUST_13801_PI390587928		CUST_13801_PI390587928_3	U35_848	A_99_P499067	TC431315	1	0
A_99_P221536	1Hv_NTa	A_99_P221536_1	CUST_13802_PI390587928		CUST_13802_PI390587928_2	U35_847	A_99_P221536	TC406024	1	0	A_99_P221476	TC418414	NO
A_99_P225901	1Hv_NTa	A_99_P225901_1	CUST_13804_PI390587928		CUST_13804_PI390587928_1	U35_845	A_99_P225901	TC398862	1	0
A_99_P225921	1Hv_NTa	A_99_P225921_1	CUST_13804_PI390587928		CUST_13804_PI390587928_2	U35_845	A_99_P225921	TC394427	1	1
A_99_P225946	1Hv_NTa	A_99_P225946_1	CUST_13804_PI390587928		CUST_13804_PI390587928_3	U35_845	A_99_P225946	TC416906	1	0
A_99_P069900	1Hv_NTa	A_99_P069900_1	CUST_13805_PI390587928		CUST_13805_PI390587928_2	U35_844	A_99_P069900	TC404128	1	0
A_99_P579452	1Hv_NTa	A_99_P579452_1	CUST_13805_PI390587928		CUST_13805_PI390587928_3	U35_844	A_99_P579452	TC372386	1	0
A_99_P582577	1Hv_NTa	A_99_P582577_1	CUST_13805_PI390587928		CUST_13805_PI390587928_4	U35_844	A_99_P582577	TC374420	1	0
A_99_P606147	1Hv_NTa	A_99_P606147_1	CUST_13805_PI390587928		CUST_13805_PI390587928_5	U35_844	A_99_P606147	TC428825	1	0
A_99_P620827	1Hv_NTa	A_99_P620827_1	CUST_13805_PI390587928		CUST_13805_PI390587928_6	U35_844	A_99_P620827	TC372386	1	0
A_99_P621112	1Hv_NTa	A_99_P621112_1	CUST_13805_PI390587928		CUST_13805_PI390587928_7	U35_844	A_99_P621112	TC372386	1	0
A_99_P243331	1Hv_NTa	A_99_P243331_1	CUST_13806_PI390587928		CUST_13806_PI390587928_1	U35_843	A_99_P243331	TC407081	1	1
A_99_P527432	1Hv_NTa	A_99_P527432_1	CUST_13806_PI390587928		CUST_13806_PI390587928_2	U35_843	A_99_P527432	TC443372	1	0
A_99_P202911	1Hv_NTa	A_99_P202911_1	CUST_13808_PI390587928		CUST_13808_PI390587928_1	U35_841	A_99_P202911	TC396158	1	1
A_99_P439757	1Hv_NTa	A_99_P439757_1	CUST_13808_PI390587928		CUST_13808_PI390587928_2	U35_841	A_99_P439757	TC396158	1	1
A_99_P083285	1Hv_NTa	A_99_P083285_1	CUST_13810_PI390587928		CUST_13810_PI390587928_1	U35_839	A_99_P083285	CK168449	1	1
A_99_P608832	1Hv_NTa	A_99_P608832_1	CUST_13810_PI390587928		CUST_13810_PI390587928_2	U35_839	A_99_P608832	TC418853	1	0
A_99_P074155	1Hv_NTa	A_99_P074155_1	CUST_13812_PI390587928		CUST_13812_PI390587928_1	U35_837	A_99_P074155	CK212480	1	0
A_99_P179860	1Hv_NTa	A_99_P179860_1	CUST_13812_PI390587928		CUST_13812_PI390587928_2	U35_837	A_99_P179860	CK193064	1	0
A_99_P555567	1Hv_NTa	A_99_P555567_1	CUST_13812_PI390587928		CUST_13812_PI390587928_3	U35_837	A_99_P555567	TC381067	1	0
A_99_P071280	1Hv_NTa	A_99_P071280_1	CUST_13815_PI390587928		CUST_13815_PI390587928_1	U35_834	A_99_P071280	TC369101	1	0
A_99_P191527	1Hv_NTa	A_99_P191527_1	CUST_13815_PI390587928		CUST_13815_PI390587928_2	U35_834	A_99_P191527	CV780781	1	0
A_99_P209146	1Hv_NTa	A_99_P209146_1	CUST_13815_PI390587928		CUST_13815_PI390587928_3	U35_834	A_99_P209146	TC369101	1	0
A_99_P415132	1Hv_NTa	A_99_P415132_1	CUST_13815_PI390587928		CUST_13815_PI390587928_4	U35_834	A_99_P415132	TC376648	1	0
A_99_P161167	1Hv_NTa	A_99_P161167_1	CUST_13817_PI390587928		CUST_13817_PI390587928_1	U35_832	A_99_P161167	TC369273	1	0
A_99_P217231	1Hv_NTa	A_99_P217231_1	CUST_13817_PI390587928		CUST_13817_PI390587928_2	U35_832	A_99_P217231	TC370459	1	0
A_99_P486432	1Hv_NTa	A_99_P486432_1	CUST_13817_PI390587928		CUST_13817_PI390587928_3	U35_832	A_99_P486432	TC425436	1	0
A_99_P225246	1Hv_NTa	A_99_P225246_1	CUST_13824_PI390587928		CUST_13824_PI390587928_1	U35_101	A_99_P225246	TC386276	1	0
A_99_P428752	1Hv_NTa	A_99_P428752_1	CUST_13824_PI390587928		CUST_13824_PI390587928_2	U35_101	A_99_P428752	TC431447	1	0
A_99_P567147	1Hv_NTa	A_99_P567147_1	CUST_13824_PI390587928		CUST_13824_PI390587928_3	U35_101	A_99_P567147	TC458794	1	0
A_99_P166994	1Hv_NTa	A_99_P166994_1	CUST_13825_PI390587928		CUST_13825_PI390587928_1	U35_19938	A_99_P166994	TC396017	1	0
A_99_P291516	1Hv_NTa	A_99_P291516_1	CUST_13825_PI390587928		CUST_13825_PI390587928_2	U35_19938	A_99_P291516	TC396017	1	0
A_99_P312381	1Hv_NTa	A_99_P312381_1	CUST_13827_PI390587928		CUST_13827_PI390587928_1	U35_19937	A_99_P312381	TC408995	1	0
A_99_P410947	1Hv_NTa	A_99_P410947_1	CUST_13827_PI390587928		CUST_13827_PI390587928_2	U35_19937	A_99_P410947	TC383671	1	1
A_99_P067540	1Hv_NTa	A_99_P067540_1	CUST_13828_PI390587928		CUST_13828_PI390587928_1	U35_19936	A_99_P067540	TC429720	1	1
A_99_P355306	1Hv_NTa	A_99_P355306_1	CUST_13828_PI390587928		CUST_13828_PI390587928_2	U35_19936	A_99_P355306	TC429720	1	1
A_99_P401817	1Hv_NTa	A_99_P401817_1	CUST_13828_PI390587928		CUST_13828_PI390587928_3	U35_19936	A_99_P401817	TC401783	1	0
A_99_P131980	1Hv_NTa	A_99_P131980_1	CUST_13829_PI390587928		CUST_13829_PI390587928_1	U35_19935	A_99_P131980	TC437640	1	0	A_99_P354031	TC408654	NO
A_99_P354031	1Hv_NTa	A_99_P354031_1	CUST_13829_PI390587928		CUST_13829_PI390587928_2	U35_19935	A_99_P354031	TC408654	1	1	A_99_P354031	TC408654	YES
A_99_P165192	1Hv_NTa	A_99_P165192_1	CUST_13837_PI390587928		CUST_13837_PI390587928_1	U35_1275	A_99_P165192	TC373557	1	0
A_99_P426507	1Hv_NTa	A_99_P426507_1	CUST_13837_PI390587928		CUST_13837_PI390587928_2	U35_1275	A_99_P426507	TC374503	1	0
A_99_P469707	1Hv_NTa	A_99_P469707_1	CUST_13837_PI390587928		CUST_13837_PI390587928_3	U35_1275	A_99_P469707	TC416388	1	0
A_99_P018179	1Hv_NTa	A_99_P018179_1	CUST_13844_PI390587928		CUST_13844_PI390587928_2	U35_19928	A_99_P018179	CK196817	1	0	A_99_P301326	TC398287	NO
A_99_P028469	1Hv_NTa	A_99_P028469_1	CUST_13845_PI390587928		CUST_13845_PI390587928_2	U35_19927	A_99_P028469	TC381088	1	0	A_99_P423522	TC383593	NO
A_99_P341691	1Hv_NTa	A_99_P341691_1	CUST_13845_PI390587928		CUST_13845_PI390587928_3	U35_19927	A_99_P341691	TC381088	1	0	A_99_P423522	TC383593	NO
A_99_P351031	1Hv_NTa	A_99_P351031_1	CUST_13845_PI390587928		CUST_13845_PI390587928_4	U35_19927	A_99_P351031	TC395482	1	0	A_99_P423522	TC383593	NO
A_99_P390437	1Hv_NTa	A_99_P390437_1	CUST_13845_PI390587928		CUST_13845_PI390587928_5	U35_19927	A_99_P390437	TC391186	1	0	A_99_P423522	TC383593	NO
A_99_P403922	1Hv_NTa	A_99_P403922_1	CUST_13845_PI390587928		CUST_13845_PI390587928_6	U35_19927	A_99_P403922	TC384604	1	0	A_99_P423522	TC383593	NO
A_99_P062203	1Hv_NTa	A_99_P062203_1	CUST_13846_PI390587928		CUST_13846_PI390587928_1	U35_19926	A_99_P062203	TC400786	1	0
A_99_P306771	1Hv_NTa	A_99_P306771_1	CUST_13846_PI390587928		CUST_13846_PI390587928_2	U35_19926	A_99_P306771	TC400786	1	0
A_99_P313686	1Hv_NTa	A_99_P313686_1	CUST_13847_PI390587928		CUST_13847_PI390587928_2	U35_19925	A_99_P313686	TC441061	1	0	A_99_P024374	TC395395	NO
A_99_P231446	1Hv_NTa	A_99_P231446_1	CUST_13848_PI390587928		CUST_13848_PI390587928_1	U35_19924	A_99_P231446	TC408235	1	0
A_99_P231471	1Hv_NTa	A_99_P231471_1	CUST_13848_PI390587928		CUST_13848_PI390587928_2	U35_19924	A_99_P231471	TC458288	1	0
A_99_P421662	1Hv_NTa	A_99_P421662_1	CUST_13848_PI390587928		CUST_13848_PI390587928_3	U35_19924	A_99_P421662	TC382008	1	0
A_99_P469342	1Hv_NTa	A_99_P469342_1	CUST_13848_PI390587928		CUST_13848_PI390587928_4	U35_19924	A_99_P469342	TC454747	1	0
A_99_P556577	1Hv_NTa	A_99_P556577_1	CUST_13848_PI390587928		CUST_13848_PI390587928_5	U35_19924	A_99_P556577	TC454747	1	0
A_99_P561577	1Hv_NTa	A_99_P561577_1	CUST_13848_PI390587928		CUST_13848_PI390587928_6	U35_19924	A_99_P561577	TC456661	1	0
A_99_P176796	1Hv_NTa	A_99_P176796_1	CUST_13849_PI390587928		CUST_13849_PI390587928_1	U35_19923	A_99_P176796	TC413963	1	1
A_99_P189027	1Hv_NTa	A_99_P189027_1	CUST_13849_PI390587928		CUST_13849_PI390587928_2	U35_19923	A_99_P189027	TC449752	1	0
A_99_P302822	1Hv_NTa	A_99_P302822_1	CUST_13849_PI390587928		CUST_13849_PI390587928_3	U35_19923	A_99_P302822	TC449752	1	0
A_99_P138660	1Hv_NTa	A_99_P138660_1	CUST_13851_PI390587928		CUST_13851_PI390587928_1	U35_19920	A_99_P138660	TC413761	1	1	A_99_P138660	TC413761	YES
A_99_P196298	1Hv_NTa	A_99_P196298_1	CUST_13851_PI390587928		CUST_13851_PI390587928_2	U35_19920	A_99_P196298	TC413761	1	1	A_99_P138660	TC413761	YES
A_99_P520852	1Hv_NTa	A_99_P520852_1	CUST_13851_PI390587928		CUST_13851_PI390587928_3	U35_19920	A_99_P520852	CK205693	1	0	A_99_P138660	TC413761	NO
A_99_P070200	1Hv_NTa	A_99_P070200_1	CUST_13854_PI390587928		CUST_13854_PI390587928_1	U35_1267	A_99_P070200	TC410278	1	1
A_99_P351411	1Hv_NTa	A_99_P351411_1	CUST_13854_PI390587928		CUST_13854_PI390587928_2	U35_1267	A_99_P351411	TC410278	1	1
A_99_P073595	1Hv_NTa	A_99_P073595_1	CUST_13855_PI390587928		CUST_13855_PI390587928_1	U35_1266	A_99_P073595	TC377630	1	0	A_99_P415637	TC376986	NO
A_99_P449292	1Hv_NTa	A_99_P449292_1	CUST_13855_PI390587928		CUST_13855_PI390587928_10	U35_1266	A_99_P449292	TC413416	1	0	A_99_P415637	TC376986	NO
A_99_P522447	1Hv_NTa	A_99_P522447_1	CUST_13855_PI390587928		CUST_13855_PI390587928_11	U35_1266	A_99_P522447	TC441453	1	0	A_99_P415637	TC376986	NO
A_99_P195523	1Hv_NTa	A_99_P195523_1	CUST_13855_PI390587928		CUST_13855_PI390587928_2	U35_1266	A_99_P195523	TC397648	1	0	A_99_P415637	TC376986	NO
A_99_P196343	1Hv_NTa	A_99_P196343_1	CUST_13855_PI390587928		CUST_13855_PI390587928_3	U35_1266	A_99_P196343	DR736644	1	0	A_99_P415637	TC376986	NO
A_99_P230231	1Hv_NTa	A_99_P230231_1	CUST_13855_PI390587928		CUST_13855_PI390587928_4	U35_1266	A_99_P230231	TC407945	1	0	A_99_P415637	TC376986	NO
A_99_P230261	1Hv_NTa	A_99_P230261_1	CUST_13855_PI390587928		CUST_13855_PI390587928_5	U35_1266	A_99_P230261	TC407945	1	0	A_99_P415637	TC376986	NO
A_99_P230311	1Hv_NTa	A_99_P230311_1	CUST_13855_PI390587928		CUST_13855_PI390587928_6	U35_1266	A_99_P230311	TC461448	1	0	A_99_P415637	TC376986	NO
A_99_P230321	1Hv_NTa	A_99_P230321_1	CUST_13855_PI390587928		CUST_13855_PI390587928_7	U35_1266	A_99_P230321	TC407945	1	0	A_99_P415637	TC376986	NO
A_99_P415637	1Hv_NTa	A_99_P415637_1	CUST_13855_PI390587928		CUST_13855_PI390587928_8	U35_1266	A_99_P415637	TC376986	1	1	A_99_P415637	TC376986	YES
A_99_P441622	1Hv_NTa	A_99_P441622_1	CUST_13855_PI390587928		CUST_13855_PI390587928_9	U35_1266	A_99_P441622	TC397648	1	0	A_99_P415637	TC376986	NO
A_99_P265276	1Hv_NTa	A_99_P265276_1	CUST_13857_PI390587928		CUST_13857_PI390587928_1	U35_1264	A_99_P265276	TC372251	1	0
A_99_P379222	1Hv_NTa	A_99_P379222_1	CUST_13857_PI390587928		CUST_13857_PI390587928_2	U35_1264	A_99_P379222	TC447162	1	0
A_99_P243766	1Hv_NTa	A_99_P243766_1	CUST_13860_PI390587928		CUST_13860_PI390587928_1	U35_1261	A_99_P243766	TC405937	1	0
A_99_P243776	1Hv_NTa	A_99_P243776_1	CUST_13860_PI390587928		CUST_13860_PI390587928_2	U35_1261	A_99_P243776	TC374779	1	0
A_99_P243781	1Hv_NTa	A_99_P243781_1	CUST_13860_PI390587928		CUST_13860_PI390587928_3	U35_1261	A_99_P243781	TC420912	1	0
A_99_P412857	1Hv_NTa	A_99_P412857_1	CUST_13860_PI390587928		CUST_13860_PI390587928_4	U35_1261	A_99_P412857	TC374779	1	0
A_99_P418062	1Hv_NTa	A_99_P418062_1	CUST_13860_PI390587928		CUST_13860_PI390587928_5	U35_1261	A_99_P418062	TC374142	1	0
A_99_P462877	1Hv_NTa	A_99_P462877_1	CUST_13860_PI390587928		CUST_13860_PI390587928_6	U35_1261	A_99_P462877	TC376984	1	1
A_99_P477772	1Hv_NTa	A_99_P477772_1	CUST_13860_PI390587928		CUST_13860_PI390587928_7	U35_1261	A_99_P477772	TC420912	1	0
A_99_P122870	1Hv_NTa	A_99_P122870_1	CUST_13864_PI390587928		CUST_13864_PI390587928_1	U35_19917	A_99_P122870	TC381735	1	1
A_99_P210451	1Hv_NTa	A_99_P210451_1	CUST_13864_PI390587928		CUST_13864_PI390587928_2	U35_19917	A_99_P210451	TC381735	1	1
A_99_P036704	1Hv_NTa	A_99_P036704_1	CUST_13865_PI390587928		CUST_13865_PI390587928_1	U35_19916	A_99_P036704	CK159030	1	0
A_99_P075555	1Hv_NTa	A_99_P075555_1	CUST_13865_PI390587928		CUST_13865_PI390587928_2	U35_19916	A_99_P075555	CK159688	1	0
A_99_P278186	1Hv_NTa	A_99_P278186_1	CUST_13865_PI390587928		CUST_13865_PI390587928_3	U35_19916	A_99_P278186	TC369418	1	0
A_99_P420837	1Hv_NTa	A_99_P420837_1	CUST_13865_PI390587928		CUST_13865_PI390587928_4	U35_19916	A_99_P420837	TC381356	1	0
A_99_P015024	1Hv_NTa	A_99_P015024_1	CUST_13866_PI390587928		CUST_13866_PI390587928_1	U35_19915	A_99_P015024	TC430889	1	0
A_99_P541362	1Hv_NTa	A_99_P541362_1	CUST_13866_PI390587928		CUST_13866_PI390587928_2	U35_19915	A_99_P541362	TC448992	1	1
A_99_P245826	1Hv_NTa	A_99_P245826_1	CUST_13872_PI390587928		CUST_13872_PI390587928_1	U35_1259	A_99_P245826	CV768059	1	0
A_99_P333436	1Hv_NTa	A_99_P333436_1	CUST_13872_PI390587928		CUST_13872_PI390587928_2	U35_1259	A_99_P333436	TC440040	1	0
A_99_P158362	1Hv_NTa	A_99_P158362_1	CUST_13876_PI390587928		CUST_13876_PI390587928_1	U35_1255	A_99_P158362	TC372883	1	1
A_99_P252766	1Hv_NTa	A_99_P252766_1	CUST_13876_PI390587928		CUST_13876_PI390587928_2	U35_1255	A_99_P252766	TC407017	1	0
A_99_P507312	1Hv_NTa	A_99_P507312_1	CUST_13876_PI390587928		CUST_13876_PI390587928_3	U35_1255	A_99_P507312	TC434898	1	0
A_99_P185384	1Hv_NTa	A_99_P185384_1	CUST_13881_PI390587928		CUST_13881_PI390587928_1	U35_1250	A_99_P185384	CD894815	1	0
A_99_P475992	1Hv_NTa	A_99_P475992_1	CUST_13881_PI390587928		CUST_13881_PI390587928_2	U35_1250	A_99_P475992	TC418305	1	0
A_99_P092915	1Hv_NTa	A_99_P092915_1	CUST_13886_PI390587928		CUST_13886_PI390587928_1	U35_19905	A_99_P092915	TC398787	1	1
A_99_P285561	1Hv_NTa	A_99_P285561_1	CUST_13886_PI390587928		CUST_13886_PI390587928_2	U35_19905	A_99_P285561	TC398787	1	1
A_99_P002281	1Hv_NTa	A_99_P002281_1	CUST_13887_PI390587928		CUST_13887_PI390587928_1	U35_19904	A_99_P002281	TC386153	1	1	A_99_P002281	TC386153	YES
A_99_P069855	1Hv_NTa	A_99_P069855_1	CUST_13887_PI390587928		CUST_13887_PI390587928_2	U35_19904	A_99_P069855	CD491472	1	0	A_99_P002281	TC386153	NO
A_99_P024694	1Hv_NTa	A_99_P024694_1	CUST_13888_PI390587928		CUST_13888_PI390587928_2	U35_19903	A_99_P024694	TC431006	1	1	A_99_P287011	TC421251	NO
A_99_P269606	1Hv_NTa	A_99_P269606_1	CUST_13889_PI390587928		CUST_13889_PI390587928_1	U35_19902	A_99_P269606	TC401409	1	0
A_99_P439717	1Hv_NTa	A_99_P439717_1	CUST_13889_PI390587928		CUST_13889_PI390587928_2	U35_19902	A_99_P439717	TC396118	1	1
A_99_P564507	1Hv_NTa	A_99_P564507_1	CUST_13889_PI390587928		CUST_13889_PI390587928_3	U35_19902	A_99_P564507	TC457837	1	0
A_99_P220796	1Hv_NTa	A_99_P220796_1	CUST_13892_PI390587928		CUST_13892_PI390587928_1	U35_1249	A_99_P220796	TC389220	1	0
A_99_P220891	1Hv_NTa	A_99_P220891_1	CUST_13892_PI390587928		CUST_13892_PI390587928_2	U35_1249	A_99_P220891	TC402760	1	0
A_99_P502807	1Hv_NTa	A_99_P502807_1	CUST_13892_PI390587928		CUST_13892_PI390587928_3	U35_1249	A_99_P502807	TC402760	1	0
A_99_P518962	1Hv_NTa	A_99_P518962_1	CUST_13892_PI390587928		CUST_13892_PI390587928_4	U35_1249	A_99_P518962	TC440088	1	0
A_99_P202136	1Hv_NTa	A_99_P202136_1	CUST_13893_PI390587928		CUST_13893_PI390587928_1	U35_1248	A_99_P202136	TC436448	1	0
A_99_P532132	1Hv_NTa	A_99_P532132_1	CUST_13893_PI390587928		CUST_13893_PI390587928_2	U35_1248	A_99_P532132	TC385144	1	0
A_99_P311761	1Hv_NTa	A_99_P311761_1	CUST_13901_PI390587928		CUST_13901_PI390587928_1	U35_22331	A_99_P311761	TC412209	1	1
A_99_P467497	1Hv_NTa	A_99_P467497_1	CUST_13901_PI390587928		CUST_13901_PI390587928_2	U35_22331	A_99_P467497	TC415089	1	0
A_99_P471032	1Hv_NTa	A_99_P471032_1	CUST_13914_PI390587928		CUST_13914_PI390587928_2	U35_22328	A_99_P471032	TC417162	1	1	A_99_P313006	TC420442	NO
A_99_P566682	1Hv_NTa	A_99_P566682_1	CUST_13914_PI390587928		CUST_13914_PI390587928_3	U35_22328	A_99_P566682	TC420442	1	0	A_99_P313006	TC420442	YES
A_99_P135220	1Hv_NTa	A_99_P135220_1	CUST_13917_PI390587928		CUST_13917_PI390587928_1	U35_22325	A_99_P135220	TC423778	1	0
A_99_P483272	1Hv_NTa	A_99_P483272_1	CUST_13917_PI390587928		CUST_13917_PI390587928_2	U35_22325	A_99_P483272	TC423778	1	0
A_99_P605152	1Hv_NTa	A_99_P605152_1	CUST_13917_PI390587928		CUST_13917_PI390587928_3	U35_22325	A_99_P605152	TC426659	1	1
A_99_P010679	1Hv_NTa	A_99_P010679_1	CUST_13918_PI390587928		CUST_13918_PI390587928_1	U35_22324	A_99_P010679	TC430735	1	1
A_99_P444987	1Hv_NTa	A_99_P444987_1	CUST_13918_PI390587928		CUST_13918_PI390587928_2	U35_22324	A_99_P444987	TC391737	1	0
A_99_P463607	1Hv_NTa	A_99_P463607_1	CUST_13933_PI390587928		CUST_13933_PI390587928_1	U35_22319	A_99_P463607	TC412840	1	0	A_99_P466887	TC414758	NO
A_99_P466887	1Hv_NTa	A_99_P466887_1	CUST_13933_PI390587928		CUST_13933_PI390587928_2	U35_22319	A_99_P466887	TC414758	1	1	A_99_P466887	TC414758	YES
A_99_P118795	1Hv_NTa	A_99_P118795_1	CUST_13938_PI390587928		CUST_13938_PI390587928_1	U35_22312	A_99_P118795	TC417157	1	1
A_99_P326441	1Hv_NTa	A_99_P326441_1	CUST_13938_PI390587928		CUST_13938_PI390587928_2	U35_22312	A_99_P326441	TC375433	1	0
A_99_P189287	1Hv_NTa	A_99_P189287_1	CUST_13939_PI390587928		CUST_13939_PI390587928_1	U35_22311	A_99_P189287	CK198197	1	0
A_99_P309566	1Hv_NTa	A_99_P309566_1	CUST_13939_PI390587928		CUST_13939_PI390587928_2	U35_22311	A_99_P309566	TC387439	1	1
A_99_P152317	1Hv_NTa	A_99_P152317_1	CUST_13941_PI390587928		CUST_13941_PI390587928_1	U35_10339	A_99_P152317	CJ938409	1	1
A_99_P444382	1Hv_NTa	A_99_P444382_1	CUST_13941_PI390587928		CUST_13941_PI390587928_2	U35_10339	A_99_P444382	TC399648	1	0
A_99_P032609	1Hv_NTa	A_99_P032609_1	CUST_13966_PI390587928		CUST_13966_PI390587928_1	U35_10322	A_99_P032609	TC429036	1	1	A_99_P032609	TC429036	YES
A_99_P379117	1Hv_NTa	A_99_P379117_1	CUST_13966_PI390587928		CUST_13966_PI390587928_2	U35_10322	A_99_P379117	TC429036	1	1	A_99_P032609	TC429036	YES
A_99_P066995	1Hv_NTa	A_99_P066995_1	CUST_13973_PI390587928		CUST_13973_PI390587928_1	U35_10315	A_99_P066995	TC418019	1	0
A_99_P395652	1Hv_NTa	A_99_P395652_1	CUST_13973_PI390587928		CUST_13973_PI390587928_2	U35_10315	A_99_P395652	TC418019	1	0
A_99_P465872	1Hv_NTa	A_99_P465872_1	CUST_13973_PI390587928		CUST_13973_PI390587928_3	U35_10315	A_99_P465872	TC414157	1	0
A_99_P305126	1Hv_NTa	A_99_P305126_1	CUST_13978_PI390587928		CUST_13978_PI390587928_2	U35_10310	A_99_P305126	TC418047	1	1	A_99_P473982	TC418845	NO
A_99_P102365	1Hv_NTa	A_99_P102365_1	CUST_13982_PI390587928		CUST_13982_PI390587928_2	U35_10305	A_99_P102365	TC408950	1	0	A_99_P324161	TC387315	NO
A_99_P279936	1Hv_NTa	A_99_P279936_1	CUST_13987_PI390587928		CUST_13987_PI390587928_1	U35_5298	A_99_P279936	TC435167	1	0	A_99_P279951	TC371735	NO
A_99_P279951	1Hv_NTa	A_99_P279951_1	CUST_13987_PI390587928		CUST_13987_PI390587928_2	U35_5298	A_99_P279951	TC371735	1	1	A_99_P279951	TC371735	YES
A_99_P308751	1Hv_NTa	A_99_P308751_1	CUST_13988_PI390587928		CUST_13988_PI390587928_1	U35_5297	A_99_P308751	TC414377	1	0
A_99_P308756	1Hv_NTa	A_99_P308756_1	CUST_13988_PI390587928		CUST_13988_PI390587928_2	U35_5297	A_99_P308756	TC383704	1	1
A_99_P423707	1Hv_NTa	A_99_P423707_1	CUST_13988_PI390587928		CUST_13988_PI390587928_3	U35_5297	A_99_P423707	TC383704	1	1
A_99_P089005	1Hv_NTa	A_99_P089005_1	CUST_13989_PI390587928		CUST_13989_PI390587928_1	U35_5296	A_99_P089005	TC411793	1	0
A_99_P345621	1Hv_NTa	A_99_P345621_1	CUST_13989_PI390587928		CUST_13989_PI390587928_2	U35_5296	A_99_P345621	TC408348	1	1
A_99_P201386	1Hv_NTa	A_99_P201386_1	CUST_13990_PI390587928		CUST_13990_PI390587928_1	U35_5295	A_99_P201386	TC376525	1	1
A_99_P513682	1Hv_NTa	A_99_P513682_1	CUST_13990_PI390587928		CUST_13990_PI390587928_2	U35_5295	A_99_P513682	TC437713	1	0
A_99_P061648	1Hv_NTa	A_99_P061648_1	CUST_13997_PI390587928		CUST_13997_PI390587928_1	U35_5287	A_99_P061648	TC384044	1	0
A_99_P261606	1Hv_NTa	A_99_P261606_1	CUST_13997_PI390587928		CUST_13997_PI390587928_2	U35_5287	A_99_P261606	TC386767	1	1
A_99_P577787	1Hv_NTa	A_99_P577787_1	CUST_13998_PI390587928		CUST_13998_PI390587928_1	U35_13715	A_99_P577787	TC369779	1	0
A_99_P596127	1Hv_NTa	A_99_P596127_1	CUST_13998_PI390587928		CUST_13998_PI390587928_2	U35_13715	A_99_P596127	CA662176	1	0
A_99_P630311	1Hv_NTa	A_99_P630311_1	CUST_13998_PI390587928		CUST_13998_PI390587928_3	U35_13715	A_99_P630311	TC437609	1	1
A_99_P580897	1Hv_NTa	A_99_P580897_1	CUST_14002_PI390587928		CUST_14002_PI390587928_1	U35_13711	A_99_P580897	TC374862	1	0
A_99_P618852	1Hv_NTa	A_99_P618852_1	CUST_14002_PI390587928		CUST_14002_PI390587928_2	U35_13711	A_99_P618852	TC369954	1	1
A_99_P390027	1Hv_NTa	A_99_P390027_1	CUST_14019_PI390587928		CUST_14019_PI390587928_1	U35_8692	A_99_P390027	TC452562	1	1
A_99_P532597	1Hv_NTa	A_99_P532597_1	CUST_14019_PI390587928		CUST_14019_PI390587928_2	U35_8692	A_99_P532597	TC445588	1	0
A_99_P188337	1Hv_NTa	A_99_P188337_1	CUST_14044_PI390587928		CUST_14044_PI390587928_1	U35_8666	A_99_P188337	TC399215	1	0
A_99_P288916	1Hv_NTa	A_99_P288916_1	CUST_14044_PI390587928		CUST_14044_PI390587928_2	U35_8666	A_99_P288916	TC414588	1	1
A_99_P443767	1Hv_NTa	A_99_P443767_1	CUST_14044_PI390587928		CUST_14044_PI390587928_3	U35_8666	A_99_P443767	TC399215	1	0
A_99_P141483	1Hv_NTa	A_99_P141483_1	CUST_14060_PI390587928		CUST_14060_PI390587928_1	U35_8649	A_99_P141483	TC422677	1	1
A_99_P520012	1Hv_NTa	A_99_P520012_1	CUST_14060_PI390587928		CUST_14060_PI390587928_2	U35_8649	A_99_P520012	TC440522	1	0
A_99_P001586	1Hv_NTa	A_99_P001586_1	CUST_14087_PI390587928		CUST_14087_PI390587928_1	U35_15704	A_99_P001586	TC407059	1	1
A_99_P207576	1Hv_NTa	A_99_P207576_1	CUST_14087_PI390587928		CUST_14087_PI390587928_2	U35_15704	A_99_P207576	TC409230	1	0
A_99_P243681	1Hv_NTa	A_99_P243681_1	CUST_14088_PI390587928		CUST_14088_PI390587928_1	U35_15703	A_99_P243681	TC405065	1	0
A_99_P466467	1Hv_NTa	A_99_P466467_1	CUST_14088_PI390587928		CUST_14088_PI390587928_2	U35_15703	A_99_P466467	TC425800	1	0
A_99_P508977	1Hv_NTa	A_99_P508977_1	CUST_14088_PI390587928		CUST_14088_PI390587928_3	U35_15703	A_99_P508977	TC435617	1	0
A_99_P013649	1Hv_NTa	A_99_P013649_1	CUST_14089_PI390587928		CUST_14089_PI390587928_1	U35_15702	A_99_P013649	TC443093	1	1	A_99_P013649	TC443093	YES
A_99_P246096	1Hv_NTa	A_99_P246096_1	CUST_14089_PI390587928		CUST_14089_PI390587928_2	U35_15702	A_99_P246096	TC409884	1	0	A_99_P013649	TC443093	NO
A_99_P457187	1Hv_NTa	A_99_P457187_1	CUST_14089_PI390587928		CUST_14089_PI390587928_3	U35_15702	A_99_P457187	TC408608	1	0	A_99_P013649	TC443093	NO
A_99_P232466	1Hv_NTa	A_99_P232466_1	CUST_14090_PI390587928		CUST_14090_PI390587928_1	U35_15701	A_99_P232466	TC370464	1	0	A_99_P232501	TC370711	NO
A_99_P232471	1Hv_NTa	A_99_P232471_1	CUST_14090_PI390587928		CUST_14090_PI390587928_2	U35_15701	A_99_P232471	TC433277	1	0	A_99_P232501	TC370711	NO
A_99_P232501	1Hv_NTa	A_99_P232501_1	CUST_14090_PI390587928		CUST_14090_PI390587928_3	U35_15701	A_99_P232501	TC370711	1	1	A_99_P232501	TC370711	YES
A_99_P232486	1Hv_NTa	A_99_P232486_1	CUST_14091_PI390587928		CUST_14091_PI390587928_1	U35_15700	A_99_P232486	TC435105	1	0
A_99_P232491	1Hv_NTa	A_99_P232491_1	CUST_14091_PI390587928		CUST_14091_PI390587928_2	U35_15700	A_99_P232491	TC435105	1	0
A_99_P232531	1Hv_NTa	A_99_P232531_1	CUST_14091_PI390587928		CUST_14091_PI390587928_3	U35_15700	A_99_P232531	TC398048	1	1
A_99_P410452	1Hv_NTa	A_99_P410452_1	CUST_14091_PI390587928		CUST_14091_PI390587928_4	U35_15700	A_99_P410452	TC372553	1	0
A_99_P350351	1Hv_NTa	A_99_P350351_1	CUST_14101_PI390587928		CUST_14101_PI390587928_1	U35_50085	A_99_P350351	TC416306	1	1
A_99_P350356	1Hv_NTa	A_99_P350356_1	CUST_14101_PI390587928		CUST_14101_PI390587928_2	U35_50085	A_99_P350356	TC416306	1	1
A_99_P294996	1Hv_NTa	A_99_P294996_1	CUST_14135_PI390587928		CUST_14135_PI390587928_1	U35_50029	A_99_P294996	TC377896	1	1
A_99_P418732	1Hv_NTa	A_99_P418732_1	CUST_14135_PI390587928		CUST_14135_PI390587928_2	U35_50029	A_99_P418732	TC379636	1	0
A_99_P279906	1Hv_NTa	A_99_P279906_1	CUST_1417_PI390587928		CUST_1417_PI390587928_2	U35_30030	A_99_P279906	TC403709	1	1	A_99_P072435	TC379435	NO
A_99_P198206	1Hv_NTa	A_99_P198206_1	CUST_14171_PI390587928		CUST_14171_PI390587928_1	U35_41995	A_99_P198206	TC438145	1	1
A_99_P198456	1Hv_NTa	A_99_P198456_1	CUST_14171_PI390587928		CUST_14171_PI390587928_2	U35_41995	A_99_P198456	TC438145	1	1
A_99_P205471	1Hv_NTa	A_99_P205471_1	CUST_14171_PI390587928		CUST_14171_PI390587928_3	U35_41995	A_99_P205471	TC438145	1	1
A_99_P032204	1Hv_NTa	A_99_P032204_1	CUST_14172_PI390587928		CUST_14172_PI390587928_1	U35_41993	A_99_P032204	BJ208969	1	0
A_99_P304466	1Hv_NTa	A_99_P304466_1	CUST_14172_PI390587928		CUST_14172_PI390587928_2	U35_41993	A_99_P304466	TC375064	1	1
A_99_P516107	1Hv_NTa	A_99_P516107_1	CUST_14231_PI390587928		CUST_14231_PI390587928_1	U35_24145	A_99_P516107	TC438808	1	1
A_99_P556682	1Hv_NTa	A_99_P556682_1	CUST_14231_PI390587928		CUST_14231_PI390587928_2	U35_24145	A_99_P556682	TC436647	1	0
A_99_P065545	1Hv_NTa	A_99_P065545_1	CUST_14280_PI390587928		CUST_14280_PI390587928_1	U35_24129	A_99_P065545	TC444402	1	0
A_99_P354111	1Hv_NTa	A_99_P354111_1	CUST_14280_PI390587928		CUST_14280_PI390587928_2	U35_24129	A_99_P354111	TC429341	1	1
A_99_P092645	1Hv_NTa	A_99_P092645_1	CUST_14281_PI390587928		CUST_14281_PI390587928_1	U35_24128	A_99_P092645	TC371114	1	1	A_99_P416842	TC377969	NO
A_99_P539417	1Hv_NTa	A_99_P539417_1	CUST_14281_PI390587928		CUST_14281_PI390587928_2	U35_24128	A_99_P539417	DR734158	1	0	A_99_P416842	TC377969	NO
A_99_P292116	1Hv_NTa	A_99_P292116_1	CUST_14295_PI390587928		CUST_14295_PI390587928_1	U35_12144	A_99_P292116	TC411668	1	1	A_99_P292121	TC381411	NO
A_99_P292121	1Hv_NTa	A_99_P292121_1	CUST_14295_PI390587928		CUST_14295_PI390587928_2	U35_12144	A_99_P292121	TC381411	1	0	A_99_P292121	TC381411	YES
A_99_P017234	1Hv_NTa	A_99_P017234_1	CUST_14299_PI390587928		CUST_14299_PI390587928_1	U35_12140	A_99_P017234	TC370401	1	1
A_99_P307356	1Hv_NTa	A_99_P307356_1	CUST_14299_PI390587928		CUST_14299_PI390587928_2	U35_12140	A_99_P307356	TC370401	1	1
A_99_P124165	1Hv_NTa	A_99_P124165_1	CUST_14302_PI390587928		CUST_14302_PI390587928_1	U35_24117	A_99_P124165	TC425179	1	1
A_99_P386867	1Hv_NTa	A_99_P386867_1	CUST_14302_PI390587928		CUST_14302_PI390587928_2	U35_24117	A_99_P386867	TC425179	1	1
A_99_P002661	1Hv_NTa	A_99_P002661_1	CUST_14304_PI390587928		CUST_14304_PI390587928_1	U35_24115	A_99_P002661	BQ608866	1	0
A_99_P039149	1Hv_NTa	A_99_P039149_1	CUST_14304_PI390587928		CUST_14304_PI390587928_2	U35_24115	A_99_P039149	TC370189	1	0
A_99_P045912	1Hv_NTa	A_99_P045912_1	CUST_14339_PI390587928		CUST_14339_PI390587928_2	U35_18113	A_99_P045912	TC432960	1	0
A_99_P336456	1Hv_NTa	A_99_P336456_1	CUST_14339_PI390587928		CUST_14339_PI390587928_3	U35_18113	A_99_P336456	TC376364	1	0
A_99_P067920	1Hv_NTa	A_99_P067920_1	CUST_14351_PI390587928		CUST_14351_PI390587928_1	U35_20424	A_99_P067920	TC445342	1	0
A_99_P476732	1Hv_NTa	A_99_P476732_1	CUST_14351_PI390587928		CUST_14351_PI390587928_2	U35_20424	A_99_P476732	TC420401	1	1
A_99_P521357	1Hv_NTa	A_99_P521357_1	CUST_14351_PI390587928		CUST_14351_PI390587928_3	U35_20424	A_99_P521357	TC441075	1	0
A_99_P136070	1Hv_NTa	A_99_P136070_1	CUST_14352_PI390587928		CUST_14352_PI390587928_1	U35_20423	A_99_P136070	TC436993	1	0
A_99_P343991	1Hv_NTa	A_99_P343991_1	CUST_14352_PI390587928		CUST_14352_PI390587928_2	U35_20423	A_99_P343991	TC395262	1	1
A_99_P459057	1Hv_NTa	A_99_P459057_1	CUST_14353_PI390587928		CUST_14353_PI390587928_1	U35_20422	A_99_P459057	TC409911	1	1
A_99_P466322	1Hv_NTa	A_99_P466322_1	CUST_14353_PI390587928		CUST_14353_PI390587928_2	U35_20422	A_99_P466322	TC414440	1	0
A_99_P300011	1Hv_NTa	A_99_P300011_1	CUST_14361_PI390587928		CUST_14361_PI390587928_1	U35_18103	A_99_P300011	TC426290	1	1	A_99_P300011	TC426290	YES
A_99_P300021	1Hv_NTa	A_99_P300021_1	CUST_14361_PI390587928		CUST_14361_PI390587928_2	U35_18103	A_99_P300021	TC414397	1	0	A_99_P300011	TC426290	NO
A_99_P350146	1Hv_NTa	A_99_P350146_1	CUST_14361_PI390587928		CUST_14361_PI390587928_3	U35_18103	A_99_P350146	TC426290	1	1	A_99_P300011	TC426290	YES
A_99_P279121	1Hv_NTa	A_99_P279121_1	CUST_14365_PI390587928		CUST_14365_PI390587928_1	U35_20419	A_99_P279121	TC378416	1	1
A_99_P279126	1Hv_NTa	A_99_P279126_1	CUST_14365_PI390587928		CUST_14365_PI390587928_2	U35_20419	A_99_P279126	TC398995	1	0
A_99_P199106	1Hv_NTa	A_99_P199106_1	CUST_14367_PI390587928		CUST_14367_PI390587928_1	U35_20417	A_99_P199106	TC427981	1	1
A_99_P199521	1Hv_NTa	A_99_P199521_1	CUST_14367_PI390587928		CUST_14367_PI390587928_2	U35_20417	A_99_P199521	CD893610	1	0
A_99_P491512	1Hv_NTa	A_99_P491512_1	CUST_14367_PI390587928		CUST_14367_PI390587928_3	U35_20417	A_99_P491512	TC427981	1	1
A_99_P021099	1Hv_NTa	A_99_P021099_1	CUST_14370_PI390587928		CUST_14370_PI390587928_1	U35_20414	A_99_P021099	TC384245	1	0
A_99_P314796	1Hv_NTa	A_99_P314796_1	CUST_14370_PI390587928		CUST_14370_PI390587928_2	U35_20414	A_99_P314796	TC411773	1	0
A_99_P325361	1Hv_NTa	A_99_P325361_1	CUST_14370_PI390587928		CUST_14370_PI390587928_3	U35_20414	A_99_P325361	TC385981	1	0
A_99_P325366	1Hv_NTa	A_99_P325366_1	CUST_14370_PI390587928		CUST_14370_PI390587928_4	U35_20414	A_99_P325366	TC445078	1	1
A_99_P424382	1Hv_NTa	A_99_P424382_1	CUST_14370_PI390587928		CUST_14370_PI390587928_5	U35_20414	A_99_P424382	TC384245	1	0
A_99_P075440	1Hv_NTa	A_99_P075440_1	CUST_14374_PI390587928		CUST_14374_PI390587928_1	U35_20410	A_99_P075440	CK159006	1	0	A_99_P333351	TC439965	NO
A_99_P333351	1Hv_NTa	A_99_P333351_1	CUST_14374_PI390587928		CUST_14374_PI390587928_2	U35_20410	A_99_P333351	TC439965	1	1	A_99_P333351	TC439965	YES
A_99_P143458	1Hv_NTa	A_99_P143458_1	CUST_14377_PI390587928		CUST_14377_PI390587928_1	U35_20407	A_99_P143458	TC417550	1	1
A_99_P540942	1Hv_NTa	A_99_P540942_1	CUST_14377_PI390587928		CUST_14377_PI390587928_2	U35_20407	A_99_P540942	TC448842	1	0
A_99_P064014	1Hv_NTa	A_99_P064014_1	CUST_14378_PI390587928		CUST_14378_PI390587928_1	U35_20406	A_99_P064014	TC449522	1	0
A_99_P318251	1Hv_NTa	A_99_P318251_1	CUST_14378_PI390587928		CUST_14378_PI390587928_2	U35_20406	A_99_P318251	TC398400	1	1
A_99_P332701	1Hv_NTa	A_99_P332701_1	CUST_14381_PI390587928		CUST_14381_PI390587928_1	U35_20403	A_99_P332701	TC438570	1	0	A_99_P504262	TC433575	NO
A_99_P504262	1Hv_NTa	A_99_P504262_1	CUST_14381_PI390587928		CUST_14381_PI390587928_2	U35_20403	A_99_P504262	TC433575	1	1	A_99_P504262	TC433575	YES
A_99_P515537	1Hv_NTa	A_99_P515537_1	CUST_14381_PI390587928		CUST_14381_PI390587928_3	U35_20403	A_99_P515537	TC438570	1	0	A_99_P504262	TC433575	NO
A_99_P118625	1Hv_NTa	A_99_P118625_1	CUST_14391_PI390587928		CUST_14391_PI390587928_1	U35_3393	A_99_P118625	TC379314	1	0
A_99_P264061	1Hv_NTa	A_99_P264061_1	CUST_14391_PI390587928		CUST_14391_PI390587928_2	U35_3393	A_99_P264061	TC400603	1	1
A_99_P445587	1Hv_NTa	A_99_P445587_1	CUST_14391_PI390587928		CUST_14391_PI390587928_3	U35_3393	A_99_P445587	TC400603	1	1
A_99_P013999	1Hv_NTa	A_99_P013999_1	CUST_14398_PI390587928		CUST_14398_PI390587928_1	U35_3386	A_99_P013999	TC410694	1	0
A_99_P257961	1Hv_NTa	A_99_P257961_1	CUST_14398_PI390587928		CUST_14398_PI390587928_2	U35_3386	A_99_P257961	TC448199	1	1
A_99_P257966	1Hv_NTa	A_99_P257966_1	CUST_14398_PI390587928		CUST_14398_PI390587928_3	U35_3386	A_99_P257966	TC386305	1	0
A_99_P257976	1Hv_NTa	A_99_P257976_1	CUST_14398_PI390587928		CUST_14398_PI390587928_4	U35_3386	A_99_P257976	TC410694	1	0
A_99_P406162	1Hv_NTa	A_99_P406162_1	CUST_14398_PI390587928		CUST_14398_PI390587928_5	U35_3386	A_99_P406162	TC436642	1	0
A_99_P109795	1Hv_NTa	A_99_P109795_1	CUST_14401_PI390587928		CUST_14401_PI390587928_1	U35_3383	A_99_P109795	TC391360	1	1
A_99_P138260	1Hv_NTa	A_99_P138260_1	CUST_14401_PI390587928		CUST_14401_PI390587928_2	U35_3383	A_99_P138260	CV777677	1	0
A_99_P336016	1Hv_NTa	A_99_P336016_1	CUST_14401_PI390587928		CUST_14401_PI390587928_3	U35_3383	A_99_P336016	TC391360	1	1
A_99_P269186	1Hv_NTa	A_99_P269186_1	CUST_14403_PI390587928		CUST_14403_PI390587928_1	U35_3381	A_99_P269186	TC378092	1	1
A_99_P269196	1Hv_NTa	A_99_P269196_1	CUST_14403_PI390587928		CUST_14403_PI390587928_2	U35_3381	A_99_P269196	TC372591	1	0
A_99_P575942	1Hv_NTa	A_99_P575942_1	CUST_14403_PI390587928		CUST_14403_PI390587928_3	U35_3381	A_99_P575942	TC461802	1	0
A_99_P265596	1Hv_NTa	A_99_P265596_1	CUST_14406_PI390587928		CUST_14406_PI390587928_1	U35_3378	A_99_P265596	BQ161335	1	0
A_99_P265601	1Hv_NTa	A_99_P265601_1	CUST_14406_PI390587928		CUST_14406_PI390587928_2	U35_3378	A_99_P265601	TC427028	1	1
A_99_P265606	1Hv_NTa	A_99_P265606_1	CUST_14406_PI390587928		CUST_14406_PI390587928_3	U35_3378	A_99_P265606	TC427028	1	1
A_99_P461902	1Hv_NTa	A_99_P461902_1	CUST_14406_PI390587928		CUST_14406_PI390587928_4	U35_3378	A_99_P461902	TC411752	1	0
A_99_P298326	1Hv_NTa	A_99_P298326_1	CUST_14409_PI390587928		CUST_14409_PI390587928_1	U35_3375	A_99_P298326	TC413293	1	1
A_99_P549322	1Hv_NTa	A_99_P549322_1	CUST_14409_PI390587928		CUST_14409_PI390587928_2	U35_3375	A_99_P549322	TC452097	1	0
A_99_P274246	1Hv_NTa	A_99_P274246_1	CUST_14411_PI390587928		CUST_14411_PI390587928_1	U35_3373	A_99_P274246	TC396680	1	0
A_99_P381137	1Hv_NTa	A_99_P381137_1	CUST_14411_PI390587928		CUST_14411_PI390587928_2	U35_3373	A_99_P381137	TC450035	1	0
A_99_P056811	1Hv_NTa	A_99_P056811_1	CUST_14412_PI390587928		CUST_14412_PI390587928_1	U35_3372	A_99_P056811	TC381421	1	0
A_99_P269921	1Hv_NTa	A_99_P269921_1	CUST_14412_PI390587928		CUST_14412_PI390587928_2	U35_3372	A_99_P269921	TC372791	1	0
A_99_P269926	1Hv_NTa	A_99_P269926_1	CUST_14412_PI390587928		CUST_14412_PI390587928_3	U35_3372	A_99_P269926	TC377186	1	1
A_99_P432347	1Hv_NTa	A_99_P432347_1	CUST_14412_PI390587928		CUST_14412_PI390587928_4	U35_3372	A_99_P432347	TC390122	1	0
A_99_P295271	1Hv_NTa	A_99_P295271_1	CUST_14416_PI390587928		CUST_14416_PI390587928_1	U35_19441	A_99_P295271	TC371180	1	0	A_99_P323871	TC428124	NO
A_99_P295281	1Hv_NTa	A_99_P295281_1	CUST_14416_PI390587928		CUST_14416_PI390587928_2	U35_19441	A_99_P295281	TC427882	1	0	A_99_P323871	TC428124	NO
A_99_P295286	1Hv_NTa	A_99_P295286_1	CUST_14416_PI390587928		CUST_14416_PI390587928_3	U35_19441	A_99_P295286	TC384557	1	1	A_99_P323871	TC428124	NO
A_99_P318116	1Hv_NTa	A_99_P318116_1	CUST_14419_PI390587928		CUST_14419_PI390587928_1	U35_21759	A_99_P318116	TC372146	1	0
A_99_P395312	1Hv_NTa	A_99_P395312_1	CUST_14419_PI390587928		CUST_14419_PI390587928_2	U35_21759	A_99_P395312	TC405527	1	1
A_99_P053807	1Hv_NTa	A_99_P053807_1	CUST_14423_PI390587928		CUST_14423_PI390587928_1	U35_21755	A_99_P053807	TC408459	1	1
A_99_P363236	1Hv_NTa	A_99_P363236_1	CUST_14423_PI390587928		CUST_14423_PI390587928_2	U35_21755	A_99_P363236	TC442510	1	0
A_99_P175044	1Hv_NTa	A_99_P175044_1	CUST_14424_PI390587928		CUST_14424_PI390587928_1	U35_21754	A_99_P175044	TC445035	1	0
A_99_P342141	1Hv_NTa	A_99_P342141_1	CUST_14424_PI390587928		CUST_14424_PI390587928_2	U35_21754	A_99_P342141	TC416389	1	1
A_99_P531232	1Hv_NTa	A_99_P531232_1	CUST_14424_PI390587928		CUST_14424_PI390587928_3	U35_21754	A_99_P531232	TC445035	1	0
A_99_P305121	1Hv_NTa	A_99_P305121_1	CUST_14433_PI390587928		CUST_14433_PI390587928_1	U35_19439	A_99_P305121	TC402342	1	1
A_99_P385167	1Hv_NTa	A_99_P385167_1	CUST_14433_PI390587928		CUST_14433_PI390587928_2	U35_19439	A_99_P385167	TC436603	1	0
A_99_P207101	1Hv_NTa	A_99_P207101_1	CUST_14443_PI390587928		CUST_14443_PI390587928_1	U35_19433	A_99_P207101	TC435883	1	0
A_99_P207606	1Hv_NTa	A_99_P207606_1	CUST_14443_PI390587928		CUST_14443_PI390587928_2	U35_19433	A_99_P207606	TC399880	1	1
A_99_P005096	1Hv_NTa	A_99_P005096_1	CUST_14459_PI390587928		CUST_14459_PI390587928_1	U35_19428	A_99_P005096	TC383011	1	1	A_99_P005096	TC383011	YES
A_99_P197146	1Hv_NTa	A_99_P197146_1	CUST_14459_PI390587928		CUST_14459_PI390587928_2	U35_19428	A_99_P197146	CA730136	1	0	A_99_P005096	TC383011	NO
A_99_P338461	1Hv_NTa	A_99_P338461_1	CUST_14461_PI390587928		CUST_14461_PI390587928_1	U35_19426	A_99_P338461	TC371039	1	0	A_99_P338466	TC460011	NO
A_99_P338466	1Hv_NTa	A_99_P338466_1	CUST_14461_PI390587928		CUST_14461_PI390587928_2	U35_19426	A_99_P338466	TC460011	1	1	A_99_P338466	TC460011	YES
A_99_P296401	1Hv_NTa	A_99_P296401_1	CUST_14465_PI390587928		CUST_14465_PI390587928_1	U35_19423	A_99_P296401	TC405141	1	0	A_99_P296416	TC411159	NO
A_99_P296406	1Hv_NTa	A_99_P296406_1	CUST_14465_PI390587928		CUST_14465_PI390587928_2	U35_19423	A_99_P296406	TC392089	1	1	A_99_P296416	TC411159	NO
A_99_P296411	1Hv_NTa	A_99_P296411_1	CUST_14465_PI390587928		CUST_14465_PI390587928_3	U35_19423	A_99_P296411	TC392089	1	1	A_99_P296416	TC411159	NO
[truncated: 25,821 more rows]
