# Supplementary material for: A comparative analysis of nonhost resistance across the two Triticeae crop species wheat and barley
Source: BMC Plant Biol. 2017 Dec 4;17:232. doi: 10.1186/s12870-017-1178-0 (PMC5715502; doi:10.1186/s12870-017-1178-0)
Supplement: Supplementary file 9 — IDs, median-centered intensity values and Blast annotation of orthologue-matched DEGs represented in the heat maps of Figs. 4, 5, 6 and 7. (XLSX 1559 kb) [file 12870_2017_1178_MOESM9_ESM.xlsx]

## Sheet: genReg_Blu_1404_Fig4
					wheat - median-centered normalized signal intensities																		barley - median-centered normalized signal intensities
Wheat_probe_orhtolog_match_ID	wheat unigene	Annotation wheat (Blast IPK)			[Ctrl, 6h]	[Ctrl, 12h]	[Ctrl, 24h]	[Ctrl, 74h]	[Host, 6h]	[Host, 12h]	[Host, 24h]	[Host, 74h]	[Non-host, 6h]	[Non-host, 12h]	[Non-host, 24h]	[Non-host, 74h]	Match status	Barley_probe_orhtolog_match_ID	barley unigene	Annotation barley (Blast IPK)			[Ctrl, 6h]	[Ctrl, 12h]	[Ctrl, 24h]	[Ctrl, 74h]	[Host, 6h]	[Host, 12h]	[Host, 24h]	[Host, 74h]	[Non-host, 6h]	[Non-host, 12h]	[Non-host, 24h]	[Non-host, 74h]
A_99_P280911_1	TC386944	hypothetical protein OsI_18348 [Oryza sativa Indica Group]	Os05g0134400 [Oryza sativa Japonica Group]_x0001_Os05g0134400 [Oryza sativa Japonica Group]	putative peroxidase [Oryza sativa Japonica Group]_x0001_TPA: class III peroxidase 65 precursor [Oryza sativa (japonica cultivar-group)]_x0001_unnamed protein product [Oryza sativa Japonica Group]_x0001_unnamed protein product [Oryza sativa Japonica Group]	0.349138	1.06422	-1.53724	0.0890131	-0.148056	-0.185903	-0.497496	-0.0230875	-0.0150442	0.714385	0.268866	0.0150442	ONE_to_ONE	CUST_14000_PI390587928_1	U35_13713	hypothetical protein OsI_18348 [Oryza sativa Indica Group]	putative peroxidase [Oryza sativa Japonica Group]_x0001_TPA: class III peroxidase 65 precursor [Oryza sativa (japonica cultivar-group)]_x0001_unnamed protein product [Oryza sativa Japonica Group]_x0001_unnamed protein product [Oryza sativa Japonica Group]	hypothetical protein SORBIDRAFT_09g002740 [Sorghum bicolor]_x0001_hypothetical protein SORBIDRAFT_09g002740 [Sorghum bicolor]	0.299722	0.979484	-0.427693	-1.0102	0.0230722	0.171194	-0.168823	0.531308	0.242888	-0.0230722	-0.306259	-1.25444
A_99_P358866_1	TC416220	LEA [Hordeum vulgare subsp. vulgare]	unknown [Hordeum vulgare subsp. vulgare]	hypothetical protein OsI_07002 [Oryza sativa Indica Group]	0.838897	2.43466	-0.75434	1.26716	-0.780485	0.0635209	0.795543	2.30064	-0.0635211	-0.433877	-0.782536	-0.53761	1Hv_NTa	CUST_17821_PI390587928_2	U35_4591	LEA [Hordeum vulgare subsp. vulgare]	unknown [Hordeum vulgare subsp. vulgare]	hypothetical protein OsI_07002 [Oryza sativa Indica Group]	-0.0758352	0.471944	0.692763	0.0758343	0.489434	0.499452	-1.18275	-1.76107	0.384015	-0.268817	-1.03581	-0.529019
A_99_P115130_1	TC422278	hypothetical protein OsI_00809 [Oryza sativa Indica Group]	Os01g0203400 [Oryza sativa Japonica Group]_x0001_unknown protein [Oryza sativa Japonica Group]_x0001_unknown protein [Oryza sativa Japonica Group]_x0001_Os01g0203400 [Oryza sativa Japonica Group]_x0001_hypothetical protein OsJ_00789 [Oryza sativa Japonica Group]_x0001_unnamed protein product [Oryza sativa Japonica Group]	0	0.776811	1.08931	-3.30883	-0.69453	0.493123	0.259767	3.48249	7.84505	-0.369537	-0.259766	-3.23491	-0.990332	ONE_to_ONE	CUST_23246_PI390587928_1	U35_22629	#N/A	#N/A	#N/A	-0.709187	-0.114839	-4.37353	-2.11349	0.114839	0.544282	6.9695	9.45081	0.805389	2.7889	-1.61668	-2.30568
A_99_P351076_1	TC387759	hypothetical protein OsI_00278 [Oryza sativa Indica Group]	Os01g0134700 [Oryza sativa Japonica Group]_x0001_calmodulin-binding protein -like [Oryza sativa Japonica Group]_x0001_Os01g0134700 [Oryza sativa Japonica Group]_x0001_hypothetical protein OsJ_00269 [Oryza sativa Japonica Group]_x0001_unnamed protein product [Oryza sativa Japonica Group]	hypothetical protein SORBIDRAFT_03g007000 [Sorghum bicolor]_x0001_hypothetical protein SORBIDRAFT_03g007000 [Sorghum bicolor]	-0.622605	0.0947752	-0.594888	0.0043205	1.74219	1.92992	0.281827	3.85666	-0.0043205	-0.542559	-0.606649	-0.612597	ONE_to_ONE	CUST_2646_PI390587928_1	U35_41373	hypothetical protein OsI_00278 [Oryza sativa Indica Group]	Os01g0134700 [Oryza sativa Japonica Group]_x0001_calmodulin-binding protein -like [Oryza sativa Japonica Group]_x0001_Os01g0134700 [Oryza sativa Japonica Group]_x0001_hypothetical protein OsJ_00269 [Oryza sativa Japonica Group]_x0001_unnamed protein product [Oryza sativa Japonica Group]	hypothetical protein SORBIDRAFT_03g007000 [Sorghum bicolor]_x0001_hypothetical protein SORBIDRAFT_03g007000 [Sorghum bicolor]	-0.984036	-2.24942	-2.32953	-0.794211	-0.122575	-0.211423	1.76662	1.13668	0.570252	0.541155	1.18649	0.122575
A_99_P526212_1	TC443019	#N/A	#N/A	#N/A	0.740007	-1.85153	1.82259	-1.46105	0.0309401	0.401455	-0.850414	4.53956	-0.653823	0.584074	-1.05532	-0.0309396	ONE_to_ONE	CUST_39220_PI390587928_1	U35_5870	hypothetical protein NEMVEDRAFT_v1g144035 [Nematostella vectensis]_x0001_predicted protein [Nematostella vectensis]	hypothetical protein NEMVEDRAFT_v1g144035 [Nematostella vectensis]_x0001_predicted protein [Nematostella vectensis]	hypothetical protein NEMVEDRAFT_v1g144035 [Nematostella vectensis]_x0001_predicted protein [Nematostella vectensis]	-0.193763	0.104644	1.33183	0.686306	-0.0960026	-0.328348	0.0960026	-0.971633	-0.357052	-0.595468	0.207754	0.107724
A_99_P202281_1	TC391433	Os05g0477900 [Oryza sativa Japonica Group]_x0001_Os05g0477900 [Oryza sativa Japonica Group]	unknown protein [Oryza sativa Japonica Group]_x0001_hypothetical protein OsI_20343 [Oryza sativa Indica Group]_x0001_hypothetical protein OsJ_18927 [Oryza sativa Japonica Group]	Os01g0822900 [Oryza sativa Japonica Group]_x0001_putative lipid transfer protein [Oryza sativa Japonica Group]_x0001_putative lipid transfer protein [Oryza sativa Japonica Group]_x0001_Os01g0822900 [Oryza sativa Japonica Group]_x0001_hypothetical protein OsI_04247 [Oryza sativa Indica Group]_x0001_hypothetical protein OsJ_03904 [Oryza sativa Japonica Group]_x0001_unnamed protein product [Oryza sa…	0.303784	-0.182622	1.15203	0.621052	0.678566	-0.292125	-0.501488	0.0772171	0.289113	-0.470967	-0.254596	-0.0772171	1Hv_NTa	CUST_21514_PI390587928_1	U35_15751	Os05g0477900 [Oryza sativa Japonica Group]_x0001_Os05g0477900 [Oryza sativa Japonica Group]	unknown protein [Oryza sativa Japonica Group]_x0001_hypothetical protein OsI_20343 [Oryza sativa Indica Group]_x0001_hypothetical protein OsJ_18927 [Oryza sativa Japonica Group]	lipid transfer protein precursor [Malus x domestica]_x0001_non-specific lipid transfer protein precursor [Malus x domestica]	-0.321157	-0.331635	-0.765018	0.222265	-0.0584497	0.0584507	1.32318	0.500457	-0.0844784	-0.166421	0.810075	0.234251
A_99_P544362_2	TC449855	putative protein [Oryza sativa]	putative protein [Oryza sativa]	hypothetical protein OsI_08310 [Oryza sativa Indica Group]	0.259086	0.185887	0.718283	0.060585	0.287893	-0.195314	-0.683972	-0.0605841	0.206774	-0.113436	-0.404108	-0.350642	1Ta_NHv	CUST_26010_PI390587928_1	U35_24186	hypothetical protein OsJ_07767 [Oryza sativa Japonica Group]	hypothetical protein OsI_08310 [Oryza sativa Indica Group]	Os02g0653400 [Oryza sativa Japonica Group]_x0001_transferase-like [Oryza sativa Japonica Group]_x0001_Os02g0653400 [Oryza sativa Japonica Group]	0.295747	1.03358	1.07788	0.172721	0.160662	0.359656	-0.864366	-1.03283	-0.160662	-0.202861	-0.45094	-0.506048
A_99_P544362_1	TC449855	putative protein [Oryza sativa]	putative protein [Oryza sativa]	hypothetical protein OsI_08310 [Oryza sativa Indica Group]	0.259086	0.185887	0.718283	0.060585	0.287893	-0.195314	-0.683972	-0.0605841	0.206774	-0.113436	-0.404108	-0.350642	1Ta_NHv	CUST_39634_PI390587928_1	U35_21440	hypothetical protein SORBIDRAFT_07g020400 [Sorghum bicolor]_x0001_hypothetical protein SORBIDRAFT_07g020400 [Sorghum bicolor]	hypothetical protein OsJ_07767 [Oryza sativa Japonica Group]	hypothetical protein OsI_08310 [Oryza sativa Indica Group]	0.295269	0.996371	1.13869	0.337976	0.116339	0.303905	-0.774483	-0.912283	-0.150868	-0.147295	-0.116339	-0.334969
A_99_P321461_1	TC419565	hypothetical protein OsI_22776 [Oryza sativa Indica Group]	Os06g0326400 [Oryza sativa Japonica Group]_x0001_Os06g0326400 [Oryza sativa Japonica Group]_x0001_unnamed protein product [Oryza sativa Japonica Group]_x0001_hypothetical protein OsJ_21179 [Oryza sativa Japonica Group]	putative Pyrophosphate--fructose 6-phosphate 1-phosphotransferase alpha subunit [Oryza sativa Japonica Group]	0.513825	0.251029	0.948664	0.114943	0.870528	-0.387189	-0.546926	-0.0611486	-0.0102339	-0.177929	-1.01255	0.0102344	1Hv_NTa	CUST_5919_PI390587928_2	U35_9204	Os06g0326400 [Oryza sativa Japonica Group]_x0001_Os06g0326400 [Oryza sativa Japonica Group]_x0001_unnamed protein product [Oryza sativa Japonica Group]_x0001_hypothetical protein OsJ_21179 [Oryza sativa Japonica Group]	putative Pyrophosphate--fructose 6-phosphate 1-phosphotransferase alpha subunit [Oryza sativa Japonica Group]	hypothetical protein OsI_22776 [Oryza sativa Indica Group]	0.519328	0.0865116	0.290501	0.593054	0.185782	-0.233032	-1.23848	-0.478351	-0.0865116	-0.518142	-1.02651	0.108416
A_99_P461347_1	TC411369	hypothetical protein SORBIDRAFT_01g038480 [Sorghum bicolor]_x0001_hypothetical protein SORBIDRAFT_01g038480 [Sorghum bicolor]	hypothetical protein LOC100274457 [Zea mays]_x0001_unknown [Zea mays]	hypothetical protein [Zea mays]	0.624755	0.16193	1.43429	0.580915	0.201497	-1.27998	-0.107885	-0.203354	0.107885	-0.805637	-0.665855	-0.728043	1Ta_NHv	CUST_20598_PI390587928_1	U35_8353	hypothetical protein SORBIDRAFT_01g038480 [Sorghum bicolor]_x0001_hypothetical protein SORBIDRAFT_01g038480 [Sorghum bicolor]	hypothetical protein [Zea mays]	hypothetical protein LOC100274457 [Zea mays]_x0001_unknown [Zea mays]	0.597095	0.595223	1.75515	0.162171	-0.114136	-0.150192	-0.431114	-2.1454	-0.0397458	0.0397453	0.180244	-0.421366
A_99_P461347_2	TC411369	hypothetical protein SORBIDRAFT_01g038480 [Sorghum bicolor]_x0001_hypothetical protein SORBIDRAFT_01g038480 [Sorghum bicolor]	hypothetical protein LOC100274457 [Zea mays]_x0001_unknown [Zea mays]	hypothetical protein [Zea mays]	0.624755	0.16193	1.43429	0.580915	0.201497	-1.27998	-0.107885	-0.203354	0.107885	-0.805637	-0.665855	-0.728043	1Ta_NHv	CUST_27929_PI390587928_1	U35_8204	hypothetical protein [Zea mays]	hypothetical protein LOC100274457 [Zea mays]_x0001_unknown [Zea mays]	hypothetical protein SORBIDRAFT_01g038480 [Sorghum bicolor]_x0001_hypothetical protein SORBIDRAFT_01g038480 [Sorghum bicolor]	0.504685	0.684	1.41147	0.179984	0.0535421	-0.0535421	-0.695474	-1.87391	-0.322786	0.0688748	-0.178981	-0.615993
A_99_P428187_1	TC387096	unknown [Zea mays]	hypothetical protein LOC100382256 [Zea mays]_x0001_unknown [Zea mays]	hypothetical protein SORBIDRAFT_04g012910 [Sorghum bicolor]_x0001_hypothetical protein SORBIDRAFT_04g012910 [Sorghum bicolor]	0.696191	0.32639	1.15538	0.382976	0.637217	-0.992557	-0.0466537	-0.219168	0.0466537	-0.365422	-0.414765	-0.361118	1Hv_NTa	CUST_7039_PI390587928_3	U35_1167	Os02g0301100 [Oryza sativa Japonica Group]_x0001_putative NEC1 [Oryza sativa Japonica Group]_x0001_Os02g0301100 [Oryza sativa Japonica Group]_x0001_hypothetical protein OsI_06860 [Oryza sativa Indica Group]_x0001_hypothetical protein OsJ_06370 [Oryza sativa Japonica Group]_x0001_unnamed protein product [Oryza sativa Japonica Group]_x0001_unnamed protein product [Oryza sativa Japonica Group]_x0001…	hypothetical protein LOC100382256 [Zea mays]_x0001_unknown [Zea mays]	hypothetical protein SORBIDRAFT_04g015420 [Sorghum bicolor]_x0001_hypothetical protein SORBIDRAFT_04g015420 [Sorghum bicolor]	0.381332	0.518134	0.959717	0.125535	0.192006	-0.125535	-0.370681	-0.867223	0.342369	-0.13345	-0.172078	-0.331154
A_99_P212726_1	TC371475	hypothetical protein SORBIDRAFT_03g046660 [Sorghum bicolor]_x0001_hypothetical protein SORBIDRAFT_03g046660 [Sorghum bicolor]	chlorophyll a oxygenase, putative, expressed [Oryza sativa (japonica cultivar-group)]	Os10g0567400 [Oryza sativa Japonica Group]_x0001_RecName: Full=Chlorophyllide a oxygenase, chloroplastic; Short=Chlorophyll a oxygenase; AltName: Full=Chlorophyll b synthase; Flags: Precursor_x0001_putative chlorophyll synthase [Oryza sativa Japonica Group]_x0001_chlorophyll a oxygenase, putative, expressed [Oryza sativa (japonica cultivar-group)]_x0001_Os10g0567400 [Oryza sativa Japonica Group]_…	1.35146	-0.263907	0.641397	0.425023	0.369668	-1.16495	-0.111982	-0.999047	0.111981	-0.537681	-0.312325	0.167104	1Ta_NHv	CUST_17299_PI390587928_1	U35_2495	Os10g0567400 [Oryza sativa Japonica Group]_x0001_RecName: Full=Chlorophyllide a oxygenase, chloroplastic; Short=Chlorophyll a oxygenase; AltName: Full=Chlorophyll b synthase; Flags: Precursor_x0001_putative chlorophyll synthase [Oryza sativa Japonica Group]_x0001_chlorophyll a oxygenase, putative, expressed [Oryza sativa (japonica cultivar-group)]_x0001_Os10g0567400 [Oryza sativa Japonica Group]_…	hypothetical protein SORBIDRAFT_03g046660 [Sorghum bicolor]_x0001_hypothetical protein SORBIDRAFT_03g046660 [Sorghum bicolor]	chlorophyll a oxygenase, putative, expressed [Oryza sativa (japonica cultivar-group)]	0.841904	-0.484624	1.2484	-0.0126476	0.942013	0.0126476	-0.239861	-0.146344	0.142391	-0.75847	0.474131	-0.0349846
A_99_P212726_2	TC371475	hypothetical protein SORBIDRAFT_03g046660 [Sorghum bicolor]_x0001_hypothetical protein SORBIDRAFT_03g046660 [Sorghum bicolor]	chlorophyll a oxygenase, putative, expressed [Oryza sativa (japonica cultivar-group)]	Os10g0567400 [Oryza sativa Japonica Group]_x0001_RecName: Full=Chlorophyllide a oxygenase, chloroplastic; Short=Chlorophyll a oxygenase; AltName: Full=Chlorophyll b synthase; Flags: Precursor_x0001_putative chlorophyll synthase [Oryza sativa Japonica Group]_x0001_chlorophyll a oxygenase, putative, expressed [Oryza sativa (japonica cultivar-group)]_x0001_Os10g0567400 [Oryza sativa Japonica Group]_…	1.35146	-0.263907	0.641397	0.425023	0.369668	-1.16495	-0.111982	-0.999047	0.111981	-0.537681	-0.312325	0.167104	1Ta_NHv	CUST_17300_PI390587928_1	U35_2494	hypothetical protein SORBIDRAFT_03g046660 [Sorghum bicolor]_x0001_hypothetical protein SORBIDRAFT_03g046660 [Sorghum bicolor]	LOC100284976 [Zea mays]_x0001_chlorophyllide a oxygenase [Zea mays]_x0001_unknown [Zea mays]	chlorophyll a oxygenase, putative, expressed [Oryza sativa (japonica cultivar-group)]	0.851678	-0.490227	1.2479	-0.0138102	0.931019	0.0138092	-0.302691	-0.213805	0.166808	-0.817148	0.451684	-0.0650969
A_99_P298781_1	TC453497	Os04g0354600 [Oryza sativa Japonica Group]_x0001_OSJNBb0002N06.11 [Oryza sativa (japonica cultivar-group)]_x0001_Os04g0354600 [Oryza sativa Japonica Group]_x0001_unnamed protein product [Oryza sativa Japonica Group]_x0001_hypothetical protein OsI_15480 [Oryza sativa Indica Group]_x0001_hypothetical protein OsJ_14400 [Oryza sativa Japonica Group]	OSIGBa0092G14.8 [Oryza sativa (indica cultivar-group)]	OSJNBb0002N06.4 [Oryza sativa (japonica cultivar-group)]	1.98304	0.987709	2.08444	1.57074	0.803664	-1.59379	-1.78129	-1.78466	1.27134	-0.803664	-0.891517	-1.14453	1Hv_NTa	CUST_7052_PI390587928_2	U35_19814	Os04g0354600 [Oryza sativa Japonica Group]_x0001_OSJNBb0002N06.11 [Oryza sativa (japonica cultivar-group)]_x0001_Os04g0354600 [Oryza sativa Japonica Group]_x0001_unnamed protein product [Oryza sativa Japonica Group]_x0001_hypothetical protein OsI_15480 [Oryza sativa Indica Group]_x0001_hypothetical protein OsJ_14400 [Oryza sativa Japonica Group]	OSJNBb0066J23.1 [Oryza sativa (japonica cultivar-group)]	OSIGBa0092G14.8 [Oryza sativa (indica cultivar-group)]	0.552169	0.235632	1.01977	0.193719	0.297151	0.11725	-1.63178	-1.81667	-0.11725	-0.582419	-0.622271	-0.868464
A_99_P551782_1	TC453497	Os04g0354600 [Oryza sativa Japonica Group]_x0001_OSJNBb0002N06.11 [Oryza sativa (japonica cultivar-group)]_x0001_Os04g0354600 [Oryza sativa Japonica Group]_x0001_unnamed protein product [Oryza sativa Japonica Group]_x0001_hypothetical protein OsI_15480 [Oryza sativa Indica Group]_x0001_hypothetical protein OsJ_14400 [Oryza sativa Japonica Group]	OSIGBa0092G14.8 [Oryza sativa (indica cultivar-group)]	OSJNBb0002N06.4 [Oryza sativa (japonica cultivar-group)]	1.86719	0.893216	1.8393	1.2845	0.834501	-1.60859	-1.95978	-1.59408	1.12669	-0.834502	-1.14474	-1.1876	1Hv_NTa	CUST_7052_PI390587928_3	U35_19814	Os04g0354600 [Oryza sativa Japonica Group]_x0001_OSJNBb0002N06.11 [Oryza sativa (japonica cultivar-group)]_x0001_Os04g0354600 [Oryza sativa Japonica Group]_x0001_unnamed protein product [Oryza sativa Japonica Group]_x0001_hypothetical protein OsI_15480 [Oryza sativa Indica Group]_x0001_hypothetical protein OsJ_14400 [Oryza sativa Japonica Group]	OSJNBb0066J23.1 [Oryza sativa (japonica cultivar-group)]	OSIGBa0092G14.8 [Oryza sativa (indica cultivar-group)]	0.552169	0.235632	1.01977	0.193719	0.297151	0.11725	-1.63178	-1.81667	-0.11725	-0.582419	-0.622271	-0.868464
A_99_P068905_1	CD490890	hypothetical protein SORBIDRAFT_06g033440 [Sorghum bicolor]_x0001_hypothetical protein SORBIDRAFT_06g033440 [Sorghum bicolor]	glutathione peroxidase-like protein GPX15Hv [Hordeum vulgare subsp. vulgare]	hypothetical protein OsI_17979 [Oryza sativa Indica Group]	1.30519	0.0718038	0.585932	0.400583	0.0639901	-0.809677	-1.05021	-1.04782	0.0617459	-0.555151	-0.80212	-0.0617461	1Hv_NTa	CUST_9612_PI390587928_1	U35_18939	glutathione peroxidase-like protein GPX15Hv [Hordeum vulgare subsp. vulgare]	hypothetical protein SORBIDRAFT_06g033440 [Sorghum bicolor]_x0001_hypothetical protein SORBIDRAFT_06g033440 [Sorghum bicolor]	glutathione peroxidase [Nelumbo nucifera]	0.748056	-0.200762	0.909674	0.850569	0.582765	-0.566638	-0.648614	-0.00949955	0.0095005	-0.727218	-0.168726	0.657908
A_99_P305346_1	TC410898	hypothetical protein SORBIDRAFT_01g004510 [Sorghum bicolor]_x0001_hypothetical protein SORBIDRAFT_01g004510 [Sorghum bicolor]	Os03g0805500 [Oryza sativa Japonica Group]_x0001_Os03g0805500 [Oryza sativa Japonica Group]	acyl-activating enzyme 18, putative, expressed [Oryza sativa (japonica cultivar-group)]_x0001_hypothetical protein OsI_13972 [Oryza sativa Indica Group]_x0001_hypothetical protein OsJ_13020 [Oryza sativa Japonica Group]	0.114152	0.359424	0.578683	0.377887	-0.320923	-0.69005	-0.86634	-0.0680838	0.0680838	-0.349197	-0.464999	0.30148	ONE_to_ONE	CUST_1165_PI390587928_1	U35_21137	hypothetical protein LOC100194266 [Zea mays]_x0001_unknown [Zea mays]	Os03g0805500 [Oryza sativa Japonica Group]_x0001_Os03g0805500 [Oryza sativa Japonica Group]	acyl-activating enzyme 18, putative, expressed [Oryza sativa (japonica cultivar-group)]_x0001_hypothetical protein OsI_13972 [Oryza sativa Indica Group]_x0001_hypothetical protein OsJ_13020 [Oryza sativa Japonica Group]	0.507664	0.467513	1.49872	0.461886	-0.219934	-6.24657e-05	-0.501115	-0.653022	-0.606524	-0.634039	6.19888e-05	0.06813
A_99_P200871_1	TC418806	putative salt-stress root protein [Lolium perenne]	putative salt-stress root protein [Lolium perenne]	DREPP4 protein [Zea mays]	0.341497	0.501753	0.406857	0.442807	-0.268878	-0.681788	-1.19467	-0.0421314	0.0421305	0.111505	-0.57163	-0.0558424	1Hv_NTa	CUST_4472_PI390587928_1	U35_14981	putative salt-stress root protein [Lolium perenne]	hypothetical protein LOC100191938 [Zea mays]_x0001_DREPP4 protein [Zea mays]	DREPP4 protein [Zea mays]	0.531377	0.447992	0.51773	0.204818	-0.0757227	0.16256	-0.665704	-0.46508	-0.0377874	0.0377874	-0.189122	-0.116907
A_99_P407642_1	TC369712	putative salt-stress root protein [Lolium perenne]	Os01g0233000 [Oryza sativa Japonica Group]_x0001_RecName: Full=Salt stress root protein RS1_x0001_RecName: Full=Salt stress root protein RS1_x0001_plasma membrane polypeptide -like [Oryza sativa Japonica Group]_x0001_Os01g0233000 [Oryza sativa Japonica Group]_x0001_hypothetical protein OsI_01035 [Oryza sativa Indica Group]_x0001_hypothetical protein OsJ_01004 [Oryza sativa Japonica Group]_x0001_u…	DREPP4 protein [Zea mays]	0.453264	0.524343	0.422471	0.574288	-0.23219	-0.774013	-1.23862	-0.0781393	0.1195	0.0187082	-0.492491	-0.0187082	1Hv_NTa	CUST_4472_PI390587928_2	U35_14981	putative salt-stress root protein [Lolium perenne]	hypothetical protein LOC100191938 [Zea mays]_x0001_DREPP4 protein [Zea mays]	DREPP4 protein [Zea mays]	0.531377	0.447992	0.51773	0.204818	-0.0757227	0.16256	-0.665704	-0.46508	-0.0377874	0.0377874	-0.189122	-0.116907
A_99_P100000_1	CK207180	hypothetical protein OsJ_35420 [Oryza sativa Japonica Group]	hypothetical protein OsJ_35420 [Oryza sativa Japonica Group]	hypothetical protein OsJ_35420 [Oryza sativa Japonica Group]	0.516962	0.969458	0.451583	0.219849	-0.477831	-0.675485	-0.795411	0.280388	-0.171179	-0.0503325	-1.01792	0.050333	ONE_to_ONE	CUST_35533_PI390587928_1	U35_29026	Os12g0178700 [Oryza sativa Japonica Group]_x0001_Os12g0178700 [Oryza sativa Japonica Group]	hypothetical protein OsJ_35420 [Oryza sativa Japonica Group]	dynamin family protein, putative, expressed [Oryza sativa (japonica cultivar-group)]_x0001_unnamed protein product [Oryza sativa Japonica Group]	-0.0539627	1.32134	0.855331	0.933716	-0.203907	0.429738	0.0539627	0.259045	-0.323307	-0.486456	-0.561239	-0.117365
A_99_P105720_1	TC405315	hypothetical protein SORBIDRAFT_04g017850 [Sorghum bicolor]_x0001_hypothetical protein SORBIDRAFT_04g017850 [Sorghum bicolor]	unknown [Zea mays]	HMG box family protein [Zea mays]_x0001_HMG box family protein [Zea mays]	0.415265	0.887675	0.732928	0.778994	-0.0557356	-0.412232	-1.00632	0.0557356	-0.261231	-0.113254	-0.986285	0.176808	ONE_to_ONE	CUST_18498_PI390587928_1	U35_11090	hypothetical protein SORBIDRAFT_04g017850 [Sorghum bicolor]_x0001_hypothetical protein SORBIDRAFT_04g017850 [Sorghum bicolor]	unknown [Zea mays]	HMG box family protein [Zea mays]_x0001_HMG box family protein [Zea mays]	0.401335	0.176613	0.82019	0.347296	0.0387588	-0.0107822	-0.540756	-0.472954	-0.108934	-0.559442	-0.270973	0.0107818
A_99_P315746_1	TC429443	Os04g0456700 [Oryza sativa Japonica Group]_x0001_OSJNBa0036B21.4 [Oryza sativa (japonica cultivar-group)]_x0001_OSJNBa0006M15.20 [Oryza sativa (japonica cultivar-group)]_x0001_Os04g0456700 [Oryza sativa Japonica Group]_x0001_H0523F07.8 [Oryza sativa (indica cultivar-group)]_x0001_hypothetical protein OsI_16133 [Oryza sativa Indica Group]_x0001_hypothetical protein OsJ_15027 [Oryza sativa Japonica…	wound/stress protein [Zea mays]_x0001_wound/stress protein [Zea mays]	unknown [Zea mays]	0.338325	0.821855	0.738704	0.686004	-0.317029	-0.307401	-0.958516	0.115709	-0.115709	-0.191294	-0.711278	0.254373	1Hv_NTa	CUST_41861_PI390587928_1	U35_1126	wound/stress protein [Zea mays]_x0001_wound/stress protein [Zea mays]	unknown [Zea mays]	Os04g0456700 [Oryza sativa Japonica Group]_x0001_OSJNBa0036B21.4 [Oryza sativa (japonica cultivar-group)]_x0001_OSJNBa0006M15.20 [Oryza sativa (japonica cultivar-group)]_x0001_Os04g0456700 [Oryza sativa Japonica Group]_x0001_H0523F07.8 [Oryza sativa (indica cultivar-group)]_x0001_hypothetical protein OsI_16133 [Oryza sativa Indica Group]_x0001_hypothetical protein OsJ_15027 [Oryza sativa Japonica…	0.482334	0.433015	0.356879	0.241329	0.0956192	0.00750446	-1.01667	-1.11742	-0.00750446	-0.0647306	-0.689884	-0.411786
A_99_P291081_1	TC426994	hypothetical protein SORBIDRAFT_01g028030 [Sorghum bicolor]_x0001_hypothetical protein SORBIDRAFT_01g028030 [Sorghum bicolor]	hypothetical protein OsJ_32578 [Oryza sativa Japonica Group]	Os10g0576900 [Oryza sativa Japonica Group]_x0001_NAD dependent epimerase/dehydratase family protein, expressed [Oryza sativa (japonica cultivar-group)]_x0001_Os10g0576900 [Oryza sativa Japonica Group]_x0001_unnamed protein product [Oryza sativa Japonica Group]_x0001_unnamed protein product [Oryza sativa Japonica Group]	0.316546	0.882943	1.23365	0.592673	-0.418401	-0.47468	-0.971009	0.27725	-0.455609	-0.149234	-0.63881	0.149233	1Hv_NTa	CUST_7654_PI390587928_2	U35_1383	hypothetical protein SORBIDRAFT_01g028030 [Sorghum bicolor]_x0001_hypothetical protein SORBIDRAFT_01g028030 [Sorghum bicolor]	hypothetical protein OsJ_32578 [Oryza sativa Japonica Group]	putative cinnamoyl-CoA reductase [Oryza sativa Japonica Group]	-0.185935	0.589482	1.4059	0.406202	-0.336244	0.110372	-0.419035	-0.458006	-0.122949	0.206228	-0.0671625	0.0671635
A_99_P006681_1	TC435681	hypothetical protein OsI_21943 [Oryza sativa Indica Group]	hypothetical protein LOC100274269 [Zea mays]_x0001_unknown [Zea mays]	hypothetical protein SORBIDRAFT_10g005780 [Sorghum bicolor]_x0001_hypothetical protein SORBIDRAFT_10g005780 [Sorghum bicolor]	0.766901	0.722877	0.646686	0.937449	-0.208293	-0.759324	-1.02318	-0.53786	0.502708	-0.128202	0.00705433	-0.00705433	ONE_to_ONE	CUST_27985_PI390587928_1	U35_13077	hypothetical protein OsI_21943 [Oryza sativa Indica Group]	hypothetical protein OsI_21944 [Oryza sativa Indica Group]	Os06g0185500 [Oryza sativa Japonica Group]_x0001_putative hydroxycinnamoyl transferase [Oryza sativa Japonica Group]_x0001_putative hydroxycinnamoyl transferase [Oryza sativa Japonica Group]_x0001_Os06g0185500 [Oryza sativa Japonica Group]	0.225148	-0.0807095	1.14347	0.783171	-0.0851364	-0.89363	0.184721	-0.677922	-0.380437	-1.06059	0.0807095	0.439145
A_99_P388392_1	TC446198	hypothetical protein OsJ_10390 [Oryza sativa Japonica Group]	hypothetical protein OsI_11055 [Oryza sativa Indica Group]	Os03g0283400 [Oryza sativa Japonica Group]_x0001_unknown protein [Oryza sativa Japonica Group]_x0001_expressed protein [Oryza sativa (japonica cultivar-group)]_x0001_Os03g0283400 [Oryza sativa Japonica Group]	0.288049	0.641519	0.585094	0.528316	-0.362871	-0.163428	-1.05231	-0.548678	0.0206165	0.212296	-0.207823	-0.0206156	1Hv_NTa	CUST_30003_PI390587928_2	U35_6617	unknown [Zea mays]	hypothetical protein OsJ_10390 [Oryza sativa Japonica Group]	hypothetical protein OsI_11055 [Oryza sativa Indica Group]	0.424787	0.173352	0.455759	0.356874	0.416398	-0.161061	-1.15313	-0.928692	0.161061	-0.416694	-0.646437	-0.361964
A_99_P358831_1	TC417743	hypothetical protein OsI_11055 [Oryza sativa Indica Group]	hypothetical protein OsI_11055 [Oryza sativa Indica Group]	hypothetical protein OsJ_10390 [Oryza sativa Japonica Group]	1.02711	0.914897	0.899812	0.909335	-0.435844	-0.307458	-0.620159	-0.209598	-0.0205984	-0.00646734	0.00646734	0.644469	1Ta_NHv	CUST_30003_PI390587928_1	U35_6617	unknown [Zea mays]	hypothetical protein OsJ_10390 [Oryza sativa Japonica Group]	hypothetical protein OsI_11055 [Oryza sativa Indica Group]	0.424787	0.173352	0.455759	0.356874	0.416398	-0.161061	-1.15313	-0.928692	0.161061	-0.416694	-0.646437	-0.361964
A_99_P442282_1	TC398102	quinone reductase [Triticum monococcum]	OSIGBa0140A01.6 [Oryza sativa (indica cultivar-group)]_x0001_hypothetical protein OsI_15552 [Oryza sativa Indica Group]	OSJNBa0069D17.1 [Oryza sativa (japonica cultivar-group)]	0.446945	0.234995	0.698724	0.53214	-0.154257	-0.175519	-0.481652	-0.0740209	0.0740209	-0.261075	-0.0994554	0.212388	1Hv_NTa	CUST_7742_PI390587928_4	U35_1404	quinone reductase [Triticum monococcum]	OSIGBa0140A01.6 [Oryza sativa (indica cultivar-group)]_x0001_hypothetical protein OsI_15552 [Oryza sativa Indica Group]	unknown [Zea mays]	0.236688	0.267032	0.667295	0.417143	-0.11674	0.0336618	-0.449155	-0.342359	-0.0336618	-0.161038	-0.374759	0.112147
A_99_P294611_1	TC387597	hypothetical protein OsI_24908 [Oryza sativa Indica Group]	Os07g0150100 [Oryza sativa Japonica Group]_x0001_putative ERD4 protein [Oryza sativa Japonica Group]_x0001_Os07g0150100 [Oryza sativa Japonica Group]	hypothetical protein SORBIDRAFT_02g003010 [Sorghum bicolor]_x0001_hypothetical protein SORBIDRAFT_02g003010 [Sorghum bicolor]	0.255614	-0.0375814	0.546138	0.623022	0.0375805	-1.25033	-1.07001	0.304914	-0.346116	-0.833568	-1.06036	0.354682	ONE_to_ONE	CUST_17315_PI390587928_1	U35_3501	hypothetical protein SORBIDRAFT_02g003010 [Sorghum bicolor]_x0001_hypothetical protein SORBIDRAFT_02g003010 [Sorghum bicolor]	hypothetical protein OsI_24908 [Oryza sativa Indica Group]	early responsive to dehydration protein [Zea mays]_x0001_early responsive to dehydration protein [Zea mays]	0.152094	-0.0220346	0.430243	0.417899	0.276026	-0.127963	-0.907161	-0.412488	0.190995	-0.426103	-0.809115	0.0220356
A_99_P447452_1	CK199863	hypothetical protein OsJ_23104 [Oryza sativa Japonica Group]	hypothetical protein OsJ_23104 [Oryza sativa Japonica Group]	hypothetical protein OsJ_23104 [Oryza sativa Japonica Group]	0.167092	-0.121499	0.351874	0.468617	0.121498	-1.00685	-0.97016	0.348704	-0.224473	-0.592786	-0.943664	0.309276	1Hv_NTa	CUST_17316_PI390587928_2	U35_3500	hypothetical protein OsI_24908 [Oryza sativa Indica Group]	Os07g0150100 [Oryza sativa Japonica Group]_x0001_putative ERD4 protein [Oryza sativa Japonica Group]_x0001_Os07g0150100 [Oryza sativa Japonica Group]	hypothetical protein OsJ_23104 [Oryza sativa Japonica Group]	0.188735	-0.0118599	0.44785	0.400859	0.205537	-0.184479	-0.944072	-0.528136	0.161308	-0.418148	-0.882225	0.0118589
A_99_P338811_1	TC388287	hypothetical protein SORBIDRAFT_02g022560 [Sorghum bicolor]_x0001_hypothetical protein SORBIDRAFT_02g022560 [Sorghum bicolor]	Os09g0345700 [Oryza sativa Japonica Group]_x0001_RecName: Full=Probable NADH kinase_x0001_ATP-NAD kinase protein-like [Oryza sativa Japonica Group]_x0001_Os09g0345700 [Oryza sativa Japonica Group]_x0001_unnamed protein product [Oryza sativa Japonica Group]	unknown [Zea mays]	0.691173	0.0412359	0.392637	0.617431	-0.0412359	-1.00538	-0.716806	0.154166	-0.0769959	-0.180773	-0.569103	0.498659	1Hv_NTa	CUST_39929_PI390587928_2	U35_19607	hypothetical protein SORBIDRAFT_02g022560 [Sorghum bicolor]_x0001_hypothetical protein SORBIDRAFT_02g022560 [Sorghum bicolor]	Os09g0345700 [Oryza sativa Japonica Group]_x0001_RecName: Full=Probable NADH kinase_x0001_ATP-NAD kinase protein-like [Oryza sativa Japonica Group]_x0001_Os09g0345700 [Oryza sativa Japonica Group]_x0001_unnamed protein product [Oryza sativa Japonica Group]	unknown [Zea mays]	0.656688	0.465339	0.668037	0.468767	0.31427	0.0270367	-1.12969	-0.646124	-0.0270367	-0.355126	-0.773605	-0.0431843
A_99_P270461_1	TC412239	hypothetical protein LOC100279256 [Zea mays]_x0001_unknown [Zea mays]	hypothetical protein SORBIDRAFT_02g030990 [Sorghum bicolor]_x0001_hypothetical protein SORBIDRAFT_02g030990 [Sorghum bicolor]	hypothetical protein OsJ_30126 [Oryza sativa Japonica Group]	0.6879	0.465291	0.87278	1.30023	-0.00333929	-1.43188	-1.09134	-0.0530572	0.00333929	-1.10573	-1.66061	0.274628	1Hv_NTa	CUST_6910_PI390587928_1	U35_12558	hypothetical protein OsJ_30126 [Oryza sativa Japonica Group]	hypothetical protein OsI_32163 [Oryza sativa Indica Group]	Os09g0533900 [Oryza sativa Japonica Group]_x0001_RecName: Full=Endoglucanase 24; AltName: Full=Endo-1,4-beta glucanase 24; Flags: Precursor_x0001_putative cellulase [Oryza sativa Japonica Group]_x0001_Os09g0533900 [Oryza sativa Japonica Group]_x0001_unnamed protein product [Oryza sativa Japonica Group]	1.13277	0.985678	0.886097	-0.0754004	0.485008	0.338614	-1.07067	-1.67124	0.0453396	-0.0453396	-0.360316	-0.536014
A_99_P482012_1	TC429160	hypothetical protein LOC100279256 [Zea mays]_x0001_unknown [Zea mays]	hypothetical protein SORBIDRAFT_02g030990 [Sorghum bicolor]_x0001_hypothetical protein SORBIDRAFT_02g030990 [Sorghum bicolor]	hypothetical protein OsJ_30126 [Oryza sativa Japonica Group]	0.685882	0.454808	0.938406	1.21327	0.0660424	-1.33215	-1.12405	-0.0939832	-0.066042	-1.13482	-1.64438	0.135505	1Hv_NTa	CUST_6910_PI390587928_2	U35_12558	hypothetical protein OsJ_30126 [Oryza sativa Japonica Group]	hypothetical protein OsI_32163 [Oryza sativa Indica Group]	Os09g0533900 [Oryza sativa Japonica Group]_x0001_RecName: Full=Endoglucanase 24; AltName: Full=Endo-1,4-beta glucanase 24; Flags: Precursor_x0001_putative cellulase [Oryza sativa Japonica Group]_x0001_Os09g0533900 [Oryza sativa Japonica Group]_x0001_unnamed protein product [Oryza sativa Japonica Group]	1.13277	0.985678	0.886097	-0.0754004	0.485008	0.338614	-1.07067	-1.67124	0.0453396	-0.0453396	-0.360316	-0.536014
A_99_P494237_1	TC429160	hypothetical protein LOC100279256 [Zea mays]_x0001_unknown [Zea mays]	hypothetical protein SORBIDRAFT_02g030990 [Sorghum bicolor]_x0001_hypothetical protein SORBIDRAFT_02g030990 [Sorghum bicolor]	hypothetical protein OsJ_30126 [Oryza sativa Japonica Group]	0.786614	0.63611	0.809532	1.28404	0.0174284	-1.4049	-1.25746	-0.182242	-0.0174284	-1.1156	-1.79864	0.186194	1Hv_NTa	CUST_6910_PI390587928_3	U35_12558	hypothetical protein OsJ_30126 [Oryza sativa Japonica Group]	hypothetical protein OsI_32163 [Oryza sativa Indica Group]	Os09g0533900 [Oryza sativa Japonica Group]_x0001_RecName: Full=Endoglucanase 24; AltName: Full=Endo-1,4-beta glucanase 24; Flags: Precursor_x0001_putative cellulase [Oryza sativa Japonica Group]_x0001_Os09g0533900 [Oryza sativa Japonica Group]_x0001_unnamed protein product [Oryza sativa Japonica Group]	1.13277	0.985678	0.886097	-0.0754004	0.485008	0.338614	-1.07067	-1.67124	0.0453396	-0.0453396	-0.360316	-0.536014
A_99_P090390_1	TC413169	hypothetical protein SORBIDRAFT_01g013930 [Sorghum bicolor]_x0001_hypothetical protein SORBIDRAFT_01g013930 [Sorghum bicolor]	expressed protein [Oryza sativa (japonica cultivar-group)]	putative kinase interacting protein [Oryza sativa Japonica Group]_x0001_hypothetical protein OsJ_11841 [Oryza sativa Japonica Group]	0.219339	0.718965	1.06914	1.27407	-0.160769	-1.47809	-0.327866	0.160768	-0.523455	-0.853997	-1.02247	0.367365	ONE_to_ONE	CUST_22582_PI390587928_1	U35_9129	Os03g0637900 [Oryza sativa Japonica Group]_x0001_Os03g0637900 [Oryza sativa Japonica Group]	expressed protein [Oryza sativa (japonica cultivar-group)]	putative kinase interacting protein [Oryza sativa Japonica Group]_x0001_hypothetical protein OsJ_11841 [Oryza sativa Japonica Group]	0.383478	0.815695	1.25933	0.884165	-0.184884	0.184883	-0.737311	-0.61312	-0.866841	-0.661054	-0.562221	0.238234
A_99_P540867_1	TC448726	hypothetical protein SORBIDRAFT_01g013930 [Sorghum bicolor]_x0001_hypothetical protein SORBIDRAFT_01g013930 [Sorghum bicolor]	hypothetical protein OsI_12743 [Oryza sativa Indica Group]	Os03g0637900 [Oryza sativa Japonica Group]_x0001_Os03g0637900 [Oryza sativa Japonica Group]	0.184184	0.405896	0.604813	0.920177	-0.141449	-1.08586	-0.532426	0.141449	-0.30458	-0.82143	-0.959825	0.312505	ONE_to_ONE	CUST_39868_PI390587928_1	U35_7883	hypothetical protein OsI_12743 [Oryza sativa Indica Group]	Os03g0637900 [Oryza sativa Japonica Group]_x0001_Os03g0637900 [Oryza sativa Japonica Group]	expressed protein [Oryza sativa (japonica cultivar-group)]	0.576931	1.01714	1.13524	1.05988	-0.22121	0.22121	-0.998945	-0.612904	-0.747572	-0.569801	-0.39101	0.55215
A_99_P272876_1	TC435326	hypothetical protein SORBIDRAFT_02g042100 [Sorghum bicolor]_x0001_hypothetical protein SORBIDRAFT_02g042100 [Sorghum bicolor]	hypothetical protein OsJ_25466 [Oryza sativa Japonica Group]	hypothetical protein OsI_27219 [Oryza sativa Indica Group]	0.406133	0.434142	0.767418	0.814565	0.0281801	-0.893456	-0.369311	-0.195313	-0.0281806	-0.556616	-0.464569	0.273412	1Hv_NTa	CUST_4684_PI390587928_1	U35_1751	hypothetical protein OsJ_25466 [Oryza sativa Japonica Group]	hypothetical protein OsI_27219 [Oryza sativa Indica Group]	Os07g0662900 [Oryza sativa Japonica Group]_x0001_putative 4-alpha-glucanotransferase [Oryza sativa Japonica Group]_x0001_Os07g0662900 [Oryza sativa Japonica Group]	0.382015	-0.189132	0.72901	0.471491	-0.365554	-1.29627	-0.401578	0.189132	-0.49286	-1.11223	0.411249	0.536834
A_99_P281516_1	TC458826	fasciclin-like protein FLA26 [Triticum aestivum]	fasciclin-like protein FLA27 [Triticum aestivum]	Os03g0788600 [Oryza sativa Japonica Group]_x0001_expressed protein [Oryza sativa Japonica Group]_x0001_beta-Ig-H3 domain-containing protein, putative, expressed [Oryza sativa (japonica cultivar-group)]_x0001_Os03g0788600 [Oryza sativa Japonica Group]_x0001_unnamed protein product [Oryza sativa Japonica Group]_x0001_unnamed protein product [Oryza sativa Japonica Group]_x0001_hypothetical protein O…	1.0948	0.932298	0.96349	1.86756	0.0689454	-1.07979	-0.588717	-0.0689454	-0.372571	-0.482053	-0.931542	0.401136	1Hv_NTa	CUST_7609_PI390587928_2	U35_236	fasciclin-like protein FLA26 [Triticum aestivum]	fasciclin-like protein FLA27 [Triticum aestivum]	Os03g0788600 [Oryza sativa Japonica Group]_x0001_expressed protein [Oryza sativa Japonica Group]_x0001_beta-Ig-H3 domain-containing protein, putative, expressed [Oryza sativa (japonica cultivar-group)]_x0001_Os03g0788600 [Oryza sativa Japonica Group]_x0001_unnamed protein product [Oryza sativa Japonica Group]_x0001_unnamed protein product [Oryza sativa Japonica Group]_x0001_hypothetical protein O…	1.11094	1.27461	0.97605	0.0188255	0.350818	0.650722	-0.790756	-1.13281	-0.354416	-0.0188255	-0.0848236	-0.282105
A_99_P281521_1	TC408306	fasciclin-like protein FLA26 [Triticum aestivum]	fasciclin-like protein FLA27 [Triticum aestivum]	Os03g0788600 [Oryza sativa Japonica Group]_x0001_expressed protein [Oryza sativa Japonica Group]_x0001_beta-Ig-H3 domain-containing protein, putative, expressed [Oryza sativa (japonica cultivar-group)]_x0001_Os03g0788600 [Oryza sativa Japonica Group]_x0001_unnamed protein product [Oryza sativa Japonica Group]_x0001_unnamed protein product [Oryza sativa Japonica Group]_x0001_hypothetical protein O…	0.925123	0.95715	0.953281	1.81447	-0.264619	-1.23546	-0.225884	0.225884	-0.622719	-0.560267	-0.738337	0.453854	1Hv_NTa	CUST_7609_PI390587928_3	U35_236	fasciclin-like protein FLA26 [Triticum aestivum]	fasciclin-like protein FLA27 [Triticum aestivum]	Os03g0788600 [Oryza sativa Japonica Group]_x0001_expressed protein [Oryza sativa Japonica Group]_x0001_beta-Ig-H3 domain-containing protein, putative, expressed [Oryza sativa (japonica cultivar-group)]_x0001_Os03g0788600 [Oryza sativa Japonica Group]_x0001_unnamed protein product [Oryza sativa Japonica Group]_x0001_unnamed protein product [Oryza sativa Japonica Group]_x0001_hypothetical protein O…	1.11094	1.27461	0.97605	0.0188255	0.350818	0.650722	-0.790756	-1.13281	-0.354416	-0.0188255	-0.0848236	-0.282105
A_99_P056466_1	TC400179	Os12g0609500 [Oryza sativa Japonica Group]_x0001_oxidoreductase, short chain dehydrogenase/reductase family protein, expressed [Oryza sativa (japonica cultivar-group)]_x0001_hypothetical protein OsJ_36825 [Oryza sativa Japonica Group]_x0001_unnamed protein product [Oryza sativa Japonica Group]_x0001_Os12g0609500 [Oryza sativa Japonica Group]	hypothetical protein SORBIDRAFT_08g020890 [Sorghum bicolor]_x0001_hypothetical protein SORBIDRAFT_08g020890 [Sorghum bicolor]	LOC100283713 [Zea mays]_x0001_cell-cell signaling protein csgA-like [Zea mays]	1.09759	0.796503	0.813527	0.504703	-0.231171	-1.14705	-0.810502	0.130832	-0.130832	-0.226606	-0.565184	0.310589	ONE_to_ONE	CUST_6138_PI390587928_1	U35_5070	Os12g0609500 [Oryza sativa Japonica Group]_x0001_oxidoreductase, short chain dehydrogenase/reductase family protein, expressed [Oryza sativa (japonica cultivar-group)]_x0001_hypothetical protein OsJ_36825 [Oryza sativa Japonica Group]_x0001_unnamed protein product [Oryza sativa Japonica Group]_x0001_Os12g0609500 [Oryza sativa Japonica Group]	hypothetical protein SORBIDRAFT_08g020890 [Sorghum bicolor]_x0001_hypothetical protein SORBIDRAFT_08g020890 [Sorghum bicolor]	LOC100283713 [Zea mays]_x0001_cell-cell signaling protein csgA-like [Zea mays]	0.529929	0.234205	0.829828	0.64158	0.0488815	-0.081275	-0.791805	-0.524919	-0.0488825	-0.130363	-0.18829	0.472053
A_99_P256516_1	TC372153	quinone reductase [Triticum monococcum]	unknown [Zea mays]	hypothetical protein SORBIDRAFT_06g008990 [Sorghum bicolor]_x0001_hypothetical protein SORBIDRAFT_06g008990 [Sorghum bicolor]	0.429816	0.511926	0.582061	0.793338	-0.232798	-0.580964	-0.544309	0.232798	-0.444345	-0.371722	-0.48102	0.512805	1Hv_NTa	CUST_7742_PI390587928_1	U35_1404	quinone reductase [Triticum monococcum]	OSIGBa0140A01.6 [Oryza sativa (indica cultivar-group)]_x0001_hypothetical protein OsI_15552 [Oryza sativa Indica Group]	unknown [Zea mays]	0.236688	0.267032	0.667295	0.417143	-0.11674	0.0336618	-0.449155	-0.342359	-0.0336618	-0.161038	-0.374759	0.112147
A_99_P438582_1	TC395234	quinone reductase [Triticum monococcum]	OSJNBa0069D17.1 [Oryza sativa (japonica cultivar-group)]	hypothetical protein SORBIDRAFT_06g008990 [Sorghum bicolor]_x0001_hypothetical protein SORBIDRAFT_06g008990 [Sorghum bicolor]	0.412805	0.372646	0.590521	0.608961	-0.203393	-0.579691	-0.632961	0.129646	-0.129646	-0.407586	-0.409095	0.285532	1Hv_NTa	CUST_7742_PI390587928_3	U35_1404	quinone reductase [Triticum monococcum]	OSIGBa0140A01.6 [Oryza sativa (indica cultivar-group)]_x0001_hypothetical protein OsI_15552 [Oryza sativa Indica Group]	unknown [Zea mays]	0.236688	0.267032	0.667295	0.417143	-0.11674	0.0336618	-0.449155	-0.342359	-0.0336618	-0.161038	-0.374759	0.112147
A_99_P447727_1	TC402162	quinone reductase [Triticum monococcum]	hypothetical protein SORBIDRAFT_06g008990 [Sorghum bicolor]_x0001_hypothetical protein SORBIDRAFT_06g008990 [Sorghum bicolor]	chloroplastic quinone-oxidoreductase [Zea mays]	0.726431	0.595303	0.63413	0.774763	-0.288544	-0.729856	-0.837183	0.12588	-0.12588	-0.22075	-0.701383	0.454742	1Hv_NTa	CUST_7742_PI390587928_5	U35_1404	quinone reductase [Triticum monococcum]	OSIGBa0140A01.6 [Oryza sativa (indica cultivar-group)]_x0001_hypothetical protein OsI_15552 [Oryza sativa Indica Group]	unknown [Zea mays]	0.236688	0.267032	0.667295	0.417143	-0.11674	0.0336618	-0.449155	-0.342359	-0.0336618	-0.161038	-0.374759	0.112147
A_99_P380612_1	TC445359	hypothetical protein LOC100273389 [Zea mays]_x0001_unknown [Zea mays]	hypothetical protein SORBIDRAFT_03g002750 [Sorghum bicolor]_x0001_hypothetical protein SORBIDRAFT_03g002750 [Sorghum bicolor]	hypothetical protein OsI_00777 [Oryza sativa Indica Group]	1.67582	-0.181793	1.48701	1.44519	0.391703	-2.73415	-0.771546	-0.206119	0.181792	-1.57024	-0.670678	0.694702	1Hv_NTa	CUST_37037_PI390587928_1	U35_7160	hypothetical protein OsI_00777 [Oryza sativa Indica Group]	Os01g0198900 [Oryza sativa Japonica Group]_x0001_unknown protein [Oryza sativa Japonica Group]_x0001_Os01g0198900 [Oryza sativa Japonica Group]_x0001_unnamed protein product [Oryza sativa Japonica Group]_x0001_unnamed protein product [Oryza sativa Japonica Group]	hypothetical protein LOC100304047 [Zea mays]_x0001_hypothetical protein [Zea mays]	0.416711	-0.0956249	2.20162	1.08414	0.084425	-0.817205	-0.545579	-0.613761	-0.084425	-1.08296	0.167948	0.746942
A_99_P272881_1	TC435326	hypothetical protein SORBIDRAFT_02g042100 [Sorghum bicolor]_x0001_hypothetical protein SORBIDRAFT_02g042100 [Sorghum bicolor]	hypothetical protein OsJ_25466 [Oryza sativa Japonica Group]	hypothetical protein OsI_27219 [Oryza sativa Indica Group]	0.489676	-0.155278	0.468512	0.581927	0.0387545	-1.14617	-0.490124	-0.0387545	0.0776691	-0.760171	-0.598154	0.251968	1Hv_NTa	CUST_4684_PI390587928_2	U35_1751	hypothetical protein OsJ_25466 [Oryza sativa Japonica Group]	hypothetical protein OsI_27219 [Oryza sativa Indica Group]	Os07g0662900 [Oryza sativa Japonica Group]_x0001_putative 4-alpha-glucanotransferase [Oryza sativa Japonica Group]_x0001_Os07g0662900 [Oryza sativa Japonica Group]	0.382015	-0.189132	0.72901	0.471491	-0.365554	-1.29627	-0.401578	0.189132	-0.49286	-1.11223	0.411249	0.536834
A_99_P257736_1	TC420170	RecName: Full=Chalcone synthase 1; AltName: Full=Naringenin-chalcone synthase 1_x0001_chalcone synthase [Hordeum vulgare]	RecName: Full=Chalcone synthase 1; AltName: Full=Naringenin-chalcone synthase 1_x0001_chalcone synthase [Hordeum vulgare]	RecName: Full=Chalcone synthase 1; AltName: Full=Naringenin-chalcone synthase 1_x0001_chalcone synthase [Hordeum vulgare]	0.740616	-0.0564318	2.27488	1.44882	0.297436	-2.99668	-1.81875	0.0564308	0.723801	-2.61426	-1.62044	-0.201398	1Hv_NTa	CUST_31903_PI390587928_4	U35_15644	RecName: Full=Chalcone synthase 1; AltName: Full=Naringenin-chalcone synthase 1_x0001_chalcone synthase [Hordeum vulgare]	chalcone synthase [Hordeum vulgare]	chalcone synthase [Triticum aestivum]_x0001_chalcone synthase [Triticum aestivum]	0.186413	-0.0862675	0.991337	0.555267	0.0704575	-0.154938	-0.278694	-0.996424	-0.0704575	-0.430767	0.15802	0.167852
A_99_P257726_1	TC420170	RecName: Full=Chalcone synthase 1; AltName: Full=Naringenin-chalcone synthase 1_x0001_chalcone synthase [Hordeum vulgare]	RecName: Full=Chalcone synthase 1; AltName: Full=Naringenin-chalcone synthase 1_x0001_chalcone synthase [Hordeum vulgare]	RecName: Full=Chalcone synthase 1; AltName: Full=Naringenin-chalcone synthase 1_x0001_chalcone synthase [Hordeum vulgare]	1.09195	0.334666	1.37508	1.16618	0.25808	-2.24107	-2.28219	-0.25808	1.30961	-1.93158	-1.71904	-0.501391	1Hv_NTa	CUST_31903_PI390587928_3	U35_15644	RecName: Full=Chalcone synthase 1; AltName: Full=Naringenin-chalcone synthase 1_x0001_chalcone synthase [Hordeum vulgare]	chalcone synthase [Hordeum vulgare]	chalcone synthase [Triticum aestivum]_x0001_chalcone synthase [Triticum aestivum]	0.186413	-0.0862675	0.991337	0.555267	0.0704575	-0.154938	-0.278694	-0.996424	-0.0704575	-0.430767	0.15802	0.167852
A_99_P257741_1	TC457050	RecName: Full=Chalcone synthase 1; AltName: Full=Naringenin-chalcone synthase 1_x0001_chalcone synthase [Hordeum vulgare]	chalcone synthase [Hordeum vulgare]	chalcone synthase [Thinopyrum ponticum]	0.947552	0.22297	1.70985	1.24439	0.377816	-2.3542	-2.21341	-0.22297	1.46961	-1.96828	-1.63539	-0.694968	1Hv_NTa	CUST_31903_PI390587928_5	U35_15644	RecName: Full=Chalcone synthase 1; AltName: Full=Naringenin-chalcone synthase 1_x0001_chalcone synthase [Hordeum vulgare]	chalcone synthase [Hordeum vulgare]	chalcone synthase [Triticum aestivum]_x0001_chalcone synthase [Triticum aestivum]	0.186413	-0.0862675	0.991337	0.555267	0.0704575	-0.154938	-0.278694	-0.996424	-0.0704575	-0.430767	0.15802	0.167852
A_99_P257746_1	TC399756	RecName: Full=Chalcone synthase 1; AltName: Full=Naringenin-chalcone synthase 1_x0001_chalcone synthase [Hordeum vulgare]	chalcone synthase [Triticum aestivum]_x0001_chalcone synthase [Triticum aestivum]	RecName: Full=Chalcone synthase 2; AltName: Full=Naringenin-chalcone synthase 2_x0001_chalcone synthase [Secale cereale]	1.00425	0.256413	1.73236	1.27353	0.382989	-2.36398	-2.24405	-0.256414	1.44822	-2.01428	-1.65542	-0.696555	1Hv_NTa	CUST_31903_PI390587928_6	U35_15644	RecName: Full=Chalcone synthase 1; AltName: Full=Naringenin-chalcone synthase 1_x0001_chalcone synthase [Hordeum vulgare]	chalcone synthase [Hordeum vulgare]	chalcone synthase [Triticum aestivum]_x0001_chalcone synthase [Triticum aestivum]	0.186413	-0.0862675	0.991337	0.555267	0.0704575	-0.154938	-0.278694	-0.996424	-0.0704575	-0.430767	0.15802	0.167852
A_99_P442997_1	TC399756	RecName: Full=Chalcone synthase 1; AltName: Full=Naringenin-chalcone synthase 1_x0001_chalcone synthase [Hordeum vulgare]	chalcone synthase [Triticum aestivum]_x0001_chalcone synthase [Triticum aestivum]	RecName: Full=Chalcone synthase 2; AltName: Full=Naringenin-chalcone synthase 2_x0001_chalcone synthase [Secale cereale]	1.03789	0.224979	1.6488	1.27131	0.459084	-2.25531	-2.1077	-0.224979	1.48618	-1.93645	-1.6248	-0.591997	1Hv_NTa	CUST_31903_PI390587928_8	U35_15644	RecName: Full=Chalcone synthase 1; AltName: Full=Naringenin-chalcone synthase 1_x0001_chalcone synthase [Hordeum vulgare]	chalcone synthase [Hordeum vulgare]	chalcone synthase [Triticum aestivum]_x0001_chalcone synthase [Triticum aestivum]	0.186413	-0.0862675	0.991337	0.555267	0.0704575	-0.154938	-0.278694	-0.996424	-0.0704575	-0.430767	0.15802	0.167852
A_99_P267001_3	TC389497	Os03g0182400 [Oryza sativa Japonica Group]_x0001_SacIy domain containing protein, expressed [Oryza sativa (japonica cultivar-group)]_x0001_Os03g0182400 [Oryza sativa Japonica Group]_x0001_unnamed protein product [Oryza sativa Japonica Group]	Os03g0182400 [Oryza sativa Japonica Group]_x0001_SacIy domain containing protein, expressed [Oryza sativa (japonica cultivar-group)]_x0001_Os03g0182400 [Oryza sativa Japonica Group]_x0001_unnamed protein product [Oryza sativa Japonica Group]	SacIy domain containing protein, expressed [Oryza sativa (japonica cultivar-group)]	0.48437	0.0912104	0.779664	0.598643	0.335185	-0.674581	-0.459979	0.0024147	-0.00241375	-0.458932	-0.33789	-0.0158739	1Ta_NHv	CUST_31989_PI390587928_1	U35_28560	hypothetical protein OsJ_09667 [Oryza sativa Japonica Group]	hypothetical protein OsJ_09667 [Oryza sativa Japonica Group]	Os03g0182400 [Oryza sativa Japonica Group]_x0001_SacIy domain containing protein, expressed [Oryza sativa (japonica cultivar-group)]_x0001_Os03g0182400 [Oryza sativa Japonica Group]_x0001_unnamed protein product [Oryza sativa Japonica Group]	0.186151	-0.111508	1.37248	0.62612	-0.530636	-0.136739	0.703247	0.683601	-0.614054	-0.998407	-0.531533	0.111509
A_99_P523022_1	TC441731	hypothetical protein SORBIDRAFT_03g002750 [Sorghum bicolor]_x0001_hypothetical protein SORBIDRAFT_03g002750 [Sorghum bicolor]	hypothetical protein LOC100304047 [Zea mays]_x0001_hypothetical protein [Zea mays]	hypothetical protein LOC100273389 [Zea mays]_x0001_unknown [Zea mays]	1.78681	0.133435	1.41966	0.984035	0.579673	-2.27144	-1.88484	-0.689364	0.446038	-1.27356	-1.57411	-0.133435	1Hv_NTa	CUST_37037_PI390587928_2	U35_7160	hypothetical protein OsI_00777 [Oryza sativa Indica Group]	Os01g0198900 [Oryza sativa Japonica Group]_x0001_unknown protein [Oryza sativa Japonica Group]_x0001_Os01g0198900 [Oryza sativa Japonica Group]_x0001_unnamed protein product [Oryza sativa Japonica Group]_x0001_unnamed protein product [Oryza sativa Japonica Group]	hypothetical protein LOC100304047 [Zea mays]_x0001_hypothetical protein [Zea mays]	0.416711	-0.0956249	2.20162	1.08414	0.084425	-0.817205	-0.545579	-0.613761	-0.084425	-1.08296	0.167948	0.746942
A_99_P491687_1	TC428069	glutathione peroxidase-like protein GPX15Hv [Hordeum vulgare subsp. vulgare]	hypothetical protein SORBIDRAFT_06g033440 [Sorghum bicolor]_x0001_hypothetical protein SORBIDRAFT_06g033440 [Sorghum bicolor]	unknown [Glycine max]	1.10651	-0.28109	0.592765	0.989858	0.427639	-1.3018	-1.37135	-0.536426	0.281089	-1.01072	-1.44426	0.404259	1Hv_NTa	CUST_9612_PI390587928_2	U35_18939	glutathione peroxidase-like protein GPX15Hv [Hordeum vulgare subsp. vulgare]	hypothetical protein SORBIDRAFT_06g033440 [Sorghum bicolor]_x0001_hypothetical protein SORBIDRAFT_06g033440 [Sorghum bicolor]	glutathione peroxidase [Nelumbo nucifera]	0.748056	-0.200762	0.909674	0.850569	0.582765	-0.566638	-0.648614	-0.00949955	0.0095005	-0.727218	-0.168726	0.657908
A_99_P458002_1	TC409194	P-type ATPase [Hordeum vulgare]	P-type ATPase [Hordeum vulgare]	Os04g0605500 [Oryza sativa Japonica Group]_x0001_OSJNBa0035M09.2 [Oryza sativa (japonica cultivar-group)]_x0001_OSJNBb0015N08.12 [Oryza sativa (japonica cultivar-group)]_x0001_Os04g0605500 [Oryza sativa Japonica Group]_x0001_hypothetical protein OsI_17291 [Oryza sativa Indica Group]_x0001_hypothetical protein OsJ_16068 [Oryza sativa Japonica Group]	0.359129	-0.210404	0.0169954	0.44083	0.381784	-0.540718	-1.35078	0.577802	0.292258	-0.517724	-1.59744	-0.0169954	1Hv_NTa	CUST_30851_PI390587928_1	U35_16820	P-type ATPase [Hordeum vulgare]	Os04g0605500 [Oryza sativa Japonica Group]_x0001_OSJNBa0035M09.2 [Oryza sativa (japonica cultivar-group)]_x0001_OSJNBb0015N08.12 [Oryza sativa (japonica cultivar-group)]_x0001_Os04g0605500 [Oryza sativa Japonica Group]_x0001_hypothetical protein OsI_17291 [Oryza sativa Indica Group]_x0001_hypothetical protein OsJ_16068 [Oryza sativa Japonica Group]	Os04g0605500 [Oryza sativa Japonica Group]_x0001_OSJNBa0035M09.2 [Oryza sativa (japonica cultivar-group)]_x0001_OSJNBb0015N08.12 [Oryza sativa (japonica cultivar-group)]_x0001_Os04g0605500 [Oryza sativa Japonica Group]_x0001_hypothetical protein OsI_17291 [Oryza sativa Indica Group]_x0001_hypothetical protein OsJ_16068 [Oryza sativa Japonica Group]	0.733045	0.117975	0.168521	0.244136	0.706661	-0.300655	-1.04499	-0.705387	0.674903	-0.219188	-1.12619	-0.117975
A_99_P274866_1	TC391070	choline kinase [Oryza sativa Japonica Group]	choline kinase [Oryza sativa Indica Group]	Os01g0717000 [Oryza sativa Japonica Group]_x0001_putative choline kinase CK2 [Oryza sativa Japonica Group]_x0001_Os01g0717000 [Oryza sativa Japonica Group]_x0001_hypothetical protein OsI_03517 [Oryza sativa Indica Group]_x0001_hypothetical protein OsJ_03257 [Oryza sativa Japonica Group]_x0001_unnamed protein product [Oryza sativa Japonica Group]_x0001_unnamed protein product [Oryza sativa Japonic…	0.855891	0.0167828	-0.144753	1.26662	0.377818	-1.0809	-1.42752	0.15874	-0.0167828	-0.908381	-1.98612	0.67538	1Hv_NTa	CUST_32497_PI390587928_1	U35_4840	hypothetical protein SORBIDRAFT_03g032950 [Sorghum bicolor]_x0001_hypothetical protein SORBIDRAFT_03g032950 [Sorghum bicolor]	hypothetical protein SORBIDRAFT_03g032950 [Sorghum bicolor]_x0001_hypothetical protein SORBIDRAFT_03g032950 [Sorghum bicolor]	Os01g0717000 [Oryza sativa Japonica Group]_x0001_putative choline kinase CK2 [Oryza sativa Japonica Group]_x0001_Os01g0717000 [Oryza sativa Japonica Group]_x0001_hypothetical protein OsI_03517 [Oryza sativa Indica Group]_x0001_hypothetical protein OsJ_03257 [Oryza sativa Japonica Group]_x0001_unnamed protein product [Oryza sativa Japonica Group]_x0001_unnamed protein product [Oryza sativa Japonic…	-0.363165	-0.635443	-1.08452	-0.627899	0.0260601	0.242458	0.501469	-0.0260601	0.222177	0.577372	0.409446	-0.359551
A_99_P429777_1	TC388325	choline kinase [Oryza sativa Indica Group]	choline kinase [Oryza sativa Indica Group]	Os01g0717000 [Oryza sativa Japonica Group]_x0001_putative choline kinase CK2 [Oryza sativa Japonica Group]_x0001_Os01g0717000 [Oryza sativa Japonica Group]_x0001_hypothetical protein OsI_03517 [Oryza sativa Indica Group]_x0001_hypothetical protein OsJ_03257 [Oryza sativa Japonica Group]_x0001_unnamed protein product [Oryza sativa Japonica Group]_x0001_unnamed protein product [Oryza sativa Japonic…	1.09103	0.074584	-0.19777	1.1035	0.303131	-1.19544	-1.47964	-0.0126343	0.0126333	-0.86018	-1.97944	0.609219	1Hv_NTa	CUST_32497_PI390587928_3	U35_4840	hypothetical protein SORBIDRAFT_03g032950 [Sorghum bicolor]_x0001_hypothetical protein SORBIDRAFT_03g032950 [Sorghum bicolor]	hypothetical protein SORBIDRAFT_03g032950 [Sorghum bicolor]_x0001_hypothetical protein SORBIDRAFT_03g032950 [Sorghum bicolor]	Os01g0717000 [Oryza sativa Japonica Group]_x0001_putative choline kinase CK2 [Oryza sativa Japonica Group]_x0001_Os01g0717000 [Oryza sativa Japonica Group]_x0001_hypothetical protein OsI_03517 [Oryza sativa Indica Group]_x0001_hypothetical protein OsJ_03257 [Oryza sativa Japonica Group]_x0001_unnamed protein product [Oryza sativa Japonica Group]_x0001_unnamed protein product [Oryza sativa Japonic…	-0.363165	-0.635443	-1.08452	-0.627899	0.0260601	0.242458	0.501469	-0.0260601	0.222177	0.577372	0.409446	-0.359551
A_99_P360366_1	TC374609	hypothetical protein SORBIDRAFT_04g033420 [Sorghum bicolor]_x0001_hypothetical protein SORBIDRAFT_04g033420 [Sorghum bicolor]	hypothetical protein SORBIDRAFT_04g033420 [Sorghum bicolor]_x0001_hypothetical protein SORBIDRAFT_04g033420 [Sorghum bicolor]	LOC100280692 [Zea mays]_x0001_aldehyde dehydrogenase 3B1 [Zea mays]	0.307906	-0.110433	0.309317	0.46458	0.290662	-0.743094	-1.528	-0.127604	0.0540562	-0.0540562	-0.852246	0.0704136	1Hv_NTa	CUST_3789_PI390587928_3	U35_40627	hypothetical protein SORBIDRAFT_04g033420 [Sorghum bicolor]_x0001_hypothetical protein SORBIDRAFT_04g033420 [Sorghum bicolor]	LOC100280692 [Zea mays]_x0001_aldehyde dehydrogenase 3B1 [Zea mays]	fatty aldehyde dehydrogenase 1 [Zea mays]_x0001_unknown [Zea mays]	1.09596	0.846916	-0.0584154	0.0584145	0.653039	0.384952	-2.05785	-1.68087	0.454846	-0.200341	-1.54667	-0.699864
A_99_P363536_1	TC441405	LOC100280692 [Zea mays]_x0001_aldehyde dehydrogenase 3B1 [Zea mays]	fatty aldehyde dehydrogenase 1 [Zea mays]_x0001_unknown [Zea mays]	hypothetical protein SORBIDRAFT_04g033420 [Sorghum bicolor]_x0001_hypothetical protein SORBIDRAFT_04g033420 [Sorghum bicolor]	0.530524	-0.269627	-0.0199423	0.508263	0.665916	-0.767733	-1.95241	-0.110953	0.287879	0.0199423	-1.3904	0.175663	1Hv_NTa	CUST_3789_PI390587928_4	U35_40627	hypothetical protein SORBIDRAFT_04g033420 [Sorghum bicolor]_x0001_hypothetical protein SORBIDRAFT_04g033420 [Sorghum bicolor]	LOC100280692 [Zea mays]_x0001_aldehyde dehydrogenase 3B1 [Zea mays]	fatty aldehyde dehydrogenase 1 [Zea mays]_x0001_unknown [Zea mays]	1.09596	0.846916	-0.0584154	0.0584145	0.653039	0.384952	-2.05785	-1.68087	0.454846	-0.200341	-1.54667	-0.699864
A_99_P259211_1	TC374001	Os09g0245500 [Oryza sativa Japonica Group]_x0001_putative 2-oxoacid-dependent oxidase [Oryza sativa Japonica Group]_x0001_putative 2-oxoacid-dependent oxidase [Oryza sativa Japonica Group]_x0001_Os09g0245500 [Oryza sativa Japonica Group]_x0001_hypothetical protein OsI_30514 [Oryza sativa Indica Group]_x0001_hypothetical protein OsJ_28501 [Oryza sativa Japonica Group]	hypothetical protein OsI_30529 [Oryza sativa Indica Group]	Os09g0248900 [Oryza sativa Japonica Group]_x0001_Os09g0248900 [Oryza sativa Japonica Group]_x0001_hypothetical protein OsJ_28515 [Oryza sativa Japonica Group]	0.389359	0.488934	0.0449762	0.039916	0.047658	-0.614511	-1.30102	-0.039916	-0.165507	-0.1214	-1.45701	0.132818	1Hv_NTa	CUST_29095_PI390587928_2	U35_15844	Os09g0245500 [Oryza sativa Japonica Group]_x0001_putative 2-oxoacid-dependent oxidase [Oryza sativa Japonica Group]_x0001_putative 2-oxoacid-dependent oxidase [Oryza sativa Japonica Group]_x0001_Os09g0245500 [Oryza sativa Japonica Group]_x0001_hypothetical protein OsI_30514 [Oryza sativa Indica Group]_x0001_hypothetical protein OsJ_28501 [Oryza sativa Japonica Group]	hypothetical protein LOC100191246 [Zea mays]_x0001_unknown [Zea mays]	hypothetical protein OsI_30529 [Oryza sativa Indica Group]	0.228759	1.09986	0.0171013	0.173057	-0.0370226	0.558342	-1.20015	-0.402144	-0.266015	0.0986681	-1.08512	-0.0171022
A_99_P259226_1	TC369184	Os09g0245500 [Oryza sativa Japonica Group]_x0001_putative 2-oxoacid-dependent oxidase [Oryza sativa Japonica Group]_x0001_putative 2-oxoacid-dependent oxidase [Oryza sativa Japonica Group]_x0001_Os09g0245500 [Oryza sativa Japonica Group]_x0001_hypothetical protein OsI_30514 [Oryza sativa Indica Group]_x0001_hypothetical protein OsJ_28501 [Oryza sativa Japonica Group]	hypothetical protein OsI_30529 [Oryza sativa Indica Group]	Os09g0248900 [Oryza sativa Japonica Group]_x0001_Os09g0248900 [Oryza sativa Japonica Group]_x0001_hypothetical protein OsJ_28515 [Oryza sativa Japonica Group]	0.317751	0.378092	0.0771761	0.0493593	0.186354	-0.542761	-1.16665	-0.0493593	-0.267901	-0.202329	-1.56858	0.0665741	1Hv_NTa	CUST_29095_PI390587928_3	U35_15844	Os09g0245500 [Oryza sativa Japonica Group]_x0001_putative 2-oxoacid-dependent oxidase [Oryza sativa Japonica Group]_x0001_putative 2-oxoacid-dependent oxidase [Oryza sativa Japonica Group]_x0001_Os09g0245500 [Oryza sativa Japonica Group]_x0001_hypothetical protein OsI_30514 [Oryza sativa Indica Group]_x0001_hypothetical protein OsJ_28501 [Oryza sativa Japonica Group]	hypothetical protein LOC100191246 [Zea mays]_x0001_unknown [Zea mays]	hypothetical protein OsI_30529 [Oryza sativa Indica Group]	0.228759	1.09986	0.0171013	0.173057	-0.0370226	0.558342	-1.20015	-0.402144	-0.266015	0.0986681	-1.08512	-0.0171022
A_99_P445502_1	TC369184	Os09g0245500 [Oryza sativa Japonica Group]_x0001_putative 2-oxoacid-dependent oxidase [Oryza sativa Japonica Group]_x0001_putative 2-oxoacid-dependent oxidase [Oryza sativa Japonica Group]_x0001_Os09g0245500 [Oryza sativa Japonica Group]_x0001_hypothetical protein OsI_30514 [Oryza sativa Indica Group]_x0001_hypothetical protein OsJ_28501 [Oryza sativa Japonica Group]	hypothetical protein OsI_30529 [Oryza sativa Indica Group]	Os09g0248900 [Oryza sativa Japonica Group]_x0001_Os09g0248900 [Oryza sativa Japonica Group]_x0001_hypothetical protein OsJ_28515 [Oryza sativa Japonica Group]	0.332112	0.388575	0.279874	0.299894	0.377311	-0.641463	-1.04666	-0.108827	-0.436629	-0.323376	-1.60326	0.108828	1Hv_NTa	CUST_29095_PI390587928_4	U35_15844	Os09g0245500 [Oryza sativa Japonica Group]_x0001_putative 2-oxoacid-dependent oxidase [Oryza sativa Japonica Group]_x0001_putative 2-oxoacid-dependent oxidase [Oryza sativa Japonica Group]_x0001_Os09g0245500 [Oryza sativa Japonica Group]_x0001_hypothetical protein OsI_30514 [Oryza sativa Indica Group]_x0001_hypothetical protein OsJ_28501 [Oryza sativa Japonica Group]	hypothetical protein LOC100191246 [Zea mays]_x0001_unknown [Zea mays]	hypothetical protein OsI_30529 [Oryza sativa Indica Group]	0.228759	1.09986	0.0171013	0.173057	-0.0370226	0.558342	-1.20015	-0.402144	-0.266015	0.0986681	-1.08512	-0.0171022
A_99_P558527_1	TC455455	Os09g0245500 [Oryza sativa Japonica Group]_x0001_putative 2-oxoacid-dependent oxidase [Oryza sativa Japonica Group]_x0001_putative 2-oxoacid-dependent oxidase [Oryza sativa Japonica Group]_x0001_Os09g0245500 [Oryza sativa Japonica Group]_x0001_hypothetical protein OsI_30514 [Oryza sativa Indica Group]_x0001_hypothetical protein OsJ_28501 [Oryza sativa Japonica Group]	hypothetical protein OsI_30529 [Oryza sativa Indica Group]	Os09g0248900 [Oryza sativa Japonica Group]_x0001_Os09g0248900 [Oryza sativa Japonica Group]_x0001_hypothetical protein OsJ_28515 [Oryza sativa Japonica Group]	0.310251	0.402807	0.0726728	0.170916	0.321143	-0.585278	-0.932698	-0.0726738	-0.442639	-0.0848513	-1.65195	0.275003	1Hv_NTa	CUST_29095_PI390587928_5	U35_15844	Os09g0245500 [Oryza sativa Japonica Group]_x0001_putative 2-oxoacid-dependent oxidase [Oryza sativa Japonica Group]_x0001_putative 2-oxoacid-dependent oxidase [Oryza sativa Japonica Group]_x0001_Os09g0245500 [Oryza sativa Japonica Group]_x0001_hypothetical protein OsI_30514 [Oryza sativa Indica Group]_x0001_hypothetical protein OsJ_28501 [Oryza sativa Japonica Group]	hypothetical protein LOC100191246 [Zea mays]_x0001_unknown [Zea mays]	hypothetical protein OsI_30529 [Oryza sativa Indica Group]	0.228759	1.09986	0.0171013	0.173057	-0.0370226	0.558342	-1.20015	-0.402144	-0.266015	0.0986681	-1.08512	-0.0171022
A_99_P217286_1	TC407486	hypothetical protein SORBIDRAFT_01g001760 [Sorghum bicolor]_x0001_hypothetical protein SORBIDRAFT_01g001760 [Sorghum bicolor]	hypothetical protein LOC542518 [Zea mays]_x0001_putative salt-inducible protein kinase [Zea mays]	unknown [Zea mays]	0.212017	0.361236	0.0808802	0.5172	0.127509	-0.581727	-0.818344	3.71933e-05	-0.193205	-0.0369968	-1.00105	-3.8147e-05	1Hv_NTa	CUST_17888_PI390587928_1	U35_4523	hypothetical protein SORBIDRAFT_01g001760 [Sorghum bicolor]_x0001_hypothetical protein SORBIDRAFT_01g001760 [Sorghum bicolor]	unknown [Zea mays]	unknown [Zea mays]	0.218895	0.381438	-2.33049	0.295063	0.303206	0.569094	-0.920476	-1.02117	-0.704262	-0.218896	-1.30675	0.649386
A_99_P408737_1	TC370775	hypothetical protein SORBIDRAFT_06g023630 [Sorghum bicolor]_x0001_hypothetical protein SORBIDRAFT_06g023630 [Sorghum bicolor]	remorin [Zea mays]_x0001_unknown [Zea mays]_x0001_remorin [Zea mays]	Os04g0533300 [Oryza sativa Japonica Group]_x0001_OSJNBb0039L24.13 [Oryza sativa (japonica cultivar-group)]_x0001_Os04g0533300 [Oryza sativa Japonica Group]_x0001_hypothetical protein OsI_16768 [Oryza sativa Indica Group]_x0001_hypothetical protein OsJ_15583 [Oryza sativa Japonica Group]_x0001_unnamed protein product [Oryza sativa Japonica Group]_x0001_unnamed protein product [Oryza sativa Japonic…	0.520318	0.45455	0.22655	0.463976	-0.0232401	-0.790563	-1.63809	0.00821495	-0.008214	-0.297528	-1.64445	0.0690203	ONE_to_ONE	CUST_13836_PI390587928_1	U35_1276	hypothetical protein SORBIDRAFT_06g023630 [Sorghum bicolor]_x0001_hypothetical protein SORBIDRAFT_06g023630 [Sorghum bicolor]	remorin [Zea mays]_x0001_unknown [Zea mays]_x0001_remorin [Zea mays]	Os04g0533300 [Oryza sativa Japonica Group]_x0001_OSJNBb0039L24.13 [Oryza sativa (japonica cultivar-group)]_x0001_Os04g0533300 [Oryza sativa Japonica Group]_x0001_hypothetical protein OsI_16768 [Oryza sativa Indica Group]_x0001_hypothetical protein OsJ_15583 [Oryza sativa Japonica Group]_x0001_unnamed protein product [Oryza sativa Japonica Group]_x0001_unnamed protein product [Oryza sativa Japonic…	0.165029	-0.053195	0.170283	0.59202	0.053195	0.0622587	-1.20206	-0.0880079	-0.106748	-0.350533	-0.963712	0.42919
A_99_P271311_1	TC418611	Os09g0525900 [Oryza sativa Japonica Group]_x0001_putative membrane protein [Oryza sativa Japonica Group]_x0001_putative membrane protein [Oryza sativa Japonica Group]_x0001_Os09g0525900 [Oryza sativa Japonica Group]_x0001_hypothetical protein OsI_32104 [Oryza sativa Indica Group]_x0001_hypothetical protein OsJ_30065 [Oryza sativa Japonica Group]_x0001_unnamed protein product [Oryza sativa Japonic…	membrane protein [Oryza brachyantha]	unknown [Zea mays]_x0001_membrane protein [Zea mays]_x0001_unknown [Zea mays]_x0001_unknown [Zea mays]	0.675199	0.783608	0.482519	1.05045	-0.0563431	-0.695823	-1.59127	0.056344	-0.117708	-0.432899	-1.84793	0.206309	1Hv_NTa	CUST_37193_PI390587928_1	U35_2214	Os09g0525900 [Oryza sativa Japonica Group]_x0001_putative membrane protein [Oryza sativa Japonica Group]_x0001_putative membrane protein [Oryza sativa Japonica Group]_x0001_Os09g0525900 [Oryza sativa Japonica Group]_x0001_hypothetical protein OsI_32104 [Oryza sativa Indica Group]_x0001_hypothetical protein OsJ_30065 [Oryza sativa Japonica Group]_x0001_unnamed protein product [Oryza sativa Japonic…	membrane protein [Oryza brachyantha]	Os08g0546700 [Oryza sativa Japonica Group]_x0001_putative membrane protein [Oryza sativa Japonica Group]_x0001_Os08g0546700 [Oryza sativa Japonica Group]_x0001_unnamed protein product [Oryza sativa Japonica Group]_x0001_hypothetical protein OsI_30137 [Oryza sativa Indica Group]_x0001_hypothetical protein OsJ_28172 [Oryza sativa Japonica Group]	0.260757	0.391142	0.17987	0.120564	0.00302601	-0.00302601	-0.905348	-0.492823	-0.081995	-0.261297	-0.62414	0.0133247
A_99_P465737_1	TC418611	Os09g0525900 [Oryza sativa Japonica Group]_x0001_putative membrane protein [Oryza sativa Japonica Group]_x0001_putative membrane protein [Oryza sativa Japonica Group]_x0001_Os09g0525900 [Oryza sativa Japonica Group]_x0001_hypothetical protein OsI_32104 [Oryza sativa Indica Group]_x0001_hypothetical protein OsJ_30065 [Oryza sativa Japonica Group]_x0001_unnamed protein product [Oryza sativa Japonic…	membrane protein [Oryza brachyantha]	unknown [Zea mays]_x0001_membrane protein [Zea mays]_x0001_unknown [Zea mays]_x0001_unknown [Zea mays]	0.657126	0.729773	0.387134	0.820797	-0.083437	-0.67243	-1.27428	0.083437	-0.118551	-0.201614	-1.80935	0.292877	1Hv_NTa	CUST_37193_PI390587928_2	U35_2214	Os09g0525900 [Oryza sativa Japonica Group]_x0001_putative membrane protein [Oryza sativa Japonica Group]_x0001_putative membrane protein [Oryza sativa Japonica Group]_x0001_Os09g0525900 [Oryza sativa Japonica Group]_x0001_hypothetical protein OsI_32104 [Oryza sativa Indica Group]_x0001_hypothetical protein OsJ_30065 [Oryza sativa Japonica Group]_x0001_unnamed protein product [Oryza sativa Japonic…	membrane protein [Oryza brachyantha]	Os08g0546700 [Oryza sativa Japonica Group]_x0001_putative membrane protein [Oryza sativa Japonica Group]_x0001_Os08g0546700 [Oryza sativa Japonica Group]_x0001_unnamed protein product [Oryza sativa Japonica Group]_x0001_hypothetical protein OsI_30137 [Oryza sativa Indica Group]_x0001_hypothetical protein OsJ_28172 [Oryza sativa Japonica Group]	0.260757	0.391142	0.17987	0.120564	0.00302601	-0.00302601	-0.905348	-0.492823	-0.081995	-0.261297	-0.62414	0.0133247
A_99_P154702_1	CA638781	#N/A	#N/A	#N/A	0.530968	0.66685	-0.0668297	0.559142	0.000100136	-0.907896	-1.11296	0.0488625	-0.000100136	-0.540968	-1.6384	0.163483	1Hv_NTa	CUST_39646_PI390587928_1	U35_17475	#N/A	#N/A	#N/A	0.404449	0.343097	0.324363	0.44847	0.0919695	-0.209114	-1.41747	-0.646141	0.30299	-0.196063	-1.42091	-0.0919685
A_99_P198526_1	TC454742	hypothetical protein OsI_09307 [Oryza sativa Indica Group]	Os02g0799300 [Oryza sativa Japonica Group]_x0001_unknown protein [Oryza sativa Japonica Group]_x0001_Os02g0799300 [Oryza sativa Japonica Group]_x0001_unnamed protein product [Oryza sativa Japonica Group]	hypothetical protein OsJ_08742 [Oryza sativa Japonica Group]	0.716975	0.428014	0.0337868	0.399087	0.155835	-0.911431	-1.00284	0.0189085	-0.122146	-0.113846	-1.02548	-0.0189085	1Hv_NTa	CUST_26237_PI390587928_1	U35_18685	Os02g0799300 [Oryza sativa Japonica Group]_x0001_unknown protein [Oryza sativa Japonica Group]_x0001_Os02g0799300 [Oryza sativa Japonica Group]_x0001_unnamed protein product [Oryza sativa Japonica Group]	hypothetical protein OsJ_08742 [Oryza sativa Japonica Group]	hypothetical protein OsI_09307 [Oryza sativa Indica Group]	0.686559	0.558578	0.33446	0.181994	0.043026	0.0928946	-1.03497	-0.453979	-0.253834	-0.452058	-0.65306	-0.043025
A_99_P203556_1	TC393089	Os02g0799300 [Oryza sativa Japonica Group]_x0001_unknown protein [Oryza sativa Japonica Group]_x0001_Os02g0799300 [Oryza sativa Japonica Group]_x0001_unnamed protein product [Oryza sativa Japonica Group]	hypothetical protein OsJ_08742 [Oryza sativa Japonica Group]	hypothetical protein OsI_09307 [Oryza sativa Indica Group]	0.435085	0.402435	0.311703	0.250776	0.0765018	-0.545185	-0.712074	-0.0589561	-0.190332	0.0589561	-0.679617	-0.091547	1Hv_NTa	CUST_26237_PI390587928_2	U35_18685	Os02g0799300 [Oryza sativa Japonica Group]_x0001_unknown protein [Oryza sativa Japonica Group]_x0001_Os02g0799300 [Oryza sativa Japonica Group]_x0001_unnamed protein product [Oryza sativa Japonica Group]	hypothetical protein OsJ_08742 [Oryza sativa Japonica Group]	hypothetical protein OsI_09307 [Oryza sativa Indica Group]	0.686559	0.558578	0.33446	0.181994	0.043026	0.0928946	-1.03497	-0.453979	-0.253834	-0.452058	-0.65306	-0.043025
A_99_P422357_1	TC382573	hypothetical protein OsI_08285 [Oryza sativa Indica Group]	hypothetical protein OsI_08285 [Oryza sativa Indica Group]	hypothetical protein OsJ_07727 [Oryza sativa Japonica Group]	0.343207	0.036664	0.281366	0.463868	-0.145348	-1.13734	-1.02149	0.0189328	-0.0182781	-0.285866	-0.972544	0.0182786	1Hv_NTa	CUST_23464_PI390587928_3	U35_21034	Os02g0649400 [Oryza sativa Japonica Group]_x0001_putative late embryonic abundant protein EMB8 [Oryza sativa Japonica Group]_x0001_Os02g0649400 [Oryza sativa Japonica Group]	hypothetical protein OsI_08285 [Oryza sativa Indica Group]	hypothetical protein SORBIDRAFT_04g033370 [Sorghum bicolor]_x0001_hypothetical protein SORBIDRAFT_04g033370 [Sorghum bicolor]	0.0374699	-0.0374699	1.84044	0.715019	-0.406089	-0.365855	0.277963	-0.408539	-0.671411	-0.464304	0.696928	0.639623
A_99_P057916_1	TC439107	CREG1 protein [Zea mays]_x0001_CREG1 protein precursor [Zea mays]	hypothetical protein SORBIDRAFT_10g008620 [Sorghum bicolor]_x0001_hypothetical protein SORBIDRAFT_10g008620 [Sorghum bicolor]	Os06g0238300 [Oryza sativa Japonica Group]_x0001_CREG2-protein-like [Oryza sativa Japonica Group]_x0001_CREG2-protein-like [Oryza sativa Japonica Group]_x0001_Os06g0238300 [Oryza sativa Japonica Group]_x0001_hypothetical protein OsI_10609 [Oryza sativa Indica Group]_x0001_hypothetical protein OsJ_20751 [Oryza sativa Japonica Group]	0.270857	0.240303	0.277422	0.297535	-0.102133	-0.614893	-0.728485	0.113415	-0.186441	-0.121006	-0.777143	0.102133	1Hv_NTa	CUST_30840_PI390587928_2	U35_982	CREG1 protein [Zea mays]_x0001_CREG1 protein precursor [Zea mays]	Os06g0238300 [Oryza sativa Japonica Group]_x0001_CREG2-protein-like [Oryza sativa Japonica Group]_x0001_CREG2-protein-like [Oryza sativa Japonica Group]_x0001_Os06g0238300 [Oryza sativa Japonica Group]_x0001_hypothetical protein OsI_10609 [Oryza sativa Indica Group]_x0001_hypothetical protein OsJ_20751 [Oryza sativa Japonica Group]	hypothetical protein SORBIDRAFT_10g008620 [Sorghum bicolor]_x0001_hypothetical protein SORBIDRAFT_10g008620 [Sorghum bicolor]	0.182498	0.29022	0.391089	-0.301514	0.109888	0.11671	-0.65934	-0.768431	0.200609	-0.109888	-0.520196	-0.378786
A_99_P523732_1	TC442010	#N/A	#N/A	#N/A	0.577409	0.289048	0.516305	0.369216	0.228278	-0.983283	-1.08308	-0.163297	-0.165928	-0.432423	-1.20769	0.163297	ONE_to_ONE	CUST_4714_PI390587928_1	U35_21110	unknown [Zea mays]_x0001_unknown [Zea mays]	5-nucleotidase [Zea mays]_x0001_5-nucleotidase [Zea mays]	hypothetical protein LOC100193261 [Zea mays]_x0001_unknown [Zea mays]	0.263299	0.0174952	0.313665	0.0804224	0.131806	-0.114797	-0.986373	-0.500077	0.0580931	-0.586198	-0.689043	-0.0174961
A_99_P303616_2	TC386824	hypothetical protein OsJ_28475 [Oryza sativa Japonica Group]	Os09g0240500 [Oryza sativa Japonica Group]_x0001_Os09g0240500 [Oryza sativa Japonica Group]	putative sulphate transporter [Oryza sativa Indica Group]	0.547721	0.51993	0.0338726	0.237011	0.0291014	-0.529524	-0.467279	-0.176322	0.0181761	-0.108918	-0.547701	-0.0181751	1Ta_NHv	CUST_39777_PI390587928_1	U35_12952	Os09g0240500 [Oryza sativa Japonica Group]_x0001_Os09g0240500 [Oryza sativa Japonica Group]	Os09g0240500 [Oryza sativa Japonica Group]_x0001_Os09g0240500 [Oryza sativa Japonica Group]	hypothetical protein SORBIDRAFT_02g013390 [Sorghum bicolor]_x0001_hypothetical protein SORBIDRAFT_02g013390 [Sorghum bicolor]	0.205275	0.620814	0.859851	0.465819	-0.444438	-0.280035	-0.0102196	0.037899	-0.60058	-0.462675	-0.425996	0.0102196
A_99_P553312_1	TC453550	#N/A	#N/A	#N/A	0.733927	0.563134	0.309989	0.153468	0.255876	-0.797081	-0.9199	-0.176597	0.0360899	-0.0360899	-0.99087	-0.285712	1Hv_NTa	CUST_20909_PI390587928_2	U35_23481	#N/A	#N/A	#N/A	0.540897	0.433121	0.81963	-0.154138	0.283734	0.24026	-0.78326	-0.882493	0.109941	-0.109941	-0.213931	-0.320966
A_99_P284276_1	TC379004	hypothetical protein SORBIDRAFT_10g031050 [Sorghum bicolor]_x0001_hypothetical protein SORBIDRAFT_10g031050 [Sorghum bicolor]	unknown [Zea mays]	pollen signalling protein with adenylyl cyclase activity [Zea mays]	0.789253	0.534397	0.210361	0.0760827	0.32829	-0.628395	-0.728116	-0.318767	0.225855	-0.0760832	-0.62161	-0.335659	1Hv_NTa	CUST_7256_PI390587928_1	U35_2309	hypothetical protein SORBIDRAFT_10g031050 [Sorghum bicolor]_x0001_hypothetical protein SORBIDRAFT_10g031050 [Sorghum bicolor]	unknown [Zea mays]	pollen signalling protein with adenylyl cyclase activity [Zea mays]	0.326914	-0.177465	0.714231	0.289903	0.0750837	-0.354875	-0.30129	-0.617224	0.165826	-0.340453	-0.0750847	0.407275
A_99_P271096_1	TC422701	hypothetical protein OsI_23533 [Oryza sativa Indica Group]	Os06g0589500 [Oryza sativa Japonica Group]_x0001_unknown protein [Oryza sativa Japonica Group]_x0001_Os06g0589500 [Oryza sativa Japonica Group]_x0001_unnamed protein product [Oryza sativa Japonica Group]	hypothetical protein OsJ_21830 [Oryza sativa Japonica Group]	1.51389	1.19097	0.0278716	0.42589	0.921157	-0.894787	-1.94646	-0.810946	-0.951789	-0.0278716	-1.76166	0.612923	ONE_to_ONE	CUST_27248_PI390587928_1	U35_21268	hypothetical protein OsI_23533 [Oryza sativa Indica Group]	hypothetical protein [Zea mays]	hypothetical protein LOC100191649 [Zea mays]_x0001_unknown [Zea mays]_x0001_unknown [Zea mays]	1.45355	1.37474	-0.15703	-0.469322	0.954487	0.484106	-2.27294	-2.77556	0.759988	0.15703	-2.20512	-1.5871
A_99_P082640_1	TC374797	Os01g0875700 [Oryza sativa Japonica Group]_x0001_putative DnaJ-like protein [Oryza sativa Japonica Group]_x0001_Os01g0875700 [Oryza sativa Japonica Group]_x0001_unnamed protein product [Oryza sativa Japonica Group]_x0001_hypothetical protein OsI_04636 [Oryza sativa Indica Group]	hypothetical protein SORBIDRAFT_03g041460 [Sorghum bicolor]_x0001_hypothetical protein SORBIDRAFT_03g041460 [Sorghum bicolor]	putative heat shock protein [Oryza sativa Japonica Group]	1.07141	0.531806	0.34675	1.04207	-0.315213	-0.882395	-1.74892	-0.284963	-0.647455	0.284963	-1.20332	0.526418	1Ta_NHv	CUST_15396_PI390587928_1	U35_7510	Os01g0875700 [Oryza sativa Japonica Group]_x0001_putative DnaJ-like protein [Oryza sativa Japonica Group]_x0001_Os01g0875700 [Oryza sativa Japonica Group]_x0001_unnamed protein product [Oryza sativa Japonica Group]_x0001_hypothetical protein OsI_04636 [Oryza sativa Indica Group]	putative heat shock protein [Oryza sativa Japonica Group]	hypothetical protein SORBIDRAFT_03g041460 [Sorghum bicolor]_x0001_hypothetical protein SORBIDRAFT_03g041460 [Sorghum bicolor]	2.06156	0.660932	-0.143222	-0.459565	2.57004	0.655535	-2.19054	-2.24991	2.74846	0.143223	-1.7376	-1.10794
A_99_P342071_1	TC411413	Os12g0150200 [Oryza sativa Japonica Group]_x0001_Os12g0150200 [Oryza sativa Japonica Group]	Cytochrome P450 family protein, expressed [Oryza sativa (japonica cultivar-group)]_x0001_hypothetical protein OsI_37479 [Oryza sativa Indica Group]_x0001_unnamed protein product [Oryza sativa Japonica Group]	hypothetical protein SORBIDRAFT_05g003100 [Sorghum bicolor]_x0001_hypothetical protein SORBIDRAFT_05g003100 [Sorghum bicolor]	1.37766	1.46575	-0.223877	1.55147	-0.316792	-0.607368	-1.34063	0.0719338	0.210954	-0.0719338	-1.61368	1.06071	ONE_to_ONE	CUST_22058_PI390587928_1	U35_38733	Os12g0150200 [Oryza sativa Japonica Group]_x0001_Os12g0150200 [Oryza sativa Japonica Group]	Os12g0150200 [Oryza sativa Japonica Group]_x0001_Os12g0150200 [Oryza sativa Japonica Group]	Cytochrome P450 family protein, expressed [Oryza sativa (japonica cultivar-group)]_x0001_hypothetical protein OsI_37479 [Oryza sativa Indica Group]_x0001_unnamed protein product [Oryza sativa Japonica Group]	-1.31254	0.332845	-2.34473	-0.332845	-1.80032	1.21018	2.35508	1.43051	-1.41866	1.60172	1.11587	-2.9085
A_99_P324301_1	TC390202	hypothetical protein SORBIDRAFT_05g003100 [Sorghum bicolor]_x0001_hypothetical protein SORBIDRAFT_05g003100 [Sorghum bicolor]	hypothetical protein SORBIDRAFT_08g003110 [Sorghum bicolor]_x0001_hypothetical protein SORBIDRAFT_08g003110 [Sorghum bicolor]	Os12g0150200 [Oryza sativa Japonica Group]_x0001_Os12g0150200 [Oryza sativa Japonica Group]	1.79386	1.10873	-1.04399	1.10895	0.355369	-0.65439	-2.13517	-0.0973606	-0.562247	0.0973616	-2.44341	0.894523	ONE_to_ONE	CUST_29471_PI390587928_1	U35_21792	hypothetical protein SORBIDRAFT_05g003100 [Sorghum bicolor]_x0001_hypothetical protein SORBIDRAFT_05g003100 [Sorghum bicolor]	hypothetical protein SORBIDRAFT_08g003110 [Sorghum bicolor]_x0001_hypothetical protein SORBIDRAFT_08g003110 [Sorghum bicolor]	Os12g0150200 [Oryza sativa Japonica Group]_x0001_Os12g0150200 [Oryza sativa Japonica Group]	-0.539549	0.118917	-1.40544	0.315229	-1.05024	0.218883	1.08632	1.19306	-0.368919	0.792964	-0.118917	-1.99542
A_99_P286301_1	TC382479	hypothetical protein SORBIDRAFT_01g000280 [Sorghum bicolor]_x0001_hypothetical protein SORBIDRAFT_01g000280 [Sorghum bicolor]	Os03g0861100 [Oryza sativa Japonica Group]_x0001_expressed protein [Oryza sativa (japonica cultivar-group)]_x0001_Os03g0861100 [Oryza sativa Japonica Group]_x0001_unnamed protein product [Oryza sativa Japonica Group]	hypothetical protein OsJ_13460 [Oryza sativa Japonica Group]	1.19809	0.979372	0.0379381	1.68754	0.341453	-0.861442	-0.848815	-0.0582242	-0.120326	-0.0379386	-1.2466	0.306791	1Hv_NTa	CUST_9737_PI390587928_1	U35_16210	Os03g0861100 [Oryza sativa Japonica Group]_x0001_expressed protein [Oryza sativa (japonica cultivar-group)]_x0001_Os03g0861100 [Oryza sativa Japonica Group]_x0001_unnamed protein product [Oryza sativa Japonica Group]	hypothetical protein OsI_14439 [Oryza sativa Indica Group]	hypothetical protein OsJ_13460 [Oryza sativa Japonica Group]	1.44733	2.44269	0.271408	-0.271408	0.317272	1.40421	-2.64267	-2.2831	-0.867185	0.278143	-1.11026	-1.11574
A_99_P286316_1	TC375155	hypothetical protein SORBIDRAFT_01g000280 [Sorghum bicolor]_x0001_hypothetical protein SORBIDRAFT_01g000280 [Sorghum bicolor]	Os03g0861100 [Oryza sativa Japonica Group]_x0001_expressed protein [Oryza sativa (japonica cultivar-group)]_x0001_Os03g0861100 [Oryza sativa Japonica Group]_x0001_unnamed protein product [Oryza sativa Japonica Group]	hypothetical protein OsJ_13460 [Oryza sativa Japonica Group]	1.26268	1.02027	-0.0281634	1.6638	0.223196	-0.747149	-0.902955	-0.0432286	-0.129962	0.0281634	-1.37223	0.302941	1Hv_NTa	CUST_9737_PI390587928_2	U35_16210	Os03g0861100 [Oryza sativa Japonica Group]_x0001_expressed protein [Oryza sativa (japonica cultivar-group)]_x0001_Os03g0861100 [Oryza sativa Japonica Group]_x0001_unnamed protein product [Oryza sativa Japonica Group]	hypothetical protein OsI_14439 [Oryza sativa Indica Group]	hypothetical protein OsJ_13460 [Oryza sativa Japonica Group]	1.44733	2.44269	0.271408	-0.271408	0.317272	1.40421	-2.64267	-2.2831	-0.867185	0.278143	-1.11026	-1.11574
A_99_P413307_1	TC375155	hypothetical protein SORBIDRAFT_01g000280 [Sorghum bicolor]_x0001_hypothetical protein SORBIDRAFT_01g000280 [Sorghum bicolor]	Os03g0861100 [Oryza sativa Japonica Group]_x0001_expressed protein [Oryza sativa (japonica cultivar-group)]_x0001_Os03g0861100 [Oryza sativa Japonica Group]_x0001_unnamed protein product [Oryza sativa Japonica Group]	hypothetical protein OsJ_13460 [Oryza sativa Japonica Group]	1.34651	0.933909	-0.18806	1.23321	0.227036	-0.62212	-0.677601	0.0222712	-0.142773	-0.0222716	-1.09712	0.114797	1Hv_NTa	CUST_9737_PI390587928_3	U35_16210	Os03g0861100 [Oryza sativa Japonica Group]_x0001_expressed protein [Oryza sativa (japonica cultivar-group)]_x0001_Os03g0861100 [Oryza sativa Japonica Group]_x0001_unnamed protein product [Oryza sativa Japonica Group]	hypothetical protein OsI_14439 [Oryza sativa Indica Group]	hypothetical protein OsJ_13460 [Oryza sativa Japonica Group]	1.44733	2.44269	0.271408	-0.271408	0.317272	1.40421	-2.64267	-2.2831	-0.867185	0.278143	-1.11026	-1.11574
A_99_P281151_1	TC442247	OSJNBa0014K14.21 [Oryza sativa (japonica cultivar-group)]_x0001_OSJNBb0116K07.13 [Oryza sativa (japonica cultivar-group)]_x0001_hypothetical protein OsI_16554 [Oryza sativa Indica Group]_x0001_unnamed protein product [Oryza sativa Japonica Group]_x0001_unnamed protein product [Oryza sativa Japonica Group]	OSJNBa0014K14.21 [Oryza sativa (japonica cultivar-group)]_x0001_OSJNBb0116K07.13 [Oryza sativa (japonica cultivar-group)]_x0001_hypothetical protein OsI_16554 [Oryza sativa Indica Group]_x0001_unnamed protein product [Oryza sativa Japonica Group]_x0001_unnamed protein product [Oryza sativa Japonica Group]	hypothetical protein SORBIDRAFT_06g021870 [Sorghum bicolor]_x0001_hypothetical protein SORBIDRAFT_06g021870 [Sorghum bicolor]	1.87222	1.10758	0.445121	-1.21413	0.524409	-0.430802	-0.931409	-1.29573	0.430802	0.783944	-0.492984	-1.04132	1Hv_NTa	CUST_16228_PI390587928_2	U35_20632	OSJNBa0014K14.21 [Oryza sativa (japonica cultivar-group)]_x0001_OSJNBb0116K07.13 [Oryza sativa (japonica cultivar-group)]_x0001_hypothetical protein OsI_16554 [Oryza sativa Indica Group]_x0001_unnamed protein product [Oryza sativa Japonica Group]_x0001_unnamed protein product [Oryza sativa Japonica Group]	hypothetical protein SORBIDRAFT_06g021870 [Sorghum bicolor]_x0001_hypothetical protein SORBIDRAFT_06g021870 [Sorghum bicolor]	protein binding protein [Zea mays]	0.336627	0.761083	0.101427	-2.70232	0.211553	0.524944	-2.82152	-2.99212	-0.101427	0.201889	-1.36802	-3.69329
A_99_P192847_1	TC405518	hypothetical protein OsJ_13213 [Oryza sativa Japonica Group]	Os03g0829200 [Oryza sativa Japonica Group]_x0001_putative hydrolase [Oryza sativa Japonica Group]_x0001_putative hydrolase [Oryza sativa Japonica Group]_x0001_hydrolase, alpha/beta fold family protein, expressed [Oryza sativa (japonica cultivar-group)]_x0001_Os03g0829200 [Oryza sativa Japonica Group]_x0001_unnamed protein product [Oryza sativa Japonica Group]	hypothetical protein OsI_14152 [Oryza sativa Indica Group]	3.78915	2.35031	-0.369397	-1.56086	1.28375	0.232656	-0.635891	-3.48587	1.1447	2.17454	-0.232656	-3.26083	1Hv_NTa	CUST_24559_PI390587928_1	U35_48269	hypothetical protein OsJ_13213 [Oryza sativa Japonica Group]	hypothetical protein OsI_14152 [Oryza sativa Indica Group]	Os03g0829200 [Oryza sativa Japonica Group]_x0001_putative hydrolase [Oryza sativa Japonica Group]_x0001_putative hydrolase [Oryza sativa Japonica Group]_x0001_hydrolase, alpha/beta fold family protein, expressed [Oryza sativa (japonica cultivar-group)]_x0001_Os03g0829200 [Oryza sativa Japonica Group]_x0001_unnamed protein product [Oryza sativa Japonica Group]	-1.42571	-2.01959	-1.62476	-1.65181	2.41126	1.51679	1.45214	-1.71983	2.62297	1.56159	1.42571	-3.4068
A_99_P534702_1	TC446416	receptor protein kinase-like protein [Zea mays]_x0001_receptor protein kinase-like protein [Zea mays]	receptor protein kinase-like protein [Zea mays]_x0001_receptor protein kinase-like protein [Zea mays]	hypothetical protein SORBIDRAFT_01g000530 [Sorghum bicolor]_x0001_hypothetical protein SORBIDRAFT_01g000530 [Sorghum bicolor]	2.10046	1.63526	0.213953	-0.399352	-0.198065	-0.0712225	-0.272486	-1.90132	0.662663	0.911583	0.0712228	-0.382648	1Hv_NTa	CUST_22510_PI390587928_2	U35_17485	receptor protein kinase-like protein [Zea mays]_x0001_receptor protein kinase-like protein [Zea mays]	unknown [Zea mays]	hypothetical protein OsJ_13439 [Oryza sativa Japonica Group]	0.296147	0.050612	1.48687	0.692121	-0.050612	-0.880701	-0.086596	-0.48645	-0.147182	-0.872853	0.279415	0.0811148
A_99_P254751_1	TC387821	Os05g0101400 [Oryza sativa Japonica Group]_x0001_putative ribosomal protein L28 [Oryza sativa Japonica Group]_x0001_unknown protein [Oryza sativa Japonica Group]_x0001_Os05g0101400 [Oryza sativa Japonica Group]_x0001_unnamed protein product [Oryza sativa Japonica Group]_x0001_hypothetical protein OsJ_16775 [Oryza sativa Japonica Group]	hypothetical protein OsI_18082 [Oryza sativa Indica Group]	50S ribosomal protein L28 [Zea mays]	2.72284	2.37724	0.281142	-1.34419	0.0900817	-0.0900812	-0.869276	-2.04146	0.310982	1.17845	-0.463933	-0.583226	1Hv_NTa	CUST_5650_PI390587928_1	U35_1656	Os05g0101400 [Oryza sativa Japonica Group]_x0001_putative ribosomal protein L28 [Oryza sativa Japonica Group]_x0001_unknown protein [Oryza sativa Japonica Group]_x0001_Os05g0101400 [Oryza sativa Japonica Group]_x0001_unnamed protein product [Oryza sativa Japonica Group]_x0001_hypothetical protein OsJ_16775 [Oryza sativa Japonica Group]	hypothetical protein OsI_18082 [Oryza sativa Indica Group]	hypothetical protein SORBIDRAFT_01g021250 [Sorghum bicolor]_x0001_hypothetical protein SORBIDRAFT_01g021250 [Sorghum bicolor]	0.313205	0.181188	0.343959	-1.10011	0.202286	-0.0851278	-1.39369	-1.81742	0.0851288	0.148709	-0.478902	-1.32404
A_99_P442142_1	TC397994	RecName: Full=Plasma membrane ATPase; AltName: Full=Proton pump_x0001_plasma membrane H+-ATPase [Triticum aestivum]	plasma membrane H+-ATPase [Triticum aestivum]	Os04g0656100 [Oryza sativa Japonica Group]_x0001_RecName: Full=Plasma membrane ATPase; AltName: Full=Proton pump_x0001_OSJNBa0071I13.11 [Oryza sativa (japonica cultivar-group)]_x0001_Os04g0656100 [Oryza sativa Japonica Group]_x0001_OSIGBa0158D24.1 [Oryza sativa (indica cultivar-group)]_x0001_hypothetical protein OsI_17734 [Oryza sativa Indica Group]	0.999024	0.98011	0.779623	0.186879	0.209372	-0.3293	-0.165376	-2.0259	-0.0436087	0.0436082	-0.374072	-1.20527	1Hv_NTa	CUST_2716_PI390587928_10	U35_14211	RecName: Full=Plasma membrane ATPase; AltName: Full=Proton pump_x0001_plasma membrane H+-ATPase [Triticum aestivum]	plasma membrane H+-ATPase [Triticum aestivum]	Os04g0656100 [Oryza sativa Japonica Group]_x0001_RecName: Full=Plasma membrane ATPase; AltName: Full=Proton pump_x0001_OSJNBa0071I13.11 [Oryza sativa (japonica cultivar-group)]_x0001_Os04g0656100 [Oryza sativa Japonica Group]_x0001_OSIGBa0158D24.1 [Oryza sativa (indica cultivar-group)]_x0001_hypothetical protein OsI_17734 [Oryza sativa Indica Group]	-0.433139	-0.333561	-0.78749	-0.30386	-0.158094	-0.112881	0.611967	0.112879	0.279999	0.578577	0.534071	0.168419
A_99_P139015_1	CK155309	putative puroindoline b protein [Triticum aestivum subsp. macha]	hypothetical protein CUS_0203 [Ruminococcus albus 8]_x0001_hypothetical protein CUS_0203 [Ruminococcus albus 8]	hypothetical protein CUS_0263 [Ruminococcus albus 8]_x0001_hypothetical protein CUS_0263 [Ruminococcus albus 8]	1.26504	1.01332	0.700199	0.311875	0.282285	-0.158096	-0.0029521	-1.37058	-0.239925	0.00295258	-0.491255	-0.949915	1Hv_NTa	CUST_29254_PI390587928_1	U35_1500	Os06g0528600 [Oryza sativa Japonica Group]_x0001_aminopropyl transferase [Oryza sativa Japonica Group]_x0001_aminopropyl transferase [Oryza sativa Japonica Group]_x0001_Os06g0528600 [Oryza sativa Japonica Group]_x0001_unnamed protein product [Oryza sativa Japonica Group]_x0001_hypothetical protein OsI_23221 [Oryza sativa Indica Group]_x0001_hypothetical protein OsJ_21549 [Oryza sativa Japonica Gr…	Os06g0528600 [Oryza sativa Japonica Group]_x0001_aminopropyl transferase [Oryza sativa Japonica Group]_x0001_aminopropyl transferase [Oryza sativa Japonica Group]_x0001_Os06g0528600 [Oryza sativa Japonica Group]_x0001_unnamed protein product [Oryza sativa Japonica Group]_x0001_hypothetical protein OsI_23221 [Oryza sativa Indica Group]_x0001_hypothetical protein OsJ_21549 [Oryza sativa Japonica Gr…	hypothetical protein SORBIDRAFT_10g020570 [Sorghum bicolor]_x0001_hypothetical protein SORBIDRAFT_10g020570 [Sorghum bicolor]	-0.473506	-0.243568	0.0564766	0.701211	-0.0564756	-0.445712	1.08638	1.67634	-0.288653	-0.611557	0.455607	0.254985
A_99_P063967_1	TC368642	maturase within trnK intron [Triticum aestivum]	maturase within trnK intron [Triticum aestivum]	maturase within trnK intron [Triticum aestivum]	0.964107	0.907131	0.646377	0.150081	0.245132	-0.183509	-0.150082	-1.61623	-0.323936	0.190308	-0.45189	-0.507625	ONE_to_ONE	CUST_35487_PI390587928_1	U35_40451	maturase K [Hordeum vulgare subsp. spontaneum]	RecName: Full=Maturase K; AltName: Full=Intron maturase	maturase K [Hordeum vulgare subsp. vulgare]_x0001_RecName: Full=Maturase K; AltName: Full=Intron maturase_x0001_RecName: Full=Maturase K; AltName: Full=Intron maturase_x0001_chloroplast intron maturase [Hordeum vulgare]_x0001_maturase [Hordeum vulgare subsp. vulgare]_x0001_maturase [Hordeum vulgare subsp. spontaneum]_x0001_maturase K [Hordeum vulgare subsp. vulgare]_x0001_maturase K [Hordeum vulg…	-0.350043	0.571795	1.24701	-0.553816	0.0353422	0.302039	0.0289288	-0.248305	-0.194726	-0.0289278	0.177089	-0.501772
A_99_P365851_1	TC421520	Targeting protein for Xklp2 domain containing protein, expressed [Triticum aestivum]	Os11g0592600 [Oryza sativa Japonica Group]_x0001_Targeting protein for Xklp2 containing protein, expressed [Oryza sativa (japonica cultivar-group)]_x0001_Os11g0592600 [Oryza sativa Japonica Group]_x0001_unnamed protein product [Oryza sativa Japonica Group]_x0001_hypothetical protein OsI_14945 [Oryza sativa Indica Group]	hypothetical protein OsJ_34480 [Oryza sativa Japonica Group]	1.51637	1.20281	0.0633049	0.322235	0.540691	-0.769276	-2.10121	-2.58943	0.292062	-0.0633049	-1.30793	-2.32197	ONE_to_ONE	CUST_10188_PI390587928_1	U35_21052	Targeting protein for Xklp2 domain containing protein, expressed [Triticum aestivum]	Os11g0592600 [Oryza sativa Japonica Group]_x0001_Targeting protein for Xklp2 containing protein, expressed [Oryza sativa (japonica cultivar-group)]_x0001_Os11g0592600 [Oryza sativa Japonica Group]_x0001_unnamed protein product [Oryza sativa Japonica Group]_x0001_hypothetical protein OsI_14945 [Oryza sativa Indica Group]	hypothetical protein OsJ_34480 [Oryza sativa Japonica Group]	1.01412	1.25326	0.853622	-0.422298	0.657915	0.761496	-1.52212	-1.64876	0.0701294	-0.0701294	-0.817223	-0.991642
A_99_P328456_1	TC390327	OSIGBa0101K10.4 [Oryza sativa (indica cultivar-group)]	Os04g0182200 [Oryza sativa Japonica Group]_x0001_OSJNBa0027O01.11 [Oryza sativa (japonica cultivar-group)]_x0001_OSJNBb0006L01.1 [Oryza sativa (japonica cultivar-group)]_x0001_Os04g0182200 [Oryza sativa Japonica Group]_x0001_unnamed protein product [Oryza sativa Japonica Group]	hypothetical protein OsI_15024 [Oryza sativa Indica Group]	1.05402	1.26807	0.562684	-0.0384426	0.0656014	-0.664018	-1.39421	-1.72888	0.0384426	0.0658131	-1.34235	-1.61586	1Hv_NTa	CUST_11795_PI390587928_1	U35_19091	OSIGBa0101K10.4 [Oryza sativa (indica cultivar-group)]	Os04g0182200 [Oryza sativa Japonica Group]_x0001_OSJNBa0027O01.11 [Oryza sativa (japonica cultivar-group)]_x0001_OSJNBb0006L01.1 [Oryza sativa (japonica cultivar-group)]_x0001_Os04g0182200 [Oryza sativa Japonica Group]_x0001_unnamed protein product [Oryza sativa Japonica Group]	hypothetical protein OsI_15024 [Oryza sativa Indica Group]	0.748605	1.02439	0.216751	-0.062542	0.442581	0.886313	-1.64271	-1.43587	-0.322169	0.062541	-0.768676	-0.763354
A_99_P375997_1	TC430600	unknown [Medicago truncatula]	unknown [Medicago truncatula]	unknown [Medicago truncatula]	1.42774	1.03582	0.0179296	-0.12163	0.140583	-0.0179296	-0.774583	-1.3875	0.0750561	0.549005	-0.790849	-0.324348	ONE_to_ONE	CUST_28779_PI390587928_1	U35_15320	hypothetical protein SORBIDRAFT_01g022260 [Sorghum bicolor]_x0001_hypothetical protein SORBIDRAFT_01g022260 [Sorghum bicolor]	hypothetical protein SORBIDRAFT_01g022260 [Sorghum bicolor]_x0001_hypothetical protein SORBIDRAFT_01g022260 [Sorghum bicolor]	unknown [Zea mays]	0.107214	0.0754395	0.160293	0.174423	0.194602	0.31138	-1.09604	-0.973404	-0.433729	-0.371094	-0.8151	-0.0754395
A_99_P400307_1	TC416799	Os02g0117600 [Oryza sativa Japonica Group]_x0001_Os02g0117600 [Oryza sativa Japonica Group]	hypothetical protein OsI_05592 [Oryza sativa Indica Group]_x0001_hypothetical protein OsJ_05130 [Oryza sativa Japonica Group]	putative immunophilin / FKBP-type peptidyl-prolyl cis-trans isomerase [Oryza sativa Japonica Group]_x0001_unnamed protein product [Oryza sativa Japonica Group]_x0001_unnamed protein product [Oryza sativa Japonica Group]	1.36768	1.23956	0.321445	0.00259781	0.12355	-0.10547	-0.522151	-1.12495	-0.00259781	0.545691	-0.453511	-0.222043	ONE_to_ONE	CUST_37655_PI390587928_1	U35_21672	Os02g0117600 [Oryza sativa Japonica Group]_x0001_Os02g0117600 [Oryza sativa Japonica Group]	hypothetical protein OsI_05592 [Oryza sativa Indica Group]_x0001_hypothetical protein OsJ_05130 [Oryza sativa Japonica Group]	putative immunophilin / FKBP-type peptidyl-prolyl cis-trans isomerase [Oryza sativa Japonica Group]_x0001_unnamed protein product [Oryza sativa Japonica Group]_x0001_unnamed protein product [Oryza sativa Japonica Group]	0.926438	0.00945854	0.776587	-0.114727	-0.00945854	0.169473	-1.35924	-0.641128	-0.207057	0.341761	-0.868772	0.305965
A_99_P261471_1	TC406069	putative receptor kinase [Oryza sativa Japonica Group]_x0001_atypical receptor-like kinase MARK, putative, expressed [Oryza sativa (japonica cultivar-group)]	putative receptor kinase [Oryza sativa Japonica Group]_x0001_atypical receptor-like kinase MARK, putative, expressed [Oryza sativa (japonica cultivar-group)]	hypothetical protein OsJ_12326 [Oryza sativa Japonica Group]	1.28847	1.20681	0.483732	-0.2727	0.254587	0.0740223	-0.769163	-1.65051	-0.0740232	0.550071	-1.10318	-0.560419	1Ta_NHv	CUST_10639_PI390587928_1	U35_18540	putative receptor kinase [Oryza sativa Japonica Group]_x0001_atypical receptor-like kinase MARK, putative, expressed [Oryza sativa (japonica cultivar-group)]	hypothetical protein SORBIDRAFT_01g010290 [Sorghum bicolor]_x0001_hypothetical protein SORBIDRAFT_01g010290 [Sorghum bicolor]	atypical receptor-like kinase MARK [Zea mays]_x0001_atypical receptor-like kinase MARK [Zea mays]	-0.716491	-0.0331755	-0.897706	-0.542995	-0.450619	0.561246	1.87212	0.515119	0.0331764	1.08865	1.51623	-0.325652
A_99_P083625_1	TC452485	Os08g0485900 [Oryza sativa Japonica Group]_x0001_putative CfxY protein [Oryza sativa Japonica Group]_x0001_Os08g0485900 [Oryza sativa Japonica Group]_x0001_hypothetical protein OsI_29666 [Oryza sativa Indica Group]_x0001_hypothetical protein OsJ_27727 [Oryza sativa Japonica Group]	hypothetical protein LOC100274186 [Zea mays]_x0001_unknown [Zea mays]	hypothetical protein SORBIDRAFT_06g032650 [Sorghum bicolor]_x0001_hypothetical protein SORBIDRAFT_06g032650 [Sorghum bicolor]	1.40362	1.58294	0.129889	-0.427526	0.189366	0.0506926	-1.0481	-2.06192	-0.0506926	0.751583	-1.18068	-0.357609	ONE_to_ONE	CUST_39318_PI390587928_1	U35_46024	hypothetical protein SORBIDRAFT_06g032650 [Sorghum bicolor]_x0001_hypothetical protein SORBIDRAFT_06g032650 [Sorghum bicolor]	Os08g0485900 [Oryza sativa Japonica Group]_x0001_putative CfxY protein [Oryza sativa Japonica Group]_x0001_Os08g0485900 [Oryza sativa Japonica Group]_x0001_hypothetical protein OsI_29666 [Oryza sativa Indica Group]_x0001_hypothetical protein OsJ_27727 [Oryza sativa Japonica Group]	hypothetical protein LOC100274186 [Zea mays]_x0001_unknown [Zea mays]	0.175673	0.638629	0.89149	-1.22299	0.331346	0.531567	-0.842346	-1.55672	-0.22648	0.335629	-0.175673	-1.49261
A_99_P627791_2	TC381278	RecName: Full=Phosphoglycerate kinase, chloroplastic; Flags: Precursor_x0001_unnamed protein product [Triticum aestivum]_x0001_phosphoglycerate kinase [Triticum aestivum]	RecName: Full=Phosphoglycerate kinase, chloroplastic; Flags: Precursor_x0001_unnamed protein product [Triticum aestivum]_x0001_phosphoglycerate kinase [Triticum aestivum]	hypothetical protein SORBIDRAFT_09g024340 [Sorghum bicolor]_x0001_hypothetical protein SORBIDRAFT_09g024340 [Sorghum bicolor]	1.3471	1.59414	0.346055	-0.633462	0.595647	0.138157	-0.68296	-2.04845	-0.138157	0.540647	-1.08543	-0.911293	1Ta_NHv	CUST_4647_PI390587928_1	U35_17	RecName: Full=Phosphoglycerate kinase, chloroplastic; Flags: Precursor_x0001_unnamed protein product [Triticum aestivum]_x0001_phosphoglycerate kinase [Triticum aestivum]	hypothetical protein SORBIDRAFT_09g024340 [Sorghum bicolor]_x0001_hypothetical protein SORBIDRAFT_09g024340 [Sorghum bicolor]	phosphoglycerate kinase [Zea mays]_x0001_phosphoglycerate kinase [Zea mays]_x0001_phosphoglycerate kinase [Zea mays]	0.157501	0.424816	0.549201	-1.50236	0.3988	0.283206	-1.05381	-1.77908	-0.157501	0.21734	-0.438556	-1.69714
A_99_P115140_1	TC392782	hypothetical protein OsI_36754 [Oryza sativa Indica Group]	hypothetical protein SORBIDRAFT_05g025190 [Sorghum bicolor]_x0001_hypothetical protein SORBIDRAFT_05g025190 [Sorghum bicolor]	disease resistance protein RPM1 homolog [Sorghum bicolor]	1.03618	0.761605	0.355554	0.167337	0.00316048	-0.326017	-0.538174	-1.16937	-0.00316048	0.0456734	-0.577115	-0.395611	1Hv_NTa	CUST_22549_PI390587928_1	U35_9168	hypothetical protein OsI_36754 [Oryza sativa Indica Group]	hypothetical protein SORBIDRAFT_05g025190 [Sorghum bicolor]_x0001_hypothetical protein SORBIDRAFT_05g025190 [Sorghum bicolor]	disease resistance protein RPM1 homolog [Sorghum bicolor]	-0.315166	-0.645522	-0.976407	-0.476508	-0.12503	0.259361	0.764046	0.337044	0.12503	0.33411	0.243154	-0.489712
A_99_P430357_1	TC388757	hypothetical protein OsI_01898 [Oryza sativa Indica Group]_x0001_hypothetical protein OsJ_01749 [Oryza sativa Japonica Group]	unnamed protein product [Oryza sativa Japonica Group]	Os01g0361500 [Oryza sativa Japonica Group]_x0001_esterase/lipase/thioesterase-like protein [Oryza sativa Japonica Group]_x0001_Os01g0361500 [Oryza sativa Japonica Group]	1.7451	1.28318	0.664271	0.333171	0.00611305	-0.270062	-0.925633	-1.88678	-0.00611305	0.303264	-1.06662	-0.169678	1Hv_NTa	CUST_6385_PI390587928_3	U35_3834	hypothetical protein OsI_01898 [Oryza sativa Indica Group]_x0001_hypothetical protein OsJ_01749 [Oryza sativa Japonica Group]	unnamed protein product [Oryza sativa Japonica Group]	Os01g0361500 [Oryza sativa Japonica Group]_x0001_esterase/lipase/thioesterase-like protein [Oryza sativa Japonica Group]_x0001_Os01g0361500 [Oryza sativa Japonica Group]	0.0930061	0.448438	1.45974	0.756167	-0.104384	0.105991	-0.499211	-0.493837	-0.478072	-0.309242	-0.0930061	0.443857
A_99_P408412_1	TC370503	germin-like protein 2a [Hordeum vulgare subsp. vulgare]	adenosine diphosphate glucose pyrophosphatase [Hordeum vulgare subsp. vulgare]	adenosine diphosphate glucose pyrophosphatase [Triticum aestivum]	3.9641	3.41906	-2.54811	-1.22118	2.97191	1.22118	-6.11549	-3.10878	2.36904	2.54092	-5.35779	-2.78819	ONE_to_ONE	CUST_5550_PI390587928_1	U35_14824	germin-like protein 2a [Hordeum vulgare subsp. vulgare]	Germin-like protein 1 [Hordeum vulgare subsp. vulgare]	adenosine diphosphate glucose pyrophosphatase [Hordeum vulgare subsp. vulgare]	2.23021	1.15638	-1.21675	-0.483076	1.79802	0.483076	-3.80892	-1.61315	1.87415	0.627674	-3.47513	-1.79017
A_99_P296791_1	TC449843	hypothetical protein OsI_21624 [Oryza sativa Indica Group]	hypothetical protein OsJ_34598 [Oryza sativa Japonica Group]	disease resistance response protein 206 [Oryza sativa Indica Group]	2.85849	2.05037	-0.22889	0.228889	0.871689	-0.739404	-3.88961	-2.55532	0.988082	0.999913	-2.12478	-2.31472	1Hv_NTa	CUST_34331_PI390587928_2	U35_3542	hypothetical protein OsI_21619 [Oryza sativa Indica Group]	hypothetical protein OsI_21624 [Oryza sativa Indica Group]	Os11g0645300 [Oryza sativa Japonica Group]_x0001_Dirigent-like protein, expressed [Oryza sativa (japonica cultivar-group)]_x0001_unnamed protein product [Oryza sativa Japonica Group]_x0001_unnamed protein product [Oryza sativa Japonica Group]_x0001_Os11g0645300 [Oryza sativa Japonica Group]	1.00589	1.29675	0.755098	-3.61012	0.373096	0.881918	-3.41603	-4.05092	-0.282827	0.282827	-0.78302	-3.76956
A_99_P307876_2	TC380953	hypothetical protein SORBIDRAFT_03g008060 [Sorghum bicolor]_x0001_hypothetical protein SORBIDRAFT_03g008060 [Sorghum bicolor]	Os01g0117900 [Oryza sativa Japonica Group]_x0001_putative nodulin-like protein 5NG4 [Oryza sativa Japonica Group]_x0001_putative nodulin-like protein 5NG4 [Oryza sativa Japonica Group]_x0001_Os01g0117900 [Oryza sativa Japonica Group]_x0001_hypothetical protein OsJ_00158 [Oryza sativa Japonica Group]_x0001_unnamed protein product [Oryza sativa Japonica Group]_x0001_unnamed protein product [Oryza s…	hypothetical protein OsI_00148 [Oryza sativa Indica Group]	1.93536	1.77701	0.163465	-0.290473	1.47853	-0.163466	-2.56939	-0.985234	1.19277	1.24055	-1.99852	-1.65788	1Ta_NHv	CUST_37158_PI390587928_1	U35_2249	Os01g0117900 [Oryza sativa Japonica Group]_x0001_putative nodulin-like protein 5NG4 [Oryza sativa Japonica Group]_x0001_putative nodulin-like protein 5NG4 [Oryza sativa Japonica Group]_x0001_Os01g0117900 [Oryza sativa Japonica Group]_x0001_hypothetical protein OsJ_00158 [Oryza sativa Japonica Group]_x0001_unnamed protein product [Oryza sativa Japonica Group]_x0001_unnamed protein product [Oryza s…	Os01g0117900 [Oryza sativa Japonica Group]_x0001_putative nodulin-like protein 5NG4 [Oryza sativa Japonica Group]_x0001_putative nodulin-like protein 5NG4 [Oryza sativa Japonica Group]_x0001_Os01g0117900 [Oryza sativa Japonica Group]_x0001_hypothetical protein OsJ_00158 [Oryza sativa Japonica Group]_x0001_unnamed protein product [Oryza sativa Japonica Group]_x0001_unnamed protein product [Oryza s…	hypothetical protein SORBIDRAFT_03g008060 [Sorghum bicolor]_x0001_hypothetical protein SORBIDRAFT_03g008060 [Sorghum bicolor]	0.673532	0.275701	0.134542	-1.41178	0.842457	-0.0911255	-1.50953	-3.0328	1.05538	0.0911255	-1.5504	-2.24304
A_99_P297126_1	TC387338	Os01g0842400 [Oryza sativa Japonica Group]_x0001_RecName: Full=Laccase-4; AltName: Full=Benzenediol:oxygen oxidoreductase 4; AltName: Full=Diphenol oxidase 4; AltName: Full=Urishiol oxidase 4; Flags: Precursor_x0001_putative laccase LAC5-6 [Oryza sativa Japonica Group]_x0001_Os01g0842400 [Oryza sativa Japonica Group]_x0001_unnamed protein product [Oryza sativa Japonica Group]	Os01g0842400 [Oryza sativa Japonica Group]_x0001_RecName: Full=Laccase-4; AltName: Full=Benzenediol:oxygen oxidoreductase 4; AltName: Full=Diphenol oxidase 4; AltName: Full=Urishiol oxidase 4; Flags: Precursor_x0001_putative laccase LAC5-6 [Oryza sativa Japonica Group]_x0001_Os01g0842400 [Oryza sativa Japonica Group]_x0001_unnamed protein product [Oryza sativa Japonica Group]	hypothetical protein OsJ_04039 [Oryza sativa Japonica Group]	2.87378	2.5337	-0.581936	-0.411831	1.48146	0.456824	-3.06234	-2.21266	0.41183	1.72933	-2.2629	-2.24135	ONE_to_ONE	CUST_33680_PI390587928_1	U35_48057	hypothetical protein SORBIDRAFT_03g039520 [Sorghum bicolor]_x0001_hypothetical protein SORBIDRAFT_03g039520 [Sorghum bicolor]	hypothetical protein LOC100280258 [Zea mays]_x0001_unknown [Zea mays]	unknown [Medicago truncatula]	1.14027	1.74898	-0.0652313	-0.650528	0.293395	0.32093	-2.92606	-2.96556	0.0652304	0.507957	-2.58475	-1.46137
A_99_P205446_1	TC379289	germin-like protein 2a [Hordeum vulgare subsp. vulgare]	adenosine diphosphate glucose pyrophosphatase [Hordeum vulgare subsp. vulgare]	Germin-like protein 1 [Hordeum vulgare subsp. vulgare]	2.0179	1.99548	0.392217	-1.16379	0.994204	-0.0953007	-2.67696	-2.90005	0.0952997	1.23902	-2.73226	-2.74171	ONE_to_ONE	CUST_5551_PI390587928_1	U35_14823	germin-like protein 2a [Hordeum vulgare subsp. vulgare]	adenosine diphosphate glucose pyrophosphatase [Hordeum vulgare subsp. vulgare]	adenosine diphosphate glucose pyrophosphatase [Triticum aestivum]	0.33123	0.709703	0.278908	-0.562091	0.022049	0.256649	-1.35648	-2.0896	-0.0220499	0.257107	-0.972147	-1.35406
A_99_P429692_1	TC388261	Os09g0484900 [Oryza sativa Japonica Group]_x0001_Os09g0484900 [Oryza sativa Japonica Group]_x0001_hypothetical protein OsI_31827 [Oryza sativa Indica Group]_x0001_unnamed protein product [Oryza sativa Japonica Group]_x0001_unnamed protein product [Oryza sativa Japonica Group]	hypothetical protein LOC100383391 [Zea mays]_x0001_unknown [Zea mays]	hypothetical protein SORBIDRAFT_02g028210 [Sorghum bicolor]_x0001_hypothetical protein SORBIDRAFT_02g028210 [Sorghum bicolor]	2.18324	0.996501	1.31743	-1.16873	0.768351	-0.54596	-1.71982	-0.725419	1.32415	0.54596	-1.43902	-1.64715	1Hv_NTa	CUST_8440_PI390587928_2	U35_8080	Os08g0503700 [Oryza sativa Japonica Group]_x0001_putative sodium-dicarboxylate cotransporter [Oryza sativa Japonica Group]_x0001_Os08g0503700 [Oryza sativa Japonica Group]_x0001_unnamed protein product [Oryza sativa Japonica Group]_x0001_hypothetical protein OsI_29788 [Oryza sativa Indica Group]	unknown [Zea mays]	tonoplast dicarboxylate transporter [Zea mays]_x0001_tonoplast dicarboxylate transporter [Zea mays]	-0.0407896	0.405268	0.524676	1.61861	-0.618067	0.0407896	-0.882989	0.479578	-1.7268	-0.966169	-0.590958	1.5006
A_99_P346396_1	TC424615	hypothetical protein CYtaCp021 [Cycas taitungensis]_x0001_hypothetical protein [Cycas taitungensis]	hypothetical protein CYtaCp021 [Cycas taitungensis]_x0001_hypothetical protein [Cycas taitungensis]	hypothetical protein ArthMp093 [Arabidopsis thaliana]_x0001_RecName: Full=Uncharacterized mitochondrial protein AtMg01060; AltName: Full=ORF107g_x0001_unnamed protein product [Arabidopsis thaliana]	2.10283	1.19921	0.340928	0.940947	-0.186449	0.114596	-0.618151	-0.871788	-0.215973	-0.114596	-0.325559	0.427381	ONE_to_ONE	CUST_19291_PI390587928_1	U35_48154	hypothetical protein CYtaCp021 [Cycas taitungensis]_x0001_hypothetical protein [Cycas taitungensis]	hypothetical protein ARALYDRAFT_894017 [Arabidopsis lyrata subsp. lyrata]_x0001_hypothetical protein ARALYDRAFT_894017 [Arabidopsis lyrata subsp. lyrata]	hypothetical protein ARALYDRAFT_893969 [Arabidopsis lyrata subsp. lyrata]_x0001_hypothetical protein ARALYDRAFT_893969 [Arabidopsis lyrata subsp. lyrata]	0.36123	0.787661	1.12688	-0.41962	0.0297871	0.154312	-0.376862	-0.276482	-0.0297871	-0.0804901	0.288948	-0.223417
A_99_P575057_1	TC461554	hypothetical protein OsI_10647 [Oryza sativa Indica Group]	Os03g0233200 [Oryza sativa Japonica Group]_x0001_Putative thaumatin-like protein [Oryza sativa Japonica Group]_x0001_Pathogenesis-related protein 5 precursor, putative [Oryza sativa (japonica cultivar-group)]_x0001_Os03g0233200 [Oryza sativa Japonica Group]_x0001_hypothetical protein OsJ_10041 [Oryza sativa Japonica Group]	hypothetical protein LOC100383577 [Zea mays]_x0001_unknown [Zea mays]	1.12336	1.62765	-0.710193	0.439541	-0.773961	-0.126746	-1.55101	-0.766586	0.544375	0.607119	-1.17687	0.126746	ONE_to_ONE	CUST_30805_PI390587928_1	U35_9071	hypothetical protein OsI_38676 [Oryza sativa Indica Group]	hypothetical protein OsI_38672 [Oryza sativa Indica Group]	hypothetical protein OsJ_36446 [Oryza sativa Japonica Group]	0.413597	0.446142	-0.0384152	0.597552	0.194373	0.0175714	-1.00286	-0.138764	0.0522165	-0.0175714	-1.95247	-1.44131
A_99_P239956_1	CK167562	RecName: Full=RuBisCO large subunit-binding protein subunit alpha, chloroplastic; AltName: Full=60 kDa chaperonin subunit alpha; AltName: Full=CPN-60 alpha; Flags: Precursor_x0001_unnamed protein product [Triticum aestivum]	rubisco large subunit-binding protein subunit alpha [Oryza sativa Indica Group]	Os12g0277500 [Oryza sativa Japonica Group]_x0001_RuBisCO subunit binding-protein alpha subunit, chloroplast precursor, putative, expressed [Oryza sativa (japonica cultivar-group)]_x0001_Os12g0277500 [Oryza sativa Japonica Group]_x0001_hypothetical protein OsI_37967 [Oryza sativa Indica Group]	1.16187	1.67727	0.143917	-0.036335	-0.348472	-0.279182	-1.0415	-0.0724087	0.036335	0.666905	-0.327907	0.623273	1Hv_NTa	CUST_8131_PI390587928_3	U35_15221	Os12g0277500 [Oryza sativa Japonica Group]_x0001_RuBisCO subunit binding-protein alpha subunit, chloroplast precursor, putative, expressed [Oryza sativa (japonica cultivar-group)]_x0001_Os12g0277500 [Oryza sativa Japonica Group]_x0001_hypothetical protein OsI_37967 [Oryza sativa Indica Group]	RecName: Full=RuBisCO large subunit-binding protein subunit alpha, chloroplastic; AltName: Full=60 kDa chaperonin subunit alpha; AltName: Full=CPN-60 alpha; Flags: Precursor_x0001_unnamed protein product [Triticum aestivum]	hypothetical protein SORBIDRAFT_09g014430 [Sorghum bicolor]_x0001_hypothetical protein SORBIDRAFT_09g014430 [Sorghum bicolor]	0.417545	1.09847	0.748198	-0.151416	-0.118257	0.118258	-0.596087	-0.901783	0.332541	0.426853	-0.296798	-0.422915
A_99_P431722_1	CA643395	O-methyltransferase [Triticum aestivum]	Os11g0306400 [Oryza sativa Japonica Group]_x0001_O-methyltransferase family protein, expressed [Oryza sativa (japonica cultivar-group)]_x0001_Os11g0306400 [Oryza sativa Japonica Group]_x0001_hypothetical protein OsI_35904 [Oryza sativa Indica Group]_x0001_unnamed protein product [Oryza sativa Japonica Group]_x0001_unnamed protein product [Oryza sativa Japonica Group]	hypothetical protein OsJ_33466 [Oryza sativa Japonica Group]	1.41274	2.479	0.141657	1.64472	0.346656	0.287559	-1.28818	-1.05385	-0.88378	-0.141658	-2.07537	-0.998368	1Hv_NTa	CUST_35723_PI390587928_4	U35_428	O-methyltransferase [Triticum aestivum]	Os11g0306400 [Oryza sativa Japonica Group]_x0001_O-methyltransferase family protein, expressed [Oryza sativa (japonica cultivar-group)]_x0001_Os11g0306400 [Oryza sativa Japonica Group]_x0001_hypothetical protein OsI_35904 [Oryza sativa Indica Group]_x0001_unnamed protein product [Oryza sativa Japonica Group]_x0001_unnamed protein product [Oryza sativa Japonica Group]	O-methyltransferase [Oryza sativa Japonica Group]	0.184952	-0.0391908	0.636106	1.67159	-0.0228453	0.0228448	-1.33224	4.62597	-0.759287	-1.35531	-2.0113	1.27296
A_99_P037229_1	TC422846	Os05g0515500 [Oryza sativa Japonica Group]_x0001_putative o-methyltransferase ZRP4 [Oryza sativa Japonica Group]_x0001_putative o-methyltransferase ZRP4 [Oryza sativa Japonica Group]_x0001_Os05g0515500 [Oryza sativa Japonica Group]_x0001_unnamed protein product [Oryza sativa Japonica Group]	O-methyltransferase ZRP4 [Zea mays]_x0001_RecName: Full=O-methyltransferase ZRP4; Short=OMT_x0001_O-methyltransferase [Zea mays]	hypothetical protein SORBIDRAFT_09g025510 [Sorghum bicolor]_x0001_hypothetical protein SORBIDRAFT_09g025510 [Sorghum bicolor]	1.30218	2.89913	0.384889	0.993436	0.07722	-0.0772202	-0.877425	-1.36544	-0.449167	0.952256	-2.18887	-0.325156	ONE_to_ONE	CUST_38264_PI390587928_1	U35_26126	hypothetical protein SORBIDRAFT_09g025510 [Sorghum bicolor]_x0001_hypothetical protein SORBIDRAFT_09g025510 [Sorghum bicolor]	O-methyltransferase ZRP4 [Zea mays]_x0001_RecName: Full=O-methyltransferase ZRP4; Short=OMT_x0001_O-methyltransferase [Zea mays]	unknown [Zea mays]_x0001_O-methyltransferase ZRP4 [Zea mays]	3.08355	1.35806	0.885346	0.0935121	2.04767	-0.185549	-0.633847	-0.137425	1.77019	-0.199564	-0.260728	-0.0935123
A_99_P259839_1	TC382777	fasciclin-like protein FLA3 [Triticum aestivum]	Os08g0321000 [Oryza sativa Japonica Group]_x0001_putative fasciclin-like arabinogalactan-protein [Oryza sativa Japonica Group]_x0001_putative fasciclin-like arabinogalactan-protein [Oryza sativa Japonica Group]_x0001_Os08g0321000 [Oryza sativa Japonica Group]_x0001_hypothetical protein OsI_28769 [Oryza sativa Indica Group]_x0001_unnamed protein product [Oryza sativa Japonica Group]_x0001_unnamed …	Os09g0248100 [Oryza sativa Japonica Group]_x0001_putative endosperm specific protein SC3 [Oryza sativa Japonica Group]_x0001_putative endosperm specific protein SC3 [Oryza sativa Japonica Group]_x0001_Os09g0248100 [Oryza sativa Japonica Group]_x0001_hypothetical protein OsI_30524 [Oryza sativa Indica Group]_x0001_hypothetical protein OsJ_28509 [Oryza sativa Japonica Group]_x0001_unnamed protein p…	0.530479	0.997462	-0.0657625	0.521874	0.065762	0.0797315	-1.4847	-0.376334	-0.514868	0.470048	-1.37843	-0.642896	1Ta_NHv	CUST_22942_PI390587928_1	U35_15884	fasciclin-like protein FLA3 [Triticum aestivum]	Os08g0321000 [Oryza sativa Japonica Group]_x0001_putative fasciclin-like arabinogalactan-protein [Oryza sativa Japonica Group]_x0001_putative fasciclin-like arabinogalactan-protein [Oryza sativa Japonica Group]_x0001_Os08g0321000 [Oryza sativa Japonica Group]_x0001_hypothetical protein OsI_28769 [Oryza sativa Indica Group]_x0001_unnamed protein product [Oryza sativa Japonica Group]_x0001_unnamed …	Os09g0248100 [Oryza sativa Japonica Group]_x0001_putative endosperm specific protein SC3 [Oryza sativa Japonica Group]_x0001_putative endosperm specific protein SC3 [Oryza sativa Japonica Group]_x0001_Os09g0248100 [Oryza sativa Japonica Group]_x0001_hypothetical protein OsI_30524 [Oryza sativa Indica Group]_x0001_hypothetical protein OsJ_28509 [Oryza sativa Japonica Group]_x0001_unnamed protein p…	0.673762	1.47654	0.803132	0.109072	0.303555	0.59032	-1.99177	-2.43835	-0.163278	-0.109073	-0.81807	-0.605908
A_99_P259839_2	TC382777	fasciclin-like protein FLA3 [Triticum aestivum]	Os08g0321000 [Oryza sativa Japonica Group]_x0001_putative fasciclin-like arabinogalactan-protein [Oryza sativa Japonica Group]_x0001_putative fasciclin-like arabinogalactan-protein [Oryza sativa Japonica Group]_x0001_Os08g0321000 [Oryza sativa Japonica Group]_x0001_hypothetical protein OsI_28769 [Oryza sativa Indica Group]_x0001_unnamed protein product [Oryza sativa Japonica Group]_x0001_unnamed …	Os09g0248100 [Oryza sativa Japonica Group]_x0001_putative endosperm specific protein SC3 [Oryza sativa Japonica Group]_x0001_putative endosperm specific protein SC3 [Oryza sativa Japonica Group]_x0001_Os09g0248100 [Oryza sativa Japonica Group]_x0001_hypothetical protein OsI_30524 [Oryza sativa Indica Group]_x0001_hypothetical protein OsJ_28509 [Oryza sativa Japonica Group]_x0001_unnamed protein p…	0.530479	0.997462	-0.0657625	0.521874	0.065762	0.0797315	-1.4847	-0.376334	-0.514868	0.470048	-1.37843	-0.642896	1Ta_NHv	CUST_11616_PI390587928_1	U35_31706	fasciclin-like protein FLA3 [Triticum aestivum]	hypothetical protein OsJ_26868 [Oryza sativa Japonica Group]	Os08g0321000 [Oryza sativa Japonica Group]_x0001_putative fasciclin-like arabinogalactan-protein [Oryza sativa Japonica Group]_x0001_putative fasciclin-like arabinogalactan-protein [Oryza sativa Japonica Group]_x0001_Os08g0321000 [Oryza sativa Japonica Group]_x0001_hypothetical protein OsI_28769 [Oryza sativa Indica Group]_x0001_unnamed protein product [Oryza sativa Japonica Group]_x0001_unnamed …	0.745377	0.784821	0.194687	0.0727062	0.43301	0.411091	-1.72584	-1.69325	-0.18795	-0.0727067	-1.17231	-0.914986
A_99_P259839_3	TC382777	fasciclin-like protein FLA3 [Triticum aestivum]	Os08g0321000 [Oryza sativa Japonica Group]_x0001_putative fasciclin-like arabinogalactan-protein [Oryza sativa Japonica Group]_x0001_putative fasciclin-like arabinogalactan-protein [Oryza sativa Japonica Group]_x0001_Os08g0321000 [Oryza sativa Japonica Group]_x0001_hypothetical protein OsI_28769 [Oryza sativa Indica Group]_x0001_unnamed protein product [Oryza sativa Japonica Group]_x0001_unnamed …	Os09g0248100 [Oryza sativa Japonica Group]_x0001_putative endosperm specific protein SC3 [Oryza sativa Japonica Group]_x0001_putative endosperm specific protein SC3 [Oryza sativa Japonica Group]_x0001_Os09g0248100 [Oryza sativa Japonica Group]_x0001_hypothetical protein OsI_30524 [Oryza sativa Indica Group]_x0001_hypothetical protein OsJ_28509 [Oryza sativa Japonica Group]_x0001_unnamed protein p…	0.530479	0.997462	-0.0657625	0.521874	0.065762	0.0797315	-1.4847	-0.376334	-0.514868	0.470048	-1.37843	-0.642896	1Ta_NHv	CUST_22943_PI390587928_1	U35_15883	#N/A	#N/A	#N/A	0.704831	1.02451	0.431203	-0.0667467	0.233451	0.603663	-1.80054	-1.9331	-0.285916	0.0667477	-0.894784	-0.756788
A_99_P050814_1	TC398234	fasciclin-like protein FLA3 [Triticum aestivum]	fasciclin-like protein FLA28 [Triticum aestivum]	fasciclin-like protein FLA28 [Triticum aestivum]	0.948003	1.61705	0.21595	0.765038	-0.0629654	0.0629644	-1.88415	-0.456475	-0.171373	0.47987	-1.71171	-0.533661	1Hv_NTa	CUST_22942_PI390587928_2	U35_15884	fasciclin-like protein FLA3 [Triticum aestivum]	Os08g0321000 [Oryza sativa Japonica Group]_x0001_putative fasciclin-like arabinogalactan-protein [Oryza sativa Japonica Group]_x0001_putative fasciclin-like arabinogalactan-protein [Oryza sativa Japonica Group]_x0001_Os08g0321000 [Oryza sativa Japonica Group]_x0001_hypothetical protein OsI_28769 [Oryza sativa Indica Group]_x0001_unnamed protein product [Oryza sativa Japonica Group]_x0001_unnamed …	Os09g0248100 [Oryza sativa Japonica Group]_x0001_putative endosperm specific protein SC3 [Oryza sativa Japonica Group]_x0001_putative endosperm specific protein SC3 [Oryza sativa Japonica Group]_x0001_Os09g0248100 [Oryza sativa Japonica Group]_x0001_hypothetical protein OsI_30524 [Oryza sativa Indica Group]_x0001_hypothetical protein OsJ_28509 [Oryza sativa Japonica Group]_x0001_unnamed protein p…	0.673762	1.47654	0.803132	0.109072	0.303555	0.59032	-1.99177	-2.43835	-0.163278	-0.109073	-0.81807	-0.605908
A_99_P506102_1	TC434405	#N/A	#N/A	#N/A	1.89699	2.93865	0.657741	1.9406	-0.0647759	0.0647755	-2.34145	-0.766672	-0.109154	1.13265	-2.77243	-0.65258	ONE_to_ONE	CUST_39645_PI390587928_1	U35_19121	Os03g0264600 [Oryza sativa Japonica Group]_x0001_hypothetical protein [Oryza sativa Japonica Group]_x0001_Zinc finger, C2H2 type family protein, expressed [Oryza sativa (japonica cultivar-group)]_x0001_Os03g0264600 [Oryza sativa Japonica Group]	hypothetical protein OsI_10856 [Oryza sativa Indica Group]	hypothetical protein SORBIDRAFT_01g040170 [Sorghum bicolor]_x0001_hypothetical protein SORBIDRAFT_01g040170 [Sorghum bicolor]	0.708398	1.38481	1.08527	0.379916	0.114757	0.758975	-2.3094	-2.07114	-0.766833	-0.114756	-1.17389	-0.914092
A_99_P006971_3	TC368547	sucrose-phosphate synthase [Triticum aestivum]	hypothetical protein OsI_35637 [Oryza sativa Indica Group]	hypothetical protein SORBIDRAFT_05g007310 [Sorghum bicolor]_x0001_hypothetical protein SORBIDRAFT_05g007310 [Sorghum bicolor]	0.40412	0.685183	0.179907	0.310536	-0.179907	-0.252841	-0.650027	-0.336461	-0.524435	0.28349	-0.91286	0.208755	1Ta_NHv	CUST_27181_PI390587928_1	U35_33270	hypothetical protein SORBIDRAFT_09g029000 [Sorghum bicolor]_x0001_hypothetical protein SORBIDRAFT_09g029000 [Sorghum bicolor]	hypothetical protein OsJ_19597 [Oryza sativa Japonica Group]	hypothetical protein OsI_21039 [Oryza sativa Indica Group]	0.180754	0.128542	0.444586	0.121126	-0.0147257	0.0402975	-0.610312	-0.759707	-0.267081	-0.134311	-0.190751	0.0147257
A_99_P006971_1	TC368547	sucrose-phosphate synthase [Triticum aestivum]	hypothetical protein OsI_35637 [Oryza sativa Indica Group]	hypothetical protein SORBIDRAFT_05g007310 [Sorghum bicolor]_x0001_hypothetical protein SORBIDRAFT_05g007310 [Sorghum bicolor]	0.40412	0.685183	0.179907	0.310536	-0.179907	-0.252841	-0.650027	-0.336461	-0.524435	0.28349	-0.91286	0.208755	1Ta_NHv	CUST_30429_PI390587928_1	U35_17272	sucrose-phosphate synthase [Triticum aestivum]	hypothetical protein OsJ_33469 [Oryza sativa Japonica Group]	Similar to sucrose-phosphate synthase 2 (ec 2.4.1.14) (udp-glucose-fructose-phosphate glucosyltransferase 2) [Oryza sativa Japonica Group]	0.245641	0.221564	0.522327	0.245499	-0.00613785	0.039299	-0.601028	-0.785652	-0.233174	-0.0797873	-0.265504	0.00613785
A_99_P328396_1	TC369828	hypothetical protein OsI_01898 [Oryza sativa Indica Group]_x0001_hypothetical protein OsJ_01749 [Oryza sativa Japonica Group]	unnamed protein product [Oryza sativa Japonica Group]	Os01g0361500 [Oryza sativa Japonica Group]_x0001_esterase/lipase/thioesterase-like protein [Oryza sativa Japonica Group]_x0001_Os01g0361500 [Oryza sativa Japonica Group]	0.932342	1.00285	0.0626183	0.361952	-0.245713	-0.0626183	-0.701743	-0.863586	-0.596674	0.350937	-1.10153	0.437375	1Hv_NTa	CUST_6385_PI390587928_1	U35_3834	hypothetical protein OsI_01898 [Oryza sativa Indica Group]_x0001_hypothetical protein OsJ_01749 [Oryza sativa Japonica Group]	unnamed protein product [Oryza sativa Japonica Group]	Os01g0361500 [Oryza sativa Japonica Group]_x0001_esterase/lipase/thioesterase-like protein [Oryza sativa Japonica Group]_x0001_Os01g0361500 [Oryza sativa Japonica Group]	0.0930061	0.448438	1.45974	0.756167	-0.104384	0.105991	-0.499211	-0.493837	-0.478072	-0.309242	-0.0930061	0.443857
A_99_P328401_1	TC433500	hypothetical protein OsI_01898 [Oryza sativa Indica Group]_x0001_hypothetical protein OsJ_01749 [Oryza sativa Japonica Group]	unnamed protein product [Oryza sativa Japonica Group]	Os01g0361500 [Oryza sativa Japonica Group]_x0001_esterase/lipase/thioesterase-like protein [Oryza sativa Japonica Group]_x0001_Os01g0361500 [Oryza sativa Japonica Group]	0.651761	0.905793	0.144642	0.444456	-0.578607	-0.144643	-0.808328	-1.07815	-0.811077	0.283526	-1.21957	0.26026	1Hv_NTa	CUST_6385_PI390587928_2	U35_3834	hypothetical protein OsI_01898 [Oryza sativa Indica Group]_x0001_hypothetical protein OsJ_01749 [Oryza sativa Japonica Group]	unnamed protein product [Oryza sativa Japonica Group]	Os01g0361500 [Oryza sativa Japonica Group]_x0001_esterase/lipase/thioesterase-like protein [Oryza sativa Japonica Group]_x0001_Os01g0361500 [Oryza sativa Japonica Group]	0.0930061	0.448438	1.45974	0.756167	-0.104384	0.105991	-0.499211	-0.493837	-0.478072	-0.309242	-0.0930061	0.443857
A_99_P199781_1	TC395826	RecName: Full=50S ribosomal protein L12-2, chloroplastic; AltName: Full=CL12-2; Flags: Precursor_x0001_ribosomal protein L12 [Secale cereale]	RecName: Full=50S ribosomal protein L12-1, chloroplastic; AltName: Full=CL12-1; Flags: Precursor	hypothetical protein SORBIDRAFT_03g030270 [Sorghum bicolor]_x0001_hypothetical protein SORBIDRAFT_03g030270 [Sorghum bicolor]	1.64621	1.63014	0.460132	0.233432	-0.306466	-0.290459	-0.846573	-0.581379	-0.233432	0.579602	-0.861983	0.65239	1Hv_NTa	CUST_31036_PI390587928_1	U35_3451	RecName: Full=50S ribosomal protein L12-1, chloroplastic; AltName: Full=CL12-1; Flags: Precursor	ribosomal protein L12 [Secale cereale]	RecName: Full=50S ribosomal protein L12-2, chloroplastic; AltName: Full=CL12-2; Flags: Precursor_x0001_ribosomal protein L12 [Secale cereale]	0.375044	1.01817	0.580786	-1.17537	-0.118635	0.118635	-1.58703	-2.02578	0.12896	0.413271	-0.50139	-1.45287
A_99_P204611_1	TC395826	RecName: Full=50S ribosomal protein L12-2, chloroplastic; AltName: Full=CL12-2; Flags: Precursor_x0001_ribosomal protein L12 [Secale cereale]	RecName: Full=50S ribosomal protein L12-1, chloroplastic; AltName: Full=CL12-1; Flags: Precursor	hypothetical protein SORBIDRAFT_03g030270 [Sorghum bicolor]_x0001_hypothetical protein SORBIDRAFT_03g030270 [Sorghum bicolor]	1.98867	1.76517	0.313232	0.144743	-0.144743	-0.39751	-1.19811	-0.901011	-0.198985	0.716251	-0.872748	0.528974	1Hv_NTa	CUST_31036_PI390587928_2	U35_3451	RecName: Full=50S ribosomal protein L12-1, chloroplastic; AltName: Full=CL12-1; Flags: Precursor	ribosomal protein L12 [Secale cereale]	RecName: Full=50S ribosomal protein L12-2, chloroplastic; AltName: Full=CL12-2; Flags: Precursor_x0001_ribosomal protein L12 [Secale cereale]	0.375044	1.01817	0.580786	-1.17537	-0.118635	0.118635	-1.58703	-2.02578	0.12896	0.413271	-0.50139	-1.45287
A_99_P426972_1	TC386113	RecName: Full=50S ribosomal protein L12-1, chloroplastic; AltName: Full=CL12-1; Flags: Precursor	RecName: Full=50S ribosomal protein L12-1, chloroplastic; AltName: Full=CL12-1; Flags: Precursor	RecName: Full=50S ribosomal protein L12-2, chloroplastic; AltName: Full=CL12-2; Flags: Precursor_x0001_ribosomal protein L12 [Secale cereale]	1.76595	0.918807	0.124202	-0.0128469	-0.265651	0.0128469	-1.09693	-0.934588	-0.24998	0.150953	-0.859449	0.147637	1Hv_NTa	CUST_31036_PI390587928_4	U35_3451	RecName: Full=50S ribosomal protein L12-1, chloroplastic; AltName: Full=CL12-1; Flags: Precursor	ribosomal protein L12 [Secale cereale]	RecName: Full=50S ribosomal protein L12-2, chloroplastic; AltName: Full=CL12-2; Flags: Precursor_x0001_ribosomal protein L12 [Secale cereale]	0.375044	1.01817	0.580786	-1.17537	-0.118635	0.118635	-1.58703	-2.02578	0.12896	0.413271	-0.50139	-1.45287
A_99_P285796_1	TC400860	hypothetical protein SORBIDRAFT_01g003690 [Sorghum bicolor]_x0001_hypothetical protein SORBIDRAFT_01g003690 [Sorghum bicolor]	hypothetical protein LOC100274150 [Zea mays]_x0001_unknown [Zea mays]_x0001_50S ribosomal protein L17 [Zea mays]	Os03g0815400 [Oryza sativa Japonica Group]_x0001_ribosomal protein L17-like protein [Oryza sativa Japonica Group]_x0001_50S ribosomal protein L17, putative, expressed [Oryza sativa (japonica cultivar-group)]_x0001_Os03g0815400 [Oryza sativa Japonica Group]_x0001_hypothetical protein OsI_14055 [Oryza sativa Indica Group]_x0001_unnamed protein product [Oryza sativa Japonica Group]_x0001_hypothetica…	1.3454	0.953779	0.0314779	0.0301876	-0.0301867	-0.391656	-1.24926	-1.05869	-0.183806	0.284331	-1.07644	0.251306	1Hv_NTa	CUST_26492_PI390587928_1	U35_18960	hypothetical protein SORBIDRAFT_01g003690 [Sorghum bicolor]_x0001_hypothetical protein SORBIDRAFT_01g003690 [Sorghum bicolor]	hypothetical protein LOC100274150 [Zea mays]_x0001_unknown [Zea mays]_x0001_50S ribosomal protein L17 [Zea mays]	Os03g0815400 [Oryza sativa Japonica Group]_x0001_ribosomal protein L17-like protein [Oryza sativa Japonica Group]_x0001_50S ribosomal protein L17, putative, expressed [Oryza sativa (japonica cultivar-group)]_x0001_Os03g0815400 [Oryza sativa Japonica Group]_x0001_hypothetical protein OsI_14055 [Oryza sativa Indica Group]_x0001_unnamed protein product [Oryza sativa Japonica Group]_x0001_hypothetica…	0.469389	0.776999	0.484477	-1.36755	0.115152	-0.115152	-1.78022	-2.14918	0.298782	0.389778	-0.417013	-1.56416
A_99_P285801_1	TC417841	hypothetical protein SORBIDRAFT_01g003690 [Sorghum bicolor]_x0001_hypothetical protein SORBIDRAFT_01g003690 [Sorghum bicolor]	hypothetical protein LOC100274150 [Zea mays]_x0001_unknown [Zea mays]_x0001_50S ribosomal protein L17 [Zea mays]	Os03g0815400 [Oryza sativa Japonica Group]_x0001_ribosomal protein L17-like protein [Oryza sativa Japonica Group]_x0001_50S ribosomal protein L17, putative, expressed [Oryza sativa (japonica cultivar-group)]_x0001_Os03g0815400 [Oryza sativa Japonica Group]_x0001_hypothetical protein OsI_14055 [Oryza sativa Indica Group]_x0001_unnamed protein product [Oryza sativa Japonica Group]_x0001_hypothetica…	1.32588	0.778899	-0.0132542	0.0132542	0.0507975	-0.458225	-1.08883	-1.02214	-0.152638	0.0920019	-1.10518	0.144248	1Hv_NTa	CUST_26492_PI390587928_2	U35_18960	hypothetical protein SORBIDRAFT_01g003690 [Sorghum bicolor]_x0001_hypothetical protein SORBIDRAFT_01g003690 [Sorghum bicolor]	hypothetical protein LOC100274150 [Zea mays]_x0001_unknown [Zea mays]_x0001_50S ribosomal protein L17 [Zea mays]	Os03g0815400 [Oryza sativa Japonica Group]_x0001_ribosomal protein L17-like protein [Oryza sativa Japonica Group]_x0001_50S ribosomal protein L17, putative, expressed [Oryza sativa (japonica cultivar-group)]_x0001_Os03g0815400 [Oryza sativa Japonica Group]_x0001_hypothetical protein OsI_14055 [Oryza sativa Indica Group]_x0001_unnamed protein product [Oryza sativa Japonica Group]_x0001_hypothetica…	0.469389	0.776999	0.484477	-1.36755	0.115152	-0.115152	-1.78022	-2.14918	0.298782	0.389778	-0.417013	-1.56416
A_99_P299006_1	TC413230	Os02g0244700 [Oryza sativa Japonica Group]_x0001_putative phosphoenolpyruvate carboxylase [Oryza sativa Japonica Group]_x0001_Os02g0244700 [Oryza sativa Japonica Group]_x0001_unnamed protein product [Oryza sativa Japonica Group]_x0001_unnamed protein product [Oryza sativa Japonica Group]	Os02g0244700 [Oryza sativa Japonica Group]_x0001_putative phosphoenolpyruvate carboxylase [Oryza sativa Japonica Group]_x0001_Os02g0244700 [Oryza sativa Japonica Group]_x0001_unnamed protein product [Oryza sativa Japonica Group]_x0001_unnamed protein product [Oryza sativa Japonica Group]	phosphoenolpyruvate carboxylase [Oryza sativa Japonica Group]	1.0262	0.957225	0.242538	0.242123	-0.0517807	-0.280873	-0.749657	-0.862843	0.0427952	0.332121	-1.03633	-0.0427952	1Hv_NTa	CUST_27512_PI390587928_3	U35_16467	phosphoenolpyruvate carboxylase [Zea mays]_x0001_phosphoenolpyruvate carboxylase [Zea mays]	hypothetical protein OsI_06526 [Oryza sativa Indica Group]	hypothetical protein OsJ_06051 [Oryza sativa Japonica Group]	0.388265	0.787232	0.308675	-0.0826693	0.200381	0.491158	-0.932219	-0.744328	-0.101116	0.0826693	-0.333667	-0.494617
A_99_P133530_1	CX536017	chloroplast Mg-chelatase subunit XANTHA-G precursor [Hordeum vulgare]	chloroplast Mg-chelatase subunit XANTHA-G precursor [Hordeum vulgare]	chloroplast Mg-chelatase subunit XANTHA-G precursor [Hordeum vulgare]	1.35049	1.27438	0.205517	0.329633	0.0731616	-0.436245	-0.863517	-1.33919	-0.0731611	0.219345	-1.01749	-0.1027	ONE_to_ONE	CUST_4623_PI390587928_1	U35_21611	chloroplast Mg-chelatase subunit XANTHA-G precursor [Hordeum vulgare]	Os03g0811100 [Oryza sativa Japonica Group]_x0001_putative magnesium chelatase [Oryza sativa Japonica Group]_x0001_magnesium chelatase ATPase subunit D family protein, expressed [Oryza sativa (japonica cultivar-group)]_x0001_Os03g0811100 [Oryza sativa Japonica Group]_x0001_magnesium chelatase subunit D [Oryza sativa Japonica Group]_x0001_magnesium chelatase subunit D [Oryza sativa Japonica Group]_…	putative magnesium chelatase subunit chlD [Oryza sativa Japonica Group]	0.428415	1.15269	1.20187	-0.0597558	-0.2469	0.343193	-0.788377	0.032166	-0.032166	0.0688534	-1.19269	-0.893437
A_99_P272941_1	TC416183	hypothetical protein SORBIDRAFT_04g035750 [Sorghum bicolor]_x0001_hypothetical protein SORBIDRAFT_04g035750 [Sorghum bicolor]	hypothetical protein SORBIDRAFT_04g035750 [Sorghum bicolor]_x0001_hypothetical protein SORBIDRAFT_04g035750 [Sorghum bicolor]	hypothetical protein LOC100193325 [Zea mays]_x0001_unknown [Zea mays]	0.904419	0.987742	0.403463	0.453111	-0.080492	-0.240657	-0.284346	-0.574109	-0.272738	0.080492	-0.634764	0.201919	1Hv_NTa	CUST_12869_PI390587928_3	U35_23299	hypothetical protein OsJ_08701 [Oryza sativa Japonica Group]	hypothetical protein OsI_09264 [Oryza sativa Indica Group]	hypothetical protein SORBIDRAFT_04g035750 [Sorghum bicolor]_x0001_hypothetical protein SORBIDRAFT_04g035750 [Sorghum bicolor]	0.143208	0.53853	1.09318	0.460262	-0.209108	0.0426865	-0.206482	-0.0426865	-0.519116	-0.207975	-0.0629349	0.11477
A_99_P107790_1	TC400658	hypothetical protein SORBIDRAFT_02g038540 [Sorghum bicolor]_x0001_hypothetical protein SORBIDRAFT_02g038540 [Sorghum bicolor]	unknown [Zea mays]	hypothetical protein [Zea mays]	1.03377	0.893942	0.13194	0.186032	-0.536064	-0.91421	-0.829087	-0.976369	-0.0417109	0.177776	-1.30837	0.0417109	ONE_to_ONE	CUST_9176_PI390587928_1	U35_3000	hypothetical protein [Zea mays]	hypothetical protein LOC100191741 [Zea mays]_x0001_unknown [Zea mays]_x0001_unknown [Zea mays]	hypothetical protein SORBIDRAFT_02g038540 [Sorghum bicolor]_x0001_hypothetical protein SORBIDRAFT_02g038540 [Sorghum bicolor]	0.335309	0.594873	0.682389	-0.146808	0.427131	0.54271	-1.08284	-0.719434	-0.270869	0.146809	-0.220307	-0.15883
A_99_P421792_1	TC382106	Os11g0113100 [Oryza sativa Japonica Group]_x0001_Dual specificity phosphatase, catalytic domain containing protein, expressed [Oryza sativa (japonica cultivar-group)]_x0001_Os11g0113100 [Oryza sativa Japonica Group]_x0001_hypothetical protein OsI_37289 [Oryza sativa Indica Group]_x0001_unnamed protein product [Oryza sativa Japonica Group]	Os11g0113100 [Oryza sativa Japonica Group]_x0001_Dual specificity phosphatase, catalytic domain containing protein, expressed [Oryza sativa (japonica cultivar-group)]_x0001_Os11g0113100 [Oryza sativa Japonica Group]_x0001_hypothetical protein OsI_37289 [Oryza sativa Indica Group]_x0001_unnamed protein product [Oryza sativa Japonica Group]	Os11g0113100 [Oryza sativa Japonica Group]_x0001_Dual specificity phosphatase, catalytic domain containing protein, expressed [Oryza sativa (japonica cultivar-group)]_x0001_Os11g0113100 [Oryza sativa Japonica Group]_x0001_hypothetical protein OsI_37289 [Oryza sativa Indica Group]_x0001_unnamed protein product [Oryza sativa Japonica Group]	0.607976	0.563466	0.210834	0.230174	0.13261	-0.0704975	-0.974415	-0.797377	-0.0709858	0.0704985	-1.01597	-0.112909	ONE_to_ONE	CUST_11784_PI390587928_1	U35_45365	unknown [Zea mays]	dual-specificity protein-like phosphatase 3 [Zea mays]	LOC732726 [Zea mays]_x0001_dual-specificity protein-like phosphatase 3 [Zea mays]	0.461098	0.389946	0.496944	0.0399094	0.13611	-0.0949774	-0.781982	-0.676245	-0.0399094	0.104832	-0.260057	-0.362805
A_99_P239771_1	TC444180	RecName: Full=Photosystem I reaction center subunit psaK, chloroplastic; AltName: Full=Light-harvesting complex I 7 kDa protein; AltName: Full=PSI-K; AltName: Full=Photosystem I subunit X; Flags: Precursor_x0001_Chain K, Improved Model Of Plant Photosystem I_x0001_photosystem I PSI-K subunit [Hordeum vulgare subsp. vulgare]	Chain K, Improved Model Of Plant Photosystem I_x0001_Chain K, Improved Model Of Plant Photosystem I	Os07g0148900 [Oryza sativa Japonica Group]_x0001_photosystem I protein-like protein [Oryza sativa Japonica Group]_x0001_photosystem I protein-like protein [Oryza sativa Japonica Group]_x0001_photosystem I protein-like protein [Oryza sativa Japonica Group]_x0001_Os07g0148900 [Oryza sativa Japonica Group]_x0001_hypothetical protein OsJ_23098 [Oryza sativa Japonica Group]_x0001_unnamed protein produ…	1.13004	0.715571	-0.0378342	0.526427	0.0374136	-0.0499125	-1.07348	-1.16251	-0.0374136	0.162609	-1.4316	0.333076	1Hv_NTa	CUST_26539_PI390587928_3	U35_149	RecName: Full=Photosystem I reaction center subunit psaK, chloroplastic; AltName: Full=Light-harvesting complex I 7 kDa protein; AltName: Full=PSI-K; AltName: Full=Photosystem I subunit X; Flags: Precursor_x0001_Chain K, Improved Model Of Plant Photosystem I_x0001_photosystem I PSI-K subunit [Hordeum vulgare subsp. vulgare]	Chain K, Improved Model Of Plant Photosystem I_x0001_Chain K, Improved Model Of Plant Photosystem I	Os07g0148900 [Oryza sativa Japonica Group]_x0001_photosystem I protein-like protein [Oryza sativa Japonica Group]_x0001_photosystem I protein-like protein [Oryza sativa Japonica Group]_x0001_photosystem I protein-like protein [Oryza sativa Japonica Group]_x0001_Os07g0148900 [Oryza sativa Japonica Group]_x0001_hypothetical protein OsJ_23098 [Oryza sativa Japonica Group]_x0001_unnamed protein produ…	0.443861	-0.0244513	1.00389	0.571119	0.617048	0.0244517	-0.682458	-0.074676	-0.0573125	-0.549759	-0.178431	0.328159
A_99_P287581_1	TC446356	#N/A	#N/A	#N/A	0.571968	0.356318	0.383771	0.318273	-0.0147362	-0.490439	-0.613339	-0.289105	-0.126645	0.0147352	-0.657608	0.0943499	1Hv_NTa	CUST_3021_PI390587928_2	U35_6278	hypothetical protein OsI_09349 [Oryza sativa Indica Group]	unnamed protein product [Oryza sativa Japonica Group]	Putative ABC transporter [Oryza sativa Japonica Group]	0.28188	0.291847	0.673083	0.361274	0.0499115	-0.0499115	-0.458556	-0.27293	-0.266781	-0.355851	-0.231069	0.235631
A_99_P287591_1	TC372554	hypothetical protein LOC100382499 [Zea mays]_x0001_unknown [Zea mays]_x0001_unknown [Zea mays]	hypothetical protein LOC100382499 [Zea mays]_x0001_unknown [Zea mays]_x0001_unknown [Zea mays]	hypothetical protein OsI_01899 [Oryza sativa Indica Group]	0.892468	0.673826	0.508152	0.501251	0.0028038	-0.485154	-0.7977	-0.460397	-0.0468197	-0.0028038	-0.816207	0.152712	1Hv_NTa	CUST_3021_PI390587928_3	U35_6278	hypothetical protein OsI_09349 [Oryza sativa Indica Group]	unnamed protein product [Oryza sativa Japonica Group]	Putative ABC transporter [Oryza sativa Japonica Group]	0.28188	0.291847	0.673083	0.361274	0.0499115	-0.0499115	-0.458556	-0.27293	-0.266781	-0.355851	-0.231069	0.235631
A_99_P548362_1	TC451676	Os04g0422000 [Oryza sativa Japonica Group]_x0001_Os04g0422000 [Oryza sativa Japonica Group]_x0001_unnamed protein product [Oryza sativa Japonica Group]_x0001_unnamed protein product [Oryza sativa Japonica Group]	OSJNBa0028I23.21 [Oryza sativa (japonica cultivar-group)]_x0001_hypothetical protein OsJ_14801 [Oryza sativa Japonica Group]	H0525E10.12 [Oryza sativa (indica cultivar-group)]	1.07669	0.741156	0.673332	0.19788	0.338817	-0.724515	-0.838055	-0.943287	-0.300282	0.0211067	-0.951024	-0.0211067	ONE_to_ONE	CUST_4476_PI390587928_1	U35_38937	structural molecule [Zea mays]_x0001_structural molecule [Zea mays]	hypothetical protein LOC100382260 [Zea mays]_x0001_unknown [Zea mays]	hypothetical protein SORBIDRAFT_06g016450 [Sorghum bicolor]_x0001_hypothetical protein SORBIDRAFT_06g016450 [Sorghum bicolor]	0.827424	0.107898	0.632554	0.177046	0.146599	0.0269165	-0.653952	-0.661045	-0.0269165	-0.356605	-0.382659	-0.401187
A_99_P293366_2	TC369541	hypothetical protein SORBIDRAFT_06g014260 [Sorghum bicolor]_x0001_hypothetical protein SORBIDRAFT_06g014260 [Sorghum bicolor]	Os04g0391900 [Oryza sativa Japonica Group]_x0001_Os04g0391900 [Oryza sativa Japonica Group]	hypothetical protein OsJ_14597 [Oryza sativa Japonica Group]	0.963349	0.783911	0.436265	0.32049	0.24766	-0.497251	-1.02906	-0.622176	-0.0889568	0.0837107	-1.05277	-0.0837107	1Ta_NHv	CUST_30516_PI390587928_1	U35_29220	hypothetical protein SORBIDRAFT_06g014260 [Sorghum bicolor]_x0001_hypothetical protein SORBIDRAFT_06g014260 [Sorghum bicolor]	hypothetical protein SORBIDRAFT_06g014260 [Sorghum bicolor]_x0001_hypothetical protein SORBIDRAFT_06g014260 [Sorghum bicolor]	Os04g0391900 [Oryza sativa Japonica Group]_x0001_Os04g0391900 [Oryza sativa Japonica Group]	0.400693	0.271831	0.596148	0.382408	0.325702	-0.0180082	-0.980189	-0.225649	-0.110319	-0.300578	-0.721181	0.0180087
A_99_P293366_1	TC369541	hypothetical protein SORBIDRAFT_06g014260 [Sorghum bicolor]_x0001_hypothetical protein SORBIDRAFT_06g014260 [Sorghum bicolor]	Os04g0391900 [Oryza sativa Japonica Group]_x0001_Os04g0391900 [Oryza sativa Japonica Group]	hypothetical protein OsJ_14597 [Oryza sativa Japonica Group]	0.963349	0.783911	0.436265	0.32049	0.24766	-0.497251	-1.02906	-0.622176	-0.0889568	0.0837107	-1.05277	-0.0837107	1Ta_NHv	CUST_36347_PI390587928_1	U35_6423	hypothetical protein SORBIDRAFT_06g014260 [Sorghum bicolor]_x0001_hypothetical protein SORBIDRAFT_06g014260 [Sorghum bicolor]	Os04g0391900 [Oryza sativa Japonica Group]_x0001_Os04g0391900 [Oryza sativa Japonica Group]	hypothetical protein OsJ_14597 [Oryza sativa Japonica Group]	0.47109	0.418447	0.516529	0.476641	0.12336	-0.197268	-1.07061	-0.466011	-0.12336	-0.259275	-0.725926	0.169744
A_99_P072250_1	TC431367	Os03g0190100 [Oryza sativa Japonica Group]_x0001_1,4-dihydroxy-2-naphthoate phytyltransferase family protein, expressed [Oryza sativa (japonica cultivar-group)]_x0001_Os03g0190100 [Oryza sativa Japonica Group]_x0001_unnamed protein product [Oryza sativa Japonica Group]_x0001_unnamed protein product [Oryza sativa Japonica Group]_x0001_hypothetical protein OsJ_09720 [Oryza sativa Japonica Group]	Os03g0190100 [Oryza sativa Japonica Group]_x0001_1,4-dihydroxy-2-naphthoate phytyltransferase family protein, expressed [Oryza sativa (japonica cultivar-group)]_x0001_Os03g0190100 [Oryza sativa Japonica Group]_x0001_unnamed protein product [Oryza sativa Japonica Group]_x0001_unnamed protein product [Oryza sativa Japonica Group]_x0001_hypothetical protein OsJ_09720 [Oryza sativa Japonica Group]	hypothetical protein SORBIDRAFT_01g044560 [Sorghum bicolor]_x0001_hypothetical protein SORBIDRAFT_01g044560 [Sorghum bicolor]	0.77105	0.512586	0.0954657	0.173209	0.129888	-0.784371	-1.083	-0.911111	-0.0954657	0.171117	-0.966423	-0.120417	ONE_to_ONE	CUST_9174_PI390587928_1	U35_3001	Os03g0190100 [Oryza sativa Japonica Group]_x0001_1,4-dihydroxy-2-naphthoate phytyltransferase family protein, expressed [Oryza sativa (japonica cultivar-group)]_x0001_Os03g0190100 [Oryza sativa Japonica Group]_x0001_unnamed protein product [Oryza sativa Japonica Group]_x0001_unnamed protein product [Oryza sativa Japonica Group]_x0001_hypothetical protein OsJ_09720 [Oryza sativa Japonica Group]	hypothetical protein SORBIDRAFT_01g044560 [Sorghum bicolor]_x0001_hypothetical protein SORBIDRAFT_01g044560 [Sorghum bicolor]	LOC100285808 [Zea mays]_x0001_1,4-dihydroxy-2-naphthoate octaprenyltransferase [Zea mays]	0.442883	0.0377512	0.981535	-0.260717	0.372097	0.0775337	-0.646333	-1.26844	0.0958405	-0.155357	-0.0377512	-0.762841
A_99_P367657_1	TC441192	hypothetical protein OsJ_22149 [Oryza sativa Japonica Group]	Os06g0646000 [Oryza sativa Japonica Group]_x0001_methyltransferase-like [Oryza sativa Japonica Group]_x0001_methyltransferase-like [Oryza sativa Japonica Group]_x0001_Os06g0646000 [Oryza sativa Japonica Group]_x0001_unnamed protein product [Oryza sativa Japonica Group]_x0001_hypothetical protein OsI_23892 [Oryza sativa Indica Group]	hypothetical protein SORBIDRAFT_10g025400 [Sorghum bicolor]_x0001_hypothetical protein SORBIDRAFT_10g025400 [Sorghum bicolor]	0.768337	0.73102	0.675343	0.623471	-0.0489254	-0.000782967	-0.504518	-0.210106	-0.0391426	0.00078392	-0.697318	0.424573	1Hv_NTa	CUST_29912_PI390587928_2	U35_18054	hypothetical protein SORBIDRAFT_10g025400 [Sorghum bicolor]_x0001_hypothetical protein SORBIDRAFT_10g025400 [Sorghum bicolor]	Os06g0646000 [Oryza sativa Japonica Group]_x0001_methyltransferase-like [Oryza sativa Japonica Group]_x0001_methyltransferase-like [Oryza sativa Japonica Group]_x0001_Os06g0646000 [Oryza sativa Japonica Group]_x0001_unnamed protein product [Oryza sativa Japonica Group]_x0001_hypothetical protein OsI_23892 [Oryza sativa Indica Group]	S-adenosylmethionine-dependent methyltransferase [Zea mays]	0.390237	0.288747	0.208828	-0.0630455	0.200742	0.0630446	-0.830158	-0.587064	0.0682344	-0.140202	-0.594711	-0.257493
A_99_P494887_1	TC429467	hypothetical protein OsJ_04123 [Oryza sativa Japonica Group]	hypothetical protein OsI_04489 [Oryza sativa Indica Group]	Os01g0856900 [Oryza sativa Japonica Group]_x0001_unknown protein [Oryza sativa Japonica Group]_x0001_unknown protein [Oryza sativa Japonica Group]_x0001_Os01g0856900 [Oryza sativa Japonica Group]_x0001_unnamed protein product [Oryza sativa Japonica Group]	1.07121	0.481637	0.268841	0.813598	0.0496931	-0.497775	-1.06494	-0.792371	-0.0496931	-0.211053	-1.43673	0.488322	ONE_to_ONE	CUST_9237_PI390587928_1	U35_21389	hypothetical protein OsJ_04123 [Oryza sativa Japonica Group]	hypothetical protein OsI_04489 [Oryza sativa Indica Group]	Os01g0856900 [Oryza sativa Japonica Group]_x0001_unknown protein [Oryza sativa Japonica Group]_x0001_unknown protein [Oryza sativa Japonica Group]_x0001_Os01g0856900 [Oryza sativa Japonica Group]_x0001_unnamed protein product [Oryza sativa Japonica Group]	0.275458	0.157492	1.25216	1.10748	-0.0105233	0.0105233	-0.704327	-0.521808	-1.00352	-1.06447	-0.0903449	0.962441
A_99_P555822_1	TC370233	hypothetical protein OsI_12376 [Oryza sativa Indica Group]	expressed protein [Oryza sativa Japonica Group]_x0001_formiminotransferase-cyclodeaminase, putative, expressed [Oryza sativa (japonica cultivar-group)]	Os03g0582000 [Oryza sativa Japonica Group]_x0001_expressed protein [Oryza sativa Japonica Group]_x0001_formiminotransferase-cyclodeaminase, putative, expressed [Oryza sativa (japonica cultivar-group)]_x0001_Os03g0582000 [Oryza sativa Japonica Group]_x0001_hypothetical protein OsJ_11547 [Oryza sativa Japonica Group]	0.999851	0.941888	0.0210295	0.542976	0.486958	-0.324494	-0.487396	-0.177802	-0.0210304	0.874744	-0.19867	-0.0721588	1Hv_NTa	CUST_11627_PI390587928_8	U35_17408	Os03g0582000 [Oryza sativa Japonica Group]_x0001_expressed protein [Oryza sativa Japonica Group]_x0001_formiminotransferase-cyclodeaminase, putative, expressed [Oryza sativa (japonica cultivar-group)]_x0001_Os03g0582000 [Oryza sativa Japonica Group]_x0001_hypothetical protein OsJ_11547 [Oryza sativa Japonica Group]	hypothetical protein OsI_12376 [Oryza sativa Indica Group]	expressed protein [Oryza sativa Japonica Group]_x0001_formiminotransferase-cyclodeaminase, putative, expressed [Oryza sativa (japonica cultivar-group)]	0.622773	0.417321	-0.101079	-0.350885	0.735743	0.446212	-1.34518	-0.923743	0.632276	0.101079	-1.08378	-0.873242
A_99_P444637_1	TC399860	hypothetical protein SORBIDRAFT_06g015570 [Sorghum bicolor]_x0001_hypothetical protein SORBIDRAFT_06g015570 [Sorghum bicolor]	hypothetical protein LOC100191704 [Zea mays]_x0001_unknown [Zea mays]	ferredoxin-3 [Zea mays]_x0001_unknown [Zea mays]_x0001_ferredoxin-3 [Zea mays]	1.96753	1.49535	0.00948763	-0.00948763	0.738336	-0.43638	-0.495928	-0.954546	0.147369	0.187015	-1.24956	-0.0812264	1Hv_NTa	CUST_18544_PI390587928_2	U35_23059	hypothetical protein SORBIDRAFT_06g015570 [Sorghum bicolor]_x0001_hypothetical protein SORBIDRAFT_06g015570 [Sorghum bicolor]	hypothetical protein LOC100191704 [Zea mays]_x0001_unknown [Zea mays]	Os04g0412200 [Oryza sativa Japonica Group]_x0001_OSJNBa0073L04.7 [Oryza sativa (japonica cultivar-group)]_x0001_Os04g0412200 [Oryza sativa Japonica Group]_x0001_hypothetical protein OsJ_14726 [Oryza sativa Japonica Group]_x0001_unnamed protein product [Oryza sativa Japonica Group]_x0001_unnamed protein product [Oryza sativa Japonica Group]	0.695904	0.59192	0.356339	-0.813782	0.497868	-0.0643973	-1.51812	-2.37008	0.420798	0.0643978	-0.858934	-1.31745
A_99_P260961_1	TC440905	hypothetical protein SORBIDRAFT_02g020260 [Sorghum bicolor]_x0001_hypothetical protein SORBIDRAFT_02g020260 [Sorghum bicolor]	FLU [Zea mays]_x0001_unknown [Zea mays]_x0001_FLU [Zea mays]	unknown [Zea mays]	2.11687	1.49383	0.142281	-0.556605	0.571644	-0.451576	-1.16532	-1.19874	0.503713	0.655634	-0.614202	-0.14228	1Hv_NTa	CUST_26931_PI390587928_2	U35_17589	Os01g0510600 [Oryza sativa Japonica Group]_x0001_tetratricopeptide repeat(TPR)-containing protein-like [Oryza sativa Japonica Group]_x0001_Os01g0510600 [Oryza sativa Japonica Group]_x0001_unnamed protein product [Oryza sativa Japonica Group]_x0001_hypothetical protein OsJ_01968 [Oryza sativa Japonica Group]	hypothetical protein OsI_02148 [Oryza sativa Indica Group]	hypothetical protein SORBIDRAFT_02g020260 [Sorghum bicolor]_x0001_hypothetical protein SORBIDRAFT_02g020260 [Sorghum bicolor]	0.715354	0.866404	0.844467	-0.194788	0.0517712	-0.0517712	-1.11738	-1.51734	0.0525723	0.336158	-0.173212	-0.576436
A_99_P451362_1	TC404694	hypothetical protein LOC100191176 [Zea mays]_x0001_ATP binding protein [Zea mays]	unknown [Zea mays]	Os10g0577700 [Oryza sativa Japonica Group]_x0001_expressed protein [Oryza sativa (japonica cultivar-group)]_x0001_Os10g0577700 [Oryza sativa Japonica Group]_x0001_unnamed protein product [Oryza sativa Japonica Group]_x0001_unnamed protein product [Oryza sativa Japonica Group]_x0001_hypothetical protein OsI_34782 [Oryza sativa Indica Group]	1.33929	0.686666	0.171332	-0.109991	0.317354	-0.355258	-0.887727	-1.11992	0.109991	0.335501	-0.859978	-0.20529	1Hv_NTa	CUST_38500_PI390587928_4	U35_4943	Os10g0577700 [Oryza sativa Japonica Group]_x0001_expressed protein [Oryza sativa (japonica cultivar-group)]_x0001_Os10g0577700 [Oryza sativa Japonica Group]_x0001_unnamed protein product [Oryza sativa Japonica Group]_x0001_unnamed protein product [Oryza sativa Japonica Group]_x0001_hypothetical protein OsI_34782 [Oryza sativa Indica Group]	hypothetical protein SORBIDRAFT_01g027930 [Sorghum bicolor]_x0001_hypothetical protein SORBIDRAFT_01g027930 [Sorghum bicolor]	unknown [Zea mays]	0.330568	0.767679	0.570985	-0.926526	-0.0678468	0.0678468	-1.20949	-1.22755	0.302122	0.226517	-0.166357	-0.949916
A_99_P039594_1	TC400629	hypothetical protein OsI_08980 [Oryza sativa Indica Group]	Os02g0754300 [Oryza sativa Japonica Group]_x0001_putative ribosomal protein L29 [Oryza sativa Japonica Group]_x0001_Os02g0754300 [Oryza sativa Japonica Group]_x0001_unnamed protein product [Oryza sativa Japonica Group]_x0001_unnamed protein product [Oryza sativa Japonica Group]	hypothetical protein SORBIDRAFT_04g027550 [Sorghum bicolor]_x0001_hypothetical protein SORBIDRAFT_04g027550 [Sorghum bicolor]	2.02953	1.28418	-0.118395	-0.0563917	0.0563917	-0.529111	-0.916094	-0.753305	0.211743	0.597938	-0.579367	0.191754	1Hv_NTa	CUST_29040_PI390587928_1	U35_17982	Os02g0754300 [Oryza sativa Japonica Group]_x0001_putative ribosomal protein L29 [Oryza sativa Japonica Group]_x0001_Os02g0754300 [Oryza sativa Japonica Group]_x0001_unnamed protein product [Oryza sativa Japonica Group]_x0001_unnamed protein product [Oryza sativa Japonica Group]	hypothetical protein OsI_08980 [Oryza sativa Indica Group]	hypothetical protein SORBIDRAFT_04g027550 [Sorghum bicolor]_x0001_hypothetical protein SORBIDRAFT_04g027550 [Sorghum bicolor]	0.61418	1.10275	0.55717	-1.0723	-0.0584459	0.0584459	-1.51399	-1.75955	0.661815	0.4215	-0.25235	-1.36661
A_99_P278096_1	TC458078	Os02g0754300 [Oryza sativa Japonica Group]_x0001_putative ribosomal protein L29 [Oryza sativa Japonica Group]_x0001_Os02g0754300 [Oryza sativa Japonica Group]_x0001_unnamed protein product [Oryza sativa Japonica Group]_x0001_unnamed protein product [Oryza sativa Japonica Group]	hypothetical protein OsI_08980 [Oryza sativa Indica Group]	hypothetical protein SORBIDRAFT_04g027550 [Sorghum bicolor]_x0001_hypothetical protein SORBIDRAFT_04g027550 [Sorghum bicolor]	2.14864	1.29538	-0.217629	0.0140629	-0.0140619	-0.454427	-0.742619	-0.576156	0.287444	0.622431	-0.465824	0.319506	1Hv_NTa	CUST_29040_PI390587928_2	U35_17982	Os02g0754300 [Oryza sativa Japonica Group]_x0001_putative ribosomal protein L29 [Oryza sativa Japonica Group]_x0001_Os02g0754300 [Oryza sativa Japonica Group]_x0001_unnamed protein product [Oryza sativa Japonica Group]_x0001_unnamed protein product [Oryza sativa Japonica Group]	hypothetical protein OsI_08980 [Oryza sativa Indica Group]	hypothetical protein SORBIDRAFT_04g027550 [Sorghum bicolor]_x0001_hypothetical protein SORBIDRAFT_04g027550 [Sorghum bicolor]	0.61418	1.10275	0.55717	-1.0723	-0.0584459	0.0584459	-1.51399	-1.75955	0.661815	0.4215	-0.25235	-1.36661
A_99_P278066_2	TC381807	B0616E02-H0507E05.5 [Oryza sativa (indica cultivar-group)]_x0001_hypothetical protein OsI_14566 [Oryza sativa Indica Group]	Os04g0105700 [Oryza sativa Japonica Group]_x0001_unknown [Oryza sativa Japonica Group]_x0001_OSJNBb0085F13.1 [Oryza sativa (japonica cultivar-group)]_x0001_OSJNBb0004G23.6 [Oryza sativa (japonica cultivar-group)]_x0001_Os04g0105700 [Oryza sativa Japonica Group]_x0001_unnamed protein product [Oryza sativa Japonica Group]_x0001_unnamed protein product [Oryza sativa Japonica Group]_x0001_unnamed pro…	hypothetical protein SORBIDRAFT_02g003450 [Sorghum bicolor]_x0001_hypothetical protein SORBIDRAFT_02g003450 [Sorghum bicolor]	1.68286	1.32212	-0.0541725	-0.336133	0.0937567	-0.380383	-0.752898	-0.822873	0.0541735	0.507556	-0.603681	0.197186	1Ta_NHv	CUST_41254_PI390587928_1	U35_16860	B0616E02-H0507E05.5 [Oryza sativa (indica cultivar-group)]_x0001_hypothetical protein OsI_14566 [Oryza sativa Indica Group]	Os04g0105700 [Oryza sativa Japonica Group]_x0001_unknown [Oryza sativa Japonica Group]_x0001_OSJNBb0085F13.1 [Oryza sativa (japonica cultivar-group)]_x0001_OSJNBb0004G23.6 [Oryza sativa (japonica cultivar-group)]_x0001_Os04g0105700 [Oryza sativa Japonica Group]_x0001_unnamed protein product [Oryza sativa Japonica Group]_x0001_unnamed protein product [Oryza sativa Japonica Group]_x0001_unnamed pro…	hypothetical protein SORBIDRAFT_02g003450 [Sorghum bicolor]_x0001_hypothetical protein SORBIDRAFT_02g003450 [Sorghum bicolor]	0.746767	0.895887	0.538274	-0.571903	0.184373	-0.184373	-1.46955	-1.91546	0.503505	0.5667	-0.261124	-0.898803
A_99_P456752_1	TC410205	pop3 peptide [Zea mays]_x0001_pop3 peptide [Zea mays]	pop3 peptide [Zea mays]_x0001_unknown [Zea mays]	hypothetical protein SORBIDRAFT_08g003040 [Sorghum bicolor]_x0001_hypothetical protein SORBIDRAFT_08g003040 [Sorghum bicolor]	2.00554	2.24541	0.491568	-0.52502	0.354868	0.00377369	-0.294065	-0.467402	-0.348492	1.07557	-0.927579	-0.00377345	1Hv_NTa	CUST_32423_PI390587928_2	U35_4005	pop3 peptide [Zea mays]_x0001_pop3 peptide [Zea mays]	pop3 peptide [Zea mays]_x0001_unknown [Zea mays]	hypothetical protein OsI_35122 [Oryza sativa Indica Group]_x0001_hypothetical protein OsI_35124 [Oryza sativa Indica Group]	0.974402	0.835062	1.52769	0.165079	0.177887	-0.680501	-0.235398	-0.922173	0.135997	-0.222224	-0.135997	-1.32213
A_99_P047520_3	TC386045	hypothetical protein SORBIDRAFT_02g033590 [Sorghum bicolor]_x0001_hypothetical protein SORBIDRAFT_02g033590 [Sorghum bicolor]	hypothetical protein OsI_26041 [Oryza sativa Indica Group]	Os07g0489800 [Oryza sativa Japonica Group]_x0001_2Fe-2S iron-sulfur cluster protein-like [Oryza sativa Japonica Group]_x0001_Os07g0489800 [Oryza sativa Japonica Group]_x0001_hypothetical protein OsJ_24289 [Oryza sativa Japonica Group]_x0001_unnamed protein product [Oryza sativa Japonica Group]	1.49397	1.57856	0.0769987	-0.212941	0.276231	0.514336	-1.10043	-1.45625	-0.115097	1.13057	-1.66685	-0.0769987	1Ta_NHv	CUST_13284_PI390587928_1	U35_18552	hypothetical protein OsI_26041 [Oryza sativa Indica Group]	Os07g0489800 [Oryza sativa Japonica Group]_x0001_2Fe-2S iron-sulfur cluster protein-like [Oryza sativa Japonica Group]_x0001_Os07g0489800 [Oryza sativa Japonica Group]_x0001_hypothetical protein OsJ_24289 [Oryza sativa Japonica Group]_x0001_unnamed protein product [Oryza sativa Japonica Group]	hypothetical protein SORBIDRAFT_02g033590 [Sorghum bicolor]_x0001_hypothetical protein SORBIDRAFT_02g033590 [Sorghum bicolor]	0.0331173	0.678999	0.925684	-0.654582	0.223211	0.783413	-0.887774	-0.987655	-0.350249	0.2678	-0.0331173	-0.577472
A_99_P297516_1	CA630328	#N/A	#N/A	#N/A	0.792212	1.56221	0.304093	-0.106836	-0.693137	0.358081	-0.843166	-1.16816	-0.863993	0.990047	-1.28008	0.106836	1Hv_NTa	CUST_4760_PI390587928_1	U35_4064	hypothetical protein SORBIDRAFT_02g034910 [Sorghum bicolor]_x0001_hypothetical protein SORBIDRAFT_02g034910 [Sorghum bicolor]	hypothetical protein LOC100277526 [Zea mays]_x0001_hypothetical protein [Zea mays]_x0001_unknown [Zea mays]	hypothetical protein OsI_26226 [Oryza sativa Indica Group]_x0001_hypothetical protein OsJ_24479 [Oryza sativa Japonica Group]	0.175179	0.856876	0.141171	0.0662847	-0.653485	0.429723	-1.96253	-0.650342	-0.62752	0.17802	-0.752628	-0.0662847
A_99_P473092_1	TC418346	hypothetical protein SORBIDRAFT_02g034910 [Sorghum bicolor]_x0001_hypothetical protein SORBIDRAFT_02g034910 [Sorghum bicolor]	hypothetical protein LOC100277526 [Zea mays]_x0001_hypothetical protein [Zea mays]_x0001_unknown [Zea mays]	hypothetical protein OsI_26226 [Oryza sativa Indica Group]_x0001_hypothetical protein OsJ_24479 [Oryza sativa Japonica Group]	0.785998	1.40547	0.246024	-0.158945	-0.730071	0.223612	-0.967086	-1.09314	-0.946805	0.760108	-1.51218	0.158944	1Hv_NTa	CUST_4760_PI390587928_2	U35_4064	hypothetical protein SORBIDRAFT_02g034910 [Sorghum bicolor]_x0001_hypothetical protein SORBIDRAFT_02g034910 [Sorghum bicolor]	hypothetical protein LOC100277526 [Zea mays]_x0001_hypothetical protein [Zea mays]_x0001_unknown [Zea mays]	hypothetical protein OsI_26226 [Oryza sativa Indica Group]_x0001_hypothetical protein OsJ_24479 [Oryza sativa Japonica Group]	0.175179	0.856876	0.141171	0.0662847	-0.653485	0.429723	-1.96253	-0.650342	-0.62752	0.17802	-0.752628	-0.0662847
A_99_P061933_2	TC375790	hypothetical protein SORBIDRAFT_04g006270 [Sorghum bicolor]_x0001_hypothetical protein SORBIDRAFT_04g006270 [Sorghum bicolor]	hypothetical protein OsI_06200 [Oryza sativa Indica Group]	Os02g0192700 [Oryza sativa Japonica Group]_x0001_RecName: Full=Peroxiredoxin-2E-2, chloroplastic; AltName: Full=Peroxiredoxin IIE-2; AltName: Full=Thioredoxin reductase 2E-2; Flags: Precursor_x0001_putative thioredoxin peroxidase [Oryza sativa Japonica Group]_x0001_putative thioredoxin peroxidase [Oryza sativa Japonica Group]_x0001_Os02g0192700 [Oryza sativa Japonica Group]_x0001_unnamed protein …	1.21432	2.12472	0.146792	-0.112078	-0.384965	0.478842	-1.14795	-1.00671	-0.697535	1.04536	-1.49601	0.112078	1Ta_NHv	CUST_12437_PI390587928_1	U35_43195	#N/A	#N/A	#N/A	0.797394	1.62558	0.816753	0.221007	-0.774334	0.301826	-0.326096	-0.897485	-0.221007	0.846472	-0.254351	-0.464821
A_99_P047100_1	TC396698	hypothetical protein SORBIDRAFT_01g048600 [Sorghum bicolor]_x0001_hypothetical protein SORBIDRAFT_01g048600 [Sorghum bicolor]	hypothetical protein LOC100276168 [Zea mays]_x0001_hypothetical protein [Zea mays]	Os03g0128400 [Oryza sativa Japonica Group]_x0001_unnamed protein product [Oryza sativa Japonica Group]_x0001_expressed protein [Oryza sativa (japonica cultivar-group)]_x0001_Os03g0128400 [Oryza sativa Japonica Group]_x0001_hypothetical protein OsJ_09264 [Oryza sativa Japonica Group]_x0001_unnamed protein product [Oryza sativa Japonica Group]	0.789684	1.36764	0.00109148	0.181729	-0.350658	-0.00109148	-0.729765	-0.878826	-0.604958	0.574025	-1.22123	0.0342755	1Hv_NTa	CUST_9361_PI390587928_1	U35_20654	hypothetical protein SORBIDRAFT_01g048600 [Sorghum bicolor]_x0001_hypothetical protein SORBIDRAFT_01g048600 [Sorghum bicolor]	Os03g0128400 [Oryza sativa Japonica Group]_x0001_unnamed protein product [Oryza sativa Japonica Group]_x0001_expressed protein [Oryza sativa (japonica cultivar-group)]_x0001_Os03g0128400 [Oryza sativa Japonica Group]_x0001_hypothetical protein OsJ_09264 [Oryza sativa Japonica Group]_x0001_unnamed protein product [Oryza sativa Japonica Group]	hypothetical protein OsI_09827 [Oryza sativa Indica Group]	0.422254	0.534375	0.186402	-0.0781927	0.291297	0.266297	-1.08157	-0.34532	-0.152821	0.0506172	-0.260765	-0.0506163
A_99_P433012_1	TC390888	papain-like cysteine proteinase [Hordeum vulgare subsp. vulgare]	papain-like cysteine proteinase [Hordeum vulgare subsp. vulgare]	papain-like cysteine proteinase [Hordeum vulgare subsp. vulgare]	0.336956	1.65423	2.19335	1.4885	-0.336957	1.60567	-0.949099	-0.706826	1.3693	-0.341109	-2.38495	-0.389004	ONE_to_ONE	CUST_3577_PI390587928_1	U35_16147	papain-like cysteine proteinase [Hordeum vulgare subsp. vulgare]	LOC100284911 [Zea mays]_x0001_vignain precursor [Zea mays]	hypothetical protein SORBIDRAFT_07g024430 [Sorghum bicolor]_x0001_hypothetical protein SORBIDRAFT_07g024430 [Sorghum bicolor]	0.209967	0.074719	0.506472	1.30436	0.727621	-0.0747185	-1.74392	0.489028	-1.29607	-1.12211	-0.120415	-1.50369
A_99_P286491_1	TC415610	hypothetical protein SORBIDRAFT_10g024630 [Sorghum bicolor]_x0001_hypothetical protein SORBIDRAFT_10g024630 [Sorghum bicolor]	LOC100282052 [Zea mays]_x0001_peroxiredoxin-5 [Zea mays]	hypothetical protein OsJ_22032 [Oryza sativa Japonica Group]	0.116988	0.706878	0.391926	-0.197811	0.104012	0.144839	-0.676858	-0.137404	-0.199662	0.0820475	-0.960972	-0.0820475	ONE_to_ONE	CUST_37431_PI390587928_1	U35_2836	LOC100282052 [Zea mays]_x0001_peroxiredoxin-5 [Zea mays]	Os06g0625500 [Oryza sativa Japonica Group]_x0001_RecName: Full=Peroxiredoxin-2E-1, chloroplastic; AltName: Full=Peroxiredoxin IIE-1; AltName: Full=Thioredoxin reductase 2E-1; Flags: Precursor_x0001_putative thioredoxin peroxidase 1 [Oryza sativa Japonica Group]_x0001_putative thioredoxin peroxidase 1 [Oryza sativa Japonica Group]_x0001_Os06g0625500 [Oryza sativa Japonica Group]_x0001_hypothetical…	hypothetical protein OsJ_22032 [Oryza sativa Japonica Group]	0.592842	1.12487	0.271568	0.124052	-0.124052	0.576697	-1.53208	-1.03951	-0.354384	0.189389	-1.50321	-0.315432
A_99_P451552_1	TC404820	hypothetical protein SORBIDRAFT_03g039770 [Sorghum bicolor]_x0001_hypothetical protein SORBIDRAFT_03g039770 [Sorghum bicolor]	aldose reductase [Zea mays]	aldose reductase [Zea mays]	-0.134769	0.598519	0.0210485	0.246356	-0.540154	0.180511	-1.81958	0.010128	0.159634	-0.17172	-1.15005	-0.010128	1Hv_NTa	CUST_40665_PI390587928_3	U35_3701	hypothetical protein SORBIDRAFT_03g039770 [Sorghum bicolor]_x0001_hypothetical protein SORBIDRAFT_03g039770 [Sorghum bicolor]	aldo-keto reductase family 1, member B1 [Zea mays]_x0001_aldose reductase [Zea mays]_x0001_unknown [Zea mays]_x0001_unknown [Zea mays]_x0001_aldose reductase [Zea mays]	aldose reductase [Zea mays]	0.330643	0.254842	0.432674	0.544698	0.0506992	-0.106856	-0.621499	-0.148932	-0.0506992	-0.1914	-0.593747	0.304059
A_99_P550852_1	TC452585	Os10g0513200 [Oryza sativa Japonica Group]_x0001_Os10g0513200 [Oryza sativa Japonica Group]	hypothetical protein OsJ_32143 [Oryza sativa Japonica Group]	hypothetical protein OsI_34300 [Oryza sativa Indica Group]	0.735835	0.871779	0.779711	-0.00789928	-0.0378733	0.26122	-2.39047	-1.15357	0.807143	0.00789928	-1.45177	-1.37296	ONE_to_ONE	CUST_37040_PI390587928_1	U35_7157	hypothetical protein OsJ_32143 [Oryza sativa Japonica Group]	RecName: Full=Aquaporin NIP3-1; AltName: Full=NOD26-like intrinsic protein 3-1; AltName: Full=OsNIP3;1_x0001_aquaporin NIP5.1, putative, expressed [Oryza sativa (japonica cultivar-group)]	hypothetical protein OsI_34300 [Oryza sativa Indica Group]	0.436452	0.449352	0.387249	-1.39881	0.0824919	-0.041523	-1.59726	-3.35469	0.198888	0.0415239	-0.837935	-2.27692
A_99_P282976_1	GH731500	hypothetical protein SORBIDRAFT_04g007090 [Sorghum bicolor]_x0001_hypothetical protein SORBIDRAFT_04g007090 [Sorghum bicolor]	hypothetical protein SORBIDRAFT_04g007090 [Sorghum bicolor]_x0001_hypothetical protein SORBIDRAFT_04g007090 [Sorghum bicolor]	hypothetical protein SORBIDRAFT_04g023560 [Sorghum bicolor]_x0001_hypothetical protein SORBIDRAFT_04g023560 [Sorghum bicolor]	1.11429	1.50805	1.16542	0.361627	-0.464196	1.06068	-2.61483	-0.489083	0.543753	-0.361626	-1.81664	-0.60457	ONE_to_ONE	CUST_5347_PI390587928_1	U35_3107	hypothetical protein OsI_34992 [Oryza sativa Indica Group]	Os11g0134700 [Oryza sativa Japonica Group]_x0001_latex-abundant protein, putative, expressed [Oryza sativa (japonica cultivar-group)]_x0001_Os11g0134700 [Oryza sativa Japonica Group]_x0001_unnamed protein product [Oryza sativa Japonica Group]	hypothetical protein SORBIDRAFT_04g007090 [Sorghum bicolor]_x0001_hypothetical protein SORBIDRAFT_04g007090 [Sorghum bicolor]	0.408753	0.930274	0.756877	1.4783	0.47174	-0.408753	-1.13632	0.494178	-0.954566	-0.804008	-1.6775	-1.30761
A_99_P298021_1	TC398469	hypothetical protein SORBIDRAFT_07g007030 [Sorghum bicolor]_x0001_hypothetical protein SORBIDRAFT_07g007030 [Sorghum bicolor]	hypothetical protein SORBIDRAFT_05g022745 [Sorghum bicolor]_x0001_hypothetical protein SORBIDRAFT_05g022745 [Sorghum bicolor]	Os11g0285000 [Oryza sativa Japonica Group]_x0001_Cycloartenol synthase, putative, expressed [Oryza sativa (japonica cultivar-group)]_x0001_Os11g0285000 [Oryza sativa Japonica Group]_x0001_unnamed protein product [Oryza sativa Japonica Group]	1.12013	0.630662	1.44787	1.20758	0.248717	-0.256454	-2.67845	-0.969966	0.838256	-0.248717	-2.3022	-0.85743	1Ta_NHv	CUST_20423_PI390587928_1	U35_19169	hypothetical protein SORBIDRAFT_07g007030 [Sorghum bicolor]_x0001_hypothetical protein SORBIDRAFT_07g007030 [Sorghum bicolor]	hypothetical protein SORBIDRAFT_05g022745 [Sorghum bicolor]_x0001_hypothetical protein SORBIDRAFT_05g022745 [Sorghum bicolor]	Os02g0140400 [Oryza sativa Japonica Group]_x0001_Os02g0140400 [Oryza sativa Japonica Group]	-0.483388	-0.499139	0.309441	1.00042	0.254174	-0.478625	-0.554142	-0.254175	0.980533	0.333137	-0.629013	0.838004
A_99_P478522_1	TC398469	hypothetical protein SORBIDRAFT_07g007030 [Sorghum bicolor]_x0001_hypothetical protein SORBIDRAFT_07g007030 [Sorghum bicolor]	hypothetical protein SORBIDRAFT_05g022745 [Sorghum bicolor]_x0001_hypothetical protein SORBIDRAFT_05g022745 [Sorghum bicolor]	Os11g0285000 [Oryza sativa Japonica Group]_x0001_Cycloartenol synthase, putative, expressed [Oryza sativa (japonica cultivar-group)]_x0001_Os11g0285000 [Oryza sativa Japonica Group]_x0001_unnamed protein product [Oryza sativa Japonica Group]	0.876742	0.643935	1.8823	1.50119	0.314513	-0.314513	-2.60466	-0.771124	0.485536	-0.409454	-1.98001	-0.545448	1Hv_NTa	CUST_20423_PI390587928_2	U35_19169	hypothetical protein SORBIDRAFT_07g007030 [Sorghum bicolor]_x0001_hypothetical protein SORBIDRAFT_07g007030 [Sorghum bicolor]	hypothetical protein SORBIDRAFT_05g022745 [Sorghum bicolor]_x0001_hypothetical protein SORBIDRAFT_05g022745 [Sorghum bicolor]	Os02g0140400 [Oryza sativa Japonica Group]_x0001_Os02g0140400 [Oryza sativa Japonica Group]	-0.483388	-0.499139	0.309441	1.00042	0.254174	-0.478625	-0.554142	-0.254175	0.980533	0.333137	-0.629013	0.838004
A_99_P379902_1	TC445723	PREG-like protein [Oryza sativa Japonica Group]	nuc-1 negative regulatory protein preg [Zea mays]	hypothetical protein OsI_05672 [Oryza sativa Indica Group]	0.583361	0.966999	0.926447	1.42959	-0.0311832	-0.195871	-1.28203	-0.244451	0.804616	-0.111973	-1.1925	0.0311832	ONE_to_ONE	CUST_23444_PI390587928_1	U35_11645	PREG-like protein [Oryza sativa Japonica Group]	hypothetical protein OsI_05672 [Oryza sativa Indica Group]	nuc-1 negative regulatory protein preg [Zea mays]	0.319675	1.47846	1.6374	0.274601	-0.0733871	0.712114	-0.387485	-1.15487	-0.625801	-0.14427	0.0733871	-0.19322
A_99_P289431_2	TC387837	hypothetical protein OsI_04628 [Oryza sativa Indica Group]	Os01g0874700 [Oryza sativa Japonica Group]_x0001_P0648C09.9 [Oryza sativa Japonica Group]_x0001_cytosolic factor-like protein [Oryza sativa Japonica Group]_x0001_Os01g0874700 [Oryza sativa Japonica Group]_x0001_unnamed protein product [Oryza sativa Japonica Group]	hypothetical protein SORBIDRAFT_03g041370 [Sorghum bicolor]_x0001_hypothetical protein SORBIDRAFT_03g041370 [Sorghum bicolor]	0.59913	0.56528	1.22597	-0.0345898	0.0435753	-0.901001	-2.75799	0.0345898	-0.105143	0.146175	-1.898	-0.117232	1Ta_NHv	CUST_11070_PI390587928_1	U35_7676	hypothetical protein OsJ_04261 [Oryza sativa Japonica Group]	hypothetical protein OsI_04628 [Oryza sativa Indica Group]	Os01g0874700 [Oryza sativa Japonica Group]_x0001_P0648C09.9 [Oryza sativa Japonica Group]_x0001_cytosolic factor-like protein [Oryza sativa Japonica Group]_x0001_Os01g0874700 [Oryza sativa Japonica Group]_x0001_unnamed protein product [Oryza sativa Japonica Group]	0.953952	1.31146	1.30289	-0.282241	0.529386	1.23292	-1.36602	-1.2925	-0.177105	0.177104	-0.609067	-1.0369
A_99_P289431_4	TC387837	hypothetical protein OsI_04628 [Oryza sativa Indica Group]	Os01g0874700 [Oryza sativa Japonica Group]_x0001_P0648C09.9 [Oryza sativa Japonica Group]_x0001_cytosolic factor-like protein [Oryza sativa Japonica Group]_x0001_Os01g0874700 [Oryza sativa Japonica Group]_x0001_unnamed protein product [Oryza sativa Japonica Group]	hypothetical protein SORBIDRAFT_03g041370 [Sorghum bicolor]_x0001_hypothetical protein SORBIDRAFT_03g041370 [Sorghum bicolor]	0.59913	0.56528	1.22597	-0.0345898	0.0435753	-0.901001	-2.75799	0.0345898	-0.105143	0.146175	-1.898	-0.117232	1Ta_NHv	CUST_15337_PI390587928_1	U35_49779	hypothetical protein OsI_04628 [Oryza sativa Indica Group]	Os01g0874700 [Oryza sativa Japonica Group]_x0001_P0648C09.9 [Oryza sativa Japonica Group]_x0001_cytosolic factor-like protein [Oryza sativa Japonica Group]_x0001_Os01g0874700 [Oryza sativa Japonica Group]_x0001_unnamed protein product [Oryza sativa Japonica Group]	hypothetical protein OsJ_04261 [Oryza sativa Japonica Group]	0.904529	1.19642	0.904552	-0.211016	0.621021	1.17545	-0.69592	-0.83149	-0.114678	0.114678	-0.538519	-0.900444
A_99_P273431_1	TC399431	hypothetical protein OsI_31267 [Oryza sativa Indica Group]	hypothetical protein OsI_31267 [Oryza sativa Indica Group]	Os09g0394900 [Oryza sativa Japonica Group]_x0001_putative annexin [Oryza sativa Japonica Group]_x0001_putative annexin [Oryza sativa Japonica Group]_x0001_Os09g0394900 [Oryza sativa Japonica Group]_x0001_unnamed protein product [Oryza sativa Japonica Group]_x0001_unnamed protein product [Oryza sativa Japonica Group]_x0001_hypothetical protein OsJ_29255 [Oryza sativa Japonica Group]	0.59146	0.62967	0.519097	0.244235	0.449794	-0.217048	-0.984805	-0.311717	0.118254	-0.118255	-1.43878	-0.169887	1Hv_NTa	CUST_17112_PI390587928_2	U35_3807	Os09g0394900 [Oryza sativa Japonica Group]_x0001_putative annexin [Oryza sativa Japonica Group]_x0001_putative annexin [Oryza sativa Japonica Group]_x0001_Os09g0394900 [Oryza sativa Japonica Group]_x0001_unnamed protein product [Oryza sativa Japonica Group]_x0001_unnamed protein product [Oryza sativa Japonica Group]_x0001_hypothetical protein OsJ_29255 [Oryza sativa Japonica Group]	hypothetical protein SORBIDRAFT_02g024090 [Sorghum bicolor]_x0001_hypothetical protein SORBIDRAFT_02g024090 [Sorghum bicolor]	LOC100283225 [Zea mays]_x0001_unknown [Zea mays]_x0001_annexin A4 [Zea mays]	0.338734	0.430201	0.460123	-0.0498333	0.335176	0.0498333	-1.00941	-1.28086	0.312229	-0.0569897	-0.965116	-0.473135
A_99_P424237_1	TC384113	Os09g0394900 [Oryza sativa Japonica Group]_x0001_putative annexin [Oryza sativa Japonica Group]_x0001_putative annexin [Oryza sativa Japonica Group]_x0001_Os09g0394900 [Oryza sativa Japonica Group]_x0001_unnamed protein product [Oryza sativa Japonica Group]_x0001_unnamed protein product [Oryza sativa Japonica Group]_x0001_hypothetical protein OsJ_29255 [Oryza sativa Japonica Group]	Os09g0394900 [Oryza sativa Japonica Group]_x0001_putative annexin [Oryza sativa Japonica Group]_x0001_putative annexin [Oryza sativa Japonica Group]_x0001_Os09g0394900 [Oryza sativa Japonica Group]_x0001_unnamed protein product [Oryza sativa Japonica Group]_x0001_unnamed protein product [Oryza sativa Japonica Group]_x0001_hypothetical protein OsJ_29255 [Oryza sativa Japonica Group]	Os09g0394900 [Oryza sativa Japonica Group]_x0001_putative annexin [Oryza sativa Japonica Group]_x0001_putative annexin [Oryza sativa Japonica Group]_x0001_Os09g0394900 [Oryza sativa Japonica Group]_x0001_unnamed protein product [Oryza sativa Japonica Group]_x0001_unnamed protein product [Oryza sativa Japonica Group]_x0001_hypothetical protein OsJ_29255 [Oryza sativa Japonica Group]	0.424505	0.498812	0.373141	0.174754	0.364005	-0.282468	-0.80586	-0.26081	0.00304222	-0.174479	-1.45795	-0.00304222	1Hv_NTa	CUST_17112_PI390587928_3	U35_3807	Os09g0394900 [Oryza sativa Japonica Group]_x0001_putative annexin [Oryza sativa Japonica Group]_x0001_putative annexin [Oryza sativa Japonica Group]_x0001_Os09g0394900 [Oryza sativa Japonica Group]_x0001_unnamed protein product [Oryza sativa Japonica Group]_x0001_unnamed protein product [Oryza sativa Japonica Group]_x0001_hypothetical protein OsJ_29255 [Oryza sativa Japonica Group]	hypothetical protein SORBIDRAFT_02g024090 [Sorghum bicolor]_x0001_hypothetical protein SORBIDRAFT_02g024090 [Sorghum bicolor]	LOC100283225 [Zea mays]_x0001_unknown [Zea mays]_x0001_annexin A4 [Zea mays]	0.338734	0.430201	0.460123	-0.0498333	0.335176	0.0498333	-1.00941	-1.28086	0.312229	-0.0569897	-0.965116	-0.473135
A_99_P008056_1	TC417557	hypothetical protein OsI_27744 [Oryza sativa Indica Group]	Os08g0137400 [Oryza sativa Japonica Group]_x0001_Os08g0137400 [Oryza sativa Japonica Group]_x0001_unnamed protein product [Oryza sativa Japonica Group]_x0001_unnamed protein product [Oryza sativa Japonica Group]	putative blue copper binding protein [Oryza sativa Japonica Group]_x0001_hypothetical protein OsJ_25975 [Oryza sativa Japonica Group]	0.850341	0.636907	0.683887	0.269259	0.551754	-0.516161	-1.99596	-0.752335	0.152118	-0.152119	-1.91372	-0.787925	ONE_to_ONE	CUST_16662_PI390587928_1	U35_47537	hypothetical protein OsI_27744 [Oryza sativa Indica Group]	Os08g0137400 [Oryza sativa Japonica Group]_x0001_Os08g0137400 [Oryza sativa Japonica Group]_x0001_unnamed protein product [Oryza sativa Japonica Group]_x0001_unnamed protein product [Oryza sativa Japonica Group]	putative blue copper binding protein [Oryza sativa Japonica Group]_x0001_hypothetical protein OsJ_25975 [Oryza sativa Japonica Group]	1.32814	0.633152	0.771905	0.69453	0.568102	-0.165366	-0.22664	-1.56626	-0.385886	0.00385809	-0.00385809	-0.458432
A_99_P473917_1	TC380606	HvB12D [Hordeum vulgare subsp. vulgare]_x0001_B12Dg1 [Hordeum vulgare subsp. vulgare]	LOC100286358 [Zea mays]_x0001_B12D protein [Zea mays]_x0001_B12D protein [Zea mays]	LOC100281961 [Zea mays]_x0001_B12D protein [Zea mays]	0.46989	0.554925	0.622367	0.181196	0.291948	-0.329514	-0.757952	-0.331784	0.0108633	-0.0108633	-0.767171	-0.245173	1Hv_NTa	CUST_21126_PI390587928_2	U35_14887	HvB12D [Hordeum vulgare subsp. vulgare]_x0001_B12Dg1 [Hordeum vulgare subsp. vulgare]	LOC100286358 [Zea mays]_x0001_B12D protein [Zea mays]_x0001_B12D protein [Zea mays]	LOC100281961 [Zea mays]_x0001_B12D protein [Zea mays]	0.259774	0.451404	0.480504	0.183578	-0.0135689	0.231645	-0.69381	-0.498633	-0.133727	-0.319144	-0.696824	0.0135689
A_99_P218506_1	TC440201	Os02g0196800 [Oryza sativa Japonica Group]_x0001_putative fumarylacetoacetate hydrolase [Oryza sativa Japonica Group]_x0001_Os02g0196800 [Oryza sativa Japonica Group]_x0001_hypothetical protein OsJ_05754 [Oryza sativa Japonica Group]_x0001_unnamed protein product [Oryza sativa Japonica Group]	Os02g0196800 [Oryza sativa Japonica Group]_x0001_putative fumarylacetoacetate hydrolase [Oryza sativa Japonica Group]_x0001_Os02g0196800 [Oryza sativa Japonica Group]_x0001_hypothetical protein OsJ_05754 [Oryza sativa Japonica Group]_x0001_unnamed protein product [Oryza sativa Japonica Group]	Os02g0196800 [Oryza sativa Japonica Group]_x0001_putative fumarylacetoacetate hydrolase [Oryza sativa Japonica Group]_x0001_Os02g0196800 [Oryza sativa Japonica Group]_x0001_hypothetical protein OsJ_05754 [Oryza sativa Japonica Group]_x0001_unnamed protein product [Oryza sativa Japonica Group]	0.573997	0.43604	0.259943	0.411272	0.143602	-0.455277	-1.17831	-0.192362	0.159674	-0.255548	-1.22682	-0.143601	1Hv_NTa	CUST_19752_PI390587928_2	U35_16553	Os02g0196800 [Oryza sativa Japonica Group]_x0001_putative fumarylacetoacetate hydrolase [Oryza sativa Japonica Group]_x0001_Os02g0196800 [Oryza sativa Japonica Group]_x0001_hypothetical protein OsJ_05754 [Oryza sativa Japonica Group]_x0001_unnamed protein product [Oryza sativa Japonica Group]	hypothetical protein OsI_06236 [Oryza sativa Indica Group]	hypothetical protein LOC100192485 [Zea mays]_x0001_unknown [Zea mays]_x0001_unknown [Zea mays]_x0001_unknown [Zea mays]	0.375508	0.0976295	0.51088	0.193721	0.0560875	-0.253959	-0.548909	-0.283264	-0.0560865	-0.312156	-0.26117	0.0979052
A_99_P473222_1	TC418437	hypothetical protein LOC100192485 [Zea mays]_x0001_unknown [Zea mays]_x0001_unknown [Zea mays]_x0001_unknown [Zea mays]	hypothetical protein OsI_06236 [Oryza sativa Indica Group]	Os02g0196800 [Oryza sativa Japonica Group]_x0001_putative fumarylacetoacetate hydrolase [Oryza sativa Japonica Group]_x0001_Os02g0196800 [Oryza sativa Japonica Group]_x0001_hypothetical protein OsJ_05754 [Oryza sativa Japonica Group]_x0001_unnamed protein product [Oryza sativa Japonica Group]	0.688067	0.451249	0.151732	0.198891	0.307694	-0.381447	-1.32678	-0.308751	0.342854	-0.151732	-1.35674	-0.227541	1Hv_NTa	CUST_19752_PI390587928_3	U35_16553	Os02g0196800 [Oryza sativa Japonica Group]_x0001_putative fumarylacetoacetate hydrolase [Oryza sativa Japonica Group]_x0001_Os02g0196800 [Oryza sativa Japonica Group]_x0001_hypothetical protein OsJ_05754 [Oryza sativa Japonica Group]_x0001_unnamed protein product [Oryza sativa Japonica Group]	hypothetical protein OsI_06236 [Oryza sativa Indica Group]	hypothetical protein LOC100192485 [Zea mays]_x0001_unknown [Zea mays]_x0001_unknown [Zea mays]_x0001_unknown [Zea mays]	0.375508	0.0976295	0.51088	0.193721	0.0560875	-0.253959	-0.548909	-0.283264	-0.0560865	-0.312156	-0.26117	0.0979052
A_99_P234456_1	TC418338	glutamate decarboxylase, putative, expressed [Triticum aestivum]	GAD1 [Hordeum vulgare]	putative glutamate decarboxylase [Hordeum vulgare]	0.762691	0.890422	0.445807	0.509237	0.0853443	-0.617962	-1.71077	-0.23837	0.749239	-0.418846	-1.58396	-0.0853443	ONE_to_ONE	CUST_38278_PI390587928_1	U35_14149	glutamate decarboxylase, putative, expressed [Triticum aestivum]	GAD1 [Hordeum vulgare]	unknown [Zea mays]	0.376915	-0.143933	1.59291	1.2845	-0.0153189	-0.976342	-0.0761871	-0.140583	0.0153198	-0.682556	0.216477	1.00748
A_99_P433062_1	TC390923	Os02g0760500 [Oryza sativa Japonica Group]_x0001_putative ethylene-responsive protein [Oryza sativa Japonica Group]_x0001_Os02g0760500 [Oryza sativa Japonica Group]_x0001_unnamed protein product [Oryza sativa Japonica Group]_x0001_hypothetical protein OsI_09021 [Oryza sativa Indica Group]_x0001_hypothetical protein OsJ_08468 [Oryza sativa Japonica Group]	hypothetical protein SORBIDRAFT_04g033920 [Sorghum bicolor]_x0001_hypothetical protein SORBIDRAFT_04g033920 [Sorghum bicolor]	ER6 protein [Zea mays]_x0001_ER6 protein [Zea mays]	0.401657	0.694269	0.487894	0.21286	-0.0117016	0.0117016	-1.16327	-0.186392	0.140391	-0.0581741	-0.92795	-0.29727	1Ta_NHv	CUST_36918_PI390587928_1	U35_1307	Os02g0760500 [Oryza sativa Japonica Group]_x0001_putative ethylene-responsive protein [Oryza sativa Japonica Group]_x0001_Os02g0760500 [Oryza sativa Japonica Group]_x0001_unnamed protein product [Oryza sativa Japonica Group]_x0001_hypothetical protein OsI_09021 [Oryza sativa Indica Group]_x0001_hypothetical protein OsJ_08468 [Oryza sativa Japonica Group]	hypothetical protein SORBIDRAFT_04g033920 [Sorghum bicolor]_x0001_hypothetical protein SORBIDRAFT_04g033920 [Sorghum bicolor]	ER6 protein [Zea mays]_x0001_ER6 protein [Zea mays]	0.404238	0.474607	0.452287	-0.126661	0.241364	0.126661	-0.693934	-0.454421	0.177086	-0.130598	-0.465522	-0.171562
A_99_P268111_1	TC401489	hypothetical protein SORBIDRAFT_04g033920 [Sorghum bicolor]_x0001_hypothetical protein SORBIDRAFT_04g033920 [Sorghum bicolor]	ER6 protein [Zea mays]_x0001_ER6 protein [Zea mays]	Os02g0760500 [Oryza sativa Japonica Group]_x0001_putative ethylene-responsive protein [Oryza sativa Japonica Group]_x0001_Os02g0760500 [Oryza sativa Japonica Group]_x0001_unnamed protein product [Oryza sativa Japonica Group]_x0001_hypothetical protein OsI_09021 [Oryza sativa Indica Group]_x0001_hypothetical protein OsJ_08468 [Oryza sativa Japonica Group]	0.535245	0.853141	0.518201	0.248886	-0.0134296	-0.0560532	-0.983768	-0.156736	0.204754	0.0134306	-0.791548	-0.137049	1Hv_NTa	CUST_36918_PI390587928_2	U35_1307	Os02g0760500 [Oryza sativa Japonica Group]_x0001_putative ethylene-responsive protein [Oryza sativa Japonica Group]_x0001_Os02g0760500 [Oryza sativa Japonica Group]_x0001_unnamed protein product [Oryza sativa Japonica Group]_x0001_hypothetical protein OsI_09021 [Oryza sativa Indica Group]_x0001_hypothetical protein OsJ_08468 [Oryza sativa Japonica Group]	hypothetical protein SORBIDRAFT_04g033920 [Sorghum bicolor]_x0001_hypothetical protein SORBIDRAFT_04g033920 [Sorghum bicolor]	ER6 protein [Zea mays]_x0001_ER6 protein [Zea mays]	0.404238	0.474607	0.452287	-0.126661	0.241364	0.126661	-0.693934	-0.454421	0.177086	-0.130598	-0.465522	-0.171562
A_99_P446912_1	TC401489	hypothetical protein SORBIDRAFT_04g033920 [Sorghum bicolor]_x0001_hypothetical protein SORBIDRAFT_04g033920 [Sorghum bicolor]	ER6 protein [Zea mays]_x0001_ER6 protein [Zea mays]	Os02g0760500 [Oryza sativa Japonica Group]_x0001_putative ethylene-responsive protein [Oryza sativa Japonica Group]_x0001_Os02g0760500 [Oryza sativa Japonica Group]_x0001_unnamed protein product [Oryza sativa Japonica Group]_x0001_hypothetical protein OsI_09021 [Oryza sativa Indica Group]_x0001_hypothetical protein OsJ_08468 [Oryza sativa Japonica Group]	0.476667	0.773851	0.479133	0.226961	-0.000355721	-0.0562916	-1.03702	-0.160372	0.0939283	0.000355721	-0.847636	-0.228332	1Hv_NTa	CUST_36918_PI390587928_4	U35_1307	Os02g0760500 [Oryza sativa Japonica Group]_x0001_putative ethylene-responsive protein [Oryza sativa Japonica Group]_x0001_Os02g0760500 [Oryza sativa Japonica Group]_x0001_unnamed protein product [Oryza sativa Japonica Group]_x0001_hypothetical protein OsI_09021 [Oryza sativa Indica Group]_x0001_hypothetical protein OsJ_08468 [Oryza sativa Japonica Group]	hypothetical protein SORBIDRAFT_04g033920 [Sorghum bicolor]_x0001_hypothetical protein SORBIDRAFT_04g033920 [Sorghum bicolor]	ER6 protein [Zea mays]_x0001_ER6 protein [Zea mays]	0.404238	0.474607	0.452287	-0.126661	0.241364	0.126661	-0.693934	-0.454421	0.177086	-0.130598	-0.465522	-0.171562
A_99_P268121_1	TC424062	Os02g0760500 [Oryza sativa Japonica Group]_x0001_putative ethylene-responsive protein [Oryza sativa Japonica Group]_x0001_Os02g0760500 [Oryza sativa Japonica Group]_x0001_unnamed protein product [Oryza sativa Japonica Group]_x0001_hypothetical protein OsI_09021 [Oryza sativa Indica Group]_x0001_hypothetical protein OsJ_08468 [Oryza sativa Japonica Group]	hypothetical protein SORBIDRAFT_04g033920 [Sorghum bicolor]_x0001_hypothetical protein SORBIDRAFT_04g033920 [Sorghum bicolor]	ER6 protein [Zea mays]_x0001_ER6 protein [Zea mays]	0.436978	0.699881	0.430982	0.1161	-0.0562096	-0.132862	-1.22008	-0.483974	0.0699148	0.0562096	-0.820917	-0.328874	1Hv_NTa	CUST_36918_PI390587928_3	U35_1307	Os02g0760500 [Oryza sativa Japonica Group]_x0001_putative ethylene-responsive protein [Oryza sativa Japonica Group]_x0001_Os02g0760500 [Oryza sativa Japonica Group]_x0001_unnamed protein product [Oryza sativa Japonica Group]_x0001_hypothetical protein OsI_09021 [Oryza sativa Indica Group]_x0001_hypothetical protein OsJ_08468 [Oryza sativa Japonica Group]	hypothetical protein SORBIDRAFT_04g033920 [Sorghum bicolor]_x0001_hypothetical protein SORBIDRAFT_04g033920 [Sorghum bicolor]	ER6 protein [Zea mays]_x0001_ER6 protein [Zea mays]	0.404238	0.474607	0.452287	-0.126661	0.241364	0.126661	-0.693934	-0.454421	0.177086	-0.130598	-0.465522	-0.171562
A_99_P508072_1	TC390923	Os02g0760500 [Oryza sativa Japonica Group]_x0001_putative ethylene-responsive protein [Oryza sativa Japonica Group]_x0001_Os02g0760500 [Oryza sativa Japonica Group]_x0001_unnamed protein product [Oryza sativa Japonica Group]_x0001_hypothetical protein OsI_09021 [Oryza sativa Indica Group]_x0001_hypothetical protein OsJ_08468 [Oryza sativa Japonica Group]	hypothetical protein SORBIDRAFT_04g033920 [Sorghum bicolor]_x0001_hypothetical protein SORBIDRAFT_04g033920 [Sorghum bicolor]	ER6 protein [Zea mays]_x0001_ER6 protein [Zea mays]	0.315198	0.565689	0.278236	0.0542345	-0.0933952	-0.0542345	-0.917397	-0.206051	0.105044	0.10577	-0.638726	-0.122945	1Hv_NTa	CUST_36918_PI390587928_6	U35_1307	Os02g0760500 [Oryza sativa Japonica Group]_x0001_putative ethylene-responsive protein [Oryza sativa Japonica Group]_x0001_Os02g0760500 [Oryza sativa Japonica Group]_x0001_unnamed protein product [Oryza sativa Japonica Group]_x0001_hypothetical protein OsI_09021 [Oryza sativa Indica Group]_x0001_hypothetical protein OsJ_08468 [Oryza sativa Japonica Group]	hypothetical protein SORBIDRAFT_04g033920 [Sorghum bicolor]_x0001_hypothetical protein SORBIDRAFT_04g033920 [Sorghum bicolor]	ER6 protein [Zea mays]_x0001_ER6 protein [Zea mays]	0.404238	0.474607	0.452287	-0.126661	0.241364	0.126661	-0.693934	-0.454421	0.177086	-0.130598	-0.465522	-0.171562
A_99_P449937_1	TC390923	Os02g0760500 [Oryza sativa Japonica Group]_x0001_putative ethylene-responsive protein [Oryza sativa Japonica Group]_x0001_Os02g0760500 [Oryza sativa Japonica Group]_x0001_unnamed protein product [Oryza sativa Japonica Group]_x0001_hypothetical protein OsI_09021 [Oryza sativa Indica Group]_x0001_hypothetical protein OsJ_08468 [Oryza sativa Japonica Group]	hypothetical protein SORBIDRAFT_04g033920 [Sorghum bicolor]_x0001_hypothetical protein SORBIDRAFT_04g033920 [Sorghum bicolor]	ER6 protein [Zea mays]_x0001_ER6 protein [Zea mays]	0.377589	0.708962	0.247294	0.164734	-0.0483732	-0.041153	-1.06144	-0.262929	0.173031	0.041152	-0.75578	-0.288718	1Hv_NTa	CUST_36918_PI390587928_5	U35_1307	Os02g0760500 [Oryza sativa Japonica Group]_x0001_putative ethylene-responsive protein [Oryza sativa Japonica Group]_x0001_Os02g0760500 [Oryza sativa Japonica Group]_x0001_unnamed protein product [Oryza sativa Japonica Group]_x0001_hypothetical protein OsI_09021 [Oryza sativa Indica Group]_x0001_hypothetical protein OsJ_08468 [Oryza sativa Japonica Group]	hypothetical protein SORBIDRAFT_04g033920 [Sorghum bicolor]_x0001_hypothetical protein SORBIDRAFT_04g033920 [Sorghum bicolor]	ER6 protein [Zea mays]_x0001_ER6 protein [Zea mays]	0.404238	0.474607	0.452287	-0.126661	0.241364	0.126661	-0.693934	-0.454421	0.177086	-0.130598	-0.465522	-0.171562
A_99_P264346_1	TC386881	papain-like cysteine proteinase [Hordeum vulgare subsp. vulgare]	hypothetical protein OsJ_14236 [Oryza sativa Japonica Group]	hypothetical protein OsI_15336 [Oryza sativa Indica Group]	0.779782	1.22839	0.362007	0.242851	-0.0420561	-0.163766	-1.80063	-0.208096	0.405723	0.0420561	-1.09108	-0.343745	1Hv_NTa	CUST_37214_PI390587928_1	U35_14751	papain-like cysteine proteinase [Hordeum vulgare subsp. vulgare]	papain-like cysteine proteinase [Hordeum vulgare subsp. vulgare]	OSJNBb0054B09.3 [Oryza sativa (japonica cultivar-group)]_x0001_OSIGBa0130O15.4 [Oryza sativa (indica cultivar-group)]_x0001_OSIGBa0148D14.11 [Oryza sativa (indica cultivar-group)]	0.723001	0.638384	0.285155	-0.120134	0.252704	0.188189	-1.23246	-0.713354	0.114279	-0.114278	-0.954865	-0.404695
A_99_P291061_1	TC413768	hypothetical protein SORBIDRAFT_01g028030 [Sorghum bicolor]_x0001_hypothetical protein SORBIDRAFT_01g028030 [Sorghum bicolor]	unknown [Zea mays]	hypothetical protein LOC100193580 [Zea mays]_x0001_unknown [Zea mays]_x0001_unknown [Zea mays]_x0001_unknown [Zea mays]_x0001_dihydroflavonol-4-reductase [Zea mays]_x0001_unknown [Zea mays]_x0001_unknown [Zea mays]	0.82016	0.725451	0.276045	0.0232086	0.0681362	-0.204515	-1.09695	-0.0232086	0.406173	-0.0592175	-0.754618	-0.137871	1Hv_NTa	CUST_7654_PI390587928_1	U35_1383	hypothetical protein SORBIDRAFT_01g028030 [Sorghum bicolor]_x0001_hypothetical protein SORBIDRAFT_01g028030 [Sorghum bicolor]	hypothetical protein OsJ_32578 [Oryza sativa Japonica Group]	putative cinnamoyl-CoA reductase [Oryza sativa Japonica Group]	-0.185935	0.589482	1.4059	0.406202	-0.336244	0.110372	-0.419035	-0.458006	-0.122949	0.206228	-0.0671625	0.0671635
A_99_P431247_1	TC389508	hypothetical protein SORBIDRAFT_01g028030 [Sorghum bicolor]_x0001_hypothetical protein SORBIDRAFT_01g028030 [Sorghum bicolor]	hypothetical protein SORBIDRAFT_01g028030 [Sorghum bicolor]_x0001_hypothetical protein SORBIDRAFT_01g028030 [Sorghum bicolor]	hypothetical protein SORBIDRAFT_01g028030 [Sorghum bicolor]_x0001_hypothetical protein SORBIDRAFT_01g028030 [Sorghum bicolor]	0.658917	0.590768	0.475443	0.000917435	-0.000917435	-0.276133	-0.982343	0.131003	0.237571	-0.0658312	-0.610446	-0.110648	1Hv_NTa	CUST_7654_PI390587928_3	U35_1383	hypothetical protein SORBIDRAFT_01g028030 [Sorghum bicolor]_x0001_hypothetical protein SORBIDRAFT_01g028030 [Sorghum bicolor]	hypothetical protein OsJ_32578 [Oryza sativa Japonica Group]	putative cinnamoyl-CoA reductase [Oryza sativa Japonica Group]	-0.185935	0.589482	1.4059	0.406202	-0.336244	0.110372	-0.419035	-0.458006	-0.122949	0.206228	-0.0671625	0.0671635
A_99_P465227_1	TC413768	hypothetical protein SORBIDRAFT_01g028030 [Sorghum bicolor]_x0001_hypothetical protein SORBIDRAFT_01g028030 [Sorghum bicolor]	unknown [Zea mays]	hypothetical protein LOC100193580 [Zea mays]_x0001_unknown [Zea mays]_x0001_unknown [Zea mays]_x0001_unknown [Zea mays]_x0001_dihydroflavonol-4-reductase [Zea mays]_x0001_unknown [Zea mays]_x0001_unknown [Zea mays]	0.66201	0.65269	0.529961	0.065753	-0.0427675	-0.30624	-1.013	0.0427675	0.192891	-0.106114	-0.660427	-0.129952	1Hv_NTa	CUST_7654_PI390587928_4	U35_1383	hypothetical protein SORBIDRAFT_01g028030 [Sorghum bicolor]_x0001_hypothetical protein SORBIDRAFT_01g028030 [Sorghum bicolor]	hypothetical protein OsJ_32578 [Oryza sativa Japonica Group]	putative cinnamoyl-CoA reductase [Oryza sativa Japonica Group]	-0.185935	0.589482	1.4059	0.406202	-0.336244	0.110372	-0.419035	-0.458006	-0.122949	0.206228	-0.0671625	0.0671635
A_99_P289916_1	TC431401	L-ascorbate oxidase precursor, putative,expressed [Triticum aestivum]	laccase LAC5-4 [Lolium perenne]	hypothetical protein OsI_04449 [Oryza sativa Indica Group]	1.4577	1.48873	0.131922	-0.145148	0.616301	-0.131922	-1.51678	-0.167994	0.331629	0.690348	-1.8849	-0.757684	ONE_to_ONE	CUST_15263_PI390587928_1	U35_4332	L-ascorbate oxidase precursor, putative,expressed [Triticum aestivum]	laccase LAC5-4 [Lolium perenne]	hypothetical protein OsI_04449 [Oryza sativa Indica Group]	0.459524	0.564718	0.0887938	-1.56729	0.0782986	0.309087	-2.0833	-2.76947	-0.0265665	0.0265675	-1.21446	-2.15479
A_99_P424187_1	TC437293	hypothetical protein OsI_33098 [Oryza sativa Indica Group]	Os10g0330000 [Oryza sativa Japonica Group]_x0001_unknown protein [Oryza sativa Japonica Group]_x0001_Unknown protein [Oryza sativa Japonica Group]_x0001_expressed protein [Oryza sativa (japonica cultivar-group)]_x0001_Os10g0330000 [Oryza sativa Japonica Group]_x0001_unnamed protein product [Oryza sativa Japonica Group]_x0001_unnamed protein product [Oryza sativa Japonica Group]_x0001_unnamed prot…	hypothetical protein LOC100278648 [Zea mays]_x0001_hypothetical protein [Zea mays]	0.868739	0.986965	-0.0247545	-0.18568	0.503475	0.0347786	-1.97399	-0.364117	0.0247536	0.733074	-2.0556	-0.284892	ONE_to_ONE	CUST_36087_PI390587928_1	U35_1515	hypothetical protein OsI_33098 [Oryza sativa Indica Group]	Os10g0330000 [Oryza sativa Japonica Group]_x0001_unknown protein [Oryza sativa Japonica Group]_x0001_Unknown protein [Oryza sativa Japonica Group]_x0001_expressed protein [Oryza sativa (japonica cultivar-group)]_x0001_Os10g0330000 [Oryza sativa Japonica Group]_x0001_unnamed protein product [Oryza sativa Japonica Group]_x0001_unnamed protein product [Oryza sativa Japonica Group]_x0001_unnamed prot…	hypothetical protein SORBIDRAFT_03g008950 [Sorghum bicolor]_x0001_hypothetical protein SORBIDRAFT_03g008950 [Sorghum bicolor]	1.06277	0.708942	0.0261955	-0.273739	0.688876	0.476798	-1.55563	-1.37807	0.392326	-0.0261955	-1.11303	-0.582418
A_99_P556627_1	TC454769	hypothetical protein SORBIDRAFT_09g021870 [Sorghum bicolor]_x0001_hypothetical protein SORBIDRAFT_09g021870 [Sorghum bicolor]	hypothetical protein OsI_20138 [Oryza sativa Indica Group]	Os05g0444300 [Oryza sativa Japonica Group]_x0001_unknown protein [Oryza sativa Japonica Group]_x0001_Os05g0444300 [Oryza sativa Japonica Group]_x0001_unnamed protein product [Oryza sativa Japonica Group]_x0001_hypothetical protein OsJ_18717 [Oryza sativa Japonica Group]	1.2728	0.770489	-0.142643	0.397815	0.3985	-1.12784	-2.64205	-0.881167	0.252116	0.142643	-2.33195	-0.511491	1Hv_NTa	CUST_21748_PI390587928_3	U35_3603	hypothetical protein OsI_20138 [Oryza sativa Indica Group]	Os05g0444300 [Oryza sativa Japonica Group]_x0001_unknown protein [Oryza sativa Japonica Group]_x0001_Os05g0444300 [Oryza sativa Japonica Group]_x0001_unnamed protein product [Oryza sativa Japonica Group]_x0001_hypothetical protein OsJ_18717 [Oryza sativa Japonica Group]	hypothetical protein SORBIDRAFT_09g021870 [Sorghum bicolor]_x0001_hypothetical protein SORBIDRAFT_09g021870 [Sorghum bicolor]	-0.200565	0.0843267	2.2759	0.647369	-0.846818	-0.142503	0.591451	-0.189679	-0.88109	-0.0843277	1.04752	0.694661
A_99_P296026_1	TC413940	Os03g0265900 [Oryza sativa Japonica Group]_x0001_expressed protein [Oryza sativa (japonica cultivar-group)]_x0001_Os03g0265900 [Oryza sativa Japonica Group]_x0001_unnamed protein product [Oryza sativa Japonica Group]_x0001_unnamed protein product [Oryza sativa Japonica Group]_x0001_hypothetical protein OsI_10870 [Oryza sativa Indica Group]	unknown protein [Oryza sativa Japonica Group]_x0001_unknown protein [Oryza sativa Japonica Group]_x0001_hypothetical protein OsJ_10251 [Oryza sativa Japonica Group]	hypothetical protein OsI_10874 [Oryza sativa Indica Group]	0.975854	0.493564	-0.465027	0.219978	0.519138	-0.841469	-1.88477	-0.156259	0.177236	0.0335121	-1.79192	-0.0335112	1Hv_NTa	CUST_29365_PI390587928_3	U35_16282	Os03g0265900 [Oryza sativa Japonica Group]_x0001_expressed protein [Oryza sativa (japonica cultivar-group)]_x0001_Os03g0265900 [Oryza sativa Japonica Group]_x0001_unnamed protein product [Oryza sativa Japonica Group]_x0001_unnamed protein product [Oryza sativa Japonica Group]_x0001_hypothetical protein OsI_10870 [Oryza sativa Indica Group]	hypothetical protein OsI_10874 [Oryza sativa Indica Group]	hypothetical protein SORBIDRAFT_01g040070 [Sorghum bicolor]_x0001_hypothetical protein SORBIDRAFT_01g040070 [Sorghum bicolor]	0.551527	0.481988	-0.14387	0.182218	0.338505	0.0562782	-1.92257	-0.850333	0.253487	-0.0562773	-1.39749	-0.230489
A_99_P346301_1	TC406648	hypothetical protein OsJ_18781 [Oryza sativa Japonica Group]	Os05g0455700 [Oryza sativa Japonica Group]_x0001_putative uracil phosphoribosyltransferase [Oryza sativa Japonica Group]_x0001_Os05g0455700 [Oryza sativa Japonica Group]_x0001_unnamed protein product [Oryza sativa Japonica Group]_x0001_unnamed protein product [Oryza sativa Japonica Group]_x0001_unnamed protein product [Oryza sativa Japonica Group]	hypothetical protein SORBIDRAFT_09g022320 [Sorghum bicolor]_x0001_hypothetical protein SORBIDRAFT_09g022320 [Sorghum bicolor]	0.772329	0.661874	0.0442753	0.173392	0.333833	-0.267141	-0.978852	-0.38537	-0.122878	0.136516	-1.09331	-0.0442753	ONE_to_ONE	CUST_36146_PI390587928_1	U35_7310	hypothetical protein OsJ_18781 [Oryza sativa Japonica Group]	Os05g0455700 [Oryza sativa Japonica Group]_x0001_putative uracil phosphoribosyltransferase [Oryza sativa Japonica Group]_x0001_Os05g0455700 [Oryza sativa Japonica Group]_x0001_unnamed protein product [Oryza sativa Japonica Group]_x0001_unnamed protein product [Oryza sativa Japonica Group]_x0001_unnamed protein product [Oryza sativa Japonica Group]	hypothetical protein SORBIDRAFT_09g022320 [Sorghum bicolor]_x0001_hypothetical protein SORBIDRAFT_09g022320 [Sorghum bicolor]	0.345742	0.414518	0.339093	0.10002	0.0404758	-0.084878	-0.980554	-0.711175	-0.0404749	0.138418	-0.500108	-0.190816
A_99_P259841_1	CV768482	fasciclin-like protein FLA3 [Triticum aestivum]	hypothetical protein OsJ_26868 [Oryza sativa Japonica Group]	Os08g0321000 [Oryza sativa Japonica Group]_x0001_putative fasciclin-like arabinogalactan-protein [Oryza sativa Japonica Group]_x0001_putative fasciclin-like arabinogalactan-protein [Oryza sativa Japonica Group]_x0001_Os08g0321000 [Oryza sativa Japonica Group]_x0001_hypothetical protein OsI_28769 [Oryza sativa Indica Group]_x0001_unnamed protein product [Oryza sativa Japonica Group]_x0001_unnamed …	1.31448	1.75266	-1.03753	0.498188	0.357697	-0.0315137	-2.18637	-0.567857	0.0315142	0.415084	-2.15699	-0.348273	1Hv_NTa	CUST_22942_PI390587928_3	U35_15884	fasciclin-like protein FLA3 [Triticum aestivum]	Os08g0321000 [Oryza sativa Japonica Group]_x0001_putative fasciclin-like arabinogalactan-protein [Oryza sativa Japonica Group]_x0001_putative fasciclin-like arabinogalactan-protein [Oryza sativa Japonica Group]_x0001_Os08g0321000 [Oryza sativa Japonica Group]_x0001_hypothetical protein OsI_28769 [Oryza sativa Indica Group]_x0001_unnamed protein product [Oryza sativa Japonica Group]_x0001_unnamed …	Os09g0248100 [Oryza sativa Japonica Group]_x0001_putative endosperm specific protein SC3 [Oryza sativa Japonica Group]_x0001_putative endosperm specific protein SC3 [Oryza sativa Japonica Group]_x0001_Os09g0248100 [Oryza sativa Japonica Group]_x0001_hypothetical protein OsI_30524 [Oryza sativa Indica Group]_x0001_hypothetical protein OsJ_28509 [Oryza sativa Japonica Group]_x0001_unnamed protein p…	0.673762	1.47654	0.803132	0.109072	0.303555	0.59032	-1.99177	-2.43835	-0.163278	-0.109073	-0.81807	-0.605908
A_99_P418782_1	TC379890	hypothetical protein SORBIDRAFT_03g025520 [Sorghum bicolor]_x0001_hypothetical protein SORBIDRAFT_03g025520 [Sorghum bicolor]	hypothetical protein SORBIDRAFT_03g025520 [Sorghum bicolor]_x0001_hypothetical protein SORBIDRAFT_03g025520 [Sorghum bicolor]	predicted protein [Populus trichocarpa]_x0001_predicted protein [Populus trichocarpa]	0.592249	1.3921	-1.50762	0.0609264	0.266549	0.244609	-3.20468	-0.669374	-0.0609264	0.373263	-3.56798	-0.431663	1Hv_NTa	CUST_35742_PI390587928_2	U35_416	hypothetical protein OsI_26282 [Oryza sativa Indica Group]	Os07g0529600 [Oryza sativa Japonica Group]_x0001_thiamine biosynthetic enzyme [Oryza sativa Japonica Group]_x0001_Os07g0529600 [Oryza sativa Japonica Group]_x0001_unnamed protein product [Oryza sativa Japonica Group]	putative thiamine biosynthesis protein [Oryza sativa Japonica Group]_x0001_hypothetical protein OsJ_24530 [Oryza sativa Japonica Group]	0.558161	0.935732	-0.785057	0.0119591	0.137344	0.540371	-2.6756	-1.06404	-0.120279	0.435093	-1.89714	-0.011961
A_99_P420907_1	TC381403	Os07g0529600 [Oryza sativa Japonica Group]_x0001_thiamine biosynthetic enzyme [Oryza sativa Japonica Group]_x0001_Os07g0529600 [Oryza sativa Japonica Group]_x0001_unnamed protein product [Oryza sativa Japonica Group]	putative thiamine biosynthesis protein [Oryza sativa Japonica Group]_x0001_hypothetical protein OsJ_24530 [Oryza sativa Japonica Group]	hypothetical protein OsI_26282 [Oryza sativa Indica Group]	0.418737	1.11152	-1.43574	-0.0902424	0.133764	0.382181	-3.07462	-0.321321	0.0902443	0.476049	-3.3708	-0.445701	1Hv_NTa	CUST_35742_PI390587928_3	U35_416	hypothetical protein OsI_26282 [Oryza sativa Indica Group]	Os07g0529600 [Oryza sativa Japonica Group]_x0001_thiamine biosynthetic enzyme [Oryza sativa Japonica Group]_x0001_Os07g0529600 [Oryza sativa Japonica Group]_x0001_unnamed protein product [Oryza sativa Japonica Group]	putative thiamine biosynthesis protein [Oryza sativa Japonica Group]_x0001_hypothetical protein OsJ_24530 [Oryza sativa Japonica Group]	0.558161	0.935732	-0.785057	0.0119591	0.137344	0.540371	-2.6756	-1.06404	-0.120279	0.435093	-1.89714	-0.011961
A_99_P223696_1	TC406029	RecName: Full=Tubulin beta chain; AltName: Full=Beta-tubulin_x0001_beta-tubulin 1 [Hordeum vulgare subsp. vulgare]_x0001_beta tubulin 1 [Hordeum vulgare subsp. vulgare]	RecName: Full=Tubulin beta-1 chain; AltName: Full=Beta-1-tubulin_x0001_beta-tubulin [Avena sativa]	hypothetical protein LOC100382290 [Zea mays]_x0001_unknown [Zea mays]	0.515725	0.853626	-0.929322	0.313389	0.0962324	0.149147	-1.8519	-1.09506	-0.0962334	0.193397	-2.19831	-1.19647	1Hv_NTa	CUST_8682_PI390587928_2	U35_14338	hypothetical protein LOC100381281 [Zea mays]_x0001_unknown [Zea mays]	hypothetical protein OsI_04129 [Oryza sativa Indica Group]	RecName: Full=Tubulin beta chain; AltName: Full=Beta-tubulin_x0001_beta-tubulin 1 [Hordeum vulgare subsp. vulgare]_x0001_beta tubulin 1 [Hordeum vulgare subsp. vulgare]	1.10213	1.93629	0.0182686	0.171029	0.3184	0.984094	-2.23241	-2.51879	-0.690585	-0.0182691	-1.59282	-0.70902
A_99_P313631_1	TC395056	hypothetical protein SORBIDRAFT_09g020160 [Sorghum bicolor]_x0001_hypothetical protein SORBIDRAFT_09g020160 [Sorghum bicolor]	unknown [Zea mays]	hypothetical protein ARALYDRAFT_490272 [Arabidopsis lyrata subsp. lyrata]_x0001_hypothetical protein ARALYDRAFT_490272 [Arabidopsis lyrata subsp. lyrata]	0.668665	0.936211	-0.586978	0.54184	0.267544	-0.475177	-2.57422	-0.0502291	0.0814409	-0.261977	-2.34085	0.0502295	1Hv_NTa	CUST_18104_PI390587928_1	U35_5994	hypothetical protein SORBIDRAFT_09g020160 [Sorghum bicolor]_x0001_hypothetical protein SORBIDRAFT_09g020160 [Sorghum bicolor]	hypothetical protein ARALYDRAFT_490272 [Arabidopsis lyrata subsp. lyrata]_x0001_hypothetical protein ARALYDRAFT_490272 [Arabidopsis lyrata subsp. lyrata]	hypothetical protein ARALYDRAFT_470307 [Arabidopsis lyrata subsp. lyrata]_x0001_hypothetical protein ARALYDRAFT_470307 [Arabidopsis lyrata subsp. lyrata]	0.408195	0.346459	-0.104305	-0.504468	0.283402	0.556268	-1.30393	-1.26371	0.104305	0.170956	-0.706782	-0.496773
A_99_P457737_1	TC409010	#N/A	#N/A	#N/A	0.863074	0.904737	-0.553059	0.436792	0.345005	-0.371587	-2.10329	0.0550575	0.226055	-0.133807	-1.98604	-0.0550575	1Hv_NTa	CUST_18104_PI390587928_2	U35_5994	hypothetical protein SORBIDRAFT_09g020160 [Sorghum bicolor]_x0001_hypothetical protein SORBIDRAFT_09g020160 [Sorghum bicolor]	hypothetical protein ARALYDRAFT_490272 [Arabidopsis lyrata subsp. lyrata]_x0001_hypothetical protein ARALYDRAFT_490272 [Arabidopsis lyrata subsp. lyrata]	hypothetical protein ARALYDRAFT_470307 [Arabidopsis lyrata subsp. lyrata]_x0001_hypothetical protein ARALYDRAFT_470307 [Arabidopsis lyrata subsp. lyrata]	0.408195	0.346459	-0.104305	-0.504468	0.283402	0.556268	-1.30393	-1.26371	0.104305	0.170956	-0.706782	-0.496773
A_99_P427382_1	TC386490	Os07g0529600 [Oryza sativa Japonica Group]_x0001_thiamine biosynthetic enzyme [Oryza sativa Japonica Group]_x0001_Os07g0529600 [Oryza sativa Japonica Group]_x0001_unnamed protein product [Oryza sativa Japonica Group]	Os07g0529600 [Oryza sativa Japonica Group]_x0001_thiamine biosynthetic enzyme [Oryza sativa Japonica Group]_x0001_Os07g0529600 [Oryza sativa Japonica Group]_x0001_unnamed protein product [Oryza sativa Japonica Group]	putative thiamine biosynthesis protein [Oryza sativa Japonica Group]_x0001_hypothetical protein OsJ_24530 [Oryza sativa Japonica Group]	0.770868	1.31828	-0.812665	0.678147	0.070837	-0.188673	-2.65231	-0.053216	-0.17612	0.0944653	-2.70636	0.0532169	1Hv_NTa	CUST_35742_PI390587928_4	U35_416	hypothetical protein OsI_26282 [Oryza sativa Indica Group]	Os07g0529600 [Oryza sativa Japonica Group]_x0001_thiamine biosynthetic enzyme [Oryza sativa Japonica Group]_x0001_Os07g0529600 [Oryza sativa Japonica Group]_x0001_unnamed protein product [Oryza sativa Japonica Group]	putative thiamine biosynthesis protein [Oryza sativa Japonica Group]_x0001_hypothetical protein OsJ_24530 [Oryza sativa Japonica Group]	0.558161	0.935732	-0.785057	0.0119591	0.137344	0.540371	-2.6756	-1.06404	-0.120279	0.435093	-1.89714	-0.011961
A_99_P407847_1	TC369910	papain-like cysteine proteinase [Hordeum vulgare subsp. vulgare]	hypothetical protein OsJ_14236 [Oryza sativa Japonica Group]	hypothetical protein OsI_15336 [Oryza sativa Indica Group]	0.467565	0.886696	0.0334778	0.178787	-0.0663099	-0.24658	-1.58654	0.143254	0.220713	-0.0334778	-1.18352	-0.138649	1Hv_NTa	CUST_37214_PI390587928_2	U35_14751	papain-like cysteine proteinase [Hordeum vulgare subsp. vulgare]	papain-like cysteine proteinase [Hordeum vulgare subsp. vulgare]	OSJNBb0054B09.3 [Oryza sativa (japonica cultivar-group)]_x0001_OSIGBa0130O15.4 [Oryza sativa (indica cultivar-group)]_x0001_OSIGBa0148D14.11 [Oryza sativa (indica cultivar-group)]	0.723001	0.638384	0.285155	-0.120134	0.252704	0.188189	-1.23246	-0.713354	0.114279	-0.114278	-0.954865	-0.404695
A_99_P083870_1	TC369029	CBFIIIa-D6 [Triticum aestivum]	CBFIIIa-6.1 [Triticum aestivum]	C-repeat binding factor 6 [Hordeum vulgare subsp. vulgare]_x0001_C-repeat binding factor 6 [Hordeum vulgare subsp. vulgare]_x0001_C-repeat binding factor 6 [Hordeum vulgare subsp. vulgare]_x0001_C-repeat binding factor 6 [Hordeum vulgare subsp. vulgare]_x0001_CRT/DRE binding factor 6 [Hordeum vulgare]	1.57945	0.30362	-1.58924	0.55561	0.562626	-0.63131	-3.27199	-0.0504341	0.262385	-0.130315	-2.75174	0.0504341	1Hv_NTa	CUST_28726_PI390587928_2	U35_15347	C-repeat binding factor 6 [Hordeum vulgare subsp. vulgare]_x0001_C-repeat binding factor 6 [Hordeum vulgare subsp. vulgare]_x0001_C-repeat binding factor 6 [Hordeum vulgare subsp. vulgare]_x0001_C-repeat binding factor 6 [Hordeum vulgare subsp. vulgare]_x0001_CRT/DRE binding factor 6 [Hordeum vulgare]	C-repeat binding factor 6 [Hordeum vulgare subsp. vulgare]_x0001_C-repeat binding factor 6 [Hordeum vulgare subsp. vulgare]_x0001_C-repeat binding factor 6 [Hordeum vulgare subsp. vulgare]_x0001_C-repeat binding factor 6 [Hordeum vulgare subsp. vulgare]_x0001_C-repeat binding factor 6 [Hordeum vulgare subsp. vulgare]_x0001_C-repeat binding factor 6 [Hordeum vulgare subsp. vulgare]_x0001_C-repeat …	HvCBF6 [Hordeum vulgare subsp. vulgare]_x0001_HvCBF6 [Hordeum vulgare subsp. vulgare]_x0001_HvCBF6 [Hordeum vulgare subsp. vulgare]_x0001_C-repeat binding factor 6 [Hordeum vulgare subsp. vulgare]_x0001_C-repeat binding factor 6 [Hordeum vulgare subsp. vulgare]_x0001_CRT/DRE binding factor 6 [Hordeum vulgare subsp. vulgare]	0.912247	0.997375	0.0675697	1.21866	-0.491273	-0.0675697	-1.05598	2.13401	-0.577153	0.0790596	-0.850821	-0.0994782
A_99_P140588_1	P9351108	CBFIIIa-6.1 [Triticum aestivum]	CBFIIIa-D6 [Triticum aestivum]	C-repeat binding factor 6 [Hordeum vulgare subsp. vulgare]_x0001_C-repeat binding factor 6 [Hordeum vulgare subsp. vulgare]_x0001_C-repeat binding factor 6 [Hordeum vulgare subsp. vulgare]_x0001_C-repeat binding factor 6 [Hordeum vulgare subsp. vulgare]_x0001_C-repeat binding factor 6 [Hordeum vulgare subsp. vulgare]_x0001_C-repeat binding factor 6 [Hordeum vulgare subsp. vulgare]_x0001_C-repeat …	1.52785	0.33744	-1.54091	0.442441	0.56562	-0.568481	-3.23932	-0.0321579	0.235875	-0.0560083	-2.7197	0.0321579	1Hv_NTa	CUST_28726_PI390587928_3	U35_15347	C-repeat binding factor 6 [Hordeum vulgare subsp. vulgare]_x0001_C-repeat binding factor 6 [Hordeum vulgare subsp. vulgare]_x0001_C-repeat binding factor 6 [Hordeum vulgare subsp. vulgare]_x0001_C-repeat binding factor 6 [Hordeum vulgare subsp. vulgare]_x0001_CRT/DRE binding factor 6 [Hordeum vulgare]	C-repeat binding factor 6 [Hordeum vulgare subsp. vulgare]_x0001_C-repeat binding factor 6 [Hordeum vulgare subsp. vulgare]_x0001_C-repeat binding factor 6 [Hordeum vulgare subsp. vulgare]_x0001_C-repeat binding factor 6 [Hordeum vulgare subsp. vulgare]_x0001_C-repeat binding factor 6 [Hordeum vulgare subsp. vulgare]_x0001_C-repeat binding factor 6 [Hordeum vulgare subsp. vulgare]_x0001_C-repeat …	HvCBF6 [Hordeum vulgare subsp. vulgare]_x0001_HvCBF6 [Hordeum vulgare subsp. vulgare]_x0001_HvCBF6 [Hordeum vulgare subsp. vulgare]_x0001_C-repeat binding factor 6 [Hordeum vulgare subsp. vulgare]_x0001_C-repeat binding factor 6 [Hordeum vulgare subsp. vulgare]_x0001_CRT/DRE binding factor 6 [Hordeum vulgare subsp. vulgare]	0.912247	0.997375	0.0675697	1.21866	-0.491273	-0.0675697	-1.05598	2.13401	-0.577153	0.0790596	-0.850821	-0.0994782
A_99_P446397_2	TC421031	Os04g0435700 [Oryza sativa Japonica Group]_x0001_OSJNBa0006B20.1 [Oryza sativa (japonica cultivar-group)]_x0001_Os04g0435700 [Oryza sativa Japonica Group]_x0001_hypothetical protein OsI_15977 [Oryza sativa Indica Group]_x0001_hypothetical protein OsJ_14886 [Oryza sativa Japonica Group]_x0001_unnamed protein product [Oryza sativa Japonica Group]	Os04g0435700 [Oryza sativa Japonica Group]_x0001_OSJNBa0006B20.1 [Oryza sativa (japonica cultivar-group)]_x0001_Os04g0435700 [Oryza sativa Japonica Group]_x0001_hypothetical protein OsI_15977 [Oryza sativa Indica Group]_x0001_hypothetical protein OsJ_14886 [Oryza sativa Japonica Group]_x0001_unnamed protein product [Oryza sativa Japonica Group]	hypothetical protein SORBIDRAFT_06g017130 [Sorghum bicolor]_x0001_hypothetical protein SORBIDRAFT_06g017130 [Sorghum bicolor]	0.589098	0.646633	-0.615591	-0.0646324	0.113972	-0.41045	-1.05384	0.0444422	-0.0140495	0.0333805	-1.009	0.0140495	1Ta_NHv	CUST_31360_PI390587928_1	U35_15360	Os04g0435700 [Oryza sativa Japonica Group]_x0001_OSJNBa0006B20.1 [Oryza sativa (japonica cultivar-group)]_x0001_Os04g0435700 [Oryza sativa Japonica Group]_x0001_hypothetical protein OsI_15977 [Oryza sativa Indica Group]_x0001_hypothetical protein OsJ_14886 [Oryza sativa Japonica Group]_x0001_unnamed protein product [Oryza sativa Japonica Group]	hypothetical protein SORBIDRAFT_06g017130 [Sorghum bicolor]_x0001_hypothetical protein SORBIDRAFT_06g017130 [Sorghum bicolor]	unknown [Zea mays]	1.0379	0.109618	-0.424596	0.00781774	1.12306	-0.349664	-1.88822	-0.988074	1.46213	-0.00781727	-1.61268	0.30066
A_99_P231436_1	TC411493	legumain [Hordeum vulgare subsp. vulgare]	unknown [Zea mays]_x0001_unknown [Zea mays]_x0001_unknown [Zea mays]	LOC542609 [Zea mays]_x0001_C13 endopeptidase NP1 precursor [Zea mays]	0.876892	0.964232	-1.35709	0.130426	-0.0630093	-0.364744	-1.88034	0.120212	-0.106062	0.197055	-1.67408	0.0630093	1Hv_NTa	CUST_9712_PI390587928_1	U35_379	legumain [Hordeum vulgare subsp. vulgare]	LOC542609 [Zea mays]_x0001_C13 endopeptidase NP1 precursor [Zea mays]	unknown [Zea mays]_x0001_unknown [Zea mays]_x0001_unknown [Zea mays]	0.565464	0.675369	-0.0451422	0.152544	0.0103836	0.209473	-1.10744	-0.345223	0.0558395	-0.0103846	-0.965067	-0.0585623
A_99_P195538_1	TC401430	pTACR7 [Triticum aestivum]	BLT14.1 protein [Hordeum vulgare subsp. vulgare]	acclimation protein [Secale cereale]	2.14775	1.66937	-1.83084	-0.0727034	0.478249	-0.0575247	-4.09388	1.65635	1.60921	0.0575237	-4.16876	-0.512771	1Hv_NTa	CUST_39056_PI390587928_2	U35_3084	low temperature induced protein [Hordeum vulgare]	BLT14.1 protein [Hordeum vulgare subsp. vulgare]	acclimation protein [Secale cereale]	1.92855	-0.983249	-0.9512	-0.87992	3.23511	0.361501	0.27112	-0.271121	3.42672	1.12651	-0.65011	-1.7179
A_99_P206446_1	TC380205	SNF1-type serine-threonine protein kinase [Triticum aestivum]	Os01g0869900 [Oryza sativa Japonica Group]_x0001_RecName: Full=Serine/threonine-protein kinase SAPK4; AltName: Full=Osmotic stress/abscisic acid-activated protein kinase 4_x0001_serine/threonine protein kinase SAPK4 [Oryza sativa Japonica Group]_x0001_serine/threonine protein kinase SAPK4 [Oryza sativa Japonica Group]_x0001_serine/threonine protein kinase SAPK4 [Oryza sativa Japonica Group]_x0001…	serine kinase [Oryza sativa Indica Group]	1.10853	0.562452	-0.636335	-0.0822649	0.604821	-0.230379	-1.66177	0.371343	0.678083	0.0822659	-1.53909	-0.397933	1Hv_NTa	CUST_41264_PI390587928_1	U35_16858	SNF1-type serine-threonine protein kinase [Triticum aestivum]	Os01g0869900 [Oryza sativa Japonica Group]_x0001_RecName: Full=Serine/threonine-protein kinase SAPK4; AltName: Full=Osmotic stress/abscisic acid-activated protein kinase 4_x0001_serine/threonine protein kinase SAPK4 [Oryza sativa Japonica Group]_x0001_serine/threonine protein kinase SAPK4 [Oryza sativa Japonica Group]_x0001_serine/threonine protein kinase SAPK4 [Oryza sativa Japonica Group]_x0001…	serine kinase [Oryza sativa Indica Group]	1.84838	0.777411	-0.256823	-0.0253382	1.42087	0.598978	-1.26961	-0.579641	1.28541	0.0253382	-1.07436	-0.268569
A_99_P211901_1	TC445077	RecName: Full=Salt stress-induced hydrophobic peptide ESI3_x0001_RecName: Full=Low temperature-induced protein lt101.1; AltName: Full=Blt101.1; Short=Blt101_x0001_54 amino acids [Hordeum vulgare subsp. vulgare]_x0001_salt-stress induced hydrophobic peptide [Lophopyrum elongatum]_x0001_hydrophobic polypeptide [Triticum aestivum]_x0001_putative membrane protein [Hordeum vulgare subsp. vulgare]_x000…	stress-induced hydrophobic peptide [Populus trichocarpa]_x0001_stress-induced hydrophobic peptide [Populus trichocarpa]	stress-induced hydrophobic peptide [Populus trichocarpa]_x0001_stress-induced hydrophobic peptide [Populus trichocarpa]_x0001_hypothetical protein POPTRDRAFT_563785 [Populus balsamifera]_x0001_hypothetical protein POPTRDRAFT_563785 [Populus balsamifera]_x0001_hypothetical protein POPTRDRAFT_563785 [Populus balsamifera]_x0001_hypothetical protein POPTRDRAFT_563785 [Populus balsamifera]_x0001_hypot…	2.08745	1.88779	-1.27656	-1.1885	1.3252	0.475343	-3.92868	0.322099	1.22701	-0.322099	-5.05114	-1.15277	1Hv_NTa	CUST_9750_PI390587928_3	U35_16207	RecName: Full=Salt stress-induced hydrophobic peptide ESI3_x0001_RecName: Full=Low temperature-induced protein lt101.1; AltName: Full=Blt101.1; Short=Blt101_x0001_54 amino acids [Hordeum vulgare subsp. vulgare]_x0001_salt-stress induced hydrophobic peptide [Lophopyrum elongatum]_x0001_hydrophobic polypeptide [Triticum aestivum]_x0001_putative membrane protein [Hordeum vulgare subsp. vulgare]_x000…	stress-induced hydrophobic peptide [Populus trichocarpa]_x0001_stress-induced hydrophobic peptide [Populus trichocarpa]	stress-induced hydrophobic peptide [Populus trichocarpa]_x0001_stress-induced hydrophobic peptide [Populus trichocarpa]_x0001_hypothetical protein POPTRDRAFT_563785 [Populus balsamifera]_x0001_hypothetical protein POPTRDRAFT_563785 [Populus balsamifera]_x0001_hypothetical protein POPTRDRAFT_563785 [Populus balsamifera]_x0001_hypothetical protein POPTRDRAFT_563785 [Populus balsamifera]_x0001_hypot…	0.0808125	0.0965633	0.121992	-0.59676	0.115721	0.256369	-1.53183	-2.30233	-0.0584354	0.0584354	-1.59596	-1.09218
A_99_P211881_1	TC398344	RecName: Full=Salt stress-induced hydrophobic peptide ESI3_x0001_RecName: Full=Low temperature-induced protein lt101.1; AltName: Full=Blt101.1; Short=Blt101_x0001_54 amino acids [Hordeum vulgare subsp. vulgare]_x0001_salt-stress induced hydrophobic peptide [Lophopyrum elongatum]_x0001_hydrophobic polypeptide [Triticum aestivum]_x0001_putative membrane protein [Hordeum vulgare subsp. vulgare]_x000…	stress-induced hydrophobic peptide [Populus trichocarpa]_x0001_stress-induced hydrophobic peptide [Populus trichocarpa]	stress-induced hydrophobic peptide [Populus trichocarpa]_x0001_stress-induced hydrophobic peptide [Populus trichocarpa]_x0001_hypothetical protein POPTRDRAFT_563785 [Populus balsamifera]_x0001_hypothetical protein POPTRDRAFT_563785 [Populus balsamifera]_x0001_hypothetical protein POPTRDRAFT_563785 [Populus balsamifera]_x0001_hypothetical protein POPTRDRAFT_563785 [Populus balsamifera]_x0001_hypot…	2.13348	1.837	-1.10412	-0.174667	1.10198	0.174667	-3.76747	0.616416	1.35249	-0.343108	-4.24034	-0.543836	1Hv_NTa	CUST_9750_PI390587928_2	U35_16207	RecName: Full=Salt stress-induced hydrophobic peptide ESI3_x0001_RecName: Full=Low temperature-induced protein lt101.1; AltName: Full=Blt101.1; Short=Blt101_x0001_54 amino acids [Hordeum vulgare subsp. vulgare]_x0001_salt-stress induced hydrophobic peptide [Lophopyrum elongatum]_x0001_hydrophobic polypeptide [Triticum aestivum]_x0001_putative membrane protein [Hordeum vulgare subsp. vulgare]_x000…	stress-induced hydrophobic peptide [Populus trichocarpa]_x0001_stress-induced hydrophobic peptide [Populus trichocarpa]	stress-induced hydrophobic peptide [Populus trichocarpa]_x0001_stress-induced hydrophobic peptide [Populus trichocarpa]_x0001_hypothetical protein POPTRDRAFT_563785 [Populus balsamifera]_x0001_hypothetical protein POPTRDRAFT_563785 [Populus balsamifera]_x0001_hypothetical protein POPTRDRAFT_563785 [Populus balsamifera]_x0001_hypothetical protein POPTRDRAFT_563785 [Populus balsamifera]_x0001_hypot…	0.0808125	0.0965633	0.121992	-0.59676	0.115721	0.256369	-1.53183	-2.30233	-0.0584354	0.0584354	-1.59596	-1.09218
A_99_P459822_1	TC410428	RecName: Full=Salt stress-induced hydrophobic peptide ESI3_x0001_RecName: Full=Low temperature-induced protein lt101.1; AltName: Full=Blt101.1; Short=Blt101_x0001_54 amino acids [Hordeum vulgare subsp. vulgare]_x0001_salt-stress induced hydrophobic peptide [Lophopyrum elongatum]_x0001_hydrophobic polypeptide [Triticum aestivum]_x0001_putative membrane protein [Hordeum vulgare subsp. vulgare]_x000…	stress-induced hydrophobic peptide [Populus trichocarpa]_x0001_stress-induced hydrophobic peptide [Populus trichocarpa]	stress-induced hydrophobic peptide [Populus trichocarpa]_x0001_stress-induced hydrophobic peptide [Populus trichocarpa]_x0001_hypothetical protein POPTRDRAFT_563785 [Populus balsamifera]_x0001_hypothetical protein POPTRDRAFT_563785 [Populus balsamifera]_x0001_hypothetical protein POPTRDRAFT_563785 [Populus balsamifera]_x0001_hypothetical protein POPTRDRAFT_563785 [Populus balsamifera]_x0001_hypot…	2.07455	1.68624	-1.2395	-0.204347	1.10441	0.204347	-3.78083	0.635402	1.34424	-0.421286	-4.23953	-0.505692	1Hv_NTa	CUST_9750_PI390587928_4	U35_16207	RecName: Full=Salt stress-induced hydrophobic peptide ESI3_x0001_RecName: Full=Low temperature-induced protein lt101.1; AltName: Full=Blt101.1; Short=Blt101_x0001_54 amino acids [Hordeum vulgare subsp. vulgare]_x0001_salt-stress induced hydrophobic peptide [Lophopyrum elongatum]_x0001_hydrophobic polypeptide [Triticum aestivum]_x0001_putative membrane protein [Hordeum vulgare subsp. vulgare]_x000…	stress-induced hydrophobic peptide [Populus trichocarpa]_x0001_stress-induced hydrophobic peptide [Populus trichocarpa]	stress-induced hydrophobic peptide [Populus trichocarpa]_x0001_stress-induced hydrophobic peptide [Populus trichocarpa]_x0001_hypothetical protein POPTRDRAFT_563785 [Populus balsamifera]_x0001_hypothetical protein POPTRDRAFT_563785 [Populus balsamifera]_x0001_hypothetical protein POPTRDRAFT_563785 [Populus balsamifera]_x0001_hypothetical protein POPTRDRAFT_563785 [Populus balsamifera]_x0001_hypot…	0.0808125	0.0965633	0.121992	-0.59676	0.115721	0.256369	-1.53183	-2.30233	-0.0584354	0.0584354	-1.59596	-1.09218
A_99_P427717_1	TC386761	hypothetical protein SORBIDRAFT_09g024870 [Sorghum bicolor]_x0001_hypothetical protein SORBIDRAFT_09g024870 [Sorghum bicolor]	hypothetical protein OsJ_19127 [Oryza sativa Japonica Group]	hypothetical protein OsI_20545 [Oryza sativa Indica Group]	0.0206528	2.05036	2.26326	-0.877784	-0.0725975	-0.0206528	1.51487	-1.16893	-2.00113	0.526266	1.71785	-1.50458	ONE_to_ONE	CUST_37028_PI390587928_1	U35_7170	hypothetical protein SORBIDRAFT_09g024870 [Sorghum bicolor]_x0001_hypothetical protein SORBIDRAFT_09g024870 [Sorghum bicolor]	Os05g0506000 [Oryza sativa Japonica Group]_x0001_unknown protein [Oryza sativa Japonica Group]_x0001_Os05g0506000 [Oryza sativa Japonica Group]_x0001_unnamed protein product [Oryza sativa Japonica Group]_x0001_unnamed protein product [Oryza sativa Japonica Group]	unknown [Oryza sativa Japonica Group]	0.562795	1.32873	1.72282	-0.871779	0.0174808	0.580171	-0.0174799	-1.65274	-1.20076	-0.665147	0.898784	-1.41971
A_99_P283931_1	TC398013	hypothetical protein OsI_05001 [Oryza sativa Indica Group]	hypothetical protein OsI_05001 [Oryza sativa Indica Group]	hypothetical protein OsJ_04607 [Oryza sativa Japonica Group]	0.338408	1.84769	-0.354222	-0.172311	-0.497589	0.472555	0.213404	-0.472181	-1.06463	0.981509	0.111349	-0.111349	1Hv_NTa	CUST_14554_PI390587928_2	U35_8789	hypothetical protein OsI_05001 [Oryza sativa Indica Group]	hypothetical protein OsJ_04607 [Oryza sativa Japonica Group]	Os01g0925300 [Oryza sativa Japonica Group]_x0001_putative zisp [Oryza sativa Japonica Group]_x0001_putative zisp [Oryza sativa Japonica Group]_x0001_Os01g0925300 [Oryza sativa Japonica Group]	0.662878	1.21984	0.577105	-0.124634	-0.22186	0.701533	-0.560568	-1.67159	-0.00899649	0.735845	0.00899696	-0.804739
A_99_P283936_1	CD938506	hypothetical protein OsI_05001 [Oryza sativa Indica Group]	hypothetical protein OsI_05001 [Oryza sativa Indica Group]	hypothetical protein OsJ_04607 [Oryza sativa Japonica Group]	0.279953	1.71323	-0.256837	-0.471364	-0.858574	0.396764	0.309213	-0.728956	-0.98821	1.01639	0.256837	-0.320742	1Hv_NTa	CUST_14554_PI390587928_3	U35_8789	hypothetical protein OsI_05001 [Oryza sativa Indica Group]	hypothetical protein OsJ_04607 [Oryza sativa Japonica Group]	Os01g0925300 [Oryza sativa Japonica Group]_x0001_putative zisp [Oryza sativa Japonica Group]_x0001_putative zisp [Oryza sativa Japonica Group]_x0001_Os01g0925300 [Oryza sativa Japonica Group]	0.662878	1.21984	0.577105	-0.124634	-0.22186	0.701533	-0.560568	-1.67159	-0.00899649	0.735845	0.00899696	-0.804739
A_99_P129195_1	P9351438	myb-related protein [Triticum aestivum]	RecName: Full=Myb-related protein Hv33_x0001_MybHv33 [Hordeum vulgare subsp. vulgare]	MybHv33 [Hordeum vulgare subsp. vulgare]	0.0866375	2.02182	-0.204881	0.339772	-2.23658	-0.0866375	0.374634	-0.788112	-1.64249	0.996247	-1.06718	0.152152	ONE_to_ONE	CUST_15145_PI390587928_1	U35_18213	MybHv33 [Hordeum vulgare subsp. vulgare]	RecName: Full=Myb-related protein Hv33_x0001_MybHv33 [Hordeum vulgare subsp. vulgare]	myb-related protein [Triticum aestivum]	-0.0846834	1.97528	0.0846834	0.57113	-0.921792	1.05902	-1.07863	-1.22592	-1.27759	0.44477	-1.28828	0.166213
A_99_P525902_1	TC417614	hypothetical protein OsI_05001 [Oryza sativa Indica Group]	hypothetical protein OsJ_04607 [Oryza sativa Japonica Group]	Os01g0925300 [Oryza sativa Japonica Group]_x0001_putative zisp [Oryza sativa Japonica Group]_x0001_putative zisp [Oryza sativa Japonica Group]_x0001_Os01g0925300 [Oryza sativa Japonica Group]	0.798292	1.29696	0.467381	0.506228	-0.641276	-0.016566	0.016566	-0.140151	-1.16217	0.501591	-0.577071	-0.161465	1Ta_NHv	CUST_14554_PI390587928_1	U35_8789	hypothetical protein OsI_05001 [Oryza sativa Indica Group]	hypothetical protein OsJ_04607 [Oryza sativa Japonica Group]	Os01g0925300 [Oryza sativa Japonica Group]_x0001_putative zisp [Oryza sativa Japonica Group]_x0001_putative zisp [Oryza sativa Japonica Group]_x0001_Os01g0925300 [Oryza sativa Japonica Group]	0.662878	1.21984	0.577105	-0.124634	-0.22186	0.701533	-0.560568	-1.67159	-0.00899649	0.735845	0.00899696	-0.804739
A_99_P018074_1	TC387426	hypothetical protein OsI_10736 [Oryza sativa Indica Group]_x0001_hypothetical protein OsJ_10125 [Oryza sativa Japonica Group]	Os03g0246500 [Oryza sativa Japonica Group]_x0001_expressed protein [Oryza sativa (japonica cultivar-group)]_x0001_Os03g0246500 [Oryza sativa Japonica Group]	hypothetical protein SORBIDRAFT_01g041150 [Sorghum bicolor]_x0001_hypothetical protein SORBIDRAFT_01g041150 [Sorghum bicolor]	0.618181	1.87652	1.4294	0.539792	-0.428385	-0.0479436	0.0479436	-0.278363	-0.775362	0.626127	-0.421827	-0.201725	ONE_to_ONE	CUST_14564_PI390587928_1	U35_8778	hypothetical protein OsI_10736 [Oryza sativa Indica Group]_x0001_hypothetical protein OsJ_10125 [Oryza sativa Japonica Group]	Os03g0246500 [Oryza sativa Japonica Group]_x0001_expressed protein [Oryza sativa (japonica cultivar-group)]_x0001_Os03g0246500 [Oryza sativa Japonica Group]	hypothetical protein SORBIDRAFT_01g041150 [Sorghum bicolor]_x0001_hypothetical protein SORBIDRAFT_01g041150 [Sorghum bicolor]	0.733913	1.89449	1.5413	0.0418715	-0.118712	1.22613	-0.100051	-1.25489	-0.0418715	0.664196	-0.180932	-0.334216
A_99_P485132_1	TC424790	Os02g0834700 [Oryza sativa Japonica Group]_x0001_cell division inhibitor-like [Oryza sativa Japonica Group]_x0001_cell division inhibitor-like [Oryza sativa Japonica Group]_x0001_Os02g0834700 [Oryza sativa Japonica Group]	Os02g0834700 [Oryza sativa Japonica Group]_x0001_cell division inhibitor-like [Oryza sativa Japonica Group]_x0001_cell division inhibitor-like [Oryza sativa Japonica Group]_x0001_Os02g0834700 [Oryza sativa Japonica Group]	Os02g0834700 [Oryza sativa Japonica Group]_x0001_cell division inhibitor-like [Oryza sativa Japonica Group]_x0001_cell division inhibitor-like [Oryza sativa Japonica Group]_x0001_Os02g0834700 [Oryza sativa Japonica Group]	0.612193	1.36292	0.551375	0.318377	-0.78954	-0.278929	-0.376949	-0.799801	-1.05902	0.881278	-0.62011	0.278929	ONE_to_ONE	CUST_10634_PI390587928_1	U35_18545	Os02g0834700 [Oryza sativa Japonica Group]_x0001_cell division inhibitor-like [Oryza sativa Japonica Group]_x0001_cell division inhibitor-like [Oryza sativa Japonica Group]_x0001_Os02g0834700 [Oryza sativa Japonica Group]	PREDICTED: hypothetical protein [Vitis vinifera]_x0001_unnamed protein product [Vitis vinifera]	SULA; binding / catalytic/ coenzyme binding [Arabidopsis thaliana]_x0001_At2g21280 [Arabidopsis thaliana]_x0001_unknown protein [Arabidopsis thaliana]_x0001_unknown protein [Arabidopsis thaliana]_x0001_expressed protein [Arabidopsis thaliana]_x0001_unknown protein [Arabidopsis thaliana]_x0001_SulA protein [Arabidopsis thaliana]	0.129759	-0.0706453	0.776963	0.258006	0.119056	-0.176978	-0.288774	-0.35285	-0.194324	-0.261568	0.0706463	0.376716
A_99_P271131_2	TC420607	ATP-dependent RNA helicase [Hordeum vulgare subsp. vulgare]	ATP-dependent RNA helicase [Hordeum vulgare subsp. vulgare]	RecName: Full=DEAD-box ATP-dependent RNA helicase 3_x0001_putative RNA helicase [Oryza sativa Japonica Group]	-0.0488925	1.41984	0.286445	0.37219	-1.08521	0.0488925	-0.88364	-0.80362	-1.04893	0.387337	-0.856885	0.209797	1Ta_NHv	CUST_31917_PI390587928_1	U35_28721	ATP-dependent RNA helicase [Hordeum vulgare subsp. vulgare]	ATP-dependent RNA helicase [Hordeum vulgare subsp. vulgare]	RecName: Full=DEAD-box ATP-dependent RNA helicase 3_x0001_putative RNA helicase [Oryza sativa Japonica Group]	0.592495	1.68364	0.951072	0.0590272	-0.204743	1.12788	-0.611109	-0.0590267	-0.350906	0.939556	-1.13009	-0.482428
A_99_P103780_1	TC421861	hypothetical protein SORBIDRAFT_04g028130 [Sorghum bicolor]_x0001_hypothetical protein SORBIDRAFT_04g028130 [Sorghum bicolor]	Os02g0743700 [Oryza sativa Japonica Group]_x0001_putative NEP1-interacting protein [Oryza sativa Japonica Group]_x0001_Os02g0743700 [Oryza sativa Japonica Group]_x0001_unnamed protein product [Oryza sativa Japonica Group]_x0001_unnamed protein product [Oryza sativa Japonica Group]_x0001_hypothetical protein OsI_08908 [Oryza sativa Indica Group]	unknown [Zea mays]	-0.00251484	1.60428	0.350887	0.315264	-0.668234	0.0254583	-0.0281157	-0.525819	-0.960265	0.616479	-0.564191	0.00251436	1Hv_NTa	CUST_823_PI390587928_1	U35_22878	Os02g0743700 [Oryza sativa Japonica Group]_x0001_putative NEP1-interacting protein [Oryza sativa Japonica Group]_x0001_Os02g0743700 [Oryza sativa Japonica Group]_x0001_unnamed protein product [Oryza sativa Japonica Group]_x0001_unnamed protein product [Oryza sativa Japonica Group]_x0001_hypothetical protein OsI_08908 [Oryza sativa Indica Group]	hypothetical protein SORBIDRAFT_04g028130 [Sorghum bicolor]_x0001_hypothetical protein SORBIDRAFT_04g028130 [Sorghum bicolor]	RING-H2 finger protein ATL1Q [Zea mays]_x0001_unknown [Zea mays]	0.165077	1.15902	0.865754	0.592123	-0.143646	0.52938	-0.980822	-0.888536	-0.431981	-0.155735	-0.230618	0.143646
A_99_P361211_1	TC421861	hypothetical protein SORBIDRAFT_04g028130 [Sorghum bicolor]_x0001_hypothetical protein SORBIDRAFT_04g028130 [Sorghum bicolor]	Os02g0743700 [Oryza sativa Japonica Group]_x0001_putative NEP1-interacting protein [Oryza sativa Japonica Group]_x0001_Os02g0743700 [Oryza sativa Japonica Group]_x0001_unnamed protein product [Oryza sativa Japonica Group]_x0001_unnamed protein product [Oryza sativa Japonica Group]_x0001_hypothetical protein OsI_08908 [Oryza sativa Indica Group]	unknown [Zea mays]	-0.0240111	1.59382	0.307961	0.274457	-0.789298	0.0240107	-0.0865283	-0.536132	-0.807353	0.648631	-0.53561	0.104482	1Hv_NTa	CUST_823_PI390587928_2	U35_22878	Os02g0743700 [Oryza sativa Japonica Group]_x0001_putative NEP1-interacting protein [Oryza sativa Japonica Group]_x0001_Os02g0743700 [Oryza sativa Japonica Group]_x0001_unnamed protein product [Oryza sativa Japonica Group]_x0001_unnamed protein product [Oryza sativa Japonica Group]_x0001_hypothetical protein OsI_08908 [Oryza sativa Indica Group]	hypothetical protein SORBIDRAFT_04g028130 [Sorghum bicolor]_x0001_hypothetical protein SORBIDRAFT_04g028130 [Sorghum bicolor]	RING-H2 finger protein ATL1Q [Zea mays]_x0001_unknown [Zea mays]	0.165077	1.15902	0.865754	0.592123	-0.143646	0.52938	-0.980822	-0.888536	-0.431981	-0.155735	-0.230618	0.143646
A_99_P222241_1	TC400922	unknown protein [Triticum turgidum]_x0001_unknown protein [Triticum aestivum]	Os05g0103400 [Oryza sativa Japonica Group]_x0001_unknown protein [Oryza sativa Japonica Group]_x0001_Os05g0103400 [Oryza sativa Japonica Group]_x0001_hypothetical protein OsI_18095 [Oryza sativa Indica Group]_x0001_unnamed protein product [Oryza sativa Japonica Group]_x0001_hypothetical protein OsJ_16791 [Oryza sativa Japonica Group]	hypothetical protein SORBIDRAFT_09g000370 [Sorghum bicolor]_x0001_hypothetical protein SORBIDRAFT_09g000370 [Sorghum bicolor]	-0.271257	0.922187	0.584569	0.0249243	-0.60288	-0.334536	0.00840568	0.0720844	-1.2713	0.236623	-0.0691318	-0.00840473	1Hv_NTa	CUST_1001_PI390587928_4	U35_17813	unknown protein [Triticum turgidum]_x0001_unknown protein [Triticum aestivum]	Os05g0103400 [Oryza sativa Japonica Group]_x0001_unknown protein [Oryza sativa Japonica Group]_x0001_Os05g0103400 [Oryza sativa Japonica Group]_x0001_hypothetical protein OsI_18095 [Oryza sativa Indica Group]_x0001_unnamed protein product [Oryza sativa Japonica Group]_x0001_hypothetical protein OsJ_16791 [Oryza sativa Japonica Group]	hypothetical protein SORBIDRAFT_09g000370 [Sorghum bicolor]_x0001_hypothetical protein SORBIDRAFT_09g000370 [Sorghum bicolor]	-0.186556	0.830859	0.991086	0.286192	-0.94978	0.0368419	-0.17199	-1.05391	-1.46095	0.0642381	-0.0109153	0.0109153
A_99_P200366_1	TC386752	Os01g0270300 [Oryza sativa Japonica Group]_x0001_putative cationic peroxidase isozyme 40K precursor [Oryza sativa Japonica Group]_x0001_putative cationic peroxidase isozyme 40K precursor [Oryza sativa Japonica Group]_x0001_TPA: class III peroxidase 4 precursor [Oryza sativa (japonica cultivar-group)]_x0001_Os01g0270300 [Oryza sativa Japonica Group]_x0001_hypothetical protein OsI_01340 [Oryza sati…	peroxidase 24 precursor [Zea mays]_x0001_unknown [Zea mays]	LOC100281032 [Zea mays]_x0001_peroxidase 24 precursor [Zea mays]	0.0814733	1.74875	1.53518	0.3807	-0.409601	-0.683569	0.562872	-0.214454	-2.0553	0.545533	-0.84422	-0.0814733	1Hv_NTa	CUST_17416_PI390587928_1	U35_5205	LOC100281032 [Zea mays]_x0001_peroxidase 24 precursor [Zea mays]	peroxidase 24 precursor [Zea mays]_x0001_unknown [Zea mays]	Os01g0270300 [Oryza sativa Japonica Group]_x0001_putative cationic peroxidase isozyme 40K precursor [Oryza sativa Japonica Group]_x0001_putative cationic peroxidase isozyme 40K precursor [Oryza sativa Japonica Group]_x0001_TPA: class III peroxidase 4 precursor [Oryza sativa (japonica cultivar-group)]_x0001_Os01g0270300 [Oryza sativa Japonica Group]_x0001_hypothetical protein OsI_01340 [Oryza sati…	0.704125	1.12899	-0.423804	-1.47096	0.673809	0.786881	-2.18227	-1.38172	1.17414	0.423804	-2.50202	-3.49295
A_99_P481897_1	TC425172	LOC100281032 [Zea mays]_x0001_peroxidase 24 precursor [Zea mays]	Os01g0270300 [Oryza sativa Japonica Group]_x0001_putative cationic peroxidase isozyme 40K precursor [Oryza sativa Japonica Group]_x0001_putative cationic peroxidase isozyme 40K precursor [Oryza sativa Japonica Group]_x0001_TPA: class III peroxidase 4 precursor [Oryza sativa (japonica cultivar-group)]_x0001_Os01g0270300 [Oryza sativa Japonica Group]_x0001_hypothetical protein OsI_01340 [Oryza sati…	peroxidase 24 precursor [Zea mays]_x0001_unknown [Zea mays]	0.005867	1.64332	1.48073	0.400319	-0.350981	-0.572794	0.611041	-0.170331	-1.90985	0.48799	-0.832251	-0.00586605	1Hv_NTa	CUST_17416_PI390587928_2	U35_5205	LOC100281032 [Zea mays]_x0001_peroxidase 24 precursor [Zea mays]	peroxidase 24 precursor [Zea mays]_x0001_unknown [Zea mays]	Os01g0270300 [Oryza sativa Japonica Group]_x0001_putative cationic peroxidase isozyme 40K precursor [Oryza sativa Japonica Group]_x0001_putative cationic peroxidase isozyme 40K precursor [Oryza sativa Japonica Group]_x0001_TPA: class III peroxidase 4 precursor [Oryza sativa (japonica cultivar-group)]_x0001_Os01g0270300 [Oryza sativa Japonica Group]_x0001_hypothetical protein OsI_01340 [Oryza sati…	0.704125	1.12899	-0.423804	-1.47096	0.673809	0.786881	-2.18227	-1.38172	1.17414	0.423804	-2.50202	-3.49295
A_99_P454472_1	TC406735	hypothetical protein SORBIDRAFT_10g007228 [Sorghum bicolor]_x0001_hypothetical protein SORBIDRAFT_10g007228 [Sorghum bicolor]	hypothetical protein SORBIDRAFT_10g007228 [Sorghum bicolor]_x0001_hypothetical protein SORBIDRAFT_10g007228 [Sorghum bicolor]	LOC100283424 [Zea mays]_x0001_gibberellin receptor GID1L2 [Zea mays]	0.529415	0.495775	1.10763	0.0782523	0.0254788	-0.883347	0.77196	-0.0254793	-1.28402	-0.19557	-1.01482	-0.169302	ONE_to_ONE	CUST_21323_PI390587928_1	U35_7382	unknown [Zea mays]	unknown [Zea mays]_x0001_unknown [Zea mays]	LOC100283424 [Zea mays]_x0001_gibberellin receptor GID1L2 [Zea mays]	-0.318879	-0.175277	1.84074	0.634871	-1.35258	-1.17515	0.427957	-0.670926	-0.608886	0.175277	0.631447	1.54688
A_99_P544917_1	TC450346	hypothetical protein OsJ_08386 [Oryza sativa Japonica Group]	hypothetical protein OsI_08942 [Oryza sativa Indica Group]	hypothetical protein OsI_22232 [Oryza sativa Indica Group]	0.285126	0.323973	0.865479	0.315414	0.147396	-0.0627556	0.0304141	-0.0304141	-0.284598	-0.134343	-0.138122	-0.2426	ONE_to_ONE	CUST_15098_PI390587928_1	U35_18131	hypothetical protein OsI_08942 [Oryza sativa Indica Group]	hypothetical protein OsJ_08386 [Oryza sativa Japonica Group]	hypothetical protein SORBIDRAFT_04g027890 [Sorghum bicolor]_x0001_hypothetical protein SORBIDRAFT_04g027890 [Sorghum bicolor]	0.292271	0.643303	1.1257	0.644013	-0.052491	-0.349343	-0.89879	0.0638294	-0.50028	-0.983311	-0.672798	0.052491
A_99_P419112_1	TC379991	Os12g0601400 [Oryza sativa Japonica Group]_x0001_RecName: Full=Auxin-responsive protein IAA31; AltName: Full=Indoleacetic acid-induced protein 31_x0001_Auxin-induced protein 22D, putative, expressed [Oryza sativa (japonica cultivar-group)]_x0001_Os12g0601400 [Oryza sativa Japonica Group]_x0001_hypothetical protein OsI_39002 [Oryza sativa Indica Group]_x0001_hypothetical protein OsJ_36766 [Oryza s…	hypothetical protein LOC100192924 [Zea mays]_x0001_unknown [Zea mays]	IAA31 - auxin-responsive Aux/IAA family member [Zea mays]_x0001_IAA31 - auxin-responsive Aux/IAA family member [Zea mays]	0.952221	0.881141	1.28436	0.882591	0.0855317	0.15567	-0.0855317	-0.379188	-0.347656	-0.199617	-0.436182	-0.332881	1Hv_NTa	CUST_16530_PI390587928_2	U35_16102	Os12g0601400 [Oryza sativa Japonica Group]_x0001_RecName: Full=Auxin-responsive protein IAA31; AltName: Full=Indoleacetic acid-induced protein 31_x0001_Auxin-induced protein 22D, putative, expressed [Oryza sativa (japonica cultivar-group)]_x0001_Os12g0601400 [Oryza sativa Japonica Group]_x0001_hypothetical protein OsI_39002 [Oryza sativa Indica Group]_x0001_hypothetical protein OsJ_36766 [Oryza s…	hypothetical protein LOC100192924 [Zea mays]_x0001_unknown [Zea mays]	IAA31 - auxin-responsive Aux/IAA family member [Zea mays]_x0001_IAA31 - auxin-responsive Aux/IAA family member [Zea mays]	0.027812	-0.00168991	0.00168991	0.847803	-0.326942	0.130234	-1.89458	0.231033	-0.934235	-0.687417	-1.15015	0.673111
A_99_P496902_1	TC430354	putative GTP-binding protein [Oryza sativa Japonica Group]_x0001_Dynamin-related protein 1C, putative, expressed [Oryza sativa (japonica cultivar-group)]_x0001_unnamed protein product [Oryza sativa Japonica Group]_x0001_hypothetical protein OsI_13267 [Oryza sativa Indica Group]_x0001_hypothetical protein OsJ_12333 [Oryza sativa Japonica Group]	unknown [Zea mays]	dynamin-related protein 1C [Zea mays]_x0001_dynamin-related protein 1C [Zea mays]_x0001_unknown [Zea mays]_x0001_unknown [Zea mays]	1.08582	0.941506	1.42295	0.68578	-0.126577	-0.0399656	0.0399656	0.0410976	-0.328384	-0.373064	-0.401917	-0.26372	1Hv_NTa	CUST_16516_PI390587928_5	U35_266	putative GTP-binding protein [Oryza sativa Japonica Group]_x0001_Dynamin-related protein 1C, putative, expressed [Oryza sativa (japonica cultivar-group)]_x0001_unnamed protein product [Oryza sativa Japonica Group]_x0001_hypothetical protein OsI_13267 [Oryza sativa Indica Group]_x0001_hypothetical protein OsJ_12333 [Oryza sativa Japonica Group]	dynamin-related protein 1C [Zea mays]_x0001_dynamin-related protein 1C [Zea mays]_x0001_unknown [Zea mays]_x0001_unknown [Zea mays]	dynamin-related protein 1C [Zea mays]_x0001_dynamin-related protein 1C [Zea mays]_x0001_unknown [Zea mays]_x0001_unknown [Zea mays]	-0.184373	-0.0268755	-0.515393	0.434141	-0.125607	-0.165464	0.613006	0.447858	-0.102458	0.0268764	0.289798	0.464812
A_99_P346351_1	TC437914	hypothetical protein OsI_04394 [Oryza sativa Indica Group]	Os01g0842500 [Oryza sativa Japonica Group]_x0001_putative laccase LAC5-6 [Oryza sativa Japonica Group]_x0001_Os01g0842500 [Oryza sativa Japonica Group]_x0001_hypothetical protein OsJ_04040 [Oryza sativa Japonica Group]_x0001_unnamed protein product [Oryza sativa Japonica Group]	hypothetical protein SORBIDRAFT_03g039530 [Sorghum bicolor]_x0001_hypothetical protein SORBIDRAFT_03g039530 [Sorghum bicolor]	1.12271	1.00491	1.37751	1.13883	0.0972548	-0.129079	0.291859	-0.110568	-0.487842	-0.41708	-0.462289	-0.097255	1Hv_NTa	CUST_17502_PI390587928_1	U35_22278	hypothetical protein OsI_04394 [Oryza sativa Indica Group]	Os01g0842500 [Oryza sativa Japonica Group]_x0001_putative laccase LAC5-6 [Oryza sativa Japonica Group]_x0001_Os01g0842500 [Oryza sativa Japonica Group]_x0001_hypothetical protein OsJ_04040 [Oryza sativa Japonica Group]_x0001_unnamed protein product [Oryza sativa Japonica Group]	hypothetical protein LOC100193025 [Zea mays]_x0001_unknown [Zea mays]	1.74135	3.181	0.198577	-0.198577	0.202722	0.338541	-2.6211	-2.94577	-1.36592	0.579811	-2.98556	-1.02434
A_99_P043496_1	TC402475	hypothetical protein SORBIDRAFT_02g025790 [Sorghum bicolor]_x0001_hypothetical protein SORBIDRAFT_02g025790 [Sorghum bicolor]	unknown [Zea mays]	aldehyde dehydrogenase family 7 member A1 [Zea mays]_x0001_aldehyde dehydrogenase family 7 member A1 [Zea mays]	1.65639	1.37205	2.16781	1.38764	-0.0889692	-0.0328121	0.954345	-0.139319	-0.536816	0.0328121	-0.439481	-0.372849	1Hv_NTa	CUST_27663_PI390587928_1	U35_959	aldehyde dehydrogenase 7b [Triticum aestivum]	aldehyde dehydrogenase family 7 member A1 [Zea mays]_x0001_aldehyde dehydrogenase family 7 member A1 [Zea mays]	Os09g0440300 [Oryza sativa Japonica Group]_x0001_aldehyde dehydrogenase [Oryza sativa]_x0001_aldehyde dehydrogenase [Oryza sativa Japonica Group]_x0001_Os09g0440300 [Oryza sativa Japonica Group]_x0001_unnamed protein product [Oryza sativa Japonica Group]_x0001_unnamed protein product [Oryza sativa Japonica Group]	0.176774	0.622498	-0.937201	-1.05937	-0.238279	0.0253973	0.324758	0.240797	-0.0285473	-0.00970268	0.00970268	-1.07876
A_99_P392517_2	TC402125	Os01g0141600 [Oryza sativa Japonica Group]_x0001_unknown protein [Oryza sativa Japonica Group]_x0001_Os01g0141600 [Oryza sativa Japonica Group]	Os01g0141600 [Oryza sativa Japonica Group]_x0001_unknown protein [Oryza sativa Japonica Group]_x0001_Os01g0141600 [Oryza sativa Japonica Group]	hypothetical protein LOC100383285 [Zea mays]_x0001_unknown [Zea mays]	0.0627627	0.267202	1.03313	0.44644	-0.0625553	-0.150815	0.0848079	-0.212652	-0.449936	0.0625558	-0.0979133	-0.135807	1Ta_NHv	CUST_20_PI390587928_1	U35_7851	#N/A	#N/A	#N/A	0.0456524	-0.00587749	1.02873	0.924654	-0.356494	-0.406632	0.00655079	-0.0461674	-0.758891	-0.657062	0.00587845	0.788323
A_99_P449202_1	TC403131	hypothetical protein SORBIDRAFT_03g006560 [Sorghum bicolor]_x0001_hypothetical protein SORBIDRAFT_03g006560 [Sorghum bicolor]	hypothetical protein SORBIDRAFT_03g006560 [Sorghum bicolor]_x0001_hypothetical protein SORBIDRAFT_03g006560 [Sorghum bicolor]	hypothetical protein LOC100383285 [Zea mays]_x0001_unknown [Zea mays]	0.0779281	0.218016	0.940547	0.670363	-0.0457683	-0.232435	-0.0314035	-0.138799	-0.420864	0.031404	-0.117515	0.0521169	ONE_to_ONE	CUST_31813_PI390587928_1	U35_39626	hypothetical protein OsI_00335 [Oryza sativa Indica Group]	hypothetical protein OsJ_00318 [Oryza sativa Japonica Group]	Os01g0141600 [Oryza sativa Japonica Group]_x0001_unknown protein [Oryza sativa Japonica Group]_x0001_Os01g0141600 [Oryza sativa Japonica Group]	-0.00210333	0.602236	1.38253	0.701518	-0.516012	-0.131608	0.00210333	-0.282777	-0.716775	-0.691433	0.123026	0.289952
A_99_P277326_1	TC392329	Os11g0143300 [Oryza sativa Japonica Group]_x0001_Type A response regulator 9 [Oryza sativa (indica cultivar-group)]_x0001_typeA response regulator 9 [Oryza sativa Japonica Group]_x0001_Two-component response regulator ARR8, putative, expressed [Oryza sativa (japonica cultivar-group)]_x0001_Os11g0143300 [Oryza sativa Japonica Group]_x0001_TPA: A-type response regulator [Oryza sativa Japonica Group…	Os12g0139400 [Oryza sativa Japonica Group]_x0001_typeA response regulator 10 [Oryza sativa Japonica Group]_x0001_Two-component response regulator ARR8, putative, expressed [Oryza sativa (japonica cultivar-group)]_x0001_TPA: A-type response regulator [Oryza sativa Japonica Group]_x0001_hypothetical protein OsI_37415 [Oryza sativa Indica Group]_x0001_hypothetical protein OsJ_35177 [Oryza sativa Jap…	hypothetical protein SORBIDRAFT_08g001140 [Sorghum bicolor]_x0001_hypothetical protein SORBIDRAFT_08g001140 [Sorghum bicolor]	0.319798	0.877145	1.14227	0.749839	0.0742941	-0.751128	-0.160983	-0.228686	-0.564977	-0.0742941	-0.54333	0.303826	1Hv_NTa	CUST_13142_PI390587928_1	U35_14592	reponse regulator 6 [Musa acuminata]	hypothetical protein SORBIDRAFT_08g001140 [Sorghum bicolor]_x0001_hypothetical protein SORBIDRAFT_08g001140 [Sorghum bicolor]	unknown [Zea mays]	0.455832	0.125879	0.583609	0.113985	0.432421	-0.312234	-0.59026	-0.90153	0.623767	-0.300639	-0.359379	-0.113984
A_99_P277346_1	TC392329	Os11g0143300 [Oryza sativa Japonica Group]_x0001_Type A response regulator 9 [Oryza sativa (indica cultivar-group)]_x0001_typeA response regulator 9 [Oryza sativa Japonica Group]_x0001_Two-component response regulator ARR8, putative, expressed [Oryza sativa (japonica cultivar-group)]_x0001_Os11g0143300 [Oryza sativa Japonica Group]_x0001_TPA: A-type response regulator [Oryza sativa Japonica Group…	Os12g0139400 [Oryza sativa Japonica Group]_x0001_typeA response regulator 10 [Oryza sativa Japonica Group]_x0001_Two-component response regulator ARR8, putative, expressed [Oryza sativa (japonica cultivar-group)]_x0001_TPA: A-type response regulator [Oryza sativa Japonica Group]_x0001_hypothetical protein OsI_37415 [Oryza sativa Indica Group]_x0001_hypothetical protein OsJ_35177 [Oryza sativa Jap…	hypothetical protein SORBIDRAFT_08g001140 [Sorghum bicolor]_x0001_hypothetical protein SORBIDRAFT_08g001140 [Sorghum bicolor]	0.194317	0.737766	1.01126	0.607779	0.0186958	-0.826008	-0.0186968	-0.322818	-0.619195	-0.0909834	-0.59781	0.288884	1Hv_NTa	CUST_13142_PI390587928_2	U35_14592	reponse regulator 6 [Musa acuminata]	hypothetical protein SORBIDRAFT_08g001140 [Sorghum bicolor]_x0001_hypothetical protein SORBIDRAFT_08g001140 [Sorghum bicolor]	unknown [Zea mays]	0.455832	0.125879	0.583609	0.113985	0.432421	-0.312234	-0.59026	-0.90153	0.623767	-0.300639	-0.359379	-0.113984
A_99_P013019_1	TC387827	cellulose synthase [Hordeum vulgare subsp. vulgare]	putative cellulose synthase catalytic subunit [Hordeum vulgare]	hypothetical protein OsJ_31839 [Oryza sativa Japonica Group]	0.243233	0.736404	0.957517	0.658748	-0.369422	-1.11012	0.300813	-0.337897	-1.34943	-0.243234	-0.902011	0.245667	ONE_to_ONE	CUST_40229_PI390587928_1	U35_4496	cellulose synthase [Hordeum vulgare subsp. vulgare]	putative cellulose synthase catalytic subunit [Hordeum vulgare]	hypothetical protein OsJ_31839 [Oryza sativa Japonica Group]	0.708785	1.25209	0.0781221	0.250522	0.147471	-0.1212	-1.83055	-1.95658	-0.0781212	0.112357	-1.56475	-0.333245
A_99_P320346_1	TC441144	hypothetical protein SORBIDRAFT_10g022250 [Sorghum bicolor]_x0001_hypothetical protein SORBIDRAFT_10g022250 [Sorghum bicolor]	Os06g0563000 [Oryza sativa Japonica Group]_x0001_putative SF21C1 protein [Oryza sativa Japonica Group]_x0001_Os06g0563000 [Oryza sativa Japonica Group]_x0001_unnamed protein product [Oryza sativa Japonica Group]_x0001_hypothetical protein OsI_23388 [Oryza sativa Indica Group]	hypothetical protein OsJ_21707 [Oryza sativa Japonica Group]	0.20107	0.475898	1.08584	0.594779	-0.074491	-0.514298	-0.178376	-0.0715861	-0.366071	0.0417314	-0.0417314	0.148425	1Hv_NTa	CUST_14712_PI390587928_2	U35_3240	hypothetical protein SORBIDRAFT_10g022250 [Sorghum bicolor]_x0001_hypothetical protein SORBIDRAFT_10g022250 [Sorghum bicolor]	Os06g0563000 [Oryza sativa Japonica Group]_x0001_putative SF21C1 protein [Oryza sativa Japonica Group]_x0001_Os06g0563000 [Oryza sativa Japonica Group]_x0001_unnamed protein product [Oryza sativa Japonica Group]_x0001_hypothetical protein OsI_23388 [Oryza sativa Indica Group]	hypothetical protein OsJ_21707 [Oryza sativa Japonica Group]	-0.0554409	0.435935	1.30892	0.901617	-0.450038	0.0554419	-0.10963	-0.22178	-0.73778	-0.346454	0.16942	0.965796
A_99_P348646_3	TC452945	Os01g0636500 [Oryza sativa Japonica Group]_x0001_polygalacturonase PG1-like [Oryza sativa Japonica Group]_x0001_Os01g0636500 [Oryza sativa Japonica Group]_x0001_hypothetical protein OsI_02991 [Oryza sativa Indica Group]_x0001_hypothetical protein OsJ_02751 [Oryza sativa Japonica Group]	unknown [Zea mays]	polygalacturonase [Zea mays]_x0001_polygalacturonase precursor [Zea mays]	0.705348	0.795398	2.60367	0.926912	-0.0542007	-1.51536	-0.163307	0.0542002	-0.89783	-0.104413	-0.104333	0.287425	1Ta_NHv	CUST_32152_PI390587928_1	U35_47413	hypothetical protein OsI_03000 [Oryza sativa Indica Group]	polygalacturonase PG1-like [Oryza sativa Japonica Group]_x0001_polygalacturonase PG1-like [Oryza sativa Japonica Group]	Os01g0636500 [Oryza sativa Japonica Group]_x0001_polygalacturonase PG1-like [Oryza sativa Japonica Group]_x0001_Os01g0636500 [Oryza sativa Japonica Group]_x0001_hypothetical protein OsI_02991 [Oryza sativa Indica Group]_x0001_hypothetical protein OsJ_02751 [Oryza sativa Japonica Group]	-0.0224028	0.227718	1.66972	1.2699	-0.586204	-0.517798	-0.572334	0.040761	-1.35856	-0.897538	0.0224018	1.06403
A_99_P348646_2	TC452945	Os01g0636500 [Oryza sativa Japonica Group]_x0001_polygalacturonase PG1-like [Oryza sativa Japonica Group]_x0001_Os01g0636500 [Oryza sativa Japonica Group]_x0001_hypothetical protein OsI_02991 [Oryza sativa Indica Group]_x0001_hypothetical protein OsJ_02751 [Oryza sativa Japonica Group]	unknown [Zea mays]	polygalacturonase [Zea mays]_x0001_polygalacturonase precursor [Zea mays]	0.705348	0.795398	2.60367	0.926912	-0.0542007	-1.51536	-0.163307	0.0542002	-0.89783	-0.104413	-0.104333	0.287425	1Ta_NHv	CUST_27434_PI390587928_1	U35_6753	Os01g0636500 [Oryza sativa Japonica Group]_x0001_polygalacturonase PG1-like [Oryza sativa Japonica Group]_x0001_Os01g0636500 [Oryza sativa Japonica Group]_x0001_hypothetical protein OsI_02991 [Oryza sativa Indica Group]_x0001_hypothetical protein OsJ_02751 [Oryza sativa Japonica Group]	hypothetical protein SORBIDRAFT_03g029030 [Sorghum bicolor]_x0001_hypothetical protein SORBIDRAFT_03g029030 [Sorghum bicolor]	unknown [Zea mays]	-0.0917211	0.0917206	1.70794	1.35895	-0.447917	-0.330071	-0.35968	0.341574	-1.14754	-0.747399	0.141832	1.00746
A_99_P348646_1	TC452945	Os01g0636500 [Oryza sativa Japonica Group]_x0001_polygalacturonase PG1-like [Oryza sativa Japonica Group]_x0001_Os01g0636500 [Oryza sativa Japonica Group]_x0001_hypothetical protein OsI_02991 [Oryza sativa Indica Group]_x0001_hypothetical protein OsJ_02751 [Oryza sativa Japonica Group]	unknown [Zea mays]	polygalacturonase [Zea mays]_x0001_polygalacturonase precursor [Zea mays]	0.705348	0.795398	2.60367	0.926912	-0.0542007	-1.51536	-0.163307	0.0542002	-0.89783	-0.104413	-0.104333	0.287425	1Ta_NHv	CUST_35500_PI390587928_1	U35_38136	unknown [Zea mays]	polygalacturonase [Zea mays]_x0001_polygalacturonase precursor [Zea mays]	hypothetical protein SORBIDRAFT_03g029030 [Sorghum bicolor]_x0001_hypothetical protein SORBIDRAFT_03g029030 [Sorghum bicolor]	-0.0990639	0.10981	1.42449	1.31452	-0.506217	-0.398231	-0.478995	0.158224	-1.20813	-0.780461	0.0990639	0.999165
A_99_P529522_1	TC444366	#N/A	#N/A	#N/A	-0.0870895	0.695139	1.02997	0.303944	-0.477568	-0.952753	-0.367229	0.136518	-1.14581	0.0870895	-0.46574	0.244425	1Hv_NTa	CUST_1191_PI390587928_3	U35_21113	hypothetical protein OsI_31923 [Oryza sativa Indica Group]	Os09g0501600 [Oryza sativa Japonica Group]_x0001_Os09g0501600 [Oryza sativa Japonica Group]_x0001_hypothetical protein OsJ_29905 [Oryza sativa Japonica Group]_x0001_unnamed protein product [Oryza sativa Japonica Group]	BHLH transcription factor [Zea mays]_x0001_BHLH transcription factor [Zea mays]	0.82181	0.596054	0.525649	-0.168949	0.505481	0.16895	-1.14357	-0.716207	0.253786	-0.463325	-0.588954	-0.336458
A_99_P505057_1	TC440468	unknown [Zea mays]	BHLH transcription factor [Zea mays]_x0001_BHLH transcription factor [Zea mays]	unknown [Zea mays]	0.398227	0.82671	1.51149	0.193669	-0.125273	-1.12289	-0.834047	0.0719566	-0.82564	-0.0719571	-0.602821	0.10569	1Hv_NTa	CUST_1191_PI390587928_2	U35_21113	hypothetical protein OsI_31923 [Oryza sativa Indica Group]	Os09g0501600 [Oryza sativa Japonica Group]_x0001_Os09g0501600 [Oryza sativa Japonica Group]_x0001_hypothetical protein OsJ_29905 [Oryza sativa Japonica Group]_x0001_unnamed protein product [Oryza sativa Japonica Group]	BHLH transcription factor [Zea mays]_x0001_BHLH transcription factor [Zea mays]	0.82181	0.596054	0.525649	-0.168949	0.505481	0.16895	-1.14357	-0.716207	0.253786	-0.463325	-0.588954	-0.336458
A_99_P024459_2	TC371059	Os03g0698500 [Oryza sativa Japonica Group]_x0001_putative zinc binding protein [Oryza sativa Japonica Group]_x0001_Yippee, putative, expressed [Oryza sativa (japonica cultivar-group)]_x0001_Os03g0698500 [Oryza sativa Japonica Group]_x0001_unnamed protein product [Oryza sativa Japonica Group]_x0001_hypothetical protein OsI_13146 [Oryza sativa Indica Group]_x0001_hypothetical protein OsJ_12219 [Ory…	hypothetical protein SORBIDRAFT_01g011160 [Sorghum bicolor]_x0001_hypothetical protein SORBIDRAFT_01g011160 [Sorghum bicolor]	protein yippee-like [Zea mays]_x0001_protein yippee-like [Zea mays]	0.200538	0.538739	0.769816	0.349671	-0.214607	-0.758895	-0.26266	0.178632	-0.583989	-0.14967	-0.44064	0.149669	1Ta_NHv	CUST_23891_PI390587928_1	U35_30113	Os03g0698500 [Oryza sativa Japonica Group]_x0001_putative zinc binding protein [Oryza sativa Japonica Group]_x0001_Yippee, putative, expressed [Oryza sativa (japonica cultivar-group)]_x0001_Os03g0698500 [Oryza sativa Japonica Group]_x0001_unnamed protein product [Oryza sativa Japonica Group]_x0001_hypothetical protein OsI_13146 [Oryza sativa Indica Group]_x0001_hypothetical protein OsJ_12219 [Ory…	protein yippee-like [Zea mays]_x0001_protein yippee-like [Zea mays]	protein yippee-like [Zea mays]_x0001_protein yippee-like [Zea mays]	0.129852	0.0349822	1.12507	0.694848	-0.0325899	-0.227679	-0.117296	-0.414204	-0.143262	-0.512564	0.0325894	0.431403
A_99_P024459_1	TC371059	Os03g0698500 [Oryza sativa Japonica Group]_x0001_putative zinc binding protein [Oryza sativa Japonica Group]_x0001_Yippee, putative, expressed [Oryza sativa (japonica cultivar-group)]_x0001_Os03g0698500 [Oryza sativa Japonica Group]_x0001_unnamed protein product [Oryza sativa Japonica Group]_x0001_hypothetical protein OsI_13146 [Oryza sativa Indica Group]_x0001_hypothetical protein OsJ_12219 [Ory…	hypothetical protein SORBIDRAFT_01g011160 [Sorghum bicolor]_x0001_hypothetical protein SORBIDRAFT_01g011160 [Sorghum bicolor]	protein yippee-like [Zea mays]_x0001_protein yippee-like [Zea mays]	0.200538	0.538739	0.769816	0.349671	-0.214607	-0.758895	-0.26266	0.178632	-0.583989	-0.14967	-0.44064	0.149669	1Ta_NHv	CUST_7071_PI390587928_1	U35_19805	Os03g0698500 [Oryza sativa Japonica Group]_x0001_putative zinc binding protein [Oryza sativa Japonica Group]_x0001_Yippee, putative, expressed [Oryza sativa (japonica cultivar-group)]_x0001_Os03g0698500 [Oryza sativa Japonica Group]_x0001_unnamed protein product [Oryza sativa Japonica Group]_x0001_hypothetical protein OsI_13146 [Oryza sativa Indica Group]_x0001_hypothetical protein OsJ_12219 [Ory…	protein yippee-like [Zea mays]_x0001_protein yippee-like [Zea mays]	hypothetical protein SORBIDRAFT_01g011160 [Sorghum bicolor]_x0001_hypothetical protein SORBIDRAFT_01g011160 [Sorghum bicolor]	0.546173	0.417539	0.801594	0.247357	-0.00142384	0.00142288	-0.63219	-0.510967	-0.0151901	-0.103154	-0.0959854	0.0773153
A_99_P298226_1	TC371059	Os03g0698500 [Oryza sativa Japonica Group]_x0001_putative zinc binding protein [Oryza sativa Japonica Group]_x0001_Yippee, putative, expressed [Oryza sativa (japonica cultivar-group)]_x0001_Os03g0698500 [Oryza sativa Japonica Group]_x0001_unnamed protein product [Oryza sativa Japonica Group]_x0001_hypothetical protein OsI_13146 [Oryza sativa Indica Group]_x0001_hypothetical protein OsJ_12219 [Ory…	hypothetical protein SORBIDRAFT_01g011160 [Sorghum bicolor]_x0001_hypothetical protein SORBIDRAFT_01g011160 [Sorghum bicolor]	protein yippee-like [Zea mays]_x0001_protein yippee-like [Zea mays]	0.190055	0.54146	0.751351	0.323001	-0.255815	-0.805037	-0.357566	0.12255	-0.633417	-0.122549	-0.481333	0.122805	1Hv_NTa	CUST_7071_PI390587928_2	U35_19805	Os03g0698500 [Oryza sativa Japonica Group]_x0001_putative zinc binding protein [Oryza sativa Japonica Group]_x0001_Yippee, putative, expressed [Oryza sativa (japonica cultivar-group)]_x0001_Os03g0698500 [Oryza sativa Japonica Group]_x0001_unnamed protein product [Oryza sativa Japonica Group]_x0001_hypothetical protein OsI_13146 [Oryza sativa Indica Group]_x0001_hypothetical protein OsJ_12219 [Ory…	protein yippee-like [Zea mays]_x0001_protein yippee-like [Zea mays]	hypothetical protein SORBIDRAFT_01g011160 [Sorghum bicolor]_x0001_hypothetical protein SORBIDRAFT_01g011160 [Sorghum bicolor]	0.546173	0.417539	0.801594	0.247357	-0.00142384	0.00142288	-0.63219	-0.510967	-0.0151901	-0.103154	-0.0959854	0.0773153
A_99_P038889_1	TC369623	hypothetical protein SORBIDRAFT_01g030930 [Sorghum bicolor]_x0001_hypothetical protein SORBIDRAFT_01g030930 [Sorghum bicolor]	Os10g0528100 [Oryza sativa Japonica Group]_x0001_putative glutathione S-transferase [Oryza sativa Japonica Group]_x0001_glutathione S-transferase GSTU6, putative, expressed [Oryza sativa (japonica cultivar-group)]_x0001_Os10g0528100 [Oryza sativa Japonica Group]_x0001_hypothetical protein OsJ_32229 [Oryza sativa Japonica Group]_x0001_unnamed protein product [Oryza sativa Japonica Group]	hypothetical protein OsI_34411 [Oryza sativa Indica Group]	1.33243	0.837084	1.05731	1.71867	1.08317	-0.405892	0.156682	-0.483467	-0.877774	-0.795109	-0.156682	-0.731863	1Hv_NTa	CUST_5754_PI390587928_1	U35_8125	hypothetical protein SORBIDRAFT_01g030930 [Sorghum bicolor]_x0001_hypothetical protein SORBIDRAFT_01g030930 [Sorghum bicolor]	Os10g0528100 [Oryza sativa Japonica Group]_x0001_putative glutathione S-transferase [Oryza sativa Japonica Group]_x0001_glutathione S-transferase GSTU6, putative, expressed [Oryza sativa (japonica cultivar-group)]_x0001_Os10g0528100 [Oryza sativa Japonica Group]_x0001_hypothetical protein OsJ_32229 [Oryza sativa Japonica Group]_x0001_unnamed protein product [Oryza sativa Japonica Group]	hypothetical protein OsI_34411 [Oryza sativa Indica Group]	-1.65746	-3.55609	-1.29422	-1.8195	0.425064	-0.529684	0.984997	0.467927	0.836368	0.270562	1.44652	-0.270562
A_99_P439952_1	TC396343	Os02g0223700 [Oryza sativa Japonica Group]_x0001_unknown protein [Oryza sativa Japonica Group]_x0001_unknown protein [Oryza sativa Japonica Group]_x0001_Os02g0223700 [Oryza sativa Japonica Group]_x0001_hypothetical protein OsI_06417 [Oryza sativa Indica Group]_x0001_unnamed protein product [Oryza sativa Japonica Group]	hypothetical protein SORBIDRAFT_04g007920 [Sorghum bicolor]_x0001_hypothetical protein SORBIDRAFT_04g007920 [Sorghum bicolor]	hypothetical protein SORBIDRAFT_04g007920 [Sorghum bicolor]_x0001_hypothetical protein SORBIDRAFT_04g007920 [Sorghum bicolor]	0.888439	0.303831	1.60119	1.54237	0.196924	-0.241778	0.841896	-0.455238	-0.791399	-0.308567	-0.452396	-0.196924	1Hv_NTa	CUST_34343_PI390587928_2	U35_3530	Os02g0223700 [Oryza sativa Japonica Group]_x0001_unknown protein [Oryza sativa Japonica Group]_x0001_unknown protein [Oryza sativa Japonica Group]_x0001_Os02g0223700 [Oryza sativa Japonica Group]_x0001_hypothetical protein OsI_06417 [Oryza sativa Indica Group]_x0001_unnamed protein product [Oryza sativa Japonica Group]	hypothetical protein SORBIDRAFT_04g007920 [Sorghum bicolor]_x0001_hypothetical protein SORBIDRAFT_04g007920 [Sorghum bicolor]	hypothetical protein LOC100275377 [Zea mays]_x0001_hypothetical protein [Zea mays]	0.621826	0.530205	0.117848	0.963491	0.00529671	-0.00529671	-1.57766	-0.175591	-0.449016	-0.668203	-1.0226	0.954935
A_99_P158842_1	TC420206	Os01g0913600 [Oryza sativa Japonica Group]_x0001_putative Rac GDP-dissociation inhibitor 1 [Oryza sativa Japonica Group]_x0001_Os01g0913600 [Oryza sativa Japonica Group]_x0001_unnamed protein product [Oryza sativa Japonica Group]_x0001_hypothetical protein OsI_04893 [Oryza sativa Indica Group]_x0001_hypothetical protein OsJ_04519 [Oryza sativa Japonica Group]	hypothetical protein SORBIDRAFT_09g014630 [Sorghum bicolor]_x0001_hypothetical protein SORBIDRAFT_09g014630 [Sorghum bicolor]	hypothetical protein SORBIDRAFT_09g015030 [Sorghum bicolor]_x0001_hypothetical protein SORBIDRAFT_09g015030 [Sorghum bicolor]	0.832669	0.146144	1.3176	1.26931	0.832396	-0.559254	0.543423	-0.436312	-0.57804	-0.616757	-0.733481	-0.146144	ONE_to_ONE	CUST_365_PI390587928_1	U35_9360	Os01g0913600 [Oryza sativa Japonica Group]_x0001_putative Rac GDP-dissociation inhibitor 1 [Oryza sativa Japonica Group]_x0001_Os01g0913600 [Oryza sativa Japonica Group]_x0001_unnamed protein product [Oryza sativa Japonica Group]_x0001_hypothetical protein OsI_04893 [Oryza sativa Indica Group]_x0001_hypothetical protein OsJ_04519 [Oryza sativa Japonica Group]	hypothetical protein SORBIDRAFT_09g014630 [Sorghum bicolor]_x0001_hypothetical protein SORBIDRAFT_09g014630 [Sorghum bicolor]	rho GDP-dissociation inhibitor 1 [Zea mays]	0.719829	1.49981	0.525636	-0.486538	0.212285	0.0166485	-1.49287	-1.91415	0.125463	-0.0166485	-0.843319	-1.05905
A_99_P341656_1	TC418233	hypothetical protein OsI_37277 [Oryza sativa Indica Group]	hypothetical protein SORBIDRAFT_08g002100 [Sorghum bicolor]_x0001_hypothetical protein SORBIDRAFT_08g002100 [Sorghum bicolor]	hypothetical protein OsJ_35037 [Oryza sativa Japonica Group]	0.828649	0.316056	1.29512	0.969329	0.707272	-0.430091	0.336853	-0.703443	-0.927198	-0.316056	-1.13025	-0.681109	1Hv_NTa	CUST_16390_PI390587928_3	U35_22214	hypothetical protein SORBIDRAFT_08g002100 [Sorghum bicolor]_x0001_hypothetical protein SORBIDRAFT_08g002100 [Sorghum bicolor]	hypothetical protein SORBIDRAFT_05g001450 [Sorghum bicolor]_x0001_hypothetical protein SORBIDRAFT_05g001450 [Sorghum bicolor]	hypothetical protein LOC100272762 [Zea mays]_x0001_unknown [Zea mays]_x0001_unknown [Zea mays]_x0001_serine/threonine-protein kinase NAK [Zea mays]_x0001_unknown [Zea mays]_x0001_unknown [Zea mays]	0.152195	1.54988	0.803796	-0.885217	-0.951428	1.01982	-0.152195	-2.72417	-0.713567	1.05123	0.548711	-0.754109
A_99_P097870_7	TC455532	hypothetical protein OsI_30931 [Oryza sativa Indica Group]	hypothetical protein OsI_30931 [Oryza sativa Indica Group]	hypothetical protein OsJ_28928 [Oryza sativa Japonica Group]_x0001_PDR20 [Oryza sativa Japonica Group]	0.982306	0.204282	1.53092	1.15682	1.03462	-0.204282	0.806548	-0.781328	-0.604394	-0.44548	-0.675782	-0.441207	1Ta_NHv	CUST_39308_PI390587928_1	U35_22073	hypothetical protein OsJ_27150 [Oryza sativa Japonica Group]	hypothetical protein OsI_29079 [Oryza sativa Indica Group]	Os08g0384500 [Oryza sativa Japonica Group]_x0001_Os08g0384500 [Oryza sativa Japonica Group]	-0.395594	-0.152166	-0.156871	-0.461251	0.792544	2.20081	1.26796	-0.5856	1.08463	0.152166	0.891877	-0.757022
A_99_P097870_6	TC455532	hypothetical protein OsI_30931 [Oryza sativa Indica Group]	hypothetical protein OsI_30931 [Oryza sativa Indica Group]	hypothetical protein OsJ_28928 [Oryza sativa Japonica Group]_x0001_PDR20 [Oryza sativa Japonica Group]	0.982306	0.204282	1.53092	1.15682	1.03462	-0.204282	0.806548	-0.781328	-0.604394	-0.44548	-0.675782	-0.441207	1Ta_NHv	CUST_24982_PI390587928_1	U35_27481	hypothetical protein OsI_30931 [Oryza sativa Indica Group]	hypothetical protein OsI_30931 [Oryza sativa Indica Group]	hypothetical protein OsJ_28928 [Oryza sativa Japonica Group]_x0001_PDR20 [Oryza sativa Japonica Group]	0.753483	0.892253	0.625437	0.065299	0.083811	0.246404	-0.0652988	-0.290683	-0.666327	-0.456766	-1.11604	-0.851208
A_99_P097870_8	TC455532	hypothetical protein OsI_30931 [Oryza sativa Indica Group]	hypothetical protein OsI_30931 [Oryza sativa Indica Group]	hypothetical protein OsJ_28928 [Oryza sativa Japonica Group]_x0001_PDR20 [Oryza sativa Japonica Group]	0.982306	0.204282	1.53092	1.15682	1.03462	-0.204282	0.806548	-0.781328	-0.604394	-0.44548	-0.675782	-0.441207	1Ta_NHv	CUST_40396_PI390587928_1	U35_11277	hypothetical protein OsJ_27150 [Oryza sativa Japonica Group]	hypothetical protein OsI_29079 [Oryza sativa Indica Group]	Os08g0384500 [Oryza sativa Japonica Group]_x0001_Os08g0384500 [Oryza sativa Japonica Group]	-1.01364	-1.93313	-3.09799	-1.3677	0.65897	0.240358	1.3232	2.38863	1.49562	-0.0195446	0.0195446	-1.68045
A_99_P470082_1	TC416614	Os01g0266400 [Oryza sativa Japonica Group]_x0001_unknown protein [Oryza sativa Japonica Group]_x0001_unknown protein [Oryza sativa Japonica Group]_x0001_hypothetical protein OsI_01308 [Oryza sativa Indica Group]_x0001_hypothetical protein OsJ_01219 [Oryza sativa Japonica Group]_x0001_unnamed protein product [Oryza sativa Japonica Group]_x0001_Os01g0266400 [Oryza sativa Japonica Group]	hypothetical protein OsI_01306 [Oryza sativa Indica Group]	0	0.482887	0.596982	1.0524	0.600512	0.121824	-0.84919	0.246971	-1.05545	-1.37291	-0.121824	-0.943812	-0.948054	1Hv_NTa	CUST_34534_PI390587928_4	U35_16054	#N/A	#N/A	#N/A	0.413841	0.75015	0.769974	0.438688	-0.0754662	0.31455	-0.437899	-0.596959	-0.327865	-0.357659	0.00995588	-0.00995636
A_99_P403167_1	TC407569	hypothetical protein SORBIDRAFT_01g045320 [Sorghum bicolor]_x0001_hypothetical protein SORBIDRAFT_01g045320 [Sorghum bicolor]	G protein alpha subunit [Sorghum bicolor]	heterotrimeric G protein [Oryza punctata]_x0001_heterotrimeric G protein [Oryza punctata]	0.655263	0.942719	1.56584	1.25003	0.43608	-0.370774	0.365985	-0.71796	-0.365985	-0.393584	-0.458586	-0.523746	1Hv_NTa	CUST_12874_PI390587928_5	U35_23294	G protein alpha subunit [Hordeum vulgare subsp. vulgare]	G protein alpha subunit [Triticum aestivum]	G protein alpha subunit [Triticum aestivum]	0.803555	1.46231	-0.128495	0.232981	0.00905132	0.548696	-1.45276	-0.173679	-0.302382	-0.00905132	-0.783256	0.246335
A_99_P564287_1	TC457694	heat shock protein 93-V [Arabidopsis lyrata subsp. lyrata]_x0001_heat shock protein 93-V [Arabidopsis lyrata subsp. lyrata]	hypothetical protein LOC100383416 [Zea mays]_x0001_unknown [Zea mays]	hypothetical protein OsJ_35634 [Oryza sativa Japonica Group]	0.676303	0.84212	1.26566	0.873996	0.36971	-0.258887	0.18659	-0.511475	-0.18659	-0.256426	-0.307397	-0.388357	ONE_to_ONE	CUST_37839_PI390587928_1	U35_22645	hypothetical protein LOC100217005 [Zea mays]_x0001_unknown [Zea mays]	hypothetical protein OsJ_09707 [Oryza sativa Japonica Group]	hypothetical protein OsI_10311 [Oryza sativa Indica Group]	-2.81934	-2.27585	-4.48327	-4.4546	-0.143294	1.21638	2.21934	0.143295	0.725116	1.63777	1.65759	-2.27339
A_99_P411102_1	TC373168	#N/A	#N/A	#N/A	0.498547	0.573146	1.05205	0.652226	0.737914	-0.202123	0.167902	-0.465005	-0.307039	-0.167902	-0.369262	-0.757942	1Hv_NTa	CUST_7046_PI390587928_2	U35_1160	putative aldehyde dehydrogenase BIS1 [Hordeum vulgare]_x0001_delta-1-pyrroline-5-carboxylate dehydrogenase [Hordeum vulgare]	hypothetical protein OsI_20777 [Oryza sativa Indica Group]	putative aldehyde dehydrogenase WIS1 [Triticum aestivum]	0.0115881	-0.0616646	-1.23453	-0.244984	-0.0391054	1.13689	-0.0115891	0.66999	0.300105	1.03524	0.070591	-0.86082
A_99_P015819_1	TC370653	NADP-thioredoxin reductase C precursor [Hordeum vulgare]	RecName: Full=Thioredoxin reductase NTRC; AltName: Full=NADPH-dependent thioredoxin reductase C; Short=OsNTRC; Flags: Precursor_x0001_hypothetical protein OsJ_25429 [Oryza sativa Japonica Group]	hypothetical protein OsI_27178 [Oryza sativa Indica Group]	0.0775051	0.688275	0.681638	0.748024	0.58817	-0.864509	0.515736	-0.823566	-0.732055	-0.591825	-0.642069	-0.0775051	ONE_to_ONE	CUST_7235_PI390587928_1	U35_2330	NADP-thioredoxin reductase C precursor [Hordeum vulgare]	RecName: Full=Thioredoxin reductase NTRC; AltName: Full=NADPH-dependent thioredoxin reductase C; Short=OsNTRC; Flags: Precursor_x0001_hypothetical protein OsJ_25429 [Oryza sativa Japonica Group]	Os07g0657900 [Oryza sativa Japonica Group]_x0001_NADPH thioredoxin reductase [Oryza sativa (japonica cultivar-group)]_x0001_Os07g0657900 [Oryza sativa Japonica Group]	0.28289	0.418338	0.840672	-0.0689249	0.0237398	0.183176	-0.481743	-0.669283	-0.416581	-0.00892067	0.00892067	-0.0319338
A_99_P293261_1	TC438867	hypothetical protein SORBIDRAFT_05g025800 [Sorghum bicolor]_x0001_RecName: Full=UPF0497 membrane protein Sb05g025800_x0001_hypothetical protein SORBIDRAFT_05g025800 [Sorghum bicolor]	Os11g0649600 [Oryza sativa Japonica Group]_x0001_RecName: Full=UPF0497 membrane protein Os11g0649600_x0001_plant integral membrane protein TIGR01569 containing protein, expressed [Oryza sativa (japonica cultivar-group)]_x0001_Os11g0649600 [Oryza sativa Japonica Group]_x0001_hypothetical protein OsI_04927 [Oryza sativa Indica Group]	hypothetical protein OsJ_01638 [Oryza sativa Japonica Group]	0.647857	0.464823	0.840302	0.812249	-0.264233	0.207412	-0.111134	-0.562672	-0.625788	0.111133	-0.145325	-1.03343	1Hv_NTa	CUST_31520_PI390587928_1	U35_27862	hypothetical protein SORBIDRAFT_05g025800 [Sorghum bicolor]_x0001_RecName: Full=UPF0497 membrane protein Sb05g025800_x0001_hypothetical protein SORBIDRAFT_05g025800 [Sorghum bicolor]	Os11g0649600 [Oryza sativa Japonica Group]_x0001_RecName: Full=UPF0497 membrane protein Os11g0649600_x0001_plant integral membrane protein TIGR01569 containing protein, expressed [Oryza sativa (japonica cultivar-group)]_x0001_Os11g0649600 [Oryza sativa Japonica Group]_x0001_hypothetical protein OsI_04927 [Oryza sativa Indica Group]	hypothetical protein OsJ_01638 [Oryza sativa Japonica Group]	-1.81349	-1.64979	-1.83815	-0.540814	-1.33253	0.540814	2.00177	2.21984	-1.34273	1.62813	2.48043	2.49338
A_99_P257296_1	TC397159	hypothetical protein SORBIDRAFT_03g008760 [Sorghum bicolor]_x0001_hypothetical protein SORBIDRAFT_03g008760 [Sorghum bicolor]	isoflavone reductase IRL [Zea mays]_x0001_isoflavone reductase IRL [Zea mays]	isoflavone reductase homolog IRL [Zea mays]_x0001_RecName: Full=Isoflavone reductase homolog IRL_x0001_sulfur starvation induced isoflavone reductase-like IRL [Zea mays]	0.766117	1.51962	0.856981	0.311658	0.0828466	-0.679621	-0.0828471	-0.586305	-0.225254	0.161345	-0.742187	-0.394091	1Hv_NTa	CUST_10241_PI390587928_1	U35_1704	hypothetical protein SORBIDRAFT_03g008760 [Sorghum bicolor]_x0001_hypothetical protein SORBIDRAFT_03g008760 [Sorghum bicolor]	isoflavone reductase IRL [Zea mays]_x0001_isoflavone reductase IRL [Zea mays]	unknown [Zea mays]	1.67174	1.92096	1.60799	1.04701	0.107435	-0.107435	-1.06365	-2.13	-0.352734	-1.00146	-1.07885	1.97877
A_99_P190422_1	CK199590	hypothetical protein LOC100274239 [Zea mays]_x0001_unknown [Zea mays]	hypothetical protein LOC100274239 [Zea mays]_x0001_unknown [Zea mays]	hypothetical protein SORBIDRAFT_10g019710 [Sorghum bicolor]_x0001_hypothetical protein SORBIDRAFT_10g019710 [Sorghum bicolor]	1.12448	1.26946	1.22754	0.464263	-0.0364032	-0.344492	0.0656991	-0.287889	-0.10881	0.0364034	-0.445746	-0.443101	1Hv_NTa	CUST_10604_PI390587928_2	U35_19328	hypothetical protein SORBIDRAFT_10g019710 [Sorghum bicolor]_x0001_hypothetical protein SORBIDRAFT_10g019710 [Sorghum bicolor]	hypothetical protein LOC100274239 [Zea mays]_x0001_unknown [Zea mays]	tryptophan biosynthesis protein trpCF [Zea mays]	-0.302571	-0.061841	-0.977119	-1.5841	0.355662	-0.111971	1.32232	0.0618415	0.357604	1.05203	1.28924	-1.31835
A_99_P346356_1	TC447311	hypothetical protein OsI_04394 [Oryza sativa Indica Group]	Os01g0842500 [Oryza sativa Japonica Group]_x0001_putative laccase LAC5-6 [Oryza sativa Japonica Group]_x0001_Os01g0842500 [Oryza sativa Japonica Group]_x0001_hypothetical protein OsJ_04040 [Oryza sativa Japonica Group]_x0001_unnamed protein product [Oryza sativa Japonica Group]	L-ascorbate oxidase [Zea mays]_x0001_L-ascorbate oxidase precursor [Zea mays]	1.19126	1.22862	1.29059	0.79815	0.761178	-0.0772123	0.0362177	-0.0362177	-0.135115	-0.440276	-0.238561	-0.225236	1Hv_NTa	CUST_17502_PI390587928_2	U35_22278	hypothetical protein OsI_04394 [Oryza sativa Indica Group]	Os01g0842500 [Oryza sativa Japonica Group]_x0001_putative laccase LAC5-6 [Oryza sativa Japonica Group]_x0001_Os01g0842500 [Oryza sativa Japonica Group]_x0001_hypothetical protein OsJ_04040 [Oryza sativa Japonica Group]_x0001_unnamed protein product [Oryza sativa Japonica Group]	hypothetical protein LOC100193025 [Zea mays]_x0001_unknown [Zea mays]	1.74135	3.181	0.198577	-0.198577	0.202722	0.338541	-2.6211	-2.94577	-1.36592	0.579811	-2.98556	-1.02434
A_99_P214071_1	TC416105	HvB12D [Hordeum vulgare subsp. vulgare]_x0001_B12Dg1 [Hordeum vulgare subsp. vulgare]	LOC100286358 [Zea mays]_x0001_B12D protein [Zea mays]_x0001_B12D protein [Zea mays]	LOC100281961 [Zea mays]_x0001_B12D protein [Zea mays]	0.528718	0.651638	0.672847	0.512312	0.417068	-0.183428	-0.264506	-0.173428	-0.0185986	0.0185986	-0.514277	-0.437048	1Hv_NTa	CUST_21126_PI390587928_1	U35_14887	HvB12D [Hordeum vulgare subsp. vulgare]_x0001_B12Dg1 [Hordeum vulgare subsp. vulgare]	LOC100286358 [Zea mays]_x0001_B12D protein [Zea mays]_x0001_B12D protein [Zea mays]	LOC100281961 [Zea mays]_x0001_B12D protein [Zea mays]	0.259774	0.451404	0.480504	0.183578	-0.0135689	0.231645	-0.69381	-0.498633	-0.133727	-0.319144	-0.696824	0.0135689
A_99_P221751_1	TC451938	hypothetical protein SORBIDRAFT_06g016540 [Sorghum bicolor]_x0001_hypothetical protein SORBIDRAFT_06g016540 [Sorghum bicolor]	abscisic stress ripening [Musa acuminata AAA Group]	abscisic stress ripening [Musa ABB Group]	1.22807	0.71404	0.929091	1.02732	-0.0216098	-0.398161	0.0817285	-1.15077	0.0216098	-0.809168	-0.360347	-0.492942	1Hv_NTa	CUST_13585_PI390587928_1	U35_16347	hypothetical protein SORBIDRAFT_06g016540 [Sorghum bicolor]_x0001_hypothetical protein SORBIDRAFT_06g016540 [Sorghum bicolor]	hypothetical protein OsI_15903 [Oryza sativa Indica Group]	hypothetical protein OsI_15903 [Oryza sativa Indica Group]	0.491148	0.647947	-0.0336494	-0.862752	0.136183	0.725908	-1.99857	-2.31607	0.0336475	0.291346	-1.18648	-1.39106
A_99_P175034_1	TC400167	hypothetical protein OsJ_10836 [Oryza sativa Japonica Group]	hypothetical protein OsI_11566 [Oryza sativa Indica Group]	Os03g0350100 [Oryza sativa Japonica Group]_x0001_Os03g0350100 [Oryza sativa Japonica Group]	0.705838	0.850184	0.875081	0.618419	0.158046	-0.130203	0.0968046	-0.852057	-0.0968041	-0.411667	-0.1417	-0.346208	1Hv_NTa	CUST_25375_PI390587928_1	U35_14397	hypothetical protein OsI_11566 [Oryza sativa Indica Group]	Os03g0350100 [Oryza sativa Japonica Group]_x0001_Os03g0350100 [Oryza sativa Japonica Group]	Nucleolar protein NOP5, putative, expressed [Oryza sativa (japonica cultivar-group)]_x0001_Nucleolar protein NOP5, putative, expressed [Oryza sativa (japonica cultivar-group)]_x0001_Nucleolar protein NOP5, putative, expressed [Oryza sativa (japonica cultivar-group)]_x0001_hypothetical protein OsI_11565 [Oryza sativa Indica Group]_x0001_unnamed protein product [Oryza sativa Japonica Group]	-0.00669837	0.573326	-2.16724	0.166758	0.295543	0.00245237	-0.00245213	0.583521	-0.613823	0.352	-0.586698	-0.616748
A_99_P499032_1	TC431299	unnamed protein product [Vitis vinifera]	unnamed protein product [Vitis vinifera]	calmodulin [Panicum antidotale]_x0001_calmodulin [Panicum miliaceum]_x0001_calmodulin [Echinochloa frumentacea]	0.959971	0.909349	0.940536	0.99997	0.197195	-0.278429	0.203186	-1.27258	-0.298268	-0.197195	-0.53488	-0.406902	1Hv_NTa	CUST_35466_PI390587928_8	U35_14190	hypothetical protein LOC100192601 [Zea mays]_x0001_unknown [Zea mays]	hypothetical protein SORBIDRAFT_02g043510 [Sorghum bicolor]_x0001_hypothetical protein SORBIDRAFT_02g043510 [Sorghum bicolor]	Os03g0319300 [Oryza sativa Japonica Group]_x0001_Os07g0687200 [Oryza sativa Japonica Group]_x0001_hypothetical protein LOC100217114 [Zea mays]_x0001_Os01g0267900 [Oryza sativa Japonica Group]_x0001_hypothetical protein SORBIDRAFT_01g037010 [Sorghum bicolor]_x0001_hypothetical protein SORBIDRAFT_09g024040 [Sorghum bicolor]_x0001_RecName: Full=Calmodulin; Short=CaM_x0001_RecName: Full=Calmodulin-2;…	-0.449007	-0.657496	-0.482514	0.103305	-0.260065	-0.103305	0.666754	0.328512	-0.21734	0.124537	0.267608	0.322152
A_99_P303421_1	TC394995	Os06g0178700 [Oryza sativa Japonica Group]_x0001_putative iron/ascorbate-dependent oxidoreductase [Oryza sativa Japonica Group]_x0001_Os06g0178700 [Oryza sativa Japonica Group]_x0001_hypothetical protein OsI_21890 [Oryza sativa Indica Group]_x0001_unnamed protein product [Oryza sativa Japonica Group]	Os06g0178700 [Oryza sativa Japonica Group]_x0001_putative iron/ascorbate-dependent oxidoreductase [Oryza sativa Japonica Group]_x0001_Os06g0178700 [Oryza sativa Japonica Group]_x0001_hypothetical protein OsI_21890 [Oryza sativa Indica Group]_x0001_unnamed protein product [Oryza sativa Japonica Group]	hypothetical protein SORBIDRAFT_05g026540 [Sorghum bicolor]_x0001_hypothetical protein SORBIDRAFT_05g026540 [Sorghum bicolor]	0.636115	0.933339	0.828522	0.983346	-0.139816	-0.253553	-0.100981	0.0782113	0.262259	-0.431942	-0.420226	-0.0782108	1Hv_NTa	CUST_25948_PI390587928_1	U35_12578	hypothetical protein SORBIDRAFT_05g026540 [Sorghum bicolor]_x0001_hypothetical protein SORBIDRAFT_05g026540 [Sorghum bicolor]	Os06g0178700 [Oryza sativa Japonica Group]_x0001_putative iron/ascorbate-dependent oxidoreductase [Oryza sativa Japonica Group]_x0001_Os06g0178700 [Oryza sativa Japonica Group]_x0001_hypothetical protein OsI_21890 [Oryza sativa Indica Group]_x0001_unnamed protein product [Oryza sativa Japonica Group]	hypothetical protein SORBIDRAFT_10g005210 [Sorghum bicolor]_x0001_hypothetical protein SORBIDRAFT_10g005210 [Sorghum bicolor]	1.59419	1.12333	0.14916	-0.676798	0.783931	0.772699	-1.87692	-2.23533	0.169585	-0.14916	-1.1346	-1.01783
A_99_P454542_1	TC406759	hypothetical protein SORBIDRAFT_01g010540 [Sorghum bicolor]_x0001_hypothetical protein SORBIDRAFT_01g010540 [Sorghum bicolor]	Os03g0709000 [Oryza sativa Japonica Group]_x0001_MAPEG family protein, expressed [Oryza sativa (japonica cultivar-group)]_x0001_Os03g0709000 [Oryza sativa Japonica Group]_x0001_unnamed protein product [Oryza sativa Japonica Group]_x0001_hypothetical protein OsI_13225 [Oryza sativa Indica Group]_x0001_hypothetical protein OsJ_12298 [Oryza sativa Japonica Group]	MAPEG family, putative [Oryza sativa Japonica Group]	0.761109	0.515966	0.824616	0.837194	0.154331	-0.284212	-0.154331	-0.408415	0.200074	-0.586661	-0.901726	-0.654438	1Hv_NTa	CUST_36069_PI390587928_8	U35_1533	hypothetical protein SORBIDRAFT_01g010540 [Sorghum bicolor]_x0001_hypothetical protein SORBIDRAFT_01g010540 [Sorghum bicolor]	Os03g0709000 [Oryza sativa Japonica Group]_x0001_MAPEG family protein, expressed [Oryza sativa (japonica cultivar-group)]_x0001_Os03g0709000 [Oryza sativa Japonica Group]_x0001_unnamed protein product [Oryza sativa Japonica Group]_x0001_hypothetical protein OsI_13225 [Oryza sativa Indica Group]_x0001_hypothetical protein OsJ_12298 [Oryza sativa Japonica Group]	unknown [Zea mays]_x0001_microsomal glutathione S-transferase 3 [Zea mays]	-0.66313	-0.467069	-0.697072	-0.574849	-0.281096	0.0879993	1.77677	1.51632	-0.0879993	1.59894	1.61924	1.03391
A_99_P063897_1	TC392527	expansin EXPA10 [Triticum aestivum]	expansin EXPA10 [Triticum aestivum]	expansin EXPA12 [Triticum aestivum]	0.83361	2.30331	3.69042	1.5607	0.000593185	-0.986316	-0.565466	-0.345852	-0.00487995	0.170054	-0.000592232	-0.499562	1Hv_NTa	CUST_30650_PI390587928_1	U35_1070	expansin EXPA11 [Hordeum vulgare]	expansin EXPA11 [Triticum aestivum]	expansin EXPA1 [Triticum aestivum]	0.950656	1.30835	1.82904	-0.347846	0.287772	0.496265	-0.614109	-2.87041	-0.0376844	0.0376844	-0.329377	-1.28886
A_99_P238171_1	TC392527	expansin EXPA10 [Triticum aestivum]	expansin EXPA10 [Triticum aestivum]	expansin EXPA12 [Triticum aestivum]	0.856394	2.3002	3.71234	1.50906	-0.0363445	-1.11424	-0.75246	-0.407183	-0.0456905	0.060854	0.0363445	-0.587707	1Hv_NTa	CUST_30650_PI390587928_2	U35_1070	expansin EXPA11 [Hordeum vulgare]	expansin EXPA11 [Triticum aestivum]	expansin EXPA1 [Triticum aestivum]	0.950656	1.30835	1.82904	-0.347846	0.287772	0.496265	-0.614109	-2.87041	-0.0376844	0.0376844	-0.329377	-1.28886
A_99_P159167_1	TC385735	alpha-expansin EXPA2 [Triticum aestivum]	alpha-expansin EXPA2 [Triticum aestivum]	expansin EXPA3 [Triticum aestivum]	0.597219	1.91293	1.97614	1.24591	-0.504835	-0.406012	-0.427914	-1.65378	0.326418	0.385082	-1.03317	-0.326418	1Hv_NTa	CUST_30647_PI390587928_1	U35_1073	alpha-expansin EXPA2 [Triticum aestivum]	expansin [Festuca pratensis]	expansin EXPA3 [Triticum aestivum]	1.01432	1.63996	1.428	-0.392592	0.392592	0.831081	-2.02671	-0.920212	-0.492998	0.396702	-0.923801	-0.903586
A_99_P366942_1	TC418031	hypothetical protein SORBIDRAFT_03g045190 [Sorghum bicolor]_x0001_hypothetical protein SORBIDRAFT_03g045190 [Sorghum bicolor]	unnamed protein product [Vitis vinifera]	PREDICTED: hypothetical protein [Vitis vinifera]	0.45307	0.706061	0.655621	0.37243	0.232434	-0.333897	-0.26312	-0.254764	-0.151566	0.0878258	-0.16215	-0.0878258	1Hv_NTa	CUST_9347_PI390587928_2	U35_18348	hypothetical protein SORBIDRAFT_03g045190 [Sorghum bicolor]_x0001_hypothetical protein SORBIDRAFT_03g045190 [Sorghum bicolor]	hypothetical protein OsJ_04681 [Oryza sativa Japonica Group]	hypothetical protein OsI_05096 [Oryza sativa Indica Group]	0.343645	0.765339	0.650202	0.403562	-0.0108929	-0.356686	-0.773432	-0.74955	0.00589037	-0.00588989	-0.483847	0.209542
A_99_P238136_1	TC425997	alpha-expansin EXPA2 [Triticum aestivum]	expansin EXPA3 [Triticum aestivum]	expansin [Festuca pratensis]	1.00141	2.17856	2.17938	1.47627	0.252222	-1.83009	-2.79094	-2.61734	0.164554	-0.164554	-1.30681	-0.601254	1Hv_NTa	CUST_30647_PI390587928_2	U35_1073	alpha-expansin EXPA2 [Triticum aestivum]	expansin [Festuca pratensis]	expansin EXPA3 [Triticum aestivum]	1.01432	1.63996	1.428	-0.392592	0.392592	0.831081	-2.02671	-0.920212	-0.492998	0.396702	-0.923801	-0.903586
A_99_P238191_1	TC402003	alpha-expansin EXPA2 [Triticum aestivum]	expansin EXPA3 [Triticum aestivum]	expansin [Festuca pratensis]	0.485026	2.17658	2.05229	0.963978	0.200007	-1.59718	-2.90172	-2.68646	0.0700541	-0.0700545	-1.21765	-0.849471	1Hv_NTa	CUST_30647_PI390587928_3	U35_1073	alpha-expansin EXPA2 [Triticum aestivum]	expansin [Festuca pratensis]	expansin EXPA3 [Triticum aestivum]	1.01432	1.63996	1.428	-0.392592	0.392592	0.831081	-2.02671	-0.920212	-0.492998	0.396702	-0.923801	-0.903586
A_99_P364991_1	TC459758	hypothetical protein OsI_20119 [Oryza sativa Indica Group]	hypothetical protein OsI_20119 [Oryza sativa Indica Group]	Os05g0440800 [Oryza sativa Japonica Group]_x0001_RecName: Full=Serine/threonine-protein kinase Nek4; AltName: Full=NimA-related protein kinase 4; AltName: Full=OsNek4_x0001_putative protein kinase [Oryza sativa Japonica Group]_x0001_Os05g0440800 [Oryza sativa Japonica Group]_x0001_hypothetical protein OsJ_18694 [Oryza sativa Japonica Group]	0.735661	1.04743	0.858121	0.960205	0.103123	-0.589252	-0.640217	-1.10218	-0.103123	0.157237	-0.309416	-0.268454	1Ta_NHv	CUST_808_PI390587928_1	U35_46838	hypothetical protein OsI_20119 [Oryza sativa Indica Group]	Os05g0440800 [Oryza sativa Japonica Group]_x0001_RecName: Full=Serine/threonine-protein kinase Nek4; AltName: Full=NimA-related protein kinase 4; AltName: Full=OsNek4_x0001_putative protein kinase [Oryza sativa Japonica Group]_x0001_Os05g0440800 [Oryza sativa Japonica Group]_x0001_hypothetical protein OsJ_18694 [Oryza sativa Japonica Group]	hypothetical protein SORBIDRAFT_09g021730 [Sorghum bicolor]_x0001_hypothetical protein SORBIDRAFT_09g021730 [Sorghum bicolor]	0.613021	1.30981	1.59472	0.673616	-0.00283623	0.625719	-0.991982	-0.931514	-0.562439	-0.354567	-0.358675	0.00283575
A_99_P364991_2	TC459758	hypothetical protein OsI_20119 [Oryza sativa Indica Group]	hypothetical protein OsI_20119 [Oryza sativa Indica Group]	Os05g0440800 [Oryza sativa Japonica Group]_x0001_RecName: Full=Serine/threonine-protein kinase Nek4; AltName: Full=NimA-related protein kinase 4; AltName: Full=OsNek4_x0001_putative protein kinase [Oryza sativa Japonica Group]_x0001_Os05g0440800 [Oryza sativa Japonica Group]_x0001_hypothetical protein OsJ_18694 [Oryza sativa Japonica Group]	0.735661	1.04743	0.858121	0.960205	0.103123	-0.589252	-0.640217	-1.10218	-0.103123	0.157237	-0.309416	-0.268454	1Ta_NHv	CUST_23440_PI390587928_1	U35_11649	hypothetical protein OsI_20119 [Oryza sativa Indica Group]	Os05g0440800 [Oryza sativa Japonica Group]_x0001_RecName: Full=Serine/threonine-protein kinase Nek4; AltName: Full=NimA-related protein kinase 4; AltName: Full=OsNek4_x0001_putative protein kinase [Oryza sativa Japonica Group]_x0001_Os05g0440800 [Oryza sativa Japonica Group]_x0001_hypothetical protein OsJ_18694 [Oryza sativa Japonica Group]	hypothetical protein OsI_04545 [Oryza sativa Indica Group]	0.356053	1.19149	1.55113	0.435084	-0.320455	0.271043	0.198886	-0.198886	-0.598501	-1.37109	-1.04279	-0.361022
A_99_P364991_4	TC459758	hypothetical protein OsI_20119 [Oryza sativa Indica Group]	hypothetical protein OsI_20119 [Oryza sativa Indica Group]	Os05g0440800 [Oryza sativa Japonica Group]_x0001_RecName: Full=Serine/threonine-protein kinase Nek4; AltName: Full=NimA-related protein kinase 4; AltName: Full=OsNek4_x0001_putative protein kinase [Oryza sativa Japonica Group]_x0001_Os05g0440800 [Oryza sativa Japonica Group]_x0001_hypothetical protein OsJ_18694 [Oryza sativa Japonica Group]	0.735661	1.04743	0.858121	0.960205	0.103123	-0.589252	-0.640217	-1.10218	-0.103123	0.157237	-0.309416	-0.268454	1Ta_NHv	CUST_9680_PI390587928_1	U35_41258	Os01g0864700 [Oryza sativa Japonica Group]_x0001_Os01g0864700 [Oryza sativa Japonica Group]	hypothetical protein OsI_04545 [Oryza sativa Indica Group]	RecName: Full=Serine/threonine-protein kinase Nek5; AltName: Full=NimA-related protein kinase 5; AltName: Full=OsNek5_x0001_putative LSTK-1-like kinase [Oryza sativa Japonica Group]_x0001_putative LSTK-1-like kinase [Oryza sativa Japonica Group]_x0001_hypothetical protein OsJ_04189 [Oryza sativa Japonica Group]	0.75556	0.752104	0.888434	0.0358582	0.461977	0.613494	-1.25062	-1.18084	-0.305779	-0.0358577	-0.688061	-0.290495
A_99_P319186_1	TC401707	hypothetical protein OsJ_04127 [Oryza sativa Japonica Group]	hypothetical protein OsI_04494 [Oryza sativa Indica Group]	Os01g0857400 [Oryza sativa Japonica Group]_x0001_putative betaine/proline transporter [Oryza sativa Japonica Group]_x0001_putative betaine/proline transporter [Oryza sativa Japonica Group]_x0001_Os01g0857400 [Oryza sativa Japonica Group]	0.0292368	0.852791	0.828326	0.278407	-0.474808	-0.000991821	-0.843592	-0.418499	0.000992775	0.0628138	-0.485077	-0.67532	ONE_to_ONE	CUST_5792_PI390587928_1	U35_7783	hypothetical protein OsJ_04127 [Oryza sativa Japonica Group]	hypothetical protein OsI_04494 [Oryza sativa Indica Group]	Os01g0857400 [Oryza sativa Japonica Group]_x0001_putative betaine/proline transporter [Oryza sativa Japonica Group]_x0001_putative betaine/proline transporter [Oryza sativa Japonica Group]_x0001_Os01g0857400 [Oryza sativa Japonica Group]	0.808391	2.05231	2.33313	0.00316429	-0.228567	0.696344	-0.270246	-1.68145	-0.830476	0.255839	-0.00316334	-0.738929
A_99_P474872_1	TC419337	Os01g0281600 [Oryza sativa Japonica Group]_x0001_OSJNBa0036E02.28 [Oryza sativa Japonica Group]_x0001_unknown protein [Oryza sativa Japonica Group]_x0001_Os01g0281600 [Oryza sativa Japonica Group]_x0001_hypothetical protein OsI_01417 [Oryza sativa Indica Group]_x0001_hypothetical protein OsJ_01327 [Oryza sativa Japonica Group]_x0001_unnamed protein product [Oryza sativa Japonica Group]	hypothetical protein SORBIDRAFT_03g011470 [Sorghum bicolor]_x0001_hypothetical protein SORBIDRAFT_03g011470 [Sorghum bicolor]	predicted protein [Populus trichocarpa]_x0001_predicted protein [Populus trichocarpa]	0.728902	1.74129	1.55161	1.02444	-0.0189853	-0.0479245	-1.48953	-1.00815	0.0189848	0.65552	-1.13227	-0.0553231	ONE_to_ONE	CUST_13903_PI390587928_1	U35_10359	Os01g0281600 [Oryza sativa Japonica Group]_x0001_OSJNBa0036E02.28 [Oryza sativa Japonica Group]_x0001_unknown protein [Oryza sativa Japonica Group]_x0001_Os01g0281600 [Oryza sativa Japonica Group]_x0001_hypothetical protein OsI_01417 [Oryza sativa Indica Group]_x0001_hypothetical protein OsJ_01327 [Oryza sativa Japonica Group]_x0001_unnamed protein product [Oryza sativa Japonica Group]	0	0	0.476412	1.48007	0.454256	0.217638	0.108825	0.592683	-2.00128	-1.75912	-0.347887	-0.108824	-1.08988	-0.546377
A_99_P133895_1	TC369015	hypothetical protein OsI_22696 [Oryza sativa Indica Group]	hypothetical protein SORBIDRAFT_10g011790 [Sorghum bicolor]_x0001_hypothetical protein SORBIDRAFT_10g011790 [Sorghum bicolor]	putative microtubule-associated protein [Oryza sativa Japonica Group]_x0001_putative microtubule-associated protein [Oryza sativa Japonica Group]	0.284461	1.06299	0.790649	0.672376	-0.0130315	0.013031	-1.1006	-0.292343	-0.181369	0.470536	-0.686592	-0.0151095	1Hv_NTa	CUST_3521_PI390587928_1	U35_18185	hypothetical protein OsI_22696 [Oryza sativa Indica Group]	putative microtubule-associated protein [Oryza sativa Japonica Group]_x0001_putative microtubule-associated protein [Oryza sativa Japonica Group]	Os06g0308300 [Oryza sativa Japonica Group]_x0001_putative microtubule-associated protein [Oryza sativa Japonica Group]_x0001_putative microtubule-associated protein [Oryza sativa Japonica Group]_x0001_Os06g0308300 [Oryza sativa Japonica Group]_x0001_unnamed protein product [Oryza sativa Japonica Group]	0.101772	0.968761	0.507166	0.833919	-0.377846	0.15891	-0.749869	-0.101772	-0.807247	-0.62969	-0.909415	0.2526
A_99_P250841_1	CK212201	fasciclin-like protein FLA14 [Triticum aestivum]	Os01g0668100 [Oryza sativa Japonica Group]_x0001_arabinogalactan protein-like [Oryza sativa Japonica Group]_x0001_arabinogalactan protein-like [Oryza sativa Japonica Group]_x0001_Os01g0668100 [Oryza sativa Japonica Group]_x0001_hypothetical protein OsI_03200 [Oryza sativa Indica Group]_x0001_unnamed protein product [Oryza sativa Japonica Group]	hypothetical protein SORBIDRAFT_03g030690 [Sorghum bicolor]_x0001_hypothetical protein SORBIDRAFT_03g030690 [Sorghum bicolor]	0.745321	1.61984	1.4087	0.392316	0.265359	-0.321459	-1.33453	-0.495188	-0.542425	0.86132	-1.41474	-0.265359	1Hv_NTa	CUST_38451_PI390587928_1	U35_3169	fasciclin-like protein FLA14 [Triticum aestivum]	Os01g0668100 [Oryza sativa Japonica Group]_x0001_arabinogalactan protein-like [Oryza sativa Japonica Group]_x0001_arabinogalactan protein-like [Oryza sativa Japonica Group]_x0001_Os01g0668100 [Oryza sativa Japonica Group]_x0001_hypothetical protein OsI_03200 [Oryza sativa Indica Group]_x0001_unnamed protein product [Oryza sativa Japonica Group]	hypothetical protein SORBIDRAFT_03g030690 [Sorghum bicolor]_x0001_hypothetical protein SORBIDRAFT_03g030690 [Sorghum bicolor]	0.509059	1.2095	0.127796	-0.459492	-0.0316248	0.573295	-0.540807	-0.912808	0.0830841	0.0316238	-0.423129	-2.74611
A_99_P514862_1	TC447367	#N/A	#N/A	#N/A	0.674962	1.80043	1.65603	0.670288	0.139938	-0.139938	-1.02964	-0.676432	-0.452158	0.640211	-1.45502	-0.226895	1Hv_NTa	CUST_38451_PI390587928_2	U35_3169	fasciclin-like protein FLA14 [Triticum aestivum]	Os01g0668100 [Oryza sativa Japonica Group]_x0001_arabinogalactan protein-like [Oryza sativa Japonica Group]_x0001_arabinogalactan protein-like [Oryza sativa Japonica Group]_x0001_Os01g0668100 [Oryza sativa Japonica Group]_x0001_hypothetical protein OsI_03200 [Oryza sativa Indica Group]_x0001_unnamed protein product [Oryza sativa Japonica Group]	hypothetical protein SORBIDRAFT_03g030690 [Sorghum bicolor]_x0001_hypothetical protein SORBIDRAFT_03g030690 [Sorghum bicolor]	0.509059	1.2095	0.127796	-0.459492	-0.0316248	0.573295	-0.540807	-0.912808	0.0830841	0.0316238	-0.423129	-2.74611
A_99_P356611_1	TC456658	UDP glucosyltransferase-1 [Zea mays]	hypothetical protein LOC100217043 [Zea mays]_x0001_unknown [Zea mays]	UDP-glycosyltransferase [Avena strigosa]	1.16162	1.88934	1.702	0.778359	0.0102124	-0.0102124	-0.797734	-0.251009	-0.220306	0.665146	-0.583629	-0.376718	ONE_to_ONE	CUST_26086_PI390587928_1	U35_48116	UDP-glycosyltransferase [Avena strigosa]	unknown [Zea mays]	hypothetical protein LOC100273043 [Zea mays]_x0001_unknown [Zea mays]	1.11903	0.981276	-0.041291	0.425787	0.384262	0.0412908	-0.684405	-1.80007	-0.0474713	-0.223978	-0.402034	0.121097
A_99_P294396_4	TC369955	hypothetical protein SORBIDRAFT_02g026260 [Sorghum bicolor]_x0001_hypothetical protein SORBIDRAFT_02g026260 [Sorghum bicolor]	unknown [Zea mays]	Os09g0450300 [Oryza sativa Japonica Group]_x0001_Os09g0450300 [Oryza sativa Japonica Group]	0.866237	1.48824	1.3857	0.953021	0.19561	-0.244105	-0.96382	-0.287322	-0.28807	0.553138	-0.833961	-0.19561	1Ta_NHv	CUST_4402_PI390587928_1	U35_37676	Os09g0450300 [Oryza sativa Japonica Group]_x0001_Os09g0450300 [Oryza sativa Japonica Group]	hypothetical protein OsI_31594 [Oryza sativa Indica Group]	putative microtubule-associated protein MAP65-1a [Oryza sativa Japonica Group]	0.45685	1.33686	0.545344	0.266053	-0.087544	0.795852	-1.53739	-1.78065	-0.732886	0.087544	-0.750309	-0.340113
A_99_P294396_1	TC369955	hypothetical protein SORBIDRAFT_02g026260 [Sorghum bicolor]_x0001_hypothetical protein SORBIDRAFT_02g026260 [Sorghum bicolor]	unknown [Zea mays]	Os09g0450300 [Oryza sativa Japonica Group]_x0001_Os09g0450300 [Oryza sativa Japonica Group]	0.866237	1.48824	1.3857	0.953021	0.19561	-0.244105	-0.96382	-0.287322	-0.28807	0.553138	-0.833961	-0.19561	1Ta_NHv	CUST_30395_PI390587928_1	U35_19678	hypothetical protein SORBIDRAFT_02g026260 [Sorghum bicolor]_x0001_hypothetical protein SORBIDRAFT_02g026260 [Sorghum bicolor]	unknown [Zea mays]	Os09g0450300 [Oryza sativa Japonica Group]_x0001_Os09g0450300 [Oryza sativa Japonica Group]	0.585605	1.39147	0.822375	0.547014	-0.157258	1.077	-1.19944	-0.861703	-0.573482	0.0475206	-0.426935	-0.0475206
A_99_P294396_3	TC369955	hypothetical protein SORBIDRAFT_02g026260 [Sorghum bicolor]_x0001_hypothetical protein SORBIDRAFT_02g026260 [Sorghum bicolor]	unknown [Zea mays]	Os09g0450300 [Oryza sativa Japonica Group]_x0001_Os09g0450300 [Oryza sativa Japonica Group]	0.866237	1.48824	1.3857	0.953021	0.19561	-0.244105	-0.96382	-0.287322	-0.28807	0.553138	-0.833961	-0.19561	1Ta_NHv	CUST_257_PI390587928_1	U35_44021	Os03g0237600 [Oryza sativa Japonica Group]_x0001_microtubule associated protein family protein, putative, expressed [Oryza sativa (japonica cultivar-group)]_x0001_microtubule associated protein family protein, putative, expressed [Oryza sativa (japonica cultivar-group)]_x0001_Os03g0237600 [Oryza sativa Japonica Group]_x0001_unnamed protein product [Oryza sativa Japonica Group]	Unknown protein [Oryza sativa Japonica Group]_x0001_hypothetical protein OsI_10680 [Oryza sativa Indica Group]_x0001_hypothetical protein OsJ_10073 [Oryza sativa Japonica Group]	hypothetical protein LOC100280300 [Zea mays]_x0001_unknown [Zea mays]	0.427439	1.68888	0.621613	0.645483	-0.642947	0.35644	-1.57472	-2.07237	-0.981306	0.0931468	-1.51209	-0.0931468
A_99_P294396_2	TC369955	hypothetical protein SORBIDRAFT_02g026260 [Sorghum bicolor]_x0001_hypothetical protein SORBIDRAFT_02g026260 [Sorghum bicolor]	unknown [Zea mays]	Os09g0450300 [Oryza sativa Japonica Group]_x0001_Os09g0450300 [Oryza sativa Japonica Group]	0.866237	1.48824	1.3857	0.953021	0.19561	-0.244105	-0.96382	-0.287322	-0.28807	0.553138	-0.833961	-0.19561	1Ta_NHv	CUST_21252_PI390587928_1	U35_12445	#N/A	#N/A	#N/A	0.37363	1.61027	0.461826	0.28927	-0.448764	0.894537	-1.58479	-0.572325	-0.939326	0.134225	-0.804396	-0.134226
A_99_P294396_5	TC369955	hypothetical protein SORBIDRAFT_02g026260 [Sorghum bicolor]_x0001_hypothetical protein SORBIDRAFT_02g026260 [Sorghum bicolor]	unknown [Zea mays]	Os09g0450300 [Oryza sativa Japonica Group]_x0001_Os09g0450300 [Oryza sativa Japonica Group]	0.866237	1.48824	1.3857	0.953021	0.19561	-0.244105	-0.96382	-0.287322	-0.28807	0.553138	-0.833961	-0.19561	1Ta_NHv	CUST_4403_PI390587928_1	U35_37675	hypothetical protein OsI_31594 [Oryza sativa Indica Group]	hypothetical protein OsI_31594 [Oryza sativa Indica Group]	Os09g0450300 [Oryza sativa Japonica Group]_x0001_Os09g0450300 [Oryza sativa Japonica Group]	0.672536	1.44297	0.939701	0.144466	0.0175681	0.920229	-1.32191	-2.11718	-0.924134	-0.0175681	-0.760101	-0.350832
A_99_P365881_2	TC451517	hypothetical protein OsJ_36839 [Oryza sativa Japonica Group]	hypothetical protein OsJ_36839 [Oryza sativa Japonica Group]	Patatin-like phospholipase family protein, expressed [Oryza sativa (japonica cultivar-group)]	0.369049	1.33949	1.5534	0.560949	0.121141	-0.121141	-0.971956	-0.433642	-0.849535	0.709373	-0.706774	-0.444142	1Ta_NHv	CUST_39163_PI390587928_1	U35_22907	hypothetical protein SORBIDRAFT_01g013740 [Sorghum bicolor]_x0001_hypothetical protein SORBIDRAFT_01g013740 [Sorghum bicolor]	hypothetical protein SORBIDRAFT_01g013760 [Sorghum bicolor]_x0001_hypothetical protein SORBIDRAFT_01g013760 [Sorghum bicolor]	hypothetical protein LOC100384312 [Zea mays]_x0001_unknown [Zea mays]	-0.105307	-0.361783	-2.83638	-1.17371	-0.382434	1.27405	0.649091	2.02651	0.105307	0.560852	0.272855	-2.10998
A_99_P365881_1	TC451517	hypothetical protein OsJ_36839 [Oryza sativa Japonica Group]	hypothetical protein OsJ_36839 [Oryza sativa Japonica Group]	Patatin-like phospholipase family protein, expressed [Oryza sativa (japonica cultivar-group)]	0.369049	1.33949	1.5534	0.560949	0.121141	-0.121141	-0.971956	-0.433642	-0.849535	0.709373	-0.706774	-0.444142	1Ta_NHv	CUST_9899_PI390587928_1	U35_39400	hypothetical protein OsI_39083 [Oryza sativa Indica Group]	hypothetical protein OsJ_36839 [Oryza sativa Japonica Group]	Patatin-like phospholipase family protein, expressed [Oryza sativa (japonica cultivar-group)]	0.102702	0.384146	0.736151	0.399102	0.152701	-0.102702	-0.510417	-0.789144	-0.329199	-0.61608	-0.125532	0.203794
A_99_P324711_1	TC412841	hypothetical protein SORBIDRAFT_04g033420 [Sorghum bicolor]_x0001_hypothetical protein SORBIDRAFT_04g033420 [Sorghum bicolor]	LOC100280692 [Zea mays]_x0001_aldehyde dehydrogenase 3B1 [Zea mays]	fatty aldehyde dehydrogenase 1 [Zea mays]_x0001_unknown [Zea mays]	0.636734	-0.541185	1.56453	1.06033	-0.103262	-1.98803	0.103262	-0.346792	0.247672	-1.63366	0.673891	-0.417823	1Hv_NTa	CUST_3789_PI390587928_2	U35_40627	hypothetical protein SORBIDRAFT_04g033420 [Sorghum bicolor]_x0001_hypothetical protein SORBIDRAFT_04g033420 [Sorghum bicolor]	LOC100280692 [Zea mays]_x0001_aldehyde dehydrogenase 3B1 [Zea mays]	fatty aldehyde dehydrogenase 1 [Zea mays]_x0001_unknown [Zea mays]	1.09596	0.846916	-0.0584154	0.0584145	0.653039	0.384952	-2.05785	-1.68087	0.454846	-0.200341	-1.54667	-0.699864
A_99_P044862_1	TC369033	putative beta-expansin [Triticum aestivum]	expansin EXPB9 [Triticum aestivum]	beta-expansin 4 [Zea mays]_x0001_beta-expansin 4 [Zea mays]_x0001_unknown [Zea mays]_x0001_beta-expansin 4 precursor [Zea mays]	0.291554	-0.0584807	1.74942	0.343936	-0.75018	-1.43909	0.679587	-0.872928	-0.599243	-0.533161	0.511673	0.0584807	1Hv_NTa	CUST_23097_PI390587928_1	U35_3923	putative beta-expansin [Triticum aestivum]	expansin EXPB9 [Triticum aestivum]	beta-expansin 4 [Zea mays]_x0001_beta-expansin 4 precursor [Zea mays]	0.351598	0.273924	0.593607	0.324062	0.471886	-0.273924	-1.13825	-0.695908	0.300901	-0.732353	-0.761397	-0.567467
A_99_P326846_1	TC416729	IAA14 - auxin-responsive Aux/IAA family member [Zea mays]_x0001_IAA14 - auxin-responsive Aux/IAA family member [Zea mays]	IAA14 - auxin-responsive Aux/IAA family member [Zea mays]_x0001_IAA14 - auxin-responsive Aux/IAA family member [Zea mays]	unknown [Zea mays]	-0.0831337	0.0344105	1.51433	1.41857	-0.75748	-1.59003	0.724251	-0.034411	-0.806754	-0.215855	0.862051	0.68916	1Hv_NTa	CUST_16531_PI390587928_1	U35_16101	Os03g0797800 [Oryza sativa Japonica Group]_x0001_AUX/IAA family protein, expressed [Oryza sativa (japonica cultivar-group)]_x0001_Os03g0797800 [Oryza sativa Japonica Group]	RecName: Full=Auxin-responsive protein IAA14; AltName: Full=Indoleacetic acid-induced protein 14_x0001_putative auxin-induced protein [Oryza sativa Japonica Group]_x0001_hypothetical protein OsI_13905 [Oryza sativa Indica Group]_x0001_hypothetical protein OsJ_12960 [Oryza sativa Japonica Group]	IAA14 - auxin-responsive Aux/IAA family member [Zea mays]_x0001_IAA14 - auxin-responsive Aux/IAA family member [Zea mays]	-0.120217	0.5201	1.02292	0.614471	0.187037	0.720118	-0.963241	-0.0310431	-0.597032	-0.667416	-0.393725	0.031044
A_99_P278241_2	TC403438	hypothetical protein SORBIDRAFT_01g049850 [Sorghum bicolor]_x0001_hypothetical protein SORBIDRAFT_01g049850 [Sorghum bicolor]	expressed protein [Oryza sativa (japonica cultivar-group)]	hypothetical protein OsJ_09131 [Oryza sativa Japonica Group]	0.136564	-0.219301	1.33963	0.692675	-0.749839	-1.43256	0.157994	-0.136563	-0.743589	-1.04767	0.178028	0.530822	1Ta_NHv	CUST_27982_PI390587928_1	U35_49008	hypothetical protein OsJ_09131 [Oryza sativa Japonica Group]	hypothetical protein OsI_09692 [Oryza sativa Indica Group]	expressed protein [Oryza sativa (japonica cultivar-group)]	0.0755243	-0.0264654	1.26679	0.918605	0.0264654	-0.256785	-0.543273	-0.476918	-0.715002	-0.582278	0.123273	0.891016
A_99_P330606_1	TC433747	hypothetical protein SORBIDRAFT_09g022480 [Sorghum bicolor]_x0001_hypothetical protein SORBIDRAFT_09g022480 [Sorghum bicolor]	hypothetical protein LOC100279887 [Zea mays]_x0001_unknown [Zea mays]	flavonoid 3-monooxygenase [Zea mays]	1.31406	0.510949	2.40242	1.10609	0.0846963	-2.45672	0.589348	-0.449517	-1.17722	-0.80224	-0.529504	-0.0846968	1Hv_NTa	CUST_39077_PI390587928_1	U35_6025	Os10g0317900 [Oryza sativa Japonica Group]_x0001_Putative cytochrome 450 [Oryza sativa Japonica Group]_x0001_Flavonoid 3'-monooxygenase, putative, expressed [Oryza sativa (japonica cultivar-group)]_x0001_Os10g0317900 [Oryza sativa Japonica Group]_x0001_unnamed protein product [Oryza sativa Japonica Group]	hypothetical protein OsI_33044 [Oryza sativa Indica Group]	hypothetical protein SORBIDRAFT_09g022480 [Sorghum bicolor]_x0001_hypothetical protein SORBIDRAFT_09g022480 [Sorghum bicolor]	1.01326	1.58363	0.397899	0.0219197	0.0551028	-0.0219193	-2.03294	-2.81776	-0.42021	0.145733	-1.9016	-0.301253
A_99_P330611_1	TC433747	hypothetical protein SORBIDRAFT_09g022480 [Sorghum bicolor]_x0001_hypothetical protein SORBIDRAFT_09g022480 [Sorghum bicolor]	hypothetical protein LOC100279887 [Zea mays]_x0001_unknown [Zea mays]	flavonoid 3-monooxygenase [Zea mays]	1.667	0.729752	2.67599	1.23389	-0.0996714	-2.46963	0.80338	-0.143927	-0.955924	-0.568853	-0.250343	0.0996714	1Hv_NTa	CUST_39077_PI390587928_2	U35_6025	Os10g0317900 [Oryza sativa Japonica Group]_x0001_Putative cytochrome 450 [Oryza sativa Japonica Group]_x0001_Flavonoid 3'-monooxygenase, putative, expressed [Oryza sativa (japonica cultivar-group)]_x0001_Os10g0317900 [Oryza sativa Japonica Group]_x0001_unnamed protein product [Oryza sativa Japonica Group]	hypothetical protein OsI_33044 [Oryza sativa Indica Group]	hypothetical protein SORBIDRAFT_09g022480 [Sorghum bicolor]_x0001_hypothetical protein SORBIDRAFT_09g022480 [Sorghum bicolor]	1.01326	1.58363	0.397899	0.0219197	0.0551028	-0.0219193	-2.03294	-2.81776	-0.42021	0.145733	-1.9016	-0.301253
A_99_P114360_1	TC443951	hypothetical protein OsJ_09330 [Oryza sativa Japonica Group]	hypothetical protein OsI_09926 [Oryza sativa Indica Group]	Os03g0137600 [Oryza sativa Japonica Group]_x0001_expressed protein [Oryza sativa (japonica cultivar-group)]_x0001_Os03g0137600 [Oryza sativa Japonica Group]_x0001_unnamed protein product [Oryza sativa Japonica Group]_x0001_unnamed protein product [Oryza sativa Japonica Group]_x0001_unnamed protein product [Oryza sativa Japonica Group]	0.975346	0.199395	0.92486	0.681339	-1.04127	-1.46577	0.258019	-0.344842	-0.275981	-0.922032	-0.173921	0.173921	ONE_to_ONE	CUST_4324_PI390587928_1	U35_4269	hypothetical protein OsJ_09330 [Oryza sativa Japonica Group]	hypothetical protein OsI_09926 [Oryza sativa Indica Group]	Os03g0137600 [Oryza sativa Japonica Group]_x0001_expressed protein [Oryza sativa (japonica cultivar-group)]_x0001_Os03g0137600 [Oryza sativa Japonica Group]_x0001_unnamed protein product [Oryza sativa Japonica Group]_x0001_unnamed protein product [Oryza sativa Japonica Group]_x0001_unnamed protein product [Oryza sativa Japonica Group]	0.462869	0.0381613	0.886629	0.324351	0.137816	-0.652307	-1.07324	-1.38581	0.181724	-0.0381613	-0.270981	-0.34669
A_99_P200571_1	TC427640	Chain I, Trypsin:bbi Complex_x0001_Chain J, Trypsin:bbi Complex_x0001_Chain A, High Resolution Structure Of Barley Bowman-Birk Inhibitor	Chain I, Trypsin:bbi Complex_x0001_Chain J, Trypsin:bbi Complex_x0001_Chain A, High Resolution Structure Of Barley Bowman-Birk Inhibitor	Chain A, Crystal Structure Of Barley Bbi	0.772321	0.396473	0.0109115	1.29256	-1.05173	-2.28112	0.0967746	-0.78655	-0.395326	-0.594063	0.63109	-0.0109119	1Ta_NHv	CUST_2920_PI390587928_1	U35_482	Chain I, Trypsin:bbi Complex_x0001_Chain J, Trypsin:bbi Complex_x0001_Chain A, High Resolution Structure Of Barley Bowman-Birk Inhibitor	Chain I, Trypsin:bbi Complex_x0001_Chain J, Trypsin:bbi Complex_x0001_Chain A, High Resolution Structure Of Barley Bowman-Birk Inhibitor	RecName: Full=Bowman-Birk type trypsin inhibitor_x0001_trypsin inhibitor	-1.13675	-0.447269	-1.63975	-1.69043	0.00587273	-0.00587273	1.32096	0.27368	0.713764	0.719794	0.699785	-2.63667
A_99_P200571_2	TC427640	Chain I, Trypsin:bbi Complex_x0001_Chain J, Trypsin:bbi Complex_x0001_Chain A, High Resolution Structure Of Barley Bowman-Birk Inhibitor	Chain I, Trypsin:bbi Complex_x0001_Chain J, Trypsin:bbi Complex_x0001_Chain A, High Resolution Structure Of Barley Bowman-Birk Inhibitor	Chain A, Crystal Structure Of Barley Bbi	0.772321	0.396473	0.0109115	1.29256	-1.05173	-2.28112	0.0967746	-0.78655	-0.395326	-0.594063	0.63109	-0.0109119	1Ta_NHv	CUST_4601_PI390587928_1	U35_33	Chain I, Trypsin:bbi Complex_x0001_Chain J, Trypsin:bbi Complex_x0001_Chain A, High Resolution Structure Of Barley Bowman-Birk Inhibitor	Chain I, Trypsin:bbi Complex_x0001_Chain J, Trypsin:bbi Complex_x0001_Chain A, High Resolution Structure Of Barley Bowman-Birk Inhibitor	RecName: Full=Bowman-Birk type trypsin inhibitor_x0001_trypsin inhibitor	-1.35083	-1.6763	-2.01558	-1.85024	0.0571575	0.0312977	1.75422	2.87847	0.637887	-0.0312977	1.32559	-0.186838
A_99_P354486_2	TC454133	H0410G08.12 [Oryza sativa (indica cultivar-group)]	hypothetical protein OsJ_16318 [Oryza sativa Japonica Group]	Os04g0636000 [Oryza sativa Japonica Group]_x0001_OSJNBa0043L09.29 [Oryza sativa (japonica cultivar-group)]_x0001_Os04g0636000 [Oryza sativa Japonica Group]	-0.029093	0.259311	1.02947	0.268179	-0.861259	-0.40386	0.029093	-1.28462	0.0800109	-0.662942	0.328692	-0.45516	1Ta_NHv	CUST_8498_PI390587928_1	U35_8021	H0410G08.12 [Oryza sativa (indica cultivar-group)]	hypothetical protein OsJ_16318 [Oryza sativa Japonica Group]	Os04g0636000 [Oryza sativa Japonica Group]_x0001_OSJNBa0043L09.29 [Oryza sativa (japonica cultivar-group)]_x0001_Os04g0636000 [Oryza sativa Japonica Group]	0.389086	0.206017	0.271897	0.390729	0.0844173	-0.175134	-0.880846	-0.249839	-0.0844183	-0.407162	-0.441498	0.298478
A_99_P352921_1	TC377760	Os01g0639200 [Oryza sativa Japonica Group]_x0001_Os01g0639200 [Oryza sativa Japonica Group]	hypothetical protein SORBIDRAFT_03g029100 [Sorghum bicolor]_x0001_hypothetical protein SORBIDRAFT_03g029100 [Sorghum bicolor]	unknown [Zea mays]	-1.59517	0.169847	2.68315	0.883639	-1.51352	-0.611193	0.313453	0.0361547	-0.244042	-0.798203	0.913651	-0.0361538	1Ta_NHv	CUST_13843_PI390587928_1	U35_19929	hypothetical protein SORBIDRAFT_03g029100 [Sorghum bicolor]_x0001_hypothetical protein SORBIDRAFT_03g029100 [Sorghum bicolor]	hypothetical protein OsI_03009 [Oryza sativa Indica Group]	Os01g0639200 [Oryza sativa Japonica Group]_x0001_Os01g0639200 [Oryza sativa Japonica Group]	-1.24184	0.0203962	2.43186	1.30744	-1.40715	-0.0449839	1.57764	-0.0484457	-1.67993	-0.0203962	1.47585	1.3637
A_99_P486487_1	TC420331	Os06g0643700 [Oryza sativa Japonica Group]_x0001_unnamed protein product [Oryza sativa Japonica Group]_x0001_Os06g0643700 [Oryza sativa Japonica Group]	Os06g0643700 [Oryza sativa Japonica Group]_x0001_unnamed protein product [Oryza sativa Japonica Group]_x0001_Os06g0643700 [Oryza sativa Japonica Group]	putative adiponectin receptor 1 [Oryza sativa Japonica Group]_x0001_putative adiponectin receptor 1 [Oryza sativa Japonica Group]	-1.95377	0.76191	2.26635	1.16664	-1.69569	-0.396481	-0.16172	0.16172	-1.84806	-0.408148	0.470831	0.269403	1Hv_NTa	CUST_26553_PI390587928_2	U35_19974	Os06g0643700 [Oryza sativa Japonica Group]_x0001_unnamed protein product [Oryza sativa Japonica Group]_x0001_Os06g0643700 [Oryza sativa Japonica Group]	putative adiponectin receptor 1 [Oryza sativa Japonica Group]_x0001_putative adiponectin receptor 1 [Oryza sativa Japonica Group]	hypothetical protein SORBIDRAFT_10g025230 [Sorghum bicolor]_x0001_hypothetical protein SORBIDRAFT_10g025230 [Sorghum bicolor]	-0.142017	0.584469	1.53185	1.8131	-0.413151	0.255952	-0.754191	0.0767536	-0.957232	-0.858568	-0.0767536	1.58888
A_99_P510492_1	TC436292	hypothetical protein OsI_11332 [Oryza sativa Indica Group]	hypothetical protein OsI_11332 [Oryza sativa Indica Group]	Os03g0319400 [Oryza sativa Japonica Group]_x0001_RecName: Full=CBL-interacting protein kinase 31; AltName: Full=OsCIPK31; Short=OsCK1_x0001_CIPK-like protein [Oryza sativa Japonica Group]_x0001_CIPK-like protein 1, putative, expressed [Oryza sativa (japonica cultivar-group)]_x0001_Os03g0319400 [Oryza sativa Japonica Group]_x0001_CBL-interacting protein kinase 3 [Oryza sativa Japonica Group]_x0001…	-1.95373	0.55987	2.0962	0.369239	-1.51594	-1.66404	0.267215	-0.433872	-1.72356	-0.267215	0.691023	0.363523	1Hv_NTa	CUST_31924_PI390587928_3	U35_16744	Os03g0319400 [Oryza sativa Japonica Group]_x0001_RecName: Full=CBL-interacting protein kinase 31; AltName: Full=OsCIPK31; Short=OsCK1_x0001_CIPK-like protein [Oryza sativa Japonica Group]_x0001_CIPK-like protein 1, putative, expressed [Oryza sativa (japonica cultivar-group)]_x0001_Os03g0319400 [Oryza sativa Japonica Group]_x0001_CBL-interacting protein kinase 3 [Oryza sativa Japonica Group]_x0001…	hypothetical protein OsI_11332 [Oryza sativa Indica Group]	hypothetical protein SORBIDRAFT_01g037000 [Sorghum bicolor]_x0001_CBL-interacting protein kinase 27 [Sorghum bicolor]_x0001_hypothetical protein SORBIDRAFT_01g037000 [Sorghum bicolor]	-0.730787	0.10118	1.45369	1.60414	-1.37135	-0.557604	-0.0328159	0.0328169	-1.73143	-1.68755	0.0777102	1.22667
A_99_P621902_4	TC451265	Os03g0234200 [Oryza sativa Japonica Group]_x0001_RecName: Full=Ubiquitin-60S ribosomal protein L40-2; Contains: RecName: Full=Ubiquitin; Contains: RecName: Full=60S ribosomal protein L40-2; AltName: Full=CEP52; Flags: Precursor_x0001_RecName: Full=Ubiquitin-60S ribosomal protein L40-1; Contains: RecName: Full=Ubiquitin; Contains: RecName: Full=60S ribosomal protein L40-1; AltName: Full=CEP52; Fla…	hypothetical protein SORBIDRAFT_01g041800 [Sorghum bicolor]_x0001_hypothetical protein SORBIDRAFT_02g012040 [Sorghum bicolor]_x0001_ubiquitin fusion protein [Zea mays]_x0001_ubiquitin fusion protein [Zea mays]_x0001_ubiquitin fusion protein [Zea mays]_x0001_ubiquitin fusion protein [Zea mays]_x0001_ubiquitin fusion protein [Zea mays]_x0001_ubiquitin fusion protein [Zea mays]_x0001_ubiquitin fusio…	predicted protein [Populus trichocarpa]_x0001_predicted protein [Populus trichocarpa]_x0001_unknown [Populus trichocarpa]_x0001_unknown [Populus trichocarpa]_x0001_unknown [Populus trichocarpa]_x0001_predicted protein [Populus trichocarpa]_x0001_predicted protein [Populus trichocarpa]	-0.376682	-0.374306	1.25029	0.679832	-0.343159	-0.651173	-0.106919	0.272616	0.504248	-0.392297	0.405089	0.106919	1Ta_NHv	CUST_34694_PI390587928_1	U35_13846	RecName: Full=Ubiquitin-60S ribosomal protein L40; Contains: RecName: Full=Ubiquitin; Contains: RecName: Full=60S ribosomal protein L40; Flags: Precursor_x0001_ubiquitin precursor [Trypanosoma cruzi]	RecName: Full=Ubiquitin-60S ribosomal protein L40; Contains: RecName: Full=Ubiquitin; Contains: RecName: Full=60S ribosomal protein L40; Flags: Precursor_x0001_ubiquitin precursor [Trypanosoma cruzi]	RecName: Full=Ubiquitin-60S ribosomal protein L40; Contains: RecName: Full=Ubiquitin; Contains: RecName: Full=60S ribosomal protein L40; Flags: Precursor_x0001_ubiquitin precursor [Trypanosoma cruzi]	-0.554571	0.0983763	-0.478325	0.589314	-0.555383	-0.31993	0.686399	0.931386	-0.0983767	-0.168744	0.126344	0.389189
A_99_P344296_1	TC406435	Os01g0207400 [Oryza sativa Japonica Group]_x0001_Os01g0207400 [Oryza sativa Japonica Group]	Os01g0207400 [Oryza sativa Japonica Group]_x0001_Os01g0207400 [Oryza sativa Japonica Group]	hypothetical protein SORBIDRAFT_03g002270 [Sorghum bicolor]_x0001_hypothetical protein SORBIDRAFT_03g002270 [Sorghum bicolor]	-0.154751	-0.882862	1.41579	1.63834	-0.465855	-2.84313	0.392175	0.95538	-0.863139	-2.04029	0.154752	0.880197	ONE_to_ONE	CUST_37160_PI390587928_1	U35_2247	hypothetical protein SORBIDRAFT_03g002270 [Sorghum bicolor]_x0001_hypothetical protein SORBIDRAFT_03g002270 [Sorghum bicolor]	hypothetical protein [Oryza sativa Japonica Group]_x0001_hypothetical protein OsI_00837 [Oryza sativa Indica Group]	peptide-N4-asparagine amidase A [Zea mays]_x0001_peptide-N4-asparagine amidase A [Zea mays]_x0001_unknown [Zea mays]	0.031724	0.360336	1.18419	0.560895	-0.324599	-0.130828	-0.317307	-0.871375	-0.031724	-0.719111	0.121863	0.22458
A_99_P404732_1	TC382313	Os11g0136400 [Oryza sativa Japonica Group]_x0001_Os11g0136400 [Oryza sativa Japonica Group]	Os11g0136400 [Oryza sativa Japonica Group]_x0001_Os11g0136400 [Oryza sativa Japonica Group]	major facilitator superfamily antiporter, putative, expressed [Oryza sativa (japonica cultivar-group)]	-0.981645	-1.56602	1.51817	2.05292	-1.79403	-3.48139	0.55039	1.35067	-0.55039	-3.02597	0.867756	1.73558	ONE_to_ONE	CUST_40235_PI390587928_1	U35_4490	hypothetical protein OsI_34994 [Oryza sativa Indica Group]	hypothetical protein OsI_34994 [Oryza sativa Indica Group]	hypothetical protein OsI_34994 [Oryza sativa Indica Group]	-0.441566	0.0593228	-0.348315	0.839095	-0.204727	-0.0593224	0.822571	0.228327	-0.686102	-0.285801	0.613143	1.34083
A_99_P289606_2	TC389072	starch synthase IIIb precursor [Triticum aestivum]	starch synthase IIIb precursor [Triticum aestivum]	starch synthase IIIb precursor [Triticum aestivum]	0.116202	-0.839824	0.370781	1.01688	-0.598424	-2.19723	0.36528	0.172644	-0.22892	-2.06564	-0.116202	0.879405	1Ta_NHv	CUST_28401_PI390587928_1	U35_28230	starch synthase IIIb precursor [Triticum aestivum]	starch synthase IIIb-1 precursor [Zea mays]_x0001_starch synthase IIIb-1 precursor [Zea mays]	hypothetical protein SORBIDRAFT_06g029050 [Sorghum bicolor]_x0001_hypothetical protein SORBIDRAFT_06g029050 [Sorghum bicolor]	-0.525729	-0.93274	1.77405	1.11565	-0.851042	-1.61672	0.765729	1.13108	-1.28295	-2.77569	0.525729	0.836398
A_99_P289606_3	TC389072	starch synthase IIIb precursor [Triticum aestivum]	starch synthase IIIb precursor [Triticum aestivum]	starch synthase IIIb precursor [Triticum aestivum]	0.116202	-0.839824	0.370781	1.01688	-0.598424	-2.19723	0.36528	0.172644	-0.22892	-2.06564	-0.116202	0.879405	1Ta_NHv	CUST_452_PI390587928_1	U35_26395	starch synthase IIIb precursor [Triticum aestivum]	starch synthase IIIb precursor [Triticum aestivum]	soluble starch synthase III-1 [Oryza sativa Indica Group]_x0001_soluble starch synthase III-1 [Oryza sativa Indica Group]_x0001_soluble starch synthase III-1 [Oryza sativa Indica Group]	-0.390168	-1.28481	1.67981	1.58785	-0.586194	-1.82116	0.877056	0.742488	-1.31171	-2.42537	0.390167	0.714673
A_99_P024019_1	TC432921	hypothetical protein OsI_27070 [Oryza sativa Indica Group]	hypothetical protein OsI_27070 [Oryza sativa Indica Group]	Os07g0643400 [Oryza sativa Japonica Group]_x0001_putative esterase [Oryza sativa Japonica Group]_x0001_Os07g0643400 [Oryza sativa Japonica Group]_x0001_unnamed protein product [Oryza sativa Japonica Group]_x0001_unnamed protein product [Oryza sativa Japonica Group]	-1.05527	-0.579478	1.07919	1.75521	-2.02349	-2.51662	0.579477	1.02472	-1.86558	-1.78715	0.721193	1.45901	ONE_to_ONE	CUST_31114_PI390587928_1	U35_8449	hypothetical protein OsJ_21096 [Oryza sativa Japonica Group]	hypothetical protein OsI_22686 [Oryza sativa Indica Group]	Os06g0306600 [Oryza sativa Japonica Group]_x0001_putative esterase [Oryza sativa Japonica Group]_x0001_Os06g0306600 [Oryza sativa Japonica Group]_x0001_unnamed protein product [Oryza sativa Japonica Group]	-0.0742035	-1.98481	-0.604076	0.313274	0.0742025	-1.58883	0.575741	0.925591	-0.34402	-1.17902	0.389294	0.596719
A_99_P234091_1	TC428997	water channel protein RWC3 [Oryza sativa]	water channel protein RWC3 [Oryza sativa]	RWC-3 [Oryza sativa]	-0.503785	-0.459142	1.21647	1.14124	-0.894698	-1.7328	0.927415	1.11794	-1.15007	-1.20479	0.459142	1.20933	1Hv_NTa	CUST_34711_PI390587928_6	U35_13837	HvPIP1;3 [Hordeum vulgare subsp. vulgare]	aquaporin PIP1 [Triticum aestivum]	aquaporin [Hordeum vulgare]	0.239254	-0.101376	1.02893	1.51863	-0.0974884	-0.805638	-0.158825	1.02349	-0.174413	-0.821607	0.0974884	1.49838
A_99_P234111_1	TC428997	water channel protein RWC3 [Oryza sativa]	water channel protein RWC3 [Oryza sativa]	RWC-3 [Oryza sativa]	-0.583412	-0.519337	1.17639	1.04236	-0.891081	-1.69235	0.915995	1.1152	-1.1571	-1.27097	0.519337	1.13929	1Hv_NTa	CUST_34711_PI390587928_8	U35_13837	HvPIP1;3 [Hordeum vulgare subsp. vulgare]	aquaporin PIP1 [Triticum aestivum]	aquaporin [Hordeum vulgare]	0.239254	-0.101376	1.02893	1.51863	-0.0974884	-0.805638	-0.158825	1.02349	-0.174413	-0.821607	0.0974884	1.49838
A_99_P343211_1	TC426801	hypothetical protein OsI_09380 [Oryza sativa Indica Group]	Os02g0809800 [Oryza sativa Japonica Group]_x0001_RecName: Full=Phosphate transporter PHO1-2; AltName: Full=Protein PHO1-2; Short=OsPHO1;2_x0001_putative phosphate transporter [Oryza sativa Japonica Group]_x0001_putative phosphate transporter [Oryza sativa Japonica Group]_x0001_Os02g0809800 [Oryza sativa Japonica Group]_x0001_unnamed protein product [Oryza sativa Japonica Group]_x0001_hypothetical…	hypothetical protein SORBIDRAFT_04g036730 [Sorghum bicolor]_x0001_hypothetical protein SORBIDRAFT_04g036730 [Sorghum bicolor]	-0.938554	-0.405148	0.725454	1.25047	-0.935697	-1.45162	1.58904	0.681606	-1.15711	-1.19741	0.405148	1.38864	ONE_to_ONE	CUST_6857_PI390587928_1	U35_34157	hypothetical protein OsI_09380 [Oryza sativa Indica Group]	Os02g0809800 [Oryza sativa Japonica Group]_x0001_RecName: Full=Phosphate transporter PHO1-2; AltName: Full=Protein PHO1-2; Short=OsPHO1;2_x0001_putative phosphate transporter [Oryza sativa Japonica Group]_x0001_putative phosphate transporter [Oryza sativa Japonica Group]_x0001_Os02g0809800 [Oryza sativa Japonica Group]_x0001_unnamed protein product [Oryza sativa Japonica Group]_x0001_hypothetical…	hypothetical protein SORBIDRAFT_04g036730 [Sorghum bicolor]_x0001_hypothetical protein SORBIDRAFT_04g036730 [Sorghum bicolor]	0.311867	0.09935	0.962341	1.12643	0.170746	-0.376097	-0.553519	-0.125279	-0.099349	-0.946288	-0.277831	0.705564
A_99_P296601_1	TC421687	Hydroxymethylglutaryl-CoA lyase, mitochondrial precursor, putative, expressed [Oryza sativa (japonica cultivar-group)]_x0001_hypothetical protein OsI_35017 [Oryza sativa Indica Group]_x0001_hypothetical protein OsJ_32880 [Oryza sativa Japonica Group]	Hydroxymethylglutaryl-CoA lyase, mitochondrial precursor, putative, expressed [Oryza sativa (japonica cultivar-group)]_x0001_hypothetical protein OsI_35017 [Oryza sativa Indica Group]_x0001_hypothetical protein OsJ_32880 [Oryza sativa Japonica Group]	Hydroxymethylglutaryl-CoA lyase, mitochondrial precursor, putative, expressed [Oryza sativa (japonica cultivar-group)]_x0001_hypothetical protein OsI_37387 [Oryza sativa Indica Group]_x0001_hypothetical protein OsJ_32888 [Oryza sativa Japonica Group]	-0.373727	-0.477054	1.4189	0.910958	-0.757977	-1.01581	0.373728	0.374702	-0.758716	-0.806295	0.452503	0.738285	1Hv_NTa	CUST_16963_PI390587928_2	U35_3669	Hydroxymethylglutaryl-CoA lyase, mitochondrial precursor, putative, expressed [Oryza sativa (japonica cultivar-group)]_x0001_hypothetical protein OsI_35017 [Oryza sativa Indica Group]_x0001_hypothetical protein OsJ_32880 [Oryza sativa Japonica Group]	Hydroxymethylglutaryl-CoA lyase, mitochondrial precursor, putative, expressed [Oryza sativa (japonica cultivar-group)]_x0001_hypothetical protein OsI_37387 [Oryza sativa Indica Group]_x0001_hypothetical protein OsJ_32888 [Oryza sativa Japonica Group]	hypothetical protein SORBIDRAFT_05g002170 [Sorghum bicolor]_x0001_hypothetical protein SORBIDRAFT_05g002170 [Sorghum bicolor]	-0.190181	-0.580395	2.10972	1.16908	-0.574784	-0.990701	0.749409	0.190182	-0.695301	-0.73404	1.07029	1.29699
A_99_P161922_1	CV772317	hypothetical protein SORBIDRAFT_01g013910 [Sorghum bicolor]_x0001_hypothetical protein SORBIDRAFT_01g013910 [Sorghum bicolor]	hypothetical protein SORBIDRAFT_01g013910 [Sorghum bicolor]_x0001_hypothetical protein SORBIDRAFT_01g013910 [Sorghum bicolor]	synaptic vesicle 2-related protein [Zea mays]_x0001_synaptic vesicle 2-related protein [Zea mays]	-0.7414	-0.152066	2.03314	0.951932	-0.63578	-1.29609	0.758004	0.152065	-0.71505	-0.806881	0.965012	0.522532	1Hv_NTa	CUST_33581_PI390587928_1	U35_3035	major facilitator superfamily protein [Zea mays]_x0001_major facilitator superfamily protein [Zea mays]_x0001_major facilitator superfamily protein [Zea mays]_x0001_synaptic vesicle 2-related protein [Zea mays]_x0001_unknown [Zea mays]	hypothetical protein SORBIDRAFT_01g013910 [Sorghum bicolor]_x0001_hypothetical protein SORBIDRAFT_01g013910 [Sorghum bicolor]	Os03g0638200 [Oryza sativa Japonica Group]_x0001_putative sugar transporter (alternative splicing product) [Oryza sativa Japonica Group]_x0001_major facilitator superfamily protein, expressed [Oryza sativa (japonica cultivar-group)]_x0001_major facilitator superfamily protein, expressed [Oryza sativa (japonica cultivar-group)]_x0001_major facilitator superfamily protein, expressed [Oryza sativa (…	0.736941	0.311868	1.32305	1.02474	-0.0235147	-0.662539	-0.143614	-0.207622	0.0235152	-1.34872	-0.137867	0.330825
A_99_P264081_1	TC374154	hypothetical protein OsI_12746 [Oryza sativa Indica Group]	major facilitator superfamily protein, expressed [Oryza sativa (japonica cultivar-group)]	Os03g0638200 [Oryza sativa Japonica Group]_x0001_putative sugar transporter (alternative splicing product) [Oryza sativa Japonica Group]_x0001_major facilitator superfamily protein, expressed [Oryza sativa (japonica cultivar-group)]_x0001_major facilitator superfamily protein, expressed [Oryza sativa (japonica cultivar-group)]_x0001_major facilitator superfamily protein, expressed [Oryza sativa (…	-0.566046	-0.261689	1.62927	0.896909	-0.838016	-1.13258	0.560708	0.261689	-0.736646	-0.781226	0.876796	0.552763	1Hv_NTa	CUST_33581_PI390587928_3	U35_3035	major facilitator superfamily protein [Zea mays]_x0001_major facilitator superfamily protein [Zea mays]_x0001_major facilitator superfamily protein [Zea mays]_x0001_synaptic vesicle 2-related protein [Zea mays]_x0001_unknown [Zea mays]	hypothetical protein SORBIDRAFT_01g013910 [Sorghum bicolor]_x0001_hypothetical protein SORBIDRAFT_01g013910 [Sorghum bicolor]	Os03g0638200 [Oryza sativa Japonica Group]_x0001_putative sugar transporter (alternative splicing product) [Oryza sativa Japonica Group]_x0001_major facilitator superfamily protein, expressed [Oryza sativa (japonica cultivar-group)]_x0001_major facilitator superfamily protein, expressed [Oryza sativa (japonica cultivar-group)]_x0001_major facilitator superfamily protein, expressed [Oryza sativa (…	0.736941	0.311868	1.32305	1.02474	-0.0235147	-0.662539	-0.143614	-0.207622	0.0235152	-1.34872	-0.137867	0.330825
A_99_P267036_1	TC439110	hypothetical protein OsI_16097 [Oryza sativa Indica Group]	H0818E04.16 [Oryza sativa (indica cultivar-group)]	Os04g0450100 [Oryza sativa Japonica Group]_x0001_OSJNBa0086B14.2 [Oryza sativa (japonica cultivar-group)]_x0001_Os04g0450100 [Oryza sativa Japonica Group]_x0001_hypothetical protein OsJ_14990 [Oryza sativa Japonica Group]	-1.45884	-1.30244	2.43037	1.57589	-0.973895	-1.47546	0.984912	1.06512	-0.970096	-2.4098	1.08391	0.970097	1Hv_NTa	CUST_7277_PI390587928_1	U35_14674	Os04g0450100 [Oryza sativa Japonica Group]_x0001_OSJNBa0086B14.2 [Oryza sativa (japonica cultivar-group)]_x0001_Os04g0450100 [Oryza sativa Japonica Group]_x0001_hypothetical protein OsJ_14990 [Oryza sativa Japonica Group]	hypothetical protein OsI_16097 [Oryza sativa Indica Group]	H0818E04.16 [Oryza sativa (indica cultivar-group)]	-0.392065	-0.206748	1.98543	1.13379	-0.631458	-0.399943	0.831668	0.118622	-0.449494	-0.118622	0.838839	0.79857
A_99_P493177_1	TC428717	#N/A	#N/A	#N/A	-0.664216	-0.0239563	1.17439	0.753812	-0.511135	-0.66574	0.0239558	0.753627	-0.919769	-0.182848	0.423131	0.612471	ONE_to_ONE	CUST_15241_PI390587928_1	U35_4354	hypothetical protein OsI_01100 [Oryza sativa Indica Group]	hypothetical protein OsJ_01050 [Oryza sativa Japonica Group]	Os01g0239700 [Oryza sativa Japonica Group]_x0001_putative leucine-rich receptor-like protein kinase [Oryza sativa Japonica Group]_x0001_Os01g0239700 [Oryza sativa Japonica Group]_x0001_unnamed protein product [Oryza sativa Japonica Group]_x0001_unnamed protein product [Oryza sativa Japonica Group]	0.318748	0.35803	0.74743	0.234792	-0.0151634	0.0272136	-0.997376	-0.855252	-0.260898	-0.303317	-0.564025	0.0151629
A_99_P019939_1	TC441497	RING-H2 finger protein ATL1N precursor [Zea mays]	RING-H2 finger protein ATL1N [Zea mays]_x0001_RING-H2 finger protein ATL1N precursor [Zea mays]	hypothetical protein SORBIDRAFT_04g009020 [Sorghum bicolor]_x0001_hypothetical protein SORBIDRAFT_04g009020 [Sorghum bicolor]	-0.534471	0.235242	1.7827	1.1082	-0.915866	-1.1424	0.0231009	1.0094	-1.11452	-0.47064	-0.0230999	0.853719	ONE_to_ONE	CUST_16547_PI390587928_1	U35_22404	RING-H2 finger protein ATL1N [Zea mays]_x0001_RING-H2 finger protein ATL1N precursor [Zea mays]	RING-H2 finger protein ATL1N precursor [Zea mays]	hypothetical protein SORBIDRAFT_04g009020 [Sorghum bicolor]_x0001_hypothetical protein SORBIDRAFT_04g009020 [Sorghum bicolor]	0.0657616	-0.229322	1.41131	1.18236	-0.302084	-0.621614	-0.0657616	0.115959	-0.998413	-1.20331	0.390697	0.919447
A_99_P522432_1	TC441497	RING-H2 finger protein ATL1N precursor [Zea mays]	RING-H2 finger protein ATL1N [Zea mays]_x0001_RING-H2 finger protein ATL1N precursor [Zea mays]	hypothetical protein SORBIDRAFT_04g009020 [Sorghum bicolor]_x0001_hypothetical protein SORBIDRAFT_04g009020 [Sorghum bicolor]	-0.59938	0.331752	1.55889	0.974116	-0.837249	-1.03119	-0.0174589	0.957517	-1.20815	-0.337476	0.0174589	0.872839	1Hv_NTa	CUST_16547_PI390587928_3	U35_22404	RING-H2 finger protein ATL1N [Zea mays]_x0001_RING-H2 finger protein ATL1N precursor [Zea mays]	RING-H2 finger protein ATL1N precursor [Zea mays]	hypothetical protein SORBIDRAFT_04g009020 [Sorghum bicolor]_x0001_hypothetical protein SORBIDRAFT_04g009020 [Sorghum bicolor]	0.0657616	-0.229322	1.41131	1.18236	-0.302084	-0.621614	-0.0657616	0.115959	-0.998413	-1.20331	0.390697	0.919447
A_99_P314441_1	TC431290	unknown [Zea mays]	hypothetical protein LOC100273242 [Zea mays]_x0001_unknown [Zea mays]	hypothetical protein SORBIDRAFT_04g037260 [Sorghum bicolor]_x0001_hypothetical protein SORBIDRAFT_04g037260 [Sorghum bicolor]	-0.365262	0.0551367	1.69672	1.51132	-0.581716	-1.39325	0.313787	0.681974	-1.0133	-0.667063	-0.0551367	1.12077	1Hv_NTa	CUST_13733_PI390587928_1	U35_5524	RecName: Full=Auxin-responsive protein IAA10; AltName: Full=Indoleacetic acid-induced protein 10	RecName: Full=Auxin-responsive protein IAA10; AltName: Full=Indoleacetic acid-induced protein 10_x0001_putative aux/IAA protein [Oryza sativa Japonica Group]_x0001_putative aux/IAA protein [Oryza sativa Japonica Group]_x0001_unnamed protein product [Oryza sativa Japonica Group]_x0001_hypothetical protein OsJ_08880 [Oryza sativa Japonica Group]	Os02g0817600 [Oryza sativa Japonica Group]_x0001_putative aux/IAA protein [Oryza sativa Japonica Group]_x0001_putative aux/IAA protein [Oryza sativa Japonica Group]_x0001_Os02g0817600 [Oryza sativa Japonica Group]_x0001_unnamed protein product [Oryza sativa Japonica Group]_x0001_unnamed protein product [Oryza sativa Japonica Group]	0.47941	0.211266	1.36197	0.986717	-0.110682	-0.188702	-0.231912	-0.293605	-0.255462	-0.712254	0.110682	0.552742
A_99_P314451_1	TC418725	Os02g0817600 [Oryza sativa Japonica Group]_x0001_putative aux/IAA protein [Oryza sativa Japonica Group]_x0001_putative aux/IAA protein [Oryza sativa Japonica Group]_x0001_Os02g0817600 [Oryza sativa Japonica Group]_x0001_unnamed protein product [Oryza sativa Japonica Group]_x0001_unnamed protein product [Oryza sativa Japonica Group]	Os02g0817600 [Oryza sativa Japonica Group]_x0001_putative aux/IAA protein [Oryza sativa Japonica Group]_x0001_putative aux/IAA protein [Oryza sativa Japonica Group]_x0001_Os02g0817600 [Oryza sativa Japonica Group]_x0001_unnamed protein product [Oryza sativa Japonica Group]_x0001_unnamed protein product [Oryza sativa Japonica Group]	RecName: Full=Auxin-responsive protein IAA10; AltName: Full=Indoleacetic acid-induced protein 10	-0.400141	-0.0459394	1.57934	1.48879	-0.554442	-1.27712	0.486863	0.641068	-1.02833	-0.586503	0.0459404	1.23736	1Hv_NTa	CUST_13733_PI390587928_2	U35_5524	RecName: Full=Auxin-responsive protein IAA10; AltName: Full=Indoleacetic acid-induced protein 10	RecName: Full=Auxin-responsive protein IAA10; AltName: Full=Indoleacetic acid-induced protein 10_x0001_putative aux/IAA protein [Oryza sativa Japonica Group]_x0001_putative aux/IAA protein [Oryza sativa Japonica Group]_x0001_unnamed protein product [Oryza sativa Japonica Group]_x0001_hypothetical protein OsJ_08880 [Oryza sativa Japonica Group]	Os02g0817600 [Oryza sativa Japonica Group]_x0001_putative aux/IAA protein [Oryza sativa Japonica Group]_x0001_putative aux/IAA protein [Oryza sativa Japonica Group]_x0001_Os02g0817600 [Oryza sativa Japonica Group]_x0001_unnamed protein product [Oryza sativa Japonica Group]_x0001_unnamed protein product [Oryza sativa Japonica Group]	0.47941	0.211266	1.36197	0.986717	-0.110682	-0.188702	-0.231912	-0.293605	-0.255462	-0.712254	0.110682	0.552742
A_99_P504077_1	TC433496	hypothetical protein OsI_08570 [Oryza sativa Indica Group]	hypothetical protein OsJ_08028 [Oryza sativa Japonica Group]	selenium-binding protein-like [Oryza sativa Japonica Group]	-0.304152	-0.22141	1.97494	1.81647	-1.61538	-1.97677	0.22141	0.832629	-1.79237	-0.599626	0.561672	1.38552	1Hv_NTa	CUST_19248_PI390587928_2	U35_48172	hypothetical protein OsI_08570 [Oryza sativa Indica Group]	hypothetical protein OsJ_08028 [Oryza sativa Japonica Group]	selenium-binding protein-like [Oryza sativa Japonica Group]	0.0281515	-0.606742	1.52972	1.25063	-0.214898	-1.27115	-0.0281506	0.251077	-0.707526	-1.63624	0.633641	1.07515
A_99_P118545_1	TC448415	hypothetical protein SORBIDRAFT_04g026370 [Sorghum bicolor]_x0001_hypothetical protein SORBIDRAFT_04g026370 [Sorghum bicolor]	unknown [Zea mays]	unknown [Zea mays]	-0.51963	0.0130901	2.22723	1.27593	-0.6658	-1.35041	0.0478177	1.25922	-0.780129	-1.32497	-0.0130897	0.920355	ONE_to_ONE	CUST_14567_PI390587928_1	U35_8775	hypothetical protein SORBIDRAFT_04g026390 [Sorghum bicolor]_x0001_hypothetical protein SORBIDRAFT_04g026390 [Sorghum bicolor]	unknown [Zea mays]	unknown [Zea mays]	0.0944653	0.054739	0.443215	0.857831	-0.00534248	-0.403457	-0.948997	-0.238271	0.00534344	-0.762572	-0.686784	0.534274
A_99_P483637_1	TC423994	hypothetical protein OsJ_18944 [Oryza sativa Japonica Group]	Os05g0480400 [Oryza sativa Japonica Group]_x0001_putative phytosulfokine receptor kinase [Oryza sativa Japonica Group]_x0001_Os05g0480400 [Oryza sativa Japonica Group]_x0001_hypothetical protein OsI_20356 [Oryza sativa Indica Group]_x0001_unnamed protein product [Oryza sativa Japonica Group]	hypothetical protein SORBIDRAFT_09g023570 [Sorghum bicolor]_x0001_hypothetical protein SORBIDRAFT_09g023570 [Sorghum bicolor]	-0.295655	-0.0868344	1.29003	0.823588	-0.50817	-0.734384	0.0868349	0.552554	-0.625453	-0.581028	0.226708	0.769799	ONE_to_ONE	CUST_34112_PI390587928_1	U35_26500	hypothetical protein OsJ_18944 [Oryza sativa Japonica Group]	Os05g0480400 [Oryza sativa Japonica Group]_x0001_putative phytosulfokine receptor kinase [Oryza sativa Japonica Group]_x0001_Os05g0480400 [Oryza sativa Japonica Group]_x0001_hypothetical protein OsI_20356 [Oryza sativa Indica Group]_x0001_unnamed protein product [Oryza sativa Japonica Group]	hypothetical protein SORBIDRAFT_09g023570 [Sorghum bicolor]_x0001_hypothetical protein SORBIDRAFT_09g023570 [Sorghum bicolor]	-0.378257	0.840841	0.926332	1.1221	-1.26374	0.0936551	-0.0343461	-0.135141	-2.23687	-0.283741	0.0343456	0.805803
A_99_P348596_1	TC407480	UDP-glucose glucosyltransferase [Triticum aestivum]	cytokinin-O-glucosyltransferase 2 [Zea mays]_x0001_cytokinin-O-glucosyltransferase 2 [Zea mays]	UDP-glycosyltransferase UGT85B2 [Avena strigosa]	-0.987012	1.07891	2.88359	1.80088	-2.56707	-1.80379	-0.432354	0.477875	-1.59394	-2.03541	0.432353	0.665999	1Hv_NTa	CUST_22361_PI390587928_1	U35_22356	UDP-glucose glucosyltransferase [Triticum aestivum]	cytokinin-O-glucosyltransferase 2 [Zea mays]_x0001_cytokinin-O-glucosyltransferase 2 [Zea mays]	unknown [Zea mays]	-0.695204	0.194948	2.1719	0.836253	-1.36291	-0.446067	1.05902	-0.854726	-1.63727	-0.194948	1.10979	0.781735
A_99_P468162_1	TC415742	UDP-glucose glucosyltransferase [Triticum aestivum]	UDP-glucose glucosyltransferase [Triticum aestivum]	cytokinin-O-glucosyltransferase 2 [Zea mays]_x0001_cytokinin-O-glucosyltransferase 2 [Zea mays]	-0.908443	0.930846	2.48985	1.41413	-2.62508	-2.16718	-0.36641	0.612394	-1.90524	-1.7809	0.36641	0.582593	1Hv_NTa	CUST_22361_PI390587928_2	U35_22356	UDP-glucose glucosyltransferase [Triticum aestivum]	cytokinin-O-glucosyltransferase 2 [Zea mays]_x0001_cytokinin-O-glucosyltransferase 2 [Zea mays]	unknown [Zea mays]	-0.695204	0.194948	2.1719	0.836253	-1.36291	-0.446067	1.05902	-0.854726	-1.63727	-0.194948	1.10979	0.781735
A_99_P271911_1	TC378423	hypothetical protein OsI_34872 [Oryza sativa Indica Group]	Os11g0116300 [Oryza sativa Japonica Group]_x0001_Chalcone-flavanone isomerase family protein, expressed [Oryza sativa (japonica cultivar-group)]_x0001_Chalcone-flavanone isomerase family protein, expressed [Oryza sativa (japonica cultivar-group)]_x0001_Os11g0116300 [Oryza sativa Japonica Group]_x0001_unnamed protein product [Oryza sativa Japonica Group]	Os12g0115700 [Oryza sativa Japonica Group]_x0001_Chalcone-flavanone isomerase family protein, expressed [Oryza sativa (japonica cultivar-group)]_x0001_Chalcone-flavanone isomerase family protein, expressed [Oryza sativa (japonica cultivar-group)]_x0001_Os12g0115700 [Oryza sativa Japonica Group]	-1.15105	0.551515	2.82538	2.08108	-3.05013	-2.95013	-0.343559	1.02812	-2.26286	-2.52911	0.343559	0.961888	1Ta_NHv	CUST_32803_PI390587928_1	U35_2198	Os12g0115700 [Oryza sativa Japonica Group]_x0001_Chalcone-flavanone isomerase family protein, expressed [Oryza sativa (japonica cultivar-group)]_x0001_Chalcone-flavanone isomerase family protein, expressed [Oryza sativa (japonica cultivar-group)]_x0001_Os12g0115700 [Oryza sativa Japonica Group]	hypothetical protein OsJ_32725 [Oryza sativa Japonica Group]	hypothetical protein OsI_34872 [Oryza sativa Indica Group]	-1.10295	0.113637	2.31816	0.736345	-1.52917	-0.186102	0.954667	-0.84472	-1.81711	-0.113637	1.23234	0.615733
A_99_P271911_2	TC378423	hypothetical protein OsI_34872 [Oryza sativa Indica Group]	Os11g0116300 [Oryza sativa Japonica Group]_x0001_Chalcone-flavanone isomerase family protein, expressed [Oryza sativa (japonica cultivar-group)]_x0001_Chalcone-flavanone isomerase family protein, expressed [Oryza sativa (japonica cultivar-group)]_x0001_Os11g0116300 [Oryza sativa Japonica Group]_x0001_unnamed protein product [Oryza sativa Japonica Group]	Os12g0115700 [Oryza sativa Japonica Group]_x0001_Chalcone-flavanone isomerase family protein, expressed [Oryza sativa (japonica cultivar-group)]_x0001_Chalcone-flavanone isomerase family protein, expressed [Oryza sativa (japonica cultivar-group)]_x0001_Os12g0115700 [Oryza sativa Japonica Group]	-1.15105	0.551515	2.82538	2.08108	-3.05013	-2.95013	-0.343559	1.02812	-2.26286	-2.52911	0.343559	0.961888	1Ta_NHv	CUST_32804_PI390587928_1	U35_2197	Os12g0115700 [Oryza sativa Japonica Group]_x0001_Chalcone-flavanone isomerase family protein, expressed [Oryza sativa (japonica cultivar-group)]_x0001_Chalcone-flavanone isomerase family protein, expressed [Oryza sativa (japonica cultivar-group)]_x0001_Os12g0115700 [Oryza sativa Japonica Group]	Os12g0115700 [Oryza sativa Japonica Group]_x0001_Chalcone-flavanone isomerase family protein, expressed [Oryza sativa (japonica cultivar-group)]_x0001_Chalcone-flavanone isomerase family protein, expressed [Oryza sativa (japonica cultivar-group)]_x0001_Os12g0115700 [Oryza sativa Japonica Group]	hypothetical protein OsJ_35000 [Oryza sativa Japonica Group]	-1.12968	0.322588	3.24586	1.46971	-1.59696	-0.322588	1.42094	-1.8248	-2.63724	-0.749571	1.66406	1.52322
A_99_P086245_2	TC414740	fructan:fructan 1-fructosyltransferase [Triticum aestivum]	fructan:fructan 1-fructosyltransferase [Triticum urartu]	fructan:fructan 1-fructosyltransferase [Triticum aestivum]	-1.27918	0.379341	1.70361	1.58654	-2.31919	-1.66844	0.81564	1.04254	-1.45547	-2.06784	-0.379341	1.62071	1Ta_NHv	CUST_6111_PI390587928_1	U35_5097	fructan:fructan 1-fructosyltransferase [Triticum aestivum]	fructan:fructan 1-fructosyltransferase [Triticum turgidum subsp. durum]	fructan:fructan 1-fructosyltransferase [Aegilops searsii]	1.36267	1.15519	0.0821476	2.88913	-0.316302	-0.501267	-0.0821475	0.223585	-0.311697	-0.240015	-0.493205	1.39402
A_99_P341956_1	TC443397	hypothetical protein OsI_08570 [Oryza sativa Indica Group]	hypothetical protein OsJ_08028 [Oryza sativa Japonica Group]	Os02g0697500 [Oryza sativa Japonica Group]_x0001_unknown protein [Oryza sativa Japonica Group]_x0001_Os02g0697500 [Oryza sativa Japonica Group]	-0.862713	-0.272217	1.42655	0.985494	-2.20676	-2.05149	0.63701	0.272217	-2.72489	-0.75856	0.50642	1.0706	1Hv_NTa	CUST_19248_PI390587928_1	U35_48172	hypothetical protein OsI_08570 [Oryza sativa Indica Group]	hypothetical protein OsJ_08028 [Oryza sativa Japonica Group]	selenium-binding protein-like [Oryza sativa Japonica Group]	0.0281515	-0.606742	1.52972	1.25063	-0.214898	-1.27115	-0.0281506	0.251077	-0.707526	-1.63624	0.633641	1.07515
A_99_P270531_1	TC382149	Os01g0823600 [Oryza sativa Japonica Group]_x0001_unknown protein [Oryza sativa Japonica Group]_x0001_Os01g0823600 [Oryza sativa Japonica Group]_x0001_hypothetical protein OsI_04255 [Oryza sativa Indica Group]_x0001_hypothetical protein OsJ_03910 [Oryza sativa Japonica Group]	hypothetical protein LOC100275213 [Zea mays]_x0001_hypothetical protein [Zea mays]	hypothetical protein [Zea mays]_x0001_hypothetical protein [Zea mays]	-0.976875	-0.264831	2.58872	1.37453	-2.22485	-1.7192	2.25546	0.264831	-2.51721	-1.09483	1.5026	1.17256	1Ta_NHv	CUST_41406_PI390587928_1	U35_17124	Os01g0823600 [Oryza sativa Japonica Group]_x0001_unknown protein [Oryza sativa Japonica Group]_x0001_Os01g0823600 [Oryza sativa Japonica Group]_x0001_hypothetical protein OsI_04255 [Oryza sativa Indica Group]_x0001_hypothetical protein OsJ_03910 [Oryza sativa Japonica Group]	hypothetical protein LOC100275213 [Zea mays]_x0001_hypothetical protein [Zea mays]	hypothetical protein SORBIDRAFT_03g038330 [Sorghum bicolor]_x0001_hypothetical protein SORBIDRAFT_03g038330 [Sorghum bicolor]	-0.487853	-0.602871	2.05791	1.51221	-1.28929	-2.22912	0.554181	0.531632	-2.9677	-1.84088	0.487852	2.16915
A_99_P270536_1	TC381387	Os01g0823600 [Oryza sativa Japonica Group]_x0001_unknown protein [Oryza sativa Japonica Group]_x0001_Os01g0823600 [Oryza sativa Japonica Group]_x0001_hypothetical protein OsI_04255 [Oryza sativa Indica Group]_x0001_hypothetical protein OsJ_03910 [Oryza sativa Japonica Group]	hypothetical protein LOC100275213 [Zea mays]_x0001_hypothetical protein [Zea mays]	hypothetical protein [Zea mays]_x0001_hypothetical protein [Zea mays]	-0.677121	-0.290114	2.56416	1.71031	-2.29848	-1.73315	1.98415	0.290115	-2.35733	-1.11223	1.35458	1.38245	1Hv_NTa	CUST_41406_PI390587928_3	U35_17124	Os01g0823600 [Oryza sativa Japonica Group]_x0001_unknown protein [Oryza sativa Japonica Group]_x0001_Os01g0823600 [Oryza sativa Japonica Group]_x0001_hypothetical protein OsI_04255 [Oryza sativa Indica Group]_x0001_hypothetical protein OsJ_03910 [Oryza sativa Japonica Group]	hypothetical protein LOC100275213 [Zea mays]_x0001_hypothetical protein [Zea mays]	hypothetical protein SORBIDRAFT_03g038330 [Sorghum bicolor]_x0001_hypothetical protein SORBIDRAFT_03g038330 [Sorghum bicolor]	-0.487853	-0.602871	2.05791	1.51221	-1.28929	-2.22912	0.554181	0.531632	-2.9677	-1.84088	0.487852	2.16915
A_99_P326856_2	TC376216	Os11g0107400 [Oryza sativa Japonica Group]_x0001_Major Facilitator Superfamily protein, expressed [Oryza sativa (japonica cultivar-group)]_x0001_Os11g0107400 [Oryza sativa Japonica Group]	Os11g0107400 [Oryza sativa Japonica Group]_x0001_Major Facilitator Superfamily protein, expressed [Oryza sativa (japonica cultivar-group)]_x0001_Os11g0107400 [Oryza sativa Japonica Group]	Nodulin-like family protein, expressed [Oryza sativa (japonica cultivar-group)]	-1.22663	-0.256974	1.41178	0.592816	-1.51919	-1.76695	0.3072	0.256974	-2.09866	-1.22616	0.295565	0.559247	1Ta_NHv	CUST_16932_PI390587928_1	U35_20701	hypothetical protein OsJ_34944 [Oryza sativa Japonica Group]	Nodulin-like family protein, expressed [Oryza sativa (japonica cultivar-group)]	Os11g0107400 [Oryza sativa Japonica Group]_x0001_Major Facilitator Superfamily protein, expressed [Oryza sativa (japonica cultivar-group)]_x0001_Os11g0107400 [Oryza sativa Japonica Group]	0.331454	0.177569	1.27239	0.697415	-0.00220394	-0.494565	-0.297847	-0.325327	-0.228119	-0.727627	0.00220394	0.460629
A_99_P268211_1	TC378992	unknown [Zea mays]	hypothetical protein LOC100274333 [Zea mays]_x0001_unknown [Zea mays]	hypothetical protein SORBIDRAFT_01g042050 [Sorghum bicolor]_x0001_hypothetical protein SORBIDRAFT_01g042050 [Sorghum bicolor]	-0.867299	-0.101307	1.15502	0.507092	-0.753112	-1.04119	0.101308	0.307034	-1.29132	-0.659616	0.530156	0.260915	1Hv_NTa	CUST_19590_PI390587928_1	U35_16514	LOC100285558 [Zea mays]_x0001_squalene monooxygenase [Zea mays]	unknown [Zea mays]	hypothetical protein LOC100274333 [Zea mays]_x0001_unknown [Zea mays]	-0.667464	0.376193	1.57968	0.70592	-0.616832	-0.329263	1.27468	-0.425555	-0.370004	-0.424897	0.79933	0.329262
A_99_P469592_1	TC416333	Squalene monooxygenase, putative, expressed [Oryza sativa (japonica cultivar-group)]	Os03g0231700 [Oryza sativa Japonica Group]_x0001_Squalene monooxygenase, putative, expressed [Oryza sativa (japonica cultivar-group)]_x0001_Os03g0231700 [Oryza sativa Japonica Group]_x0001_unnamed protein product [Oryza sativa Japonica Group]	Putative Squalene monooxygenase [Oryza sativa Japonica Group]_x0001_Squalene monooxygenase, putative, expressed [Oryza sativa (japonica cultivar-group)]_x0001_hypothetical protein OsI_10630 [Oryza sativa Indica Group]_x0001_hypothetical protein OsJ_10025 [Oryza sativa Japonica Group]	-0.787255	0.0972815	1.39644	0.559733	-0.867635	-1.02996	-0.0214396	0.0214405	-1.21302	-0.726739	0.644781	0.135673	1Hv_NTa	CUST_19590_PI390587928_3	U35_16514	LOC100285558 [Zea mays]_x0001_squalene monooxygenase [Zea mays]	unknown [Zea mays]	hypothetical protein LOC100274333 [Zea mays]_x0001_unknown [Zea mays]	-0.667464	0.376193	1.57968	0.70592	-0.616832	-0.329263	1.27468	-0.425555	-0.370004	-0.424897	0.79933	0.329262
A_99_P135605_2	TC390867	cytochrome P450 [Triticum aestivum]	cytochrome P450 CYP98A7 [Zea mays]	hypothetical protein LOC100191539 [Zea mays]_x0001_unknown [Zea mays]_x0001_unknown [Zea mays]_x0001_unknown [Zea mays]_x0001_unknown [Zea mays]_x0001_unknown [Zea mays]	-3.1423	-0.261023	2.63721	0.720983	-4.56383	-2.25741	0.672206	0.334311	-2.99759	-2.37249	1.41612	0.261023	1Ta_NHv	CUST_882_PI390587928_1	U35_10880	cytochrome P450 [Triticum aestivum]	unknown [Zea mays]_x0001_unknown [Zea mays]	unknown [Zea mays]	-0.606252	0.146509	1.50506	0.717733	-0.847253	-0.146509	0.86706	-0.384233	-1.09729	-0.223361	1.04843	0.721195
A_99_P316146_1	TC379794	unknown [Zea mays]	LOC100281134 [Zea mays]_x0001_mutant cincinnata [Zea mays]	hypothetical protein SORBIDRAFT_03g001940 [Sorghum bicolor]_x0001_hypothetical protein SORBIDRAFT_03g001940 [Sorghum bicolor]	0.000967026	0.257977	0.331065	-0.000967026	-1.69979	-1.5101	0.251951	-0.198718	-1.35411	-0.473983	0.543339	0.787265	ONE_to_ONE	CUST_10727_PI390587928_1	U35_5686	hypothetical protein SORBIDRAFT_03g001940 [Sorghum bicolor]_x0001_hypothetical protein SORBIDRAFT_03g001940 [Sorghum bicolor]	RecName: Full=Transcription factor PCF5_x0001_hypothetical protein OsI_00882 [Oryza sativa Indica Group]	transcription factor PCF5 [Oryza sativa Japonica Group]	1.06077	2.1135	1.296	-1.06635	0.208492	1.2263	-1.4464	-1.06385	-0.208492	0.940557	-0.895573	-1.81075
A_99_P543552_1	TC449849	Os03g0777500 [Oryza sativa Japonica Group]_x0001_unknown protein [Oryza sativa Japonica Group]_x0001_unknown protein [Oryza sativa Japonica Group]_x0001_expressed protein [Oryza sativa (japonica cultivar-group)]_x0001_Os03g0777500 [Oryza sativa Japonica Group]_x0001_hypothetical protein OsI_13730 [Oryza sativa Indica Group]_x0001_hypothetical protein OsJ_12789 [Oryza sativa Japonica Group]_x0001_…	0	0	-0.0898223	0.771196	-0.537488	0.114502	-0.613615	-0.386614	0.627377	0.170186	-1.04991	0.00601339	-0.00601339	0.420945	1Hv_NTa	CUST_33485_PI390587928_2	U35_10998	#N/A	#N/A	#N/A	0.94103	0.964624	0.830636	0.458792	0.164016	0.261284	-0.990167	-1.0116	-0.202389	-0.257676	-0.502919	-0.164016
A_99_P180370_1	TC425572	unknown [Zea mays]	hypothetical protein LOC100191755 [Zea mays]_x0001_unknown [Zea mays]_x0001_unknown [Zea mays]	unknown [Zea mays]	-0.742372	1.27234	0.810877	0.235275	-1.12712	0.0136299	-1.98543	0.309133	-0.842197	-0.0136299	-0.934655	0.182839	1Hv_NTa	CUST_24455_PI390587928_2	U35_6174	unknown [Zea mays]	CBL-interacting serine/threonine-protein kinase 15 [Zea mays]_x0001_CBL-interacting serine/threonine-protein kinase 15 [Zea mays]	hypothetical protein OsI_29380 [Oryza sativa Indica Group]	0.162007	1.06517	1.58252	0.858631	-0.614655	0.133683	-0.516972	-0.686308	-0.799646	-0.133683	-0.309639	0.616598
A_99_P387617_1	TC449372	hypothetical protein SORBIDRAFT_06g026000 [Sorghum bicolor]_x0001_hypothetical protein SORBIDRAFT_06g026000 [Sorghum bicolor]	hypothetical protein SORBIDRAFT_06g026000 [Sorghum bicolor]_x0001_hypothetical protein SORBIDRAFT_06g026000 [Sorghum bicolor]	hypothetical protein SORBIDRAFT_06g025990 [Sorghum bicolor]_x0001_hypothetical protein SORBIDRAFT_06g025990 [Sorghum bicolor]	-0.447345	1.16546	1.41376	1.06371	-1.84975	0.710349	-1.31966	-0.165553	-0.658358	0.165553	-0.978363	0.461068	1Hv_NTa	CUST_41635_PI390587928_2	U35_37165	hypothetical protein SORBIDRAFT_06g026000 [Sorghum bicolor]_x0001_hypothetical protein SORBIDRAFT_06g026000 [Sorghum bicolor]	hypothetical protein SORBIDRAFT_06g025990 [Sorghum bicolor]_x0001_hypothetical protein SORBIDRAFT_06g025990 [Sorghum bicolor]	hypothetical protein LOC100275552 [Zea mays]_x0001_hypothetical protein [Zea mays]	-0.229939	-0.18959	-2.42982	-3.38873	0.643006	0.958207	0.409172	-0.385779	0.480119	0.497625	0.18959	-1.82189
A_99_P345151_1	TC417753	hypothetical protein OsI_37135 [Oryza sativa Indica Group]	hypothetical protein OsI_37135 [Oryza sativa Indica Group]	Os12g0104300 [Oryza sativa Japonica Group]_x0001_expressed protein [Oryza sativa (japonica cultivar-group)]_x0001_Os12g0104300 [Oryza sativa Japonica Group]	0.152386	1.00602	-0.353887	1.27326	-0.115682	-0.0307035	-1.09206	0.852308	-0.676101	0.0307035	-1.19694	0.872038	1Hv_NTa	CUST_24228_PI390587928_2	U35_20759	hypothetical protein OsI_37135 [Oryza sativa Indica Group]	hypothetical protein OsJ_34905 [Oryza sativa Japonica Group]	Os12g0104300 [Oryza sativa Japonica Group]_x0001_expressed protein [Oryza sativa (japonica cultivar-group)]_x0001_Os12g0104300 [Oryza sativa Japonica Group]	-0.137589	0.972445	0.355382	1.09504	-0.699642	0.502112	0.011879	-0.346245	-1.19087	-0.208919	-0.011879	0.973453
A_99_P461507_1	TC411507	Putative homeodomain protein [Oryza sativa Japonica Group]	Putative homeodomain protein [Oryza sativa Japonica Group]	hypothetical protein OsJ_09538 [Oryza sativa Japonica Group]	0.0736818	0.786666	-0.250037	0.980259	-0.0736809	-0.247638	-0.663303	0.754554	-0.957485	0.314357	-1.25326	0.701351	ONE_to_ONE	CUST_26969_PI390587928_1	U35_41497	hypothetical protein OsJ_09538 [Oryza sativa Japonica Group]	Os03g0165300 [Oryza sativa Japonica Group]_x0001_Associated with HOX family protein, expressed [Oryza sativa (japonica cultivar-group)]_x0001_Os03g0165300 [Oryza sativa Japonica Group]_x0001_hypothetical protein OsI_10151 [Oryza sativa Indica Group]_x0001_unnamed protein product [Oryza sativa Japonica Group]	Putative homeodomain protein [Oryza sativa Japonica Group]	1.12172	0.809672	-1.65521	0.592937	0.279793	0.195949	-3.46793	-1.11763	-0.195949	-0.564702	-2.59555	0.476441
A_99_P293431_1	TC400466	hypothetical protein OsI_13830 [Oryza sativa Indica Group]	hypothetical protein OsI_13830 [Oryza sativa Indica Group]	hypothetical protein OsJ_12889 [Oryza sativa Japonica Group]	-0.0103445	0.336781	0.198598	0.293453	-0.268227	-0.408062	-0.755826	0.0103445	-0.515803	0.136529	-0.808717	0.131299	1Ta_NHv	CUST_15518_PI390587928_1	U35_36564	hypothetical protein LOC100275635 [Zea mays]_x0001_hypothetical protein [Zea mays]	hypothetical protein LOC100277002 [Zea mays]_x0001_hypothetical protein [Zea mays]	hypothetical protein SORBIDRAFT_01g005730 [Sorghum bicolor]_x0001_hypothetical protein SORBIDRAFT_01g005730 [Sorghum bicolor]	0.20995	0.321099	0.350655	0.496585	-0.149734	0.149734	-0.717113	-0.249371	-0.4453	-0.289105	-0.481486	0.388153
A_99_P518172_1	TC439806	hypothetical protein OsI_34305 [Oryza sativa Indica Group]	Os10g0513900 [Oryza sativa Japonica Group]_x0001_putative cytochrome P450 [Oryza sativa Japonica Group]_x0001_transposon protein, putative, unclassified, expressed [Oryza sativa (japonica cultivar-group)]_x0001_Os10g0513900 [Oryza sativa Japonica Group]_x0001_hypothetical protein OsJ_32146 [Oryza sativa Japonica Group]_x0001_unnamed protein product [Oryza sativa Japonica Group]_x0001_unnamed prot…	hypothetical protein OsI_34311 [Oryza sativa Indica Group]	0.192209	0.885016	-0.192209	0.30607	-0.701332	-0.533691	-0.911794	0.27991	-0.81428	0.213745	-1.19233	0.389839	ONE_to_ONE	CUST_39461_PI390587928_1	U35_25928	hypothetical protein OsI_34311 [Oryza sativa Indica Group]	hypothetical protein OsJ_32153 [Oryza sativa Japonica Group]	Os10g0515200 [Oryza sativa Japonica Group]_x0001_putative cytochrome P450 [Oryza sativa Japonica Group]_x0001_transposon protein, putative, unclassified, expressed [Oryza sativa (japonica cultivar-group)]_x0001_Os10g0515200 [Oryza sativa Japonica Group]_x0001_unnamed protein product [Oryza sativa Japonica Group]	0.542318	1.05143	0.227988	0.448951	-0.262823	0.195767	-1.06867	-0.63464	-0.213243	-0.139635	-0.842588	0.139634
A_99_P366632_1	TC399681	hypothetical protein OsI_12298 [Oryza sativa Indica Group]	hypothetical protein LOC100194166 [Zea mays]_x0001_unknown [Zea mays]	hypothetical protein SORBIDRAFT_01g001160 [Sorghum bicolor]_x0001_hypothetical protein SORBIDRAFT_01g001160 [Sorghum bicolor]	0.0855823	0.484381	-0.0357404	0.865061	-1.78854	-0.575808	-1.88223	0.163848	-2.01488	0.0357409	-1.07057	0.493007	1Hv_NTa	CUST_34818_PI390587928_2	U35_24985	hypothetical protein OsI_12298 [Oryza sativa Indica Group]	P450 [Triticum aestivum]	hypothetical protein OsJ_11481 [Oryza sativa Japonica Group]	0.409514	-0.361514	2.13366	0.818721	-0.120215	-1.44014	0.451285	-0.0653839	-0.18282	-1.52717	0.793618	0.0653849
A_99_P346226_1	TC450816	Os09g0418500 [Oryza sativa Japonica Group]_x0001_RecName: Full=Putative CBL-interacting protein kinase 27; AltName: Full=OsCIPK27_x0001_putative CBL-interacting protein kinase [Oryza sativa Japonica Group]_x0001_Os09g0418500 [Oryza sativa Japonica Group]	hypothetical protein OsI_31384 [Oryza sativa Indica Group]	hypothetical protein SORBIDRAFT_02g024780 [Sorghum bicolor]_x0001_CBL-interacting protein kinase 14 [Sorghum bicolor]_x0001_hypothetical protein SORBIDRAFT_02g024780 [Sorghum bicolor]	-0.549045	0.90867	0.707061	0.858899	-1.39369	-0.194547	-1.44806	0.965289	-1.00844	0.194547	-1.34712	0.720137	1Ta_NHv	CUST_24455_PI390587928_1	U35_6174	unknown [Zea mays]	CBL-interacting serine/threonine-protein kinase 15 [Zea mays]_x0001_CBL-interacting serine/threonine-protein kinase 15 [Zea mays]	hypothetical protein OsI_29380 [Oryza sativa Indica Group]	0.162007	1.06517	1.58252	0.858631	-0.614655	0.133683	-0.516972	-0.686308	-0.799646	-0.133683	-0.309639	0.616598
A_99_P252931_1	TC381821	MPBQ methyltransferase [Triticum aestivum]	hypothetical protein SORBIDRAFT_08g021610 [Sorghum bicolor]_x0001_hypothetical protein SORBIDRAFT_08g021610 [Sorghum bicolor]	hypothetical protein SORBIDRAFT_08g021580 [Sorghum bicolor]_x0001_hypothetical protein SORBIDRAFT_08g021580 [Sorghum bicolor]	-0.165239	0.859209	0.16524	0.689796	-0.845943	-0.242606	-1.34323	0.590858	-0.651023	0.750642	-0.610694	0.791211	ONE_to_ONE	CUST_5241_PI390587928_1	U35_13718	MPBQ methyltransferase [Triticum aestivum]	Os12g0615400 [Oryza sativa Japonica Group]_x0001_37 kDa inner envelope membrane protein, chloroplast precursor, putative, expressed [Oryza sativa (japonica cultivar-group)]_x0001_Os12g0615400 [Oryza sativa Japonica Group]_x0001_hypothetical protein OsI_39115 [Oryza sativa Indica Group]_x0001_hypothetical protein OsJ_36874 [Oryza sativa Japonica Group]_x0001_unnamed protein product [Oryza sativa J…	hypothetical protein SORBIDRAFT_08g021610 [Sorghum bicolor]_x0001_hypothetical protein SORBIDRAFT_08g021610 [Sorghum bicolor]	0.214597	0.641486	-0.108485	1.42862	-0.286209	1.04556	-1.75391	0.108486	-0.718643	-0.224351	-0.755394	1.27683
A_99_P261111_1	TC409073	Os08g0562500 [Oryza sativa Japonica Group]_x0001_putative AER [Oryza sativa Japonica Group]_x0001_putative AER [Oryza sativa Japonica Group]_x0001_Os08g0562500 [Oryza sativa Japonica Group]_x0001_hypothetical protein OsI_30292 [Oryza sativa Indica Group]_x0001_unnamed protein product [Oryza sativa Japonica Group]	hypothetical protein SORBIDRAFT_07g023870 [Sorghum bicolor]_x0001_hypothetical protein SORBIDRAFT_07g023870 [Sorghum bicolor]	unknown [Zea mays]	-0.0224347	0.0224347	0.949403	1.45747	-0.268556	0.029954	-1.59245	0.370997	-0.269587	-0.147501	-1.18454	0.589423	1Ta_NHv	CUST_32976_PI390587928_1	U35_16386	Os08g0562500 [Oryza sativa Japonica Group]_x0001_putative AER [Oryza sativa Japonica Group]_x0001_putative AER [Oryza sativa Japonica Group]_x0001_Os08g0562500 [Oryza sativa Japonica Group]_x0001_hypothetical protein OsI_30292 [Oryza sativa Indica Group]_x0001_unnamed protein product [Oryza sativa Japonica Group]	unknown [Zea mays]	unknown [Zea mays]	0.499693	0.813331	1.21764	0.352615	0.00812387	-0.00812411	-0.347048	-0.627482	-0.964464	-0.407648	0.224375	-0.722035
A_99_P288186_1	CJ557139	hypothetical protein LOC100279541 [Zea mays]_x0001_unknown [Zea mays]_x0001_unknown [Zea mays]	unknown [Zea mays]	RecName: Full=Putative potassium transporter 8; AltName: Full=OsHAK8_x0001_Potassium transporter 2, putative, expressed [Oryza sativa (japonica cultivar-group)]_x0001_hypothetical protein OsJ_10761 [Oryza sativa Japonica Group]	0.174751	0.170965	0.442936	0.690258	-0.519548	-0.879337	-1.69487	0.279698	-0.170965	-0.801699	-1.60646	0.234726	1Hv_NTa	CUST_41585_PI390587928_2	U35_49167	hypothetical protein LOC100279541 [Zea mays]_x0001_unknown [Zea mays]_x0001_unknown [Zea mays]	unknown [Zea mays]	hypothetical protein SORBIDRAFT_01g036050 [Sorghum bicolor]_x0001_hypothetical protein SORBIDRAFT_01g036050 [Sorghum bicolor]	0.261437	0.423617	0.256027	0.00470448	-0.00470448	0.249744	-0.770033	-0.801707	-0.185252	0.351321	-0.506421	-0.24458
A_99_P009801_1	TC448287	hypothetical protein OsJ_27650 [Oryza sativa Japonica Group]	AP2 domain containing protein [Zea mays]_x0001_AP2 domain containing protein [Zea mays]	hypothetical protein SORBIDRAFT_07g023030 [Sorghum bicolor]_x0001_hypothetical protein SORBIDRAFT_07g023030 [Sorghum bicolor]	1.00004	1.14957	-0.431425	1.74595	0.624109	-0.31662	-3.30313	0.31662	-1.31808	-0.347221	-2.83307	1.18403	1Hv_NTa	CUST_28730_PI390587928_1	U35_15343	AP2 domain containing protein [Zea mays]_x0001_AP2 domain containing protein [Zea mays]	hypothetical protein OsJ_27650 [Oryza sativa Japonica Group]	AP2 domain containing protein [Zea mays]_x0001_AP2 domain containing protein [Zea mays]	0.843468	1.68003	-0.469863	1.94959	-0.891738	0.294788	-0.294788	1.93196	-1.1017	0.365531	-1.0074	-0.6594
A_99_P471192_1	TC417230	hypothetical protein SORBIDRAFT_02g038710 [Sorghum bicolor]_x0001_hypothetical protein SORBIDRAFT_02g038710 [Sorghum bicolor]	Os07g0604000 [Oryza sativa Japonica Group]_x0001_Os07g0604000 [Oryza sativa Japonica Group]	RecName: Full=Probable 6-phosphogluconolactonase 2; Short=6PGL 2_x0001_RecName: Full=Probable 6-phosphogluconolactonase 2; Short=6PGL 2_x0001_putative 6-phosphogluconolactonase [Oryza sativa Japonica Group]_x0001_hypothetical protein OsI_26783 [Oryza sativa Indica Group]_x0001_hypothetical protein OsJ_25035 [Oryza sativa Japonica Group]_x0001_unnamed protein product [Oryza sativa Japonica Group]	0.52962	0.914323	-0.265491	1.68008	-0.0402622	-0.483337	-1.46793	0.665892	-0.150897	0.0402632	-1.72046	0.905773	ONE_to_ONE	CUST_41251_PI390587928_1	U35_16863	RecName: Full=Probable 6-phosphogluconolactonase 2; Short=6PGL 2_x0001_RecName: Full=Probable 6-phosphogluconolactonase 2; Short=6PGL 2_x0001_putative 6-phosphogluconolactonase [Oryza sativa Japonica Group]_x0001_hypothetical protein OsI_26783 [Oryza sativa Indica Group]_x0001_hypothetical protein OsJ_25035 [Oryza sativa Japonica Group]_x0001_unnamed protein product [Oryza sativa Japonica Group]	hypothetical protein SORBIDRAFT_02g038710 [Sorghum bicolor]_x0001_hypothetical protein SORBIDRAFT_02g038710 [Sorghum bicolor]	unknown [Zea mays]	0.463157	0.517807	0.474876	0.304344	0.017189	0.19107	-1.54372	-0.296113	-0.351352	-0.35952	-1.08689	-0.017189
A_99_P211316_1	TC370843	Os01g0927600 [Oryza sativa Japonica Group]_x0001_RecName: Full=Auxin response factor 4; AltName: Full=OsARF2_x0001_putative auxin response factor [Oryza sativa Japonica Group]_x0001_Os01g0927600 [Oryza sativa Japonica Group]	Os01g0927600 [Oryza sativa Japonica Group]_x0001_RecName: Full=Auxin response factor 4; AltName: Full=OsARF2_x0001_putative auxin response factor [Oryza sativa Japonica Group]_x0001_Os01g0927600 [Oryza sativa Japonica Group]	hypothetical protein OsI_05027 [Oryza sativa Indica Group]	0.361722	0.26239	0.232683	1.08728	-0.028738	-0.739367	-1.37545	0.028738	-0.428529	-0.215711	-1.36609	0.455554	1Hv_NTa	CUST_2197_PI390587928_2	U35_14994	hypothetical protein OsI_05027 [Oryza sativa Indica Group]	Os01g0927600 [Oryza sativa Japonica Group]_x0001_RecName: Full=Auxin response factor 4; AltName: Full=OsARF2_x0001_putative auxin response factor [Oryza sativa Japonica Group]_x0001_Os01g0927600 [Oryza sativa Japonica Group]	auxin response factor 2 [Oryza sativa]	0.57049	0.307113	0.344536	0.657055	-0.00302839	0.00302887	-1.86566	-1.0712	-0.279618	-0.584791	-1.17133	0.451943
A_99_P256946_1	TC375539	Os05g0114000 [Oryza sativa Japonica Group]_x0001_putative inorganic pyrophosphatase [Oryza sativa Japonica Group]_x0001_Os05g0114000 [Oryza sativa Japonica Group]_x0001_unnamed protein product [Oryza sativa Japonica Group]_x0001_hypothetical protein OsI_18190 [Oryza sativa Indica Group]_x0001_hypothetical protein OsJ_16878 [Oryza sativa Japonica Group]	hypothetical protein LOC100216827 [Zea mays]_x0001_unknown [Zea mays]_x0001_soluble inorganic pyrophosphatase [Zea mays]_x0001_unknown [Zea mays]	hypothetical protein SORBIDRAFT_09g001530 [Sorghum bicolor]_x0001_hypothetical protein SORBIDRAFT_09g001530 [Sorghum bicolor]	0.128498	0.675845	0.591907	1.96067	-0.128497	-0.400285	-1.51042	0.188249	-0.841057	-0.465259	-1.5963	1.18713	1Hv_NTa	CUST_40900_PI390587928_1	U35_6539	Os05g0114000 [Oryza sativa Japonica Group]_x0001_putative inorganic pyrophosphatase [Oryza sativa Japonica Group]_x0001_Os05g0114000 [Oryza sativa Japonica Group]_x0001_unnamed protein product [Oryza sativa Japonica Group]_x0001_hypothetical protein OsI_18190 [Oryza sativa Indica Group]_x0001_hypothetical protein OsJ_16878 [Oryza sativa Japonica Group]	hypothetical protein LOC100216827 [Zea mays]_x0001_unknown [Zea mays]_x0001_soluble inorganic pyrophosphatase [Zea mays]_x0001_unknown [Zea mays]	hypothetical protein SORBIDRAFT_09g001530 [Sorghum bicolor]_x0001_hypothetical protein SORBIDRAFT_09g001530 [Sorghum bicolor]	0.633478	2.16251	0.875072	-0.0959778	0.0959778	0.984385	-1.97293	-2.50199	-0.325855	0.190243	-1.48098	-1.15634
A_99_P256956_1	TC416716	Os05g0114000 [Oryza sativa Japonica Group]_x0001_putative inorganic pyrophosphatase [Oryza sativa Japonica Group]_x0001_Os05g0114000 [Oryza sativa Japonica Group]_x0001_unnamed protein product [Oryza sativa Japonica Group]_x0001_hypothetical protein OsI_18190 [Oryza sativa Indica Group]_x0001_hypothetical protein OsJ_16878 [Oryza sativa Japonica Group]	hypothetical protein LOC100216827 [Zea mays]_x0001_unknown [Zea mays]_x0001_soluble inorganic pyrophosphatase [Zea mays]_x0001_unknown [Zea mays]	hypothetical protein SORBIDRAFT_09g001530 [Sorghum bicolor]_x0001_hypothetical protein SORBIDRAFT_09g001530 [Sorghum bicolor]	0.159429	0.880767	0.618101	1.8812	-0.15943	-0.553419	-2.56809	0.182217	-1.19977	-0.374582	-2.80175	1.21847	1Hv_NTa	CUST_40900_PI390587928_2	U35_6539	Os05g0114000 [Oryza sativa Japonica Group]_x0001_putative inorganic pyrophosphatase [Oryza sativa Japonica Group]_x0001_Os05g0114000 [Oryza sativa Japonica Group]_x0001_unnamed protein product [Oryza sativa Japonica Group]_x0001_hypothetical protein OsI_18190 [Oryza sativa Indica Group]_x0001_hypothetical protein OsJ_16878 [Oryza sativa Japonica Group]	hypothetical protein LOC100216827 [Zea mays]_x0001_unknown [Zea mays]_x0001_soluble inorganic pyrophosphatase [Zea mays]_x0001_unknown [Zea mays]	hypothetical protein SORBIDRAFT_09g001530 [Sorghum bicolor]_x0001_hypothetical protein SORBIDRAFT_09g001530 [Sorghum bicolor]	0.633478	2.16251	0.875072	-0.0959778	0.0959778	0.984385	-1.97293	-2.50199	-0.325855	0.190243	-1.48098	-1.15634
A_99_P269156_1	TC404379	hypothetical protein OsJ_36681 [Oryza sativa Japonica Group]	hypothetical protein OsI_38915 [Oryza sativa Indica Group]	Leucine Rich Repeat family protein, expressed [Oryza sativa (japonica cultivar-group)]	0.39758	0.476088	0.141367	1.39809	-0.141368	-0.411856	-1.06634	0.396334	-0.352014	-0.542262	-0.893033	0.534204	ONE_to_ONE	CUST_7881_PI390587928_1	U35_16300	hypothetical protein OsJ_36681 [Oryza sativa Japonica Group]	hypothetical protein OsI_38915 [Oryza sativa Indica Group]	hypothetical protein SORBIDRAFT_08g019690 [Sorghum bicolor]_x0001_hypothetical protein SORBIDRAFT_08g019690 [Sorghum bicolor]	0.209856	0.26186	0.561752	1.11645	-0.301722	-0.0856895	-0.599295	0.0856895	-0.604402	-0.420299	-0.473051	0.628463
A_99_P054404_1	TC442907	POT family protein [Zea mays]_x0001_POT family protein [Zea mays]	hypothetical protein OsI_04608 [Oryza sativa Indica Group]	hypothetical protein SORBIDRAFT_03g041220 [Sorghum bicolor]_x0001_hypothetical protein SORBIDRAFT_03g041220 [Sorghum bicolor]	0.105467	0.705761	-0.856914	1.82991	-0.473931	-0.190345	-3.24718	1.55804	-0.105468	0.218083	-1.86775	1.82189	ONE_to_ONE	CUST_847_PI390587928_1	U35_10890	POT family protein [Zea mays]_x0001_POT family protein [Zea mays]	hypothetical protein OsI_04611 [Oryza sativa Indica Group]	Os01g0872000 [Oryza sativa Japonica Group]_x0001_putative peptide transporter [Oryza sativa Japonica Group]_x0001_putative peptide transporter [Oryza sativa Japonica Group]_x0001_hypothetical protein OsJ_04247 [Oryza sativa Japonica Group]_x0001_unnamed protein product [Oryza sativa Japonica Group]_x0001_Os01g0872000 [Oryza sativa Japonica Group]	0.390349	0.648785	0.907763	0.754665	-0.22681	0.22681	-1.4974	-0.742928	-1.04448	-0.658198	-0.688302	0.419683
A_99_P301951_1	TC444850	#N/A	#N/A	#N/A	-0.332222	0.568828	0.675925	0.202323	0.0337696	-0.388962	-0.450731	0.185096	-0.737459	-0.0337696	-0.894471	0.140032	ONE_to_ONE	CUST_30313_PI390587928_1	U35_23017	Os12g0581900 [Oryza sativa Japonica Group]_x0001_Zinc finger protein 7, putative, expressed [Oryza sativa (japonica cultivar-group)]_x0001_Os12g0581900 [Oryza sativa Japonica Group]_x0001_hypothetical protein OsJ_36664 [Oryza sativa Japonica Group]_x0001_unnamed protein product [Oryza sativa Japonica Group]	hypothetical protein OsI_38894 [Oryza sativa Indica Group]	hypothetical protein SORBIDRAFT_08g019420 [Sorghum bicolor]_x0001_hypothetical protein SORBIDRAFT_08g019420 [Sorghum bicolor]	0.395624	0.456197	0.420855	0.113615	0.071599	0.0935917	-1.04021	-0.858016	-0.0716	-0.26571	-0.514727	-0.136652
A_99_P298326_1	TC413293	hypothetical protein LOC100383572 [Zea mays]_x0001_unknown [Zea mays]	unknown [Zea mays]	hypothetical protein SORBIDRAFT_05g001540 [Sorghum bicolor]_x0001_hypothetical protein SORBIDRAFT_05g001540 [Sorghum bicolor]	-0.0644798	0.240247	0.20587	0.443645	0.0644789	-0.417644	-0.4801	0.413817	-0.705623	-0.191406	-1.02438	0.326503	1Hv_NTa	CUST_14409_PI390587928_1	U35_3375	hypothetical protein SORBIDRAFT_05g001540 [Sorghum bicolor]_x0001_hypothetical protein SORBIDRAFT_05g001540 [Sorghum bicolor]	hypothetical protein LOC100192560 [Zea mays]_x0001_nucleic acid binding protein [Zea mays]	unknown [Zea mays]	0.504893	0.892874	0.21032	0.865852	-0.242289	0.212503	-1.61102	-0.21032	-0.460769	-0.250827	-1.1306	0.975094
A_99_P549322_1	TC452097	hypothetical protein SORBIDRAFT_08g001980 [Sorghum bicolor]_x0001_hypothetical protein SORBIDRAFT_08g001980 [Sorghum bicolor]	hypothetical protein LOC100383572 [Zea mays]_x0001_unknown [Zea mays]	unknown [Zea mays]	-0.129855	0.212842	0.205408	0.412907	0.0987911	-0.292322	-0.362278	0.419671	-0.568111	-0.0987911	-0.896873	0.368841	1Hv_NTa	CUST_14409_PI390587928_2	U35_3375	hypothetical protein SORBIDRAFT_05g001540 [Sorghum bicolor]_x0001_hypothetical protein SORBIDRAFT_05g001540 [Sorghum bicolor]	hypothetical protein LOC100192560 [Zea mays]_x0001_nucleic acid binding protein [Zea mays]	unknown [Zea mays]	0.504893	0.892874	0.21032	0.865852	-0.242289	0.212503	-1.61102	-0.21032	-0.460769	-0.250827	-1.1306	0.975094
A_99_P296986_1	TC378562	hypothetical protein OsJ_19508 [Oryza sativa Japonica Group]	unnamed protein product [Oryza sativa Japonica Group]	unknown protein [Oryza sativa Japonica Group]	-0.0103054	0.0103045	0.508314	0.644896	0.318215	-0.612058	-0.373885	0.466258	-0.66522	-0.224554	-0.891917	0.614528	1Hv_NTa	CUST_33607_PI390587928_1	U35_7005	hypothetical protein OsJ_19508 [Oryza sativa Japonica Group]	hypothetical protein OsI_20940 [Oryza sativa Indica Group]	unnamed protein product [Oryza sativa Japonica Group]	0.236214	0.548096	0.310291	0.58136	0.00697422	-0.00697327	-0.756528	-0.215728	-0.0505142	-0.0731125	-0.720921	0.543068
A_99_P465982_1	TC414234	hypothetical protein LOC100502171 [Zea mays]_x0001_unknown [Zea mays]	hypothetical protein LOC100502171 [Zea mays]_x0001_unknown [Zea mays]	hypothetical protein SORBIDRAFT_09g028110 [Sorghum bicolor]_x0001_hypothetical protein SORBIDRAFT_09g028110 [Sorghum bicolor]	-0.00468349	0.00468254	0.469998	0.604654	0.219718	-0.650988	-0.514318	0.364122	-0.695382	-0.307524	-0.956264	0.526991	1Hv_NTa	CUST_33607_PI390587928_3	U35_7005	hypothetical protein OsJ_19508 [Oryza sativa Japonica Group]	hypothetical protein OsI_20940 [Oryza sativa Indica Group]	unnamed protein product [Oryza sativa Japonica Group]	0.236214	0.548096	0.310291	0.58136	0.00697422	-0.00697327	-0.756528	-0.215728	-0.0505142	-0.0731125	-0.720921	0.543068
A_99_P278751_1	TC414179	Os06g0600301 [Oryza sativa Japonica Group]_x0001_RecName: Full=GTP-binding nuclear protein Ran-3; Short=OsRan3; AltName: Full=Ras-related nuclear protein 3_x0001_RecName: Full=GTP-binding nuclear protein Ran-3; Short=OsRan3; AltName: Full=Ras-related nuclear protein 3_x0001_putative small GTP-binding protein Ran [Oryza sativa Japonica Group]_x0001_Os06g0600301 [Oryza sativa Japonica Group]	hypothetical protein OsI_23598 [Oryza sativa Indica Group]	hypothetical protein SORBIDRAFT_10g023370 [Sorghum bicolor]_x0001_hypothetical protein SORBIDRAFT_10g023370 [Sorghum bicolor]	-0.297104	0.418868	0.540326	0.581443	0.0446663	-0.12975	-0.0446672	0.797024	-1.17387	-0.445113	-1.14139	0.743859	1Hv_NTa	CUST_12833_PI390587928_2	U35_19506	Os06g0600301 [Oryza sativa Japonica Group]_x0001_RecName: Full=GTP-binding nuclear protein Ran-3; Short=OsRan3; AltName: Full=Ras-related nuclear protein 3_x0001_RecName: Full=GTP-binding nuclear protein Ran-3; Short=OsRan3; AltName: Full=Ras-related nuclear protein 3_x0001_putative small GTP-binding protein Ran [Oryza sativa Japonica Group]_x0001_Os06g0600301 [Oryza sativa Japonica Group]	hypothetical protein SORBIDRAFT_10g023370 [Sorghum bicolor]_x0001_hypothetical protein SORBIDRAFT_10g023370 [Sorghum bicolor]	Os01g0611100 [Oryza sativa Japonica Group]_x0001_RecName: Full=GTP-binding nuclear protein Ran-1; Short=OsRan1; AltName: Full=Ras-related nuclear protein 1_x0001_RecName: Full=GTP-binding nuclear protein Ran-1; Short=OsRan1; AltName: Full=Ras-related nuclear protein 1_x0001_Ran [Oryza sativa (japonica cultivar-group)]_x0001_putative GTP-binding protein Ran/TC4 [Oryza sativa Japonica Group]_x0001_…	0.77439	0.215188	0.40221	1.15351	-0.454844	-0.496572	-1.6983	0.546575	-0.550847	-0.215188	-1.19955	2.27681
A_99_P321991_1	TC413505	Os02g0533300 [Oryza sativa Japonica Group]_x0001_putative nectarin III [Oryza sativa Japonica Group]_x0001_putative nectarin III [Oryza sativa Japonica Group]_x0001_Os02g0533300 [Oryza sativa Japonica Group]_x0001_hypothetical protein OsI_07525 [Oryza sativa Indica Group]_x0001_hypothetical protein OsJ_07009 [Oryza sativa Japonica Group]_x0001_unnamed protein product [Oryza sativa Japonica Group]	Os02g0533300 [Oryza sativa Japonica Group]_x0001_putative nectarin III [Oryza sativa Japonica Group]_x0001_putative nectarin III [Oryza sativa Japonica Group]_x0001_Os02g0533300 [Oryza sativa Japonica Group]_x0001_hypothetical protein OsI_07525 [Oryza sativa Indica Group]_x0001_hypothetical protein OsJ_07009 [Oryza sativa Japonica Group]_x0001_unnamed protein product [Oryza sativa Japonica Group]	unnamed protein product [Oryza sativa Japonica Group]_x0001_hypothetical protein OsI_15140 [Oryza sativa Indica Group]_x0001_hypothetical protein OsJ_14731 [Oryza sativa Japonica Group]	-0.536037	0.435607	1.29084	1.02226	-0.19719	-0.14311	0.143109	1.44829	-1.89728	-0.177432	-1.20308	1.53446	ONE_to_ONE	CUST_19953_PI390587928_1	U35_8873	hypothetical protein SORBIDRAFT_06g015600 [Sorghum bicolor]_x0001_hypothetical protein SORBIDRAFT_06g015600 [Sorghum bicolor]	unnamed protein product [Oryza sativa Japonica Group]_x0001_hypothetical protein OsI_15140 [Oryza sativa Indica Group]_x0001_hypothetical protein OsJ_14731 [Oryza sativa Japonica Group]	Os02g0533300 [Oryza sativa Japonica Group]_x0001_putative nectarin III [Oryza sativa Japonica Group]_x0001_putative nectarin III [Oryza sativa Japonica Group]_x0001_Os02g0533300 [Oryza sativa Japonica Group]_x0001_hypothetical protein OsI_07525 [Oryza sativa Indica Group]_x0001_hypothetical protein OsJ_07009 [Oryza sativa Japonica Group]_x0001_unnamed protein product [Oryza sativa Japonica Group]	0.947254	0.936554	1.36032	0.207958	-0.220594	-0.207958	-1.42524	-0.218901	-0.710849	0.649312	-0.838561	0.888393
A_99_P362146_1	TC378803	#N/A	#N/A	#N/A	-0.235331	0.981488	1.11668	1.0695	0.0552521	-0.627979	-0.0552521	0.634621	-1.7488	-0.314663	-1.41798	1.37785	ONE_to_ONE	CUST_17969_PI390587928_1	U35_21596	Os08g0269500 [Oryza sativa Japonica Group]_x0001_Os08g0269500 [Oryza sativa Japonica Group]_x0001_hypothetical protein OsI_28535 [Oryza sativa Indica Group]_x0001_hypothetical protein OsJ_26682 [Oryza sativa Japonica Group]_x0001_unnamed protein product [Oryza sativa Japonica Group]	unknown protein [Oryza sativa Japonica Group]	0	0.0430577	1.75308	2.6056	0.278699	-0.604387	0.564297	-0.411473	-0.203053	-1.15796	-0.0430577	-0.0702174	1.75437
A_99_P223481_1	TC370124	phosphoethanolamine methyltransferase [Triticum aestivum]	phosphoethanolamine methyltransferase [Triticum aestivum]	hypothetical protein OsI_20868 [Oryza sativa Indica Group]	-0.0562944	0.614455	0.670101	0.746891	-0.294917	-0.780524	0.00349236	0.517663	-1.01556	-0.0034914	-0.850947	0.772152	1Hv_NTa	CUST_5570_PI390587928_6	U35_14803	phosphoethanolamine methyltransferase [Triticum aestivum]	hypothetical protein OsI_20868 [Oryza sativa Indica Group]	unnamed protein product [Oryza sativa Japonica Group]_x0001_hypothetical protein OsJ_19441 [Oryza sativa Japonica Group]	-0.200421	1.55675	1.24353	1.82084	-1.46998	0.027545	-0.288548	0.700505	-2.23028	-0.986572	-0.0275459	1.56684
A_99_P223616_1	TC402731	phosphoethanolamine methyltransferase [Triticum aestivum]	hypothetical protein SORBIDRAFT_09g027360 [Sorghum bicolor]_x0001_hypothetical protein SORBIDRAFT_09g027360 [Sorghum bicolor]	hypothetical protein OsI_20868 [Oryza sativa Indica Group]	-0.019206	0.655401	0.712375	0.750261	-0.296713	-0.817746	-0.000638962	0.465776	-0.976708	0.000639915	-0.824141	0.776226	1Hv_NTa	CUST_5570_PI390587928_9	U35_14803	phosphoethanolamine methyltransferase [Triticum aestivum]	hypothetical protein OsI_20868 [Oryza sativa Indica Group]	unnamed protein product [Oryza sativa Japonica Group]_x0001_hypothetical protein OsJ_19441 [Oryza sativa Japonica Group]	-0.200421	1.55675	1.24353	1.82084	-1.46998	0.027545	-0.288548	0.700505	-2.23028	-0.986572	-0.0275459	1.56684
A_99_P223461_1	BG907347	phosphoethanolamine methyltransferase [Triticum aestivum]	hypothetical protein OsI_20868 [Oryza sativa Indica Group]	Os05g0548900 [Oryza sativa Japonica Group]_x0001_Os05g0548900 [Oryza sativa Japonica Group]	0.106956	0.723704	0.728174	0.86585	-0.266293	-0.895916	-0.107626	0.410744	-1.03552	-0.106956	-1.04485	0.814409	1Hv_NTa	CUST_5570_PI390587928_4	U35_14803	phosphoethanolamine methyltransferase [Triticum aestivum]	hypothetical protein OsI_20868 [Oryza sativa Indica Group]	unnamed protein product [Oryza sativa Japonica Group]_x0001_hypothetical protein OsJ_19441 [Oryza sativa Japonica Group]	-0.200421	1.55675	1.24353	1.82084	-1.46998	0.027545	-0.288548	0.700505	-2.23028	-0.986572	-0.0275459	1.56684
A_99_P223466_1	TC373171	phosphoethanolamine methyltransferase [Triticum aestivum]	phosphoethanolamine methyltransferase [Triticum aestivum]	hypothetical protein OsI_20868 [Oryza sativa Indica Group]	0.155898	0.725665	0.71332	0.846144	-0.311505	-0.964688	-0.239923	0.257844	-1.12969	-0.155897	-1.17278	0.784597	1Hv_NTa	CUST_5570_PI390587928_5	U35_14803	phosphoethanolamine methyltransferase [Triticum aestivum]	hypothetical protein OsI_20868 [Oryza sativa Indica Group]	unnamed protein product [Oryza sativa Japonica Group]_x0001_hypothetical protein OsJ_19441 [Oryza sativa Japonica Group]	-0.200421	1.55675	1.24353	1.82084	-1.46998	0.027545	-0.288548	0.700505	-2.23028	-0.986572	-0.0275459	1.56684
A_99_P223541_1	TC421273	phosphoethanolamine methyltransferase [Triticum aestivum]	phosphoethanolamine methyltransferase [Triticum aestivum]	hypothetical protein OsI_20868 [Oryza sativa Indica Group]	0.27743	0.876371	0.726835	0.942109	-0.24896	-0.933709	-0.273398	0.164579	-1.0689	-0.164578	-1.16887	0.843097	1Hv_NTa	CUST_5570_PI390587928_8	U35_14803	phosphoethanolamine methyltransferase [Triticum aestivum]	hypothetical protein OsI_20868 [Oryza sativa Indica Group]	unnamed protein product [Oryza sativa Japonica Group]_x0001_hypothetical protein OsJ_19441 [Oryza sativa Japonica Group]	-0.200421	1.55675	1.24353	1.82084	-1.46998	0.027545	-0.288548	0.700505	-2.23028	-0.986572	-0.0275459	1.56684
A_99_P408082_1	TC375357	phosphoethanolamine methyltransferase [Triticum aestivum]	hypothetical protein OsI_20868 [Oryza sativa Indica Group]	Os05g0548900 [Oryza sativa Japonica Group]_x0001_Os05g0548900 [Oryza sativa Japonica Group]	0.203459	0.674396	0.492885	0.842101	-0.344518	-1.00319	-0.266597	0.161881	-1.18622	-0.161882	-1.21385	0.858919	1Hv_NTa	CUST_5570_PI390587928_10	U35_14803	phosphoethanolamine methyltransferase [Triticum aestivum]	hypothetical protein OsI_20868 [Oryza sativa Indica Group]	unnamed protein product [Oryza sativa Japonica Group]_x0001_hypothetical protein OsJ_19441 [Oryza sativa Japonica Group]	-0.200421	1.55675	1.24353	1.82084	-1.46998	0.027545	-0.288548	0.700505	-2.23028	-0.986572	-0.0275459	1.56684
A_99_P465642_1	TC413705	phosphoethanolamine methyltransferase [Triticum aestivum]	hypothetical protein OsI_20868 [Oryza sativa Indica Group]	Os05g0548900 [Oryza sativa Japonica Group]_x0001_Os05g0548900 [Oryza sativa Japonica Group]	0.212031	0.663758	0.506943	0.864261	-0.384048	-0.974189	-0.291251	0.155689	-1.14158	-0.155688	-1.20151	0.85171	1Hv_NTa	CUST_5570_PI390587928_11	U35_14803	phosphoethanolamine methyltransferase [Triticum aestivum]	hypothetical protein OsI_20868 [Oryza sativa Indica Group]	unnamed protein product [Oryza sativa Japonica Group]_x0001_hypothetical protein OsJ_19441 [Oryza sativa Japonica Group]	-0.200421	1.55675	1.24353	1.82084	-1.46998	0.027545	-0.288548	0.700505	-2.23028	-0.986572	-0.0275459	1.56684
A_99_P246406_1	CK157053	phytochelatin synthetase [Triticum monococcum]	phytochelatin synthetase [Triticum aestivum]	COBRA-like protein 4 precursor [Zea mays]	-0.120341	1.30781	0.982094	1.95844	-0.264421	-0.357823	-0.0641689	0.0641694	-0.848569	0.111632	-0.598885	0.38738	1Hv_NTa	CUST_10377_PI390587928_4	U35_15777	phytochelatin synthetase [Triticum monococcum]	phytochelatin synthetase [Triticum aestivum]	hypothetical protein OsI_13550 [Oryza sativa Indica Group]_x0001_hypothetical protein OsJ_12609 [Oryza sativa Japonica Group]	0.687057	1.32525	0.82089	0.357547	-0.0174484	0.424794	-0.831375	-0.936263	-0.447925	-0.206063	-0.349334	0.0174484
A_99_P246401_1	CK155549	phytochelatin synthetase [Triticum monococcum]	phytochelatin synthetase [Triticum monococcum]	phytochelatin synthetase [Triticum aestivum]	-0.23163	1.1657	0.895736	1.7466	-0.443154	-0.337874	0.142978	0.258024	-0.896178	-0.142978	-0.423788	0.553884	1Hv_NTa	CUST_10377_PI390587928_3	U35_15777	phytochelatin synthetase [Triticum monococcum]	phytochelatin synthetase [Triticum aestivum]	hypothetical protein OsI_13550 [Oryza sativa Indica Group]_x0001_hypothetical protein OsJ_12609 [Oryza sativa Japonica Group]	0.687057	1.32525	0.82089	0.357547	-0.0174484	0.424794	-0.831375	-0.936263	-0.447925	-0.206063	-0.349334	0.0174484
A_99_P561853_1	TC456754	phytochelatin synthetase [Triticum monococcum]	phytochelatin synthetase [Triticum monococcum]	phytochelatin synthetase [Triticum monococcum]	-0.259641	1.1414	0.853421	1.81071	-0.441381	-0.346345	0.0359869	0.273945	-0.880929	-0.0359869	-0.4085	0.68092	1Hv_NTa	CUST_10377_PI390587928_6	U35_15777	phytochelatin synthetase [Triticum monococcum]	phytochelatin synthetase [Triticum aestivum]	hypothetical protein OsI_13550 [Oryza sativa Indica Group]_x0001_hypothetical protein OsJ_12609 [Oryza sativa Japonica Group]	0.687057	1.32525	0.82089	0.357547	-0.0174484	0.424794	-0.831375	-0.936263	-0.447925	-0.206063	-0.349334	0.0174484
A_99_P247476_1	TC425765	endo-1,4-beta-glucanase [Triticum aestivum]	endo-1,4-beta-glucanase Cel1 [Hordeum vulgare subsp. vulgare]	Os03g0736300 [Oryza sativa Japonica Group]_x0001_RecName: Full=Endoglucanase 10; AltName: Full=Endo-1,4-beta glucanase 10; AltName: Full=OsGLU2_x0001_putative endo-1,4-beta-glucanase [Oryza sativa Japonica Group]_x0001_putative endo-1,4-beta-glucanase [Oryza sativa Japonica Group]_x0001_endo-1,4-beta-glucanase Cel1, putative, expressed [Oryza sativa (japonica cultivar-group)]_x0001_Os03g0736300 […	0.126202	1.81591	1.14578	2.21759	-0.681857	-0.84287	-0.126202	0.400769	-0.633931	-0.572074	-0.853521	0.261071	1Hv_NTa	CUST_13677_PI390587928_4	U35_1473	endo-1,4-beta-glucanase Cel1 [Hordeum vulgare subsp. vulgare]	endo-1,4-beta-glucanase [Triticum aestivum]	hypothetical protein SORBIDRAFT_01g008860 [Sorghum bicolor]_x0001_hypothetical protein SORBIDRAFT_01g008860 [Sorghum bicolor]	0.912107	1.30535	1.28195	0.456903	0.306199	0.446774	-1.41468	-1.49183	-0.306199	-0.361213	-0.570153	-0.423778
A_99_P247471_1	CK154571	endo-1,4-beta-glucanase Cel1 [Hordeum vulgare subsp. vulgare]	endo-1,4-beta-glucanase Cel1 [Hordeum vulgare subsp. vulgare]	endo-1,4-beta-glucanase [Triticum aestivum]	0.108139	1.70918	1.31652	2.19812	-0.424078	-0.795827	-0.767906	0.0615373	-1.02664	-0.0615368	-1.68144	0.523256	1Hv_NTa	CUST_13677_PI390587928_3	U35_1473	endo-1,4-beta-glucanase Cel1 [Hordeum vulgare subsp. vulgare]	endo-1,4-beta-glucanase [Triticum aestivum]	hypothetical protein SORBIDRAFT_01g008860 [Sorghum bicolor]_x0001_hypothetical protein SORBIDRAFT_01g008860 [Sorghum bicolor]	0.912107	1.30535	1.28195	0.456903	0.306199	0.446774	-1.41468	-1.49183	-0.306199	-0.361213	-0.570153	-0.423778
A_99_P422967_1	TC383123	endo-1,4-beta-glucanase Cel1 [Hordeum vulgare subsp. vulgare]	endo-1,4-beta-glucanase [Triticum aestivum]	Os03g0736300 [Oryza sativa Japonica Group]_x0001_RecName: Full=Endoglucanase 10; AltName: Full=Endo-1,4-beta glucanase 10; AltName: Full=OsGLU2_x0001_putative endo-1,4-beta-glucanase [Oryza sativa Japonica Group]_x0001_putative endo-1,4-beta-glucanase [Oryza sativa Japonica Group]_x0001_endo-1,4-beta-glucanase Cel1, putative, expressed [Oryza sativa (japonica cultivar-group)]_x0001_Os03g0736300 […	0.0944901	1.65817	0.961433	2.06993	-0.791853	-0.750072	-0.860147	-0.0944898	-1.38515	0.266558	-1.74196	0.112646	1Hv_NTa	CUST_13677_PI390587928_6	U35_1473	endo-1,4-beta-glucanase Cel1 [Hordeum vulgare subsp. vulgare]	endo-1,4-beta-glucanase [Triticum aestivum]	hypothetical protein SORBIDRAFT_01g008860 [Sorghum bicolor]_x0001_hypothetical protein SORBIDRAFT_01g008860 [Sorghum bicolor]	0.912107	1.30535	1.28195	0.456903	0.306199	0.446774	-1.41468	-1.49183	-0.306199	-0.361213	-0.570153	-0.423778
A_99_P194873_1	TC383979	putative mixed beta glucan synthase [Triticum aestivum]	cellulose synthase-like CslF6 [Hordeum vulgare]	cellulose synthase-like protein [Avena sativa]	0.458172	2.04604	1.70187	2.6088	-1.32534	-0.83651	-1.14202	0.128899	-1.39742	-0.128899	-1.21379	0.789986	1Hv_NTa	CUST_36245_PI390587928_2	U35_1914	cellulose synthase-like CslF6 [Hordeum vulgare]	putative mixed beta glucan synthase [Triticum aestivum]	cellulose synthase-like protein [Avena sativa]	0.479744	1.97423	1.7084	0.166992	-0.393733	1.17234	-1.10681	-1.86982	-1.05702	0.108517	-0.108518	-0.521291
A_99_P011064_1	TC386635	endo-1,4-beta-glucanase Cel1 [Hordeum vulgare subsp. vulgare]	endo-1,4-beta-glucanase [Triticum aestivum]	hypothetical protein SORBIDRAFT_01g008860 [Sorghum bicolor]_x0001_hypothetical protein SORBIDRAFT_01g008860 [Sorghum bicolor]	0.738733	1.52038	0.859421	2.10858	-0.125555	-0.905669	-0.250966	0.0934353	-0.973596	-0.0934353	-1.8073	0.638686	1Hv_NTa	CUST_13677_PI390587928_1	U35_1473	endo-1,4-beta-glucanase Cel1 [Hordeum vulgare subsp. vulgare]	endo-1,4-beta-glucanase [Triticum aestivum]	hypothetical protein SORBIDRAFT_01g008860 [Sorghum bicolor]_x0001_hypothetical protein SORBIDRAFT_01g008860 [Sorghum bicolor]	0.912107	1.30535	1.28195	0.456903	0.306199	0.446774	-1.41468	-1.49183	-0.306199	-0.361213	-0.570153	-0.423778
A_99_P247481_1	TC377859	endo-1,4-beta-glucancase precursor [Glycine max]	endo-1,4-beta-glucancase precursor [Glycine max]	cellulase [Colocasia esculenta]	0.902502	1.65787	1.01084	2.22163	-0.0259523	-0.767431	-0.212257	0.0259523	-0.67543	-0.0499287	-1.73823	0.602069	1Hv_NTa	CUST_13677_PI390587928_5	U35_1473	endo-1,4-beta-glucanase Cel1 [Hordeum vulgare subsp. vulgare]	endo-1,4-beta-glucanase [Triticum aestivum]	hypothetical protein SORBIDRAFT_01g008860 [Sorghum bicolor]_x0001_hypothetical protein SORBIDRAFT_01g008860 [Sorghum bicolor]	0.912107	1.30535	1.28195	0.456903	0.306199	0.446774	-1.41468	-1.49183	-0.306199	-0.361213	-0.570153	-0.423778
A_99_P221066_1	TC392383	hypothetical protein SORBIDRAFT_02g011110 [Sorghum bicolor]_x0001_hypothetical protein SORBIDRAFT_02g011110 [Sorghum bicolor]	hypothetical protein SORBIDRAFT_02g011110 [Sorghum bicolor]_x0001_hypothetical protein SORBIDRAFT_02g011110 [Sorghum bicolor]	LOC100286200 [Zea mays]_x0001_fiber protein Fb34 [Zea mays]	0.937248	1.07823	1.00911	2.11758	-0.0669079	-0.689145	-0.597908	0.0669079	-0.338601	-0.145231	-1.32291	0.458311	1Hv_NTa	CUST_18087_PI390587928_1	U35_2013	Os07g0462200 [Oryza sativa Japonica Group]_x0001_unknown protein [Oryza sativa Japonica Group]_x0001_Os07g0462200 [Oryza sativa Japonica Group]_x0001_unnamed protein product [Oryza sativa Japonica Group]	hypothetical protein SORBIDRAFT_02g011110 [Sorghum bicolor]_x0001_hypothetical protein SORBIDRAFT_02g011110 [Sorghum bicolor]	LOC100286200 [Zea mays]_x0001_fiber protein Fb34 [Zea mays]	0.969206	1.66548	0.365323	0.11756	0.294456	0.635641	-1.80157	-1.52603	-0.925883	-0.11756	-0.862885	-0.430261
A_99_P454112_1	TC406502	hypothetical protein SORBIDRAFT_02g011110 [Sorghum bicolor]_x0001_hypothetical protein SORBIDRAFT_02g011110 [Sorghum bicolor]	Os07g0462200 [Oryza sativa Japonica Group]_x0001_unknown protein [Oryza sativa Japonica Group]_x0001_Os07g0462200 [Oryza sativa Japonica Group]_x0001_unnamed protein product [Oryza sativa Japonica Group]	LOC100286200 [Zea mays]_x0001_fiber protein Fb34 [Zea mays]	0.825629	1.01871	1.03021	1.89513	-0.0251732	-0.520755	-0.758106	-0.0601959	-0.374845	0.0251732	-1.42034	0.402268	1Hv_NTa	CUST_18087_PI390587928_2	U35_2013	Os07g0462200 [Oryza sativa Japonica Group]_x0001_unknown protein [Oryza sativa Japonica Group]_x0001_Os07g0462200 [Oryza sativa Japonica Group]_x0001_unnamed protein product [Oryza sativa Japonica Group]	hypothetical protein SORBIDRAFT_02g011110 [Sorghum bicolor]_x0001_hypothetical protein SORBIDRAFT_02g011110 [Sorghum bicolor]	LOC100286200 [Zea mays]_x0001_fiber protein Fb34 [Zea mays]	0.969206	1.66548	0.365323	0.11756	0.294456	0.635641	-1.80157	-1.52603	-0.925883	-0.11756	-0.862885	-0.430261
A_99_P424272_1	TC384151	fasciclin-like protein FLA15 [Triticum aestivum]	fasciclin-like protein FLA15 [Triticum aestivum]	fasciclin-like arabinogalactan protein 7 [Zea mays]_x0001_fasciclin-like arabinogalactan protein 7 precursor [Zea mays]_x0001_fasciclin-like arabinogalactan protein 7 precursor [Zea mays]	0.764262	1.22019	0.598839	1.78183	-0.424437	-0.956453	0.198986	-0.296545	-0.723579	-0.198986	-1.0856	0.552281	1Hv_NTa	CUST_1896_PI390587928_3	U35_2770	fasciclin-like protein FLA15 [Triticum aestivum]	Os05g0563600 [Oryza sativa Japonica Group]_x0001_unknown protein [Oryza sativa Japonica Group]_x0001_Os05g0563600 [Oryza sativa Japonica Group]_x0001_unnamed protein product [Oryza sativa Japonica Group]	fasciclin-like arabinogalactan protein 7 [Zea mays]_x0001_fasciclin-like arabinogalactan protein 7 precursor [Zea mays]_x0001_fasciclin-like arabinogalactan protein 7 precursor [Zea mays]	0.881183	1.64999	0.296183	-0.0201406	0.0944738	0.236684	-1.74584	-2.09896	-0.45487	0.0201406	-1.28458	-0.773764
A_99_P157222_1	TC407296	fasciclin-like protein FLA15 [Triticum aestivum]	fasciclin-like arabinogalactan protein 7 [Zea mays]_x0001_fasciclin-like arabinogalactan protein 7 precursor [Zea mays]_x0001_fasciclin-like arabinogalactan protein 7 precursor [Zea mays]	LOC100283035 [Zea mays]_x0001_fasciclin-like arabinogalactan protein 7 precursor [Zea mays]	0.284971	1.03335	0.667701	1.7285	-0.440312	-1.1333	0.113938	-0.113938	-1.16535	-0.359579	-1.03335	0.553437	1Hv_NTa	CUST_1896_PI390587928_1	U35_2770	fasciclin-like protein FLA15 [Triticum aestivum]	Os05g0563600 [Oryza sativa Japonica Group]_x0001_unknown protein [Oryza sativa Japonica Group]_x0001_Os05g0563600 [Oryza sativa Japonica Group]_x0001_unnamed protein product [Oryza sativa Japonica Group]	fasciclin-like arabinogalactan protein 7 [Zea mays]_x0001_fasciclin-like arabinogalactan protein 7 precursor [Zea mays]_x0001_fasciclin-like arabinogalactan protein 7 precursor [Zea mays]	0.881183	1.64999	0.296183	-0.0201406	0.0944738	0.236684	-1.74584	-2.09896	-0.45487	0.0201406	-1.28458	-0.773764
A_99_P248201_1	TC410644	fasciclin-like protein FLA15 [Triticum aestivum]	Os05g0563600 [Oryza sativa Japonica Group]_x0001_unknown protein [Oryza sativa Japonica Group]_x0001_Os05g0563600 [Oryza sativa Japonica Group]_x0001_unnamed protein product [Oryza sativa Japonica Group]	fasciclin-like arabinogalactan protein 7 [Zea mays]_x0001_fasciclin-like arabinogalactan protein 7 precursor [Zea mays]_x0001_fasciclin-like arabinogalactan protein 7 precursor [Zea mays]	0.931409	1.56264	1.08632	2.28925	-0.498131	-1.12186	-0.0502815	0.0502815	-0.991557	-0.448441	-1.23023	0.75708	1Hv_NTa	CUST_1896_PI390587928_2	U35_2770	fasciclin-like protein FLA15 [Triticum aestivum]	Os05g0563600 [Oryza sativa Japonica Group]_x0001_unknown protein [Oryza sativa Japonica Group]_x0001_Os05g0563600 [Oryza sativa Japonica Group]_x0001_unnamed protein product [Oryza sativa Japonica Group]	fasciclin-like arabinogalactan protein 7 [Zea mays]_x0001_fasciclin-like arabinogalactan protein 7 precursor [Zea mays]_x0001_fasciclin-like arabinogalactan protein 7 precursor [Zea mays]	0.881183	1.64999	0.296183	-0.0201406	0.0944738	0.236684	-1.74584	-2.09896	-0.45487	0.0201406	-1.28458	-0.773764
A_99_P448817_1	TC402824	fasciclin-like protein FLA15 [Triticum aestivum]	fasciclin-like arabinogalactan protein 7 [Zea mays]_x0001_fasciclin-like arabinogalactan protein 7 precursor [Zea mays]_x0001_fasciclin-like arabinogalactan protein 7 precursor [Zea mays]	hypothetical protein SORBIDRAFT_09g028490 [Sorghum bicolor]_x0001_hypothetical protein SORBIDRAFT_09g028490 [Sorghum bicolor]	0.460878	1.41488	0.811922	2.13882	-0.836974	-1.08206	-0.0157375	0.0157366	-1.3673	-0.41524	-1.26346	0.793024	1Hv_NTa	CUST_1896_PI390587928_4	U35_2770	fasciclin-like protein FLA15 [Triticum aestivum]	Os05g0563600 [Oryza sativa Japonica Group]_x0001_unknown protein [Oryza sativa Japonica Group]_x0001_Os05g0563600 [Oryza sativa Japonica Group]_x0001_unnamed protein product [Oryza sativa Japonica Group]	fasciclin-like arabinogalactan protein 7 [Zea mays]_x0001_fasciclin-like arabinogalactan protein 7 precursor [Zea mays]_x0001_fasciclin-like arabinogalactan protein 7 precursor [Zea mays]	0.881183	1.64999	0.296183	-0.0201406	0.0944738	0.236684	-1.74584	-2.09896	-0.45487	0.0201406	-1.28458	-0.773764
A_99_P528492_1	CK207427	fasciclin-like protein FLA15 [Triticum aestivum]	LOC100283035 [Zea mays]_x0001_fasciclin-like arabinogalactan protein 7 precursor [Zea mays]	fasciclin-like arabinogalactan protein 7 [Zea mays]_x0001_fasciclin-like arabinogalactan protein 7 precursor [Zea mays]_x0001_fasciclin-like arabinogalactan protein 7 precursor [Zea mays]	0.706788	1.63367	1.03893	2.39705	-0.715163	-1.04498	-0.0789194	0.0789204	-1.10932	-0.265427	-1.18521	0.95067	1Hv_NTa	CUST_1896_PI390587928_5	U35_2770	fasciclin-like protein FLA15 [Triticum aestivum]	Os05g0563600 [Oryza sativa Japonica Group]_x0001_unknown protein [Oryza sativa Japonica Group]_x0001_Os05g0563600 [Oryza sativa Japonica Group]_x0001_unnamed protein product [Oryza sativa Japonica Group]	fasciclin-like arabinogalactan protein 7 [Zea mays]_x0001_fasciclin-like arabinogalactan protein 7 precursor [Zea mays]_x0001_fasciclin-like arabinogalactan protein 7 precursor [Zea mays]	0.881183	1.64999	0.296183	-0.0201406	0.0944738	0.236684	-1.74584	-2.09896	-0.45487	0.0201406	-1.28458	-0.773764
A_99_P140483_1	P9351277	fasciclin-like protein FLA27 [Triticum aestivum]	fasciclin-like protein FLA27 [Triticum aestivum]	fasciclin-like protein FLA26 [Triticum aestivum]	0.667996	1.02997	0.6513	1.4021	-0.453532	-0.964786	-0.0895109	0.0895109	-0.98619	-0.237378	-0.770616	0.550973	1Hv_NTa	CUST_7609_PI390587928_1	U35_236	fasciclin-like protein FLA26 [Triticum aestivum]	fasciclin-like protein FLA27 [Triticum aestivum]	Os03g0788600 [Oryza sativa Japonica Group]_x0001_expressed protein [Oryza sativa Japonica Group]_x0001_beta-Ig-H3 domain-containing protein, putative, expressed [Oryza sativa (japonica cultivar-group)]_x0001_Os03g0788600 [Oryza sativa Japonica Group]_x0001_unnamed protein product [Oryza sativa Japonica Group]_x0001_unnamed protein product [Oryza sativa Japonica Group]_x0001_hypothetical protein O…	1.11094	1.27461	0.97605	0.0188255	0.350818	0.650722	-0.790756	-1.13281	-0.354416	-0.0188255	-0.0848236	-0.282105
A_99_P168474_1	TC408267	Os03g0183800 [Oryza sativa Japonica Group]_x0001_Putative leucine-rich repeat transmembrane protein kinase 1 [Oryza sativa Japonica Group]_x0001_leucine-rich repeat transmembrane protein kinase 1, putative, expressed [Oryza sativa (japonica cultivar-group)]_x0001_Os03g0183800 [Oryza sativa Japonica Group]_x0001_hypothetical protein OsI_10282 [Oryza sativa Indica Group]_x0001_hypothetical protein …	Os10g0389800 [Oryza sativa Japonica Group]_x0001_putative leucine-rich repeat transmembrane protein kinase [Oryza sativa Japonica Group]_x0001_leucine-rich repeat transmembrane protein kinase, putative, expressed [Oryza sativa (japonica cultivar-group)]_x0001_Os10g0389800 [Oryza sativa Japonica Group]_x0001_hypothetical protein OsJ_31383 [Oryza sativa Japonica Group]	hypothetical protein OsI_33412 [Oryza sativa Indica Group]	0.734221	1.42802	0.618649	1.20151	0.0446806	-0.248897	-0.651938	-0.202999	-0.336953	-0.0446811	-0.926572	0.209079	1Hv_NTa	CUST_5812_PI390587928_1	U35_7763	Os03g0183800 [Oryza sativa Japonica Group]_x0001_Putative leucine-rich repeat transmembrane protein kinase 1 [Oryza sativa Japonica Group]_x0001_leucine-rich repeat transmembrane protein kinase 1, putative, expressed [Oryza sativa (japonica cultivar-group)]_x0001_Os03g0183800 [Oryza sativa Japonica Group]_x0001_hypothetical protein OsI_10282 [Oryza sativa Indica Group]_x0001_hypothetical protein …	Os10g0389800 [Oryza sativa Japonica Group]_x0001_putative leucine-rich repeat transmembrane protein kinase [Oryza sativa Japonica Group]_x0001_leucine-rich repeat transmembrane protein kinase, putative, expressed [Oryza sativa (japonica cultivar-group)]_x0001_Os10g0389800 [Oryza sativa Japonica Group]_x0001_hypothetical protein OsJ_31383 [Oryza sativa Japonica Group]	hypothetical protein OsI_33412 [Oryza sativa Indica Group]	0.810982	1.25255	1.32302	-0.0571427	0.23119	0.376045	-0.47035	-0.401017	0.0571427	-0.115232	-0.17801	-0.441981
A_99_P241521_1	TC381511	Os03g0183800 [Oryza sativa Japonica Group]_x0001_Putative leucine-rich repeat transmembrane protein kinase 1 [Oryza sativa Japonica Group]_x0001_leucine-rich repeat transmembrane protein kinase 1, putative, expressed [Oryza sativa (japonica cultivar-group)]_x0001_Os03g0183800 [Oryza sativa Japonica Group]_x0001_hypothetical protein OsI_10282 [Oryza sativa Indica Group]_x0001_hypothetical protein …	Os03g0183800 [Oryza sativa Japonica Group]_x0001_Putative leucine-rich repeat transmembrane protein kinase 1 [Oryza sativa Japonica Group]_x0001_leucine-rich repeat transmembrane protein kinase 1, putative, expressed [Oryza sativa (japonica cultivar-group)]_x0001_Os03g0183800 [Oryza sativa Japonica Group]_x0001_hypothetical protein OsI_10282 [Oryza sativa Indica Group]_x0001_hypothetical protein …	Os10g0389800 [Oryza sativa Japonica Group]_x0001_putative leucine-rich repeat transmembrane protein kinase [Oryza sativa Japonica Group]_x0001_leucine-rich repeat transmembrane protein kinase, putative, expressed [Oryza sativa (japonica cultivar-group)]_x0001_Os10g0389800 [Oryza sativa Japonica Group]_x0001_hypothetical protein OsJ_31383 [Oryza sativa Japonica Group]	0.807219	1.4735	0.379429	1.26608	-0.104004	-0.486347	-0.625262	0.0182247	-0.811576	-0.018225	-0.630716	0.238389	1Hv_NTa	CUST_5812_PI390587928_2	U35_7763	Os03g0183800 [Oryza sativa Japonica Group]_x0001_Putative leucine-rich repeat transmembrane protein kinase 1 [Oryza sativa Japonica Group]_x0001_leucine-rich repeat transmembrane protein kinase 1, putative, expressed [Oryza sativa (japonica cultivar-group)]_x0001_Os03g0183800 [Oryza sativa Japonica Group]_x0001_hypothetical protein OsI_10282 [Oryza sativa Indica Group]_x0001_hypothetical protein …	Os10g0389800 [Oryza sativa Japonica Group]_x0001_putative leucine-rich repeat transmembrane protein kinase [Oryza sativa Japonica Group]_x0001_leucine-rich repeat transmembrane protein kinase, putative, expressed [Oryza sativa (japonica cultivar-group)]_x0001_Os10g0389800 [Oryza sativa Japonica Group]_x0001_hypothetical protein OsJ_31383 [Oryza sativa Japonica Group]	hypothetical protein OsI_33412 [Oryza sativa Indica Group]	0.810982	1.25255	1.32302	-0.0571427	0.23119	0.376045	-0.47035	-0.401017	0.0571427	-0.115232	-0.17801	-0.441981
A_99_P211701_1	TC438868	putative cellulose synthase catalytic subunit [Hordeum vulgare]	hypothetical protein SORBIDRAFT_02g007810 [Sorghum bicolor]_x0001_hypothetical protein SORBIDRAFT_02g007810 [Sorghum bicolor]	cellulose synthase [Phyllostachys edulis]	0.538926	1.66893	0.440794	1.4012	-0.662683	0.0107722	-1.07613	-0.333492	-0.0107722	0.23036	-0.859202	-0.175264	1Hv_NTa	CUST_8915_PI390587928_3	U35_1012	putative cellulose synthase catalytic subunit [Hordeum vulgare]	Os03g0837100 [Oryza sativa Japonica Group]_x0001_RecName: Full=Probable cellulose synthase A catalytic subunit 5 [UDP-forming]; AltName: Full=OsCesA5_x0001_RecName: Full=Probable cellulose synthase A catalytic subunit 5 [UDP-forming]; AltName: Full=OsCesA5_x0001_cellulose synthase [Oryza sativa Japonica Group]_x0001_Cellulose synthase A catalytic subunit 6, putative, expressed [Oryza sativa (japo…	Os07g0424400 [Oryza sativa Japonica Group]_x0001_RecName: Full=Probable cellulose synthase A catalytic subunit 3 [UDP-forming]; AltName: Full=OsCesA3_x0001_putative cellulose synthase [Oryza sativa Japonica Group]_x0001_Os07g0424400 [Oryza sativa Japonica Group]_x0001_unnamed protein product [Oryza sativa Japonica Group]	0.57137	1.16395	0.694635	0.343579	0.0359344	0.640531	-0.510963	-0.661627	-0.409973	-0.0359344	-0.100898	-0.0635757
A_99_P158477_1	TC385244	putative cellulose synthase catalytic subunit [Hordeum vulgare]	hypothetical protein SORBIDRAFT_02g007810 [Sorghum bicolor]_x0001_hypothetical protein SORBIDRAFT_02g007810 [Sorghum bicolor]	cellulose synthase [Phyllostachys edulis]	0.419835	1.07112	0.243751	1.07564	-0.441828	-0.346328	-0.610639	-0.122079	-0.247489	0.122079	-0.530267	0.150967	1Hv_NTa	CUST_8915_PI390587928_1	U35_1012	putative cellulose synthase catalytic subunit [Hordeum vulgare]	Os03g0837100 [Oryza sativa Japonica Group]_x0001_RecName: Full=Probable cellulose synthase A catalytic subunit 5 [UDP-forming]; AltName: Full=OsCesA5_x0001_RecName: Full=Probable cellulose synthase A catalytic subunit 5 [UDP-forming]; AltName: Full=OsCesA5_x0001_cellulose synthase [Oryza sativa Japonica Group]_x0001_Cellulose synthase A catalytic subunit 6, putative, expressed [Oryza sativa (japo…	Os07g0424400 [Oryza sativa Japonica Group]_x0001_RecName: Full=Probable cellulose synthase A catalytic subunit 3 [UDP-forming]; AltName: Full=OsCesA3_x0001_putative cellulose synthase [Oryza sativa Japonica Group]_x0001_Os07g0424400 [Oryza sativa Japonica Group]_x0001_unnamed protein product [Oryza sativa Japonica Group]	0.57137	1.16395	0.694635	0.343579	0.0359344	0.640531	-0.510963	-0.661627	-0.409973	-0.0359344	-0.100898	-0.0635757
A_99_P424332_1	TC384186	putative cellulose synthase catalytic subunit [Hordeum vulgare]	hypothetical protein SORBIDRAFT_02g007810 [Sorghum bicolor]_x0001_hypothetical protein SORBIDRAFT_02g007810 [Sorghum bicolor]	cellulose synthase [Phyllostachys edulis]	0.443861	1.02711	0.372623	1.0993	-0.184605	-0.249063	-0.662949	-0.175412	-0.0666504	0.0666504	-0.553217	0.0745087	1Hv_NTa	CUST_8915_PI390587928_4	U35_1012	putative cellulose synthase catalytic subunit [Hordeum vulgare]	Os03g0837100 [Oryza sativa Japonica Group]_x0001_RecName: Full=Probable cellulose synthase A catalytic subunit 5 [UDP-forming]; AltName: Full=OsCesA5_x0001_RecName: Full=Probable cellulose synthase A catalytic subunit 5 [UDP-forming]; AltName: Full=OsCesA5_x0001_cellulose synthase [Oryza sativa Japonica Group]_x0001_Cellulose synthase A catalytic subunit 6, putative, expressed [Oryza sativa (japo…	Os07g0424400 [Oryza sativa Japonica Group]_x0001_RecName: Full=Probable cellulose synthase A catalytic subunit 3 [UDP-forming]; AltName: Full=OsCesA3_x0001_putative cellulose synthase [Oryza sativa Japonica Group]_x0001_Os07g0424400 [Oryza sativa Japonica Group]_x0001_unnamed protein product [Oryza sativa Japonica Group]	0.57137	1.16395	0.694635	0.343579	0.0359344	0.640531	-0.510963	-0.661627	-0.409973	-0.0359344	-0.100898	-0.0635757
[truncated: 1,025 more rows]

## Sheet: genReg_Mag_787_Fig5
					wheat - median-centered normalized signal intensities																		barley - median-centered normalized signal intensities
[truncated: 788 more rows]

## Sheet: genReg_Puc_1733_Fig6
					wheat - median-centered normalized signal intensities																		barley - median-centered normalized signal intensities
[truncated: 1,734 more rows]

## Sheet: HostNh_Blu_162_Fig7
					wheat - median-centered normalized signal intensities																		barley - median-centered normalized signal intensities
Wheat_probe_orhtolog_match_ID	wheat unigene	Annotation wheat (Blast IPK)			[Ctrl, 6h]	[Ctrl, 12h]	[Ctrl, 24h]	[Ctrl, 74h]	[Host, 6h]	[Host, 12h]	[Host, 24h]	[Host, 74h]	[Non-host, 6h]	[Non-host, 12h]	[Non-host, 24h]	[Non-host, 74h]	Match status	Barley_probe_orhtolog_match_ID	barley unigene	Annotation barley (Blast IPK)			[Ctrl, 6h]	[Ctrl, 12h]	[Ctrl, 24h]	[Ctrl, 74h]	[Host, 6h]	[Host, 12h]	[Host, 24h]	[Host, 74h]	[Non-host, 6h]	[Non-host, 12h]	[Non-host, 24h]	[Non-host, 74h]
[truncated: 162 more rows]

## Sheet: HostNh_Mag_52_Fig7
					wheat - median-centered normalized signal intensities																		barley - median-centered normalized signal intensities
[truncated: 53 more rows]

## Sheet: HostNh_Puc_423_Fig7
					wheat - median-centered normalized signal intensities																		barley - median-centered normalized signal intensities
[truncated: 424 more rows]
