# Supplementary material for: A comparative analysis of nonhost resistance across the two Triticeae crop species wheat and barley
Source: BMC Plant Biol. 2017 Dec 4;17:232. doi: 10.1186/s12870-017-1178-0 (PMC5715502; doi:10.1186/s12870-017-1178-0)
Supplement: Supplementary file 12 — IDs, median-centered intensity values and MapMan annotation of k-means and hierarchical clustering subclusters (Additional file 11: Figure S6), and results of BlastN analysis within the subclusters. (XLSX 12681 kb) [file 12870_2017_1178_MOESM12_ESM.xlsx]

## Sheet: Blu_subcluster
Sub-cluster-1
UniqueID	[ctrl, 06h]	[ctrl, 12h]	[ctrl, 24h]	[ctrl, 74h]	[host, 06h]	[host, 12h]	[host, 24h]	[host, 74h]	[nonhost, 06h]	[nonhost, 12h]	[nonhost, 24h]	[nonhost, 74h]	IDENTIFIER_MERCARTOR	BINCODE	NAME	DESCRIPTION
CUST_14287_PI390587928	0.561181	-0.45637	-0.620034	-0.0099802	0.936474	-0.518275	1.16686	-0.563586	1.77742	0.972672	0.00997925	-0.928121	CUST_14287_PI390587928	'28.1'	'DNA.synthesis/chromatin structure'	'(loc_os01g03740.1 : 410.0) no description available & (at1g68290 : 375.0) Encodes a putative endonuclease but no demonstrable endonuclease activity, either towards single stranded DNA or mismatches, has been seen in vitro.; endonuclease 2 (ENDO 2); FUNCTIONS IN: endonuclease activity, nucleic acid binding; INVOLVED IN: DNA catabolic process; LOCATED IN: endomembrane system; EXPRESSED IN: 23 plan…
CUST_30107_PI390587928	0.450874	-0.411431	-0.722638	-0.0303402	0.979158	-0.492706	1.12127	-0.491617	1.81389	0.883303	0.0303402	-0.973908	CUST_30107_PI390587928	'28.1'	'DNA.synthesis/chromatin structure'	'(loc_os01g03740.1 : 140.0) no description available & (at1g68290 : 124.0) Encodes a putative endonuclease but no demonstrable endonuclease activity, either towards single stranded DNA or mismatches, has been seen in vitro.; endonuclease 2 (ENDO 2); FUNCTIONS IN: endonuclease activity, nucleic acid binding; INVOLVED IN: DNA catabolic process; LOCATED IN: endomembrane system; EXPRESSED IN: 23 plan…
CUST_16991_PI390587928	0.338319	-0.8343	-0.971776	-1.17898	1.47602	-0.0192604	0.0192614	-1.19254	1.79979	1.4281	0.682099	-1.21831	CUST_16991_PI390587928	'35.2'	'not assigned.unknown'	' no hits & (original description: no original description)'
CUST_4650_PI390587928	0.404584	-0.792448	-0.865427	-1.13116	1.45507	-0.0263844	0.0263844	-1.10506	1.82999	1.40901	0.696264	-1.15273	CUST_4650_PI390587928	'35.2'	'not assigned.unknown'	' (original description: no original description)'
A_99_P356641	1.02067	0.0240746	-1.15608	-1.17237	3.1401	-0.0240743	-0.0296824	-0.0529566	2.02174	1.21269	0.575878	-1.1706	A_99_P356641	35.2	not assigned.unknown	0
CUST_39727_PI390587928	0.636698	-0.0142329	-0.0269659	-0.0266045	1.98727	0.434296	0.0142329	-0.0264786	3.05695	2.21136	-0.0346253	-0.0404407	CUST_39727_PI390587928	'35.2'	'not assigned.unknown'	' (original description: no original description)'
CUST_179_PI390587928	2.00522	-0.304582	-0.259289	-0.323328	3.01222	0.0469161	-0.0469161	-0.38564	3.81867	1.62834	0.818369	-0.188426	CUST_179_PI390587928	'27.3.9'	'RNA.regulation of transcription.C2C2(Zn) GATA transcription factor family'	'(loc_os06g09420.1 : 224.0) no description available & (at3g19184 : 168.0) AP2/B3-like transcriptional factor family protein; FUNCTIONS IN: DNA binding; INVOLVED IN: regulation of transcription, DNA-dependent; LOCATED IN: cellular_component unknown; EXPRESSED IN: 7 plant structures; EXPRESSED DURING: F mature embryo stage, petal differentiation and expansion stage, E expanded cotyledon stage, D b…
A_99_P152882	-0.522658	-2.22264	-2.97157	-2.01417	0.723778	-0.0358267	2.69007	-1.25249	3.14681	2.50767	3.03146	0.0358272	A_99_P152882	35.2	not assigned.unknown	0
A_99_P454652	0.48405	-1.93237	-1.73926	-0.379768	0.0392818	0.399282	-0.0392818	-1.27823	1.80894	1.63076	0.515705	-0.489149	A_99_P454652	35.2	not assigned.unknown	0
A_99_P361871	0.289651	-1.07063	-1.81061	-1.85287	0.386316	0.744452	-0.0651994	-0.77862	1.61244	0.791952	0.0651994	-0.493776	A_99_P361871	35.2	not assigned.unknown	0
A_99_P235576	-0.911496	-2.14157	-3.72083	-1.93242	1.03274	0.868083	0.76291	-0.722421	3.0759	1.38088	0.722421	-0.941332	A_99_P235576	16.2.1.01	secondary metabolism.phenylpropanoids.lignin biosynthesis.PAL	0
A_99_P134660	-0.215953	-1.72401	-2.41534	-1.19274	0.642336	0.923129	0.215952	-1.11007	2.62621	1.05574	0.370772	-1.23239	A_99_P134660	23.4.99	nucleotide metabolism.phosphotransfer and pyrophosphatases.misc	0
A_99_P235486	0.1589	-1.66536	-2.7486	-0.831243	1.12538	0.57313	0.0505104	-0.874184	2.84933	1.05931	-0.0505095	-0.521068	A_99_P235486	16.2.1.01	secondary metabolism.phenylpropanoids.lignin biosynthesis.PAL	0
CUST_7748_PI390587928	-0.0337286	-1.25347	-1.81168	-1.12639	0.730102	-0.312085	0.510052	0.0337286	1.51118	0.87167	0.179037	-0.762603	CUST_7748_PI390587928	'33.2'	'development.late embryogenesis abundant'	'(loc_os05g50710.1 : 243.0) no description available & (at2g46140 : 188.0) Late embryogenesis abundant protein; FUNCTIONS IN: molecular_function unknown; INVOLVED IN: response to desiccation, embryo development ending in seed dormancy; LOCATED IN: plasma membrane; EXPRESSED IN: 24 plant structures; EXPRESSED DURING: 15 growth stages; CONTAINS InterPro DOMAIN/s: Water stress and hypersensitive res…
CUST_14517_PI390587928	-0.085351	-1.9774	-2.54505	-2.30629	1.67719	-0.357762	0.138222	0.0957003	2.27804	1.22597	0.085351	-1.53539	CUST_14517_PI390587928	'26.12'	'misc.peroxidases'	'(q01548|per2_horvu : 144.0) Peroxidase 2 (EC 1.11.1.7) (Fragment) - Hordeum vulgare (Barley) & (loc_os04g59150.1 : 99.0) no description available & (at1g71695 : 88.2) Peroxidase superfamily protein; FUNCTIONS IN: peroxidase activity, heme binding; INVOLVED IN: response to oxidative stress, oxidation reduction; LOCATED IN: cell wall, vacuole, membrane, plant-type cell wall; EXPRESSED IN: 23 plant…
CUST_38299_PI390587928	-0.0900817	-1.51679	-2.25064	-1.80856	1.67379	-0.443316	0.332117	0.147371	2.37686	1.27003	0.0900817	-1.44949	CUST_38299_PI390587928	'26.12'	'misc.peroxidases'	'(q01548|per2_horvu : 165.0) Peroxidase 2 (EC 1.11.1.7) (Fragment) - Hordeum vulgare (Barley) & (loc_os04g59150.2 : 120.0) no description available & (at1g71695 : 102.0) Peroxidase superfamily protein; FUNCTIONS IN: peroxidase activity, heme binding; INVOLVED IN: response to oxidative stress, oxidation reduction; LOCATED IN: cell wall, vacuole, membrane, plant-type cell wall; EXPRESSED IN: 23 pla…
CUST_17376_PI390587928	0.138847	-1.56915	-1.80063	-1.92551	1.73224	-0.377432	0.779222	0.326539	2.56356	1.46945	-0.138847	-1.41323	CUST_17376_PI390587928	'35.2'	'not assigned.unknown'	' no hits & (original description: no original description)'
CUST_17801_PI390587928	0.0556326	-1.22227	-1.96828	-0.864725	0.766708	0.429899	0.0558691	-0.0556326	0.756588	0.580236	-0.528069	-1.15171	CUST_17801_PI390587928	'35.2'	'not assigned.unknown'	' (original description: no original description)'
CUST_38595_PI390587928	-0.341671	-0.729183	-2.26343	-1.53873	0.834542	0.465363	0.238067	-0.0323877	1.02384	0.808364	0.0323877	-1.07368	CUST_38595_PI390587928	'35.2'	'not assigned.unknown'	' no hits & (original description: no original description)'
CUST_39155_PI390587928	-0.133743	-1.65521	-1.18572	-1.29108	0.71913	0.133743	0.439083	-0.187116	1.28514	1.4286	0.498343	-1.19164	CUST_39155_PI390587928	'35.2'	'not assigned.unknown'	' (original description: no original description)'
CUST_12224_PI390587928	-0.814636	-1.93844	-3.09375	-2.6129	2.53136	2.68322	0.630073	-0.630073	3.13318	4.57442	1.37701	-1.96594	CUST_12224_PI390587928	'35.2'	'not assigned.unknown'	' no hits & (original description: no original description)'
CUST_6333_PI390587928	-0.242928	-1.16488	-1.2579	-1.41011	0.537029	0.756949	0.242928	-0.464962	0.701328	1.05046	0.262238	-1.73363	CUST_6333_PI390587928	'30.2.17'	'signalling.receptor kinases.DUF 26'	'(loc_os07g35370.1 : 600.0) no description available & (at4g23180 : 414.0) Encodes a receptor-like protein kinase. Naming convention from Chen et al 2003 (PMID 14756307); cysteine-rich RLK (RECEPTOR-like protein kinase) 10 (CRK10); FUNCTIONS IN: protein serine/threonine kinase activity, protein kinase activity, kinase activity, ATP binding; INVOLVED IN: protein amino acid phosphorylation; LOCATED…
CUST_32215_PI390587928	-0.692789	-1.45711	-1.79702	-2.29679	0.692789	0.969792	0.98756	-1.96715	1.38699	2.67242	0.930449	-2.92119	CUST_32215_PI390587928	'30.2.19'	'signalling.receptor kinases.legume-lectin'	'(loc_os12g38610.1 : 345.0) no description available & (at3g55550 : 210.0) Concanavalin A-like lectin protein kinase family protein; FUNCTIONS IN: kinase activity; INVOLVED IN: protein amino acid phosphorylation; LOCATED IN: plasma membrane; CONTAINS InterPro DOMAIN/s: Legume lectin, beta chain (InterPro:IPR001220), Protein kinase, ATP binding site (InterPro:IPR017441), Serine/threonine-protein k…
CUST_32280_PI390587928	-0.710776	-0.455053	-0.793164	-2.91269	0.722727	0.583357	0.455053	-1.27106	1.53993	2.37179	0.869911	-1.82679	CUST_32280_PI390587928	'35.2'	'not assigned.unknown'	' no hits & (original description: no original description)'
CUST_40135_PI390587928	-0.66049	-0.65748	-0.813948	-2.18885	0.786154	0.65748	0.796646	-0.708562	1.44053	2.36053	0.920374	-1.77285	CUST_40135_PI390587928	'35.2'	'not assigned.unknown'	' (original description: no original description)'
CUST_32469_PI390587928	-0.463486	-0.570083	-1.19478	-2.03084	0.487083	0.396812	0.516938	-0.330863	1.25008	1.38935	0.330863	-1.52646	CUST_32469_PI390587928	'26.8'	'misc.nitrilases, *nitrile lyases, berberine bridge enzymes, reticuline oxidases, troponine reductases'	'(loc_os06g35650.1 : 489.0) no description available & (at4g20860 : 290.0) FAD-binding Berberine family protein; FUNCTIONS IN: electron carrier activity, oxidoreductase activity, FAD binding, catalytic activity; INVOLVED IN: response to cyclopentenone; LOCATED IN: endomembrane system; EXPRESSED IN: 10 plant structures; EXPRESSED DURING: LP.06 six leaves visible, LP.04 four leaves visible, 4 anthe…
CUST_14028_PI390587928	-2.26817	-2.30482	-2.81678	-2.96875	0.798982	0.318309	0.59063	-0.317515	1.56797	1.44307	0.317515	-2.78875	CUST_14028_PI390587928	'21.2.1'	'redox.ascorbate and glutathione.ascorbate'	'(loc_os09g32952.1 : 236.0) no description available & (at4g39830 : 198.0) Cupredoxin superfamily protein; FUNCTIONS IN: oxidoreductase activity, L-ascorbate oxidase activity, copper ion binding; INVOLVED IN: oxidation reduction; LOCATED IN: endomembrane system, extracellular region; EXPRESSED IN: 19 plant structures; EXPRESSED DURING: 12 growth stages; CONTAINS InterPro DOMAIN/s: Multicopper oxi…
CUST_38249_PI390587928	-2.42774	-2.89286	-2.76342	-4.07509	1.15728	0.735335	1.27999	-0.735335	1.99464	2.21805	1.3244	-2.92295	CUST_38249_PI390587928	'20.2.2'	'stress.abiotic.cold'	'(loc_os07g44550.1 : 284.0) no description available & (at5g51890 : 189.0) encodes peroxidase involved in the lignification of tracheary elements (TE) in roots; Peroxidase superfamily protein; FUNCTIONS IN: peroxidase activity; INVOLVED IN: response to oxidative stress, oxidation reduction; LOCATED IN: endomembrane system; EXPRESSED IN: 24 plant structures; EXPRESSED DURING: 13 growth stages; CON…
CUST_11398_PI390587928	-1.95577	-2.03357	-2.61993	-2.92635	0.919614	0.74599	1.0814	-0.74599	1.52631	2.39311	0.91812	-2.45174	CUST_11398_PI390587928	'35.2'	'not assigned.unknown'	' no hits & (original description: no original description)'
CUST_36739_PI390587928	-2.59427	-4.25088	-3.61216	-6.42456	1.56807	1.30497	3.87533	-1.30497	2.58144	1.91609	3.53374	-4.64972	CUST_36739_PI390587928	'20.2.2'	'stress.abiotic.cold'	'(loc_os05g04490.1 : 293.0) no description available & (p37834|per1_orysa : 156.0) Peroxidase 1 precursor (EC 1.11.1.7) - Oryza sativa (Rice) & (at1g05260 : 149.0) Encodes a cold-inducible cationic peroxidase that is involved in the stress response. In response to low temperature, RCI3 transcripts accumulate in the aerial part and in roots of etiolated seedlings but only in roots of light-grown s…
CUST_39943_PI390587928	-2.47205	-3.08549	-3.43815	-3.64238	1.15004	0.744572	2.17906	-0.744572	1.82659	0.888686	1.72945	-3.94557	CUST_39943_PI390587928	'20.2.99'	'stress.abiotic.unspecified'	'(loc_os08g09020.1 : 351.0) no description available & (at5g38960 : 246.0) RmlC-like cupins superfamily protein; FUNCTIONS IN: manganese ion binding, nutrient reservoir activity; INVOLVED IN: biological_process unknown; LOCATED IN: endomembrane system, apoplast; EXPRESSED IN: leaf whorl, leaf; EXPRESSED DURING: LP.06 six leaves visible; CONTAINS InterPro DOMAIN/s: Cupin, RmlC-type (InterPro:IPR01…
CUST_783_PI390587928	-2.05749	-1.7123	-2.8577	-2.25965	1.205	0.159523	2.3462	-0.159523	2.08601	1.60463	1.54948	-2.08062	CUST_783_PI390587928	'35.2'	'not assigned.unknown'	' no hits & (original description: no original description)'
CUST_18936_PI390587928	-0.16748	-1.58102	-1.04192	-1.47985	0.921496	0.167481	1.46772	-0.763691	1.24386	0.559499	0.414703	-1.68148	CUST_18936_PI390587928	'35.2'	'not assigned.unknown'	' no hits & (original description: no original description)'
CUST_26533_PI390587928	0.156342	-0.752519	-0.754662	-1.94952	0.21786	-0.156342	0.477444	-0.541455	0.720669	0.24447	0.268998	-1.94112	CUST_26533_PI390587928	'35.2'	'not assigned.unknown'	' (original description: no original description)'
CUST_24821_PI390587928	0.0666165	-0.523584	-1.58776	-1.87191	0.840316	-0.0666161	1.22197	-0.42121	1.25349	0.558718	0.11113	-1.99516	CUST_24821_PI390587928	'34.16'	'transport.ABC transporters and multidrug resistance systems'	'(loc_os01g50160.1 : 373.0) no description available & (at4g18050 : 282.0) P-glycoprotein 9 (PGP9); FUNCTIONS IN: ATPase activity, coupled to transmembrane movement of substances; INVOLVED IN: transport, transmembrane transport; LOCATED IN: integral to membrane; EXPRESSED IN: 13 plant structures; EXPRESSED DURING: L mature pollen stage, M germinated pollen stage, 4 anthesis, petal differentiation…
Sub-cluster-2a
UniqueID	[ctrl, 06h]	[ctrl, 12h]	[ctrl, 24h]	[ctrl, 74h]	[host, 06h]	[host, 12h]	[host, 24h]	[host, 74h]	[nonhost, 06h]	[nonhost, 12h]	[nonhost, 24h]	[nonhost, 74h]	IDENTIFIER_MERCARTOR	BINCODE	NAME	DESCRIPTION
A_99_P239661	0.310161	0.855498	0.601294	0.17055	-0.590625	-0.356198	-0.907319	1.8825	-0.17055	-0.636941	-0.501138	0.736424	A_99_P239661	35.3	not assigned.disagreeing hits	0
CUST_40476_PI390587928	-0.565518	0.853927	-0.0439997	0.643952	-1.75864	-1.4506	0.746136	1.75645	-2.6804	-2.29912	0.128454	0.0439999	CUST_40476_PI390587928	'35.2'	'not assigned.unknown'	' (original description: no original description)'
CUST_2177_PI390587928	-0.532463	0.0439267	0.387772	1.55347	-0.552764	-0.0439267	0.291931	1.93701	-1.48005	-2.07569	-0.670434	0.511715	CUST_2177_PI390587928	'35.2'	'not assigned.unknown'	' no hits & (original description: no original description)'
CUST_17976_PI390587928	0.695336	0.398099	1.08575	0.667866	-0.246408	-0.246868	0.212813	0.943177	-0.748783	-0.648026	-0.212813	-0.466407	CUST_17976_PI390587928	'29.2.4'	'protein.synthesis.elongation'	'(at5g60390 : 165.0) GTP binding Elongation factor Tu family protein; FUNCTIONS IN: calmodulin binding, translation elongation factor activity; INVOLVED IN: translational elongation; LOCATED IN: mitochondrion, nucleus, cytoplasm; EXPRESSED IN: cotyledon, male gametophyte, guard cell, pollen tube, seed; EXPRESSED DURING: L mature pollen stage, M germinated pollen stage, seed development stages; CO…
CUST_32496_PI390587928	0.10788	0.30933	0.293851	0.644391	-1.02118	0.0257134	-0.0257134	0.521144	-0.612013	-0.893669	-0.722406	-0.629419	CUST_32496_PI390587928	'35.2'	'not assigned.unknown'	'(loc_os03g56220.1 : 694.0) no description available & (ipr010410 : 428.77512) Protein of unknown function DUF1005 & (at1g10020 : 427.0) Protein of unknown function (DUF1005); CONTAINS InterPro DOMAIN/s: Protein of unknown function DUF1005 (InterPro:IPR010410); BEST Arabidopsis thaliana protein match is: Protein of unknown function (DUF1005) (TAIR:AT4G29310.1); Has 158 Blast hits to 158 proteins …
A_99_P487232	-0.574144	0.119728	0.795834	0.595997	-0.483496	-0.750996	0.549091	0.748515	-1.79913	-0.119728	-0.288332	0.701095	A_99_P487232	35.2	not assigned.unknown	0
A_99_P227651	-0.318062	-0.116743	0.733982	0.772728	0.602881	-0.246275	0.116743	1.24018	-1.10344	-0.55656	-1.32189	0.974183	A_99_P227651	35.3	not assigned.disagreeing hits	0
A_99_P409482	-0.411197	-0.25397	0.686695	0.723438	0.494534	-0.19421	0.194211	1.04652	-0.955341	-0.609689	-1.2015	0.901586	A_99_P409482	35.3	not assigned.disagreeing hits	0
A_99_P255776	-0.294549	-0.300666	0.667053	2.45755	0.93869	0.0491505	-0.0491509	2.90212	-1.13758	-0.882829	-2.03433	2.83741	A_99_P255776	35.2	not assigned.unknown	0
A_99_P359656	0.0317531	0.314188	0.571852	1.10924	-0.845081	-0.692439	-0.0317531	0.44218	-1.57143	-0.232535	-1.15865	1.07331	A_99_P359656	35.3	not assigned.disagreeing hits	0
A_99_P419162	-0.0782938	0.177066	0.886295	1.16404	-0.635503	-0.615539	0.0782933	0.89027	-1.59725	-0.324095	-1.09054	1.31343	A_99_P419162	35.3	not assigned.disagreeing hits	0
A_99_P428987	-0.401066	0.574264	0.826952	2.03292	-0.508872	-1.33906	0.401066	1.68481	-1.79135	-0.755799	-0.701465	2.08642	A_99_P428987	35.2	not assigned.unknown	0
CUST_36716_PI390587928	-0.148466	1.05776	1.49885	2.16458	-0.200366	0.148466	-0.392272	1.55398	-1.66876	-0.834927	-0.751286	2.71631	CUST_36716_PI390587928	'35.2'	'not assigned.unknown'	' (original description: no original description)'
A_99_P321991	-0.536037	0.435607	1.29084	1.02226	-0.19719	-0.14311	0.143109	1.44829	-1.89728	-0.177432	-1.20308	1.53446	A_99_P321991	35.3	not assigned.disagreeing hits	0
A_99_P278751	-0.297104	0.418868	0.540326	0.581443	0.0446663	-0.12975	-0.0446672	0.797024	-1.17387	-0.445113	-1.14139	0.743859	A_99_P278751	30.5	signalling.G-proteins	0
A_99_P362146	-0.235331	0.981488	1.11668	1.0695	0.0552521	-0.627979	-0.0552521	0.634621	-1.7488	-0.314663	-1.41798	1.37785	A_99_P362146	35.2	not assigned.unknown	0
Sub-cluster-2b
UniqueID	[ctrl, 06h]	[ctrl, 12h]	[ctrl, 24h]	[ctrl, 74h]	[host, 06h]	[host, 12h]	[host, 24h]	[host, 74h]	[nonhost, 06h]	[nonhost, 12h]	[nonhost, 24h]	[nonhost, 74h]	IDENTIFIER_MERCARTOR	BINCODE	NAME	DESCRIPTION
CUST_9939_PI390587928	-0.302769	1.01633	0.00339603	1.40641	-1.46666	0.426638	1.56139	-0.113799	-2.30605	-0.00339651	0.267116	-0.660897	CUST_9939_PI390587928	'35.2'	'not assigned.unknown'	' no hits & (original description: no original description)'
CUST_27431_PI390587928	-0.586821	0.953517	0.99268	0.241179	-0.869503	0.492388	0.43007	0.134765	-0.715657	-0.134764	-0.152789	-1.39772	CUST_27431_PI390587928	'35.2'	'not assigned.unknown'	'(loc_os02g06430.1 : 303.0) no description available & (at1g79910 : 167.0) Regulator of Vps4 activity in the MVB pathway protein; CONTAINS InterPro DOMAIN/s: Protein of unknown function DUF292, eukaryotic (InterPro:IPR005061); BEST Arabidopsis thaliana protein match is: Regulator of Vps4 activity in the MVB pathway protein (TAIR:AT1G52315.1); Has 35333 Blast hits to 34131 proteins in 2444 species…
A_99_P379137	0.64235	1.14098	1.7508	0.496049	-0.516524	-0.0586669	1.13316	-0.190926	-0.828773	0.0586672	-0.131435	-0.539908	A_99_P379137	35.2	not assigned.unknown	0
CUST_8281_PI390587928	0.131788	0.55742	0.932229	0.188983	-0.363307	0.00351953	0.479936	-0.00351953	-0.198277	-0.237663	-0.543666	-0.301145	CUST_8281_PI390587928	'35.2'	'not assigned.unknown'	' no hits & (original description: no original description)'
CUST_25928_PI390587928	0.205369	0.780067	1.41638	0.765943	-0.248296	-0.209498	0.53864	0.195248	-0.297611	-0.581048	-0.608635	-0.195248	CUST_25928_PI390587928	'35.2'	'not assigned.unknown'	' no hits & (original description: no original description)'
CUST_17709_PI390587928	0.280397	1.10786	1.64973	0.608077	-0.129481	-0.292999	0.907469	0.129481	-0.559777	-0.667756	-0.580271	-0.91062	CUST_17709_PI390587928	'35.2'	'not assigned.unknown'	' no hits & (original description: no original description)'
CUST_13489_PI390587928	0.202983	1.24256	1.44412	0.490428	-0.202984	-0.29061	0.744276	0.518655	-0.375985	-0.59525	-0.735181	-0.551961	CUST_13489_PI390587928	'30.5'	'signalling.G-proteins'	'(loc_os03g11140.4 : 235.0) no description available & (at4g24580 : 172.0) Encodes a Rho GTPase-activating protein that interacts with ROP1 (a Rho GTPase) and regulates pollen tube development. This protein can be observed at the apical tip of growing pollen tubes and on endocytic vesicles traveling to this region of the pollen tube.; ROP1 ENHANCER 1 (REN1); CONTAINS InterPro DOMAIN/s: Pleckstrin…
CUST_34630_PI390587928	0.15784	1.38779	1.68636	0.814503	-0.130714	0.0973239	0.162781	-0.0973234	-0.804406	-1.15349	-0.556995	-0.633659	CUST_34630_PI390587928	'35.2'	'not assigned.unknown'	' (original description: no original description)'
CUST_31487_PI390587928	0.522261	0.913135	1.36792	0.600256	-0.579283	0.0248761	0.545622	-0.116909	-0.90618	-1.30642	-0.689576	-0.0248759	CUST_31487_PI390587928	'35.2'	'not assigned.unknown'	' (original description: no original description)'
CUST_31572_PI390587928	0.283679	0.193574	0.760535	0.217361	-0.644785	0.971221	0.506546	-0.193574	-0.694965	-1.16788	-0.286443	-0.469261	CUST_31572_PI390587928	'35.2'	'not assigned.unknown'	' no hits & (original description: no original description)'
CUST_35468_PI390587928	0.10358	0.267702	0.547287	0.241642	-0.37931	-0.132819	-0.10358	-0.49191	-0.368051	-1.40438	0.451025	0.108802	CUST_35468_PI390587928	'22.1.6'	'polyamine metabolism.synthesis.spermidine synthase'	'(loc_os08g40890.1 : 266.0) no description available & (at5g04610 : 155.0) S-adenosyl-L-methionine-dependent methyltransferases superfamily protein; FUNCTIONS IN: catalytic activity; EXPRESSED IN: shoot apex, sperm cell, flower; EXPRESSED DURING: petal differentiation and expansion stage; CONTAINS InterPro DOMAIN/s: Spermine synthase (InterPro:IPR001045); BEST Arabidopsis thaliana protein match i…
CUST_4617_PI390587928	0.307524	0.411128	0.942887	0.507376	-0.119916	-0.280386	0.126855	-0.758882	-0.590314	-1.49146	0.119916	-0.287504	CUST_4617_PI390587928	'26.8'	'misc.nitrilases, *nitrile lyases, berberine bridge enzymes, reticuline oxidases, troponine reductases'	'(loc_os06g35650.1 : 330.0) no description available & (at4g20860 : 219.0) FAD-binding Berberine family protein; FUNCTIONS IN: electron carrier activity, oxidoreductase activity, FAD binding, catalytic activity; INVOLVED IN: response to cyclopentenone; LOCATED IN: endomembrane system; EXPRESSED IN: 10 plant structures; EXPRESSED DURING: LP.06 six leaves visible, LP.04 four leaves visible, 4 anthe…
CUST_29283_PI390587928	0.396277	0.096261	1.27059	0.183744	0.0622864	0.153978	-0.0957389	-0.295319	-0.511755	-0.883391	-0.0622864	-0.410041	CUST_29283_PI390587928	'20.1.7'	'stress.biotic.PR-proteins'	'(loc_os04g49430.1 : 403.0) no description available & (at5g42140 : 262.0) Regulator of chromosome condensation (RCC1) family with FYVE zinc finger domain; CONTAINS InterPro DOMAIN/s: Regulator of chromosome condensation, RCC1 (InterPro:IPR000408), Disease resistance/zinc finger/chromosome condensation-like region (InterPro:IPR013591), Zinc finger, FYVE-type (InterPro:IPR000306), Regulator of chr…
A_99_P193608	0.326689	0.0153856	1.32417	1.16527	-0.152889	-0.596155	0.549802	-0.0153856	-0.664057	-0.909312	-0.795722	0.25422	A_99_P193608	35.2	not assigned.unknown	0
A_99_P343391	0.376108	-0.164262	1.27633	1.00031	0.402759	-0.698743	0.496473	-0.312	-0.823429	-0.515651	-0.803359	0.164262	A_99_P343391	26.1	misc.cytochrome P450	0
A_99_P439952	0.888439	0.303831	1.60119	1.54237	0.196924	-0.241778	0.841896	-0.455238	-0.791399	-0.308567	-0.452396	-0.196924	A_99_P439952	35.2	not assigned.unknown	0
CUST_41993_PI390587928	0.148125	0.159346	1.04275	0.80064	-0.391987	-0.0413651	0.44586	-0.39076	-0.538291	-0.540637	-0.701954	0.0413651	CUST_41993_PI390587928	'31.1'	'cell.organisation'	'(loc_os12g36100.2 : 263.0) no description available & (at2g47500 : 238.0) P-loop nucleoside triphosphate hydrolases superfamily protein with CH (Calponin Homology) domain; FUNCTIONS IN: microtubule motor activity, ATP binding; INVOLVED IN: microtubule-based movement; EXPRESSED IN: 21 plant structures; EXPRESSED DURING: 12 growth stages; CONTAINS InterPro DOMAIN/s: Calponin-homology (InterPro:IPR…
A_99_P310891	1.07983	0.539475	0.909664	1.47832	-0.263062	-0.632274	0.629094	-0.0444608	0.0444605	-0.367543	-0.618659	-0.511636	A_99_P310891	35.2	not assigned.unknown	0
Sub-cluster-3a
UniqueID	[ctrl, 06h]	[ctrl, 12h]	[ctrl, 24h]	[ctrl, 74h]	[host, 06h]	[host, 12h]	[host, 24h]	[host, 74h]	[nonhost, 06h]	[nonhost, 12h]	[nonhost, 24h]	[nonhost, 74h]	IDENTIFIER_MERCARTOR	BINCODE	NAME	DESCRIPTION
CUST_5344_PI390587928	0.734211	0.528591	-0.539307	0.427106	-1.05066	-0.917967	2.02269	1.90232	-0.573771	-0.338917	0.318225	-0.318224	CUST_5344_PI390587928	'35.2'	'not assigned.unknown'	' (original description: no original description)'
CUST_40543_PI390587928	2.93358	-0.220702	-0.851082	-1.44136	0.269204	0.220702	2.80016	3.32426	-0.764013	-1.4025	3.32061	-1.24284	CUST_40543_PI390587928	'20.1'	'stress.biotic'	'(q9frv1|chia_secce : 493.0) Basic endochitinase A precursor (EC 3.2.1.14) (Rye seed chitinase-a) (RSC-a) - Secale cereale (Rye) & (loc_os06g51060.1 : 468.0) no description available & (at3g12500 : 424.0) encodes a basic chitinase involved in ethylene/jasmonic acid mediated signalling pathway during systemic acquired resistance based on expression analyses.; basic chitinase (HCHIB); FUNCTIONS IN:…
CUST_32164_PI390587928	-0.00277328	0.0116363	-0.381443	0.611347	-0.0634875	-0.880163	1.5673	-0.107871	0.192115	-0.737816	0.439448	0.00277328	CUST_32164_PI390587928	'35.2'	'not assigned.unknown'	' no hits & (original description: no original description)'
CUST_3527_PI390587928	0.128067	-0.137753	-0.0909672	0.341259	0.235187	-0.964505	1.52366	0.227156	-0.585826	-0.15619	0.0909672	-0.792178	CUST_3527_PI390587928	'17.5.1.2'	'hormone metabolism.ethylene.synthesis-degradation.1-aminocyclopropane-1-carboxylate oxidase'	'(loc_os01g39860.1 : 261.0) no description available & (at2g19590 : 174.0) encodes a protein whose sequence is similar to 1-aminocyclopropane-1-carboxylate oxidase; ACC oxidase 1 (ACO1); CONTAINS InterPro DOMAIN/s: Oxoglutarate/iron-dependent oxygenase (InterPro:IPR005123); BEST Arabidopsis thaliana protein match is: 2-oxoglutarate (2OG) and Fe(II)-dependent oxygenase superfamily protein (TAIR:AT…
A_99_P440932	-0.0312175	-0.00438964	-0.0203596	-0.0456418	-0.00621593	-0.0057894	3.19843	0.567943	0.00609219	0.0149722	0.590103	0.00438976	A_99_P440932	35.3	not assigned.disagreeing hits	0
A_99_P235996	0.16655	-0.0357548	0.019079	-0.0127641	-0.116547	-0.15503	3.81128	0.585535	0.0127641	-0.0487258	0.716764	-0.038514	A_99_P235996	35.3	not assigned.disagreeing hits	0
CUST_13511_PI390587928	-0.0104417	0.0470364	0.0540054	0.0104417	-0.0406644	-0.0447066	4.5354	0.971982	-0.0237854	-0.0374491	0.0420929	-0.019827	CUST_13511_PI390587928	'35.2'	'not assigned.unknown'	' no hits & (original description: no original description)'
CUST_5022_PI390587928	0.600163	-0.36354	-0.420915	-0.172068	0.0678222	-0.0670974	3.36558	0.380965	0.652435	-0.755944	-0.757528	0.0670974	CUST_5022_PI390587928	'12.2.2'	'N-metabolism.ammonia metabolism.glutamine synthetase'	'(q4w8d0|gln13_orysa : 616.0) Glutamine synthetase cytosolic isozyme 1-3 (EC 6.3.1.2) (OsGLN1;3) (OsGS1;3) (Glutamate--ammonia ligase GLN1;3) - Oryza sativa (Rice) & (loc_os03g50490.1 : 616.0) no description available & (at5g37600 : 584.0) encodes a cytosolic glutamine synthetase, the enzyme has high affinity with substrate ammonium; glutamine synthase clone R1 (GSR 1); FUNCTIONS IN: glutamate-am…
CUST_6698_PI390587928	-1.16717	-0.892492	1.90123	0.961415	-1.13177	-1.14862	3.32938	1.91259	-0.86766	-0.386961	2.28249	0.386962	CUST_6698_PI390587928	'35.2'	'not assigned.unknown'	' no hits & (original description: no original description)'
CUST_4434_PI390587928	-0.429151	-0.158569	1.02428	0.158568	-0.497	-1.34105	2.5912	1.66376	-0.914928	-0.590721	0.717722	1.07362	CUST_4434_PI390587928	'35.2'	'not assigned.unknown'	' no hits & (original description: no original description)'
A_99_P511947	-0.0525243	-0.257424	0.559269	0.0525243	-0.337282	-1.08896	2.19364	0.198456	-1.22644	-1.51816	0.780518	0.753942	A_99_P511947	35.2	not assigned.unknown	0
A_99_P199036	-0.957168	0.184224	-0.555074	4.24794	-1.26745	-0.184224	4.3826	3.88927	-1.06157	-0.929486	1.92168	4.46123	A_99_P199036	35.3	not assigned.disagreeing hits	0
A_99_P133905	-0.0884769	-0.279769	-0.590877	2.47947	-0.671251	0.0884767	2.9131	3.02663	-0.403872	-0.631106	0.272649	3.58038	A_99_P133905	35.3	not assigned.disagreeing hits	0
A_99_P288086	-1.18044	-1.59728	0.239211	1.06139	-0.171232	-0.79515	1.78856	2.29068	-1.2635	-1.59243	0.171233	2.16621	A_99_P288086	35.3	not assigned.disagreeing hits	0
CUST_27522_PI390587928	-0.695013	-1.58782	-0.825021	1.42455	0.284104	-1.50949	1.81224	1.78448	-0.12137	-1.15956	0.12137	0.995023	CUST_27522_PI390587928	'35.2'	'not assigned.unknown'	' no hits & (original description: no original description)'
CUST_12036_PI390587928	-0.582962	-2.0253	-0.175769	0.175769	0.45288	-1.00367	1.99049	2.73981	-0.299199	-0.904842	1.48511	0.465535	CUST_12036_PI390587928	'26.30'	'misc. other Ferredoxins and Rieske domain'	'(loc_os03g59090.1 : 275.0) no description available & (at4g25650 : 221.0) Similar to ACD1. Leaves of antisense ACD1-like plants turn yellow in darkness like wild-type whereas antisense ACD1 plants remain dark after five days of dark treatment.; ACD1-like (ACD1-LIKE); FUNCTIONS IN: electron carrier activity, oxidoreductase activity, 2 iron, 2 sulfur cluster binding, chlorophyllide a oxygenase [ov…
CUST_31607_PI390587928	0.177964	-1.19584	-0.24358	0.385296	0.256269	-0.617467	1.50409	0.859076	-0.177964	-0.926251	0.210424	-0.220838	CUST_31607_PI390587928	'26.3'	'misc.gluco-, galacto- and mannosidases'	'(loc_os09g33680.2 : 252.0) no description available & (at1g02850 : 117.0) beta glucosidase 11 (BGLU11); FUNCTIONS IN: cation binding, hydrolase activity, hydrolyzing O-glycosyl compounds, catalytic activity; INVOLVED IN: carbohydrate metabolic process; LOCATED IN: endomembrane system; EXPRESSED IN: 24 plant structures; EXPRESSED DURING: 13 growth stages; CONTAINS InterPro DOMAIN/s: Glycoside hyd…
CUST_10358_PI390587928	0.00736618	-0.866183	-0.746951	0.0335827	0.0582361	-1.16724	0.908505	1.18096	-0.00736618	-0.898819	0.105057	-0.264517	CUST_10358_PI390587928	'34.15'	'transport.potassium'	'(ipr003855 : 1500.0) K+ potassium transporter & (loc_os04g32920.5 : 1218.0) no description available & (q6vva6|hak1_orysa : 1211.0) Potassium transporter 1 (OsHAK1) - Oryza sativa (Rice) & (at4g13420 : 859.0) Encodes a protein of the KUP/HAK/KT potassium channel class that is upregulated in the roots by K levels.; high affinity K+ transporter 5 (HAK5); FUNCTIONS IN: potassium ion transmembrane t…
CUST_29254_PI390587928	-0.473506	-0.243568	0.0564766	0.701211	-0.0564756	-0.445712	1.08638	1.67634	-0.288653	-0.611557	0.455607	0.254985	CUST_29254_PI390587928	'22.1.7'	'polyamine metabolism.synthesis.spermine synthase'	'(loc_os06g33710.4 : 410.0) no description available & (at5g53120 : 318.0) encodes a novel spermine synthase and is a paralog of previously characterized spermidine synthases, SPDS1 and SPDS2. SPDS3 forms heterodimers with SDPS2, which in turn forms heterodimers with SDPS1 in vivo. The gene does not complement speDelta3 deficiency of spermidine synthase in yeast but DOES complement speDelta4 defi…
CUST_36099_PI390587928	-0.445392	-0.301969	0.0292635	0.593265	-0.0212526	-0.475709	1.0647	1.66894	-0.397543	-0.739781	0.242724	0.0212517	CUST_36099_PI390587928	'22.1.7'	'polyamine metabolism.synthesis.spermine synthase'	'(loc_os06g33710.4 : 313.0) no description available & (at5g53120 : 231.0) encodes a novel spermine synthase and is a paralog of previously characterized spermidine synthases, SPDS1 and SPDS2. SPDS3 forms heterodimers with SDPS2, which in turn forms heterodimers with SDPS1 in vivo. The gene does not complement speDelta3 deficiency of spermidine synthase in yeast but DOES complement speDelta4 defi…
Sub-cluster-3b
UniqueID	[ctrl, 06h]	[ctrl, 12h]	[ctrl, 24h]	[ctrl, 74h]	[host, 06h]	[host, 12h]	[host, 24h]	[host, 74h]	[nonhost, 06h]	[nonhost, 12h]	[nonhost, 24h]	[nonhost, 74h]	IDENTIFIER_MERCARTOR	BINCODE	NAME	DESCRIPTION
A_99_P525232	0.0241728	-0.584334	-0.863434	-0.478832	-1.92447	-0.280531	2.16373	0.132888	0.206863	0.215163	2.33524	-0.024173	A_99_P525232	35.2	not assigned.unknown	0
CUST_7212_PI390587928	-0.100296	-0.420811	-0.291504	-1.04738	-0.325108	0.425694	3.81856	0.100295	-1.02695	0.112422	2.70162	0.403975	CUST_7212_PI390587928	'16.2.1.7'	'secondary metabolism.phenylpropanoids.lignin biosynthesis.CCR1'	'(loc_os09g04050.1 : 511.0) no description available & (at1g15950 : 399.0) Encodes a cinnamoyl CoA reductase. Involved in lignin biosynthesis.; cinnamoyl coa reductase 1 (CCR1); CONTAINS InterPro DOMAIN/s: NAD-dependent epimerase/dehydratase (InterPro:IPR001509), NAD(P)-binding domain (InterPro:IPR016040); BEST Arabidopsis thaliana protein match is: cinnamoyl coa reductase (TAIR:AT1G80820.1); Has…
CUST_10974_PI390587928	-0.619369	-0.134822	-0.733081	-0.0966477	-0.521257	1.72238	3.64174	0.931693	-0.212677	0.0966475	2.45759	0.693897	CUST_10974_PI390587928	'30.2.12'	'signalling.receptor kinases.leucine rich repeat XII'	'(loc_os06g16070.1 : 210.0) no description available & (at3g47570 : 107.0) Leucine-rich repeat protein kinase family protein; FUNCTIONS IN: protein serine/threonine kinase activity, kinase activity, ATP binding; INVOLVED IN: transmembrane receptor protein tyrosine kinase signaling pathway, protein amino acid phosphorylation; LOCATED IN: plasma membrane; EXPRESSED IN: 13 plant structures; EXPRESSE…
CUST_40111_PI390587928	-0.566977	-0.409595	-0.697853	0.297282	0.247955	-0.29726	1.65212	0.161356	-0.161356	-0.331036	4.07115	0.339776	CUST_40111_PI390587928	'35.2'	'not assigned.unknown'	' no hits & (original description: no original description)'
CUST_29652_PI390587928	-0.191368	-0.433288	-0.784616	0.407473	-0.7303	0.334347	1.66667	0.191369	-0.807877	-0.395065	3.17226	1.44957	CUST_29652_PI390587928	'35.2'	'not assigned.unknown'	' no hits & (original description: no original description)'
CUST_23032_PI390587928	-0.872909	-0.885593	-0.853392	0.525542	-0.838107	-0.525542	4.01379	1.47609	-0.840653	1.06368	4.13842	3.41985	CUST_23032_PI390587928	'31.1'	'cell.organisation'	'(loc_os01g07640.1 : 257.0) no description available & (at3g04710 : 155.0) ankyrin repeat family protein; FUNCTIONS IN: binding; INVOLVED IN: biological_process unknown; LOCATED IN: cellular_component unknown; EXPRESSED IN: 22 plant structures; EXPRESSED DURING: 14 growth stages; CONTAINS InterPro DOMAIN/s: Protein of unknown function DUF1685 (InterPro:IPR012881), Tetratricopeptide-like helical (…
A_99_P553087	-1.42279	-1.42459	-1.42262	-0.961078	-1.30747	0.602183	1.79655	1.61621	0.231045	-0.231045	2.43996	2.00674	A_99_P553087	30.2.17	signalling.receptor kinases.DUF 26	0
A_99_P538147	-1.02839	-0.61207	0.0373478	-1.02355	-1.02411	-0.037348	1.71524	1.04636	0.49819	-0.0960433	1.88124	1.48425	A_99_P538147	35.2	not assigned.unknown	0
A_99_P378077	-2.07286	-1.01551	-0.272559	-0.810472	-0.832597	0.272559	2.33717	1.09093	0.554995	-0.951536	2.6741	0.935659	A_99_P378077	30.2.17	signalling.receptor kinases.DUF 26	0
A_99_P566407	-2.72002	-2.14754	0.521288	-1.99585	-2.46849	-0.346097	3.50463	1.08385	0.346097	-1.49453	2.45819	0.558734	A_99_P566407	35.2	not assigned.unknown	0
A_99_P331056	-1.0278	-0.21465	-0.407467	-1.6457	-1.08245	1.06543	2.65629	2.21187	0.21465	-0.30002	2.92378	0.948431	A_99_P331056	30.2.11	signalling.receptor kinases.leucine rich repeat XI	0
A_99_P441142	-0.911875	-0.848043	-0.145566	-0.383294	-0.855821	0.145566	1.30147	1.55721	0.362773	-1.0505	0.935103	1.20775	A_99_P441142	35.3	not assigned.disagreeing hits	0
A_99_P555867	-1.17195	-0.800588	-0.24072	-0.622175	-1.13895	0.350918	1.14024	1.52617	0.24072	-1.10223	0.828423	1.21039	A_99_P555867	35.3	not assigned.disagreeing hits	0
A_99_P617297	-2.03465	-2.57633	-0.480448	-0.0806146	-0.825961	0.25518	3.06779	0.893916	0.0806146	-1.1995	2.77669	0.812614	A_99_P617297	35.3	not assigned.disagreeing hits	0
A_99_P112580	-1.48722	-1.96751	-0.255517	0.0231767	-0.568601	0.202573	1.83152	0.410354	-0.0231771	-0.9768	1.70714	0.598879	A_99_P112580	35.3	not assigned.disagreeing hits	0
A_99_P589522	-1.41942	-1.85599	-0.250284	-0.0457582	-0.51839	0.331462	1.95474	0.545432	0.0457582	-0.97442	1.81336	0.513684	A_99_P589522	35.3	not assigned.disagreeing hits	0
A_99_P443097	-1.52309	-1.81394	-0.194911	-0.0353184	-0.664041	0.228015	2.01479	0.39828	0.0353174	-0.983223	1.80054	0.604243	A_99_P443097	35.3	not assigned.disagreeing hits	0
A_99_P136820	-3.80233	-4.28791	-0.944499	0.592579	-1.47909	0.8915	2.55637	1.37188	-0.975788	-0.592579	2.04542	2.42016	A_99_P136820	34.12	transport.metal	0
A_99_P570492	-2.0127	-1.86863	-0.613684	0.455651	-0.455651	0.741406	1.98796	1.95113	-0.531552	-0.763213	1.19172	1.95087	A_99_P570492	17.5.1	hormone metabolism.ethylene.synthesis-degradation	0
A_99_P444212	-2.97491	-4.24469	0.615629	0.59073	-2.02826	-0.59073	2.37371	1.09478	-1.17967	-2.38613	2.5371	1.07704	A_99_P444212	27.3.99	RNA.regulation of transcription.unclassified	0
A_99_P383582	-2.76853	-2.43714	0.0511694	0.319751	-1.96116	-0.0511699	1.41786	1.62908	-0.767771	-1.11749	1.76691	1.80673	A_99_P383582	30.2.11	signalling.receptor kinases.leucine rich repeat XI	0
CUST_29208_PI390587928	-1.95172	-2.45988	-0.557166	0.408668	-1.30903	-0.408668	1.67797	1.83495	-0.878999	1.1337	2.77513	3.82993	CUST_29208_PI390587928	'35.2'	'not assigned.unknown'	' no hits & (original description: no original description)'
CUST_9089_PI390587928	-0.871735	-1.37498	-0.333061	0.94443	-0.0994554	-0.0647678	1.50935	0.900912	-0.433615	0.0647678	1.2007	1.99295	CUST_9089_PI390587928	'20.1.7'	'stress.biotic.PR-proteins'	'(loc_os02g17400.1 : 180.0) no description available & (at2g34930 : 106.0) disease resistance family protein / LRR family protein; INVOLVED IN: signal transduction, defense response to fungus, defense response; LOCATED IN: cell wall; EXPRESSED IN: 10 plant structures; EXPRESSED DURING: 7 growth stages; CONTAINS InterPro DOMAIN/s: Leucine-rich repeat-containing N-terminal domain, type 2 (InterPro:…
CUST_38236_PI390587928	-2.22001	-1.98476	0.157674	0.239394	-2.03136	-0.796591	1.63397	0.507681	-2.15733	-0.157674	1.72253	1.89214	CUST_38236_PI390587928	'30.2.10'	'signalling.receptor kinases.leucine rich repeat X'	'(loc_os05g34270.1 : 228.0) no description available & (at5g48380 : 161.0) Encodes a BAK1-interacting receptor-like kinase named BIR1. Negatively regulates multiple plant resistance signaling pathways, one of which is the SOBIR1(AT2G31880)-dependent pathway.; BAK1-interacting receptor-like kinase 1 (BIR1); FUNCTIONS IN: protein kinase activity; INVOLVED IN: negative regulation of defense response…
Sub-cluster-3c
UniqueID	[ctrl, 06h]	[ctrl, 12h]	[ctrl, 24h]	[ctrl, 74h]	[host, 06h]	[host, 12h]	[host, 24h]	[host, 74h]	[nonhost, 06h]	[nonhost, 12h]	[nonhost, 24h]	[nonhost, 74h]	IDENTIFIER_MERCARTOR	BINCODE	NAME	DESCRIPTION
CUST_33261_PI390587928	-1.32673	-1.65706	-0.0325384	0.0325375	-0.0404024	-0.881025	3.18429	1.40548	0.641419	0.0340395	2.12559	-0.124715	CUST_33261_PI390587928	'35.2'	'not assigned.unknown'	' no hits & (original description: no original description)'
CUST_9544_PI390587928	-0.793553	-1.8768	-1.13872	0.591576	-0.213396	-0.559387	3.07945	1.32373	0.213396	-0.839	1.72062	0.339391	CUST_9544_PI390587928	'26.13'	'misc.acid and other phosphatases'	'(loc_os01g47580.2 : 160.0) no description available & (at1g15080 : 134.0) Encodes phosphatidic acid phosphatase. Involved in ABA signaling. Functions as a negative regulator upstream of ABI4. Expressed during germination and seed development. Expressed overall in young seedlings, in roots, hypocotyls, and vascular cells of cotyledons and leaves of 10 day-old seedlings, in flower filaments and st…
CUST_29582_PI390587928	-0.960682	-1.13228	-0.130005	0.130005	-0.365747	-0.726807	1.5761	1.17918	-0.196452	0.368383	1.11168	0.674333	CUST_29582_PI390587928	'16.2.1.8'	'secondary metabolism.phenylpropanoids.lignin biosynthesis.F5H'	'(loc_os10g36848.1 : 142.0) no description available & (at4g36220 : 129.0) encodes ferulate 5-hydroxylase (F5H). Involved in lignin biosynthesis.; ferulic acid 5-hydroxylase 1 (FAH1); FUNCTIONS IN: ferulate 5-hydroxylase activity, monooxygenase activity; INVOLVED IN: lignin biosynthetic process, response to UV-B, phenylpropanoid biosynthetic process; LOCATED IN: endoplasmic reticulum; EXPRESSED I…
CUST_34034_PI390587928	-1.14295	-2.19028	-1.84985	-0.0229392	-0.191546	-0.526369	3.87663	2.78553	0.0229387	0.651345	3.47514	1.98498	CUST_34034_PI390587928	'35.2'	'not assigned.unknown'	'(loc_os01g72610.1 : 498.0) no description available & (at2g41640 : 254.0) Glycosyltransferase family 61 protein; FUNCTIONS IN: transferase activity, transferring glycosyl groups; INVOLVED IN: biological_process unknown; EXPRESSED IN: 14 plant structures; EXPRESSED DURING: 8 growth stages; CONTAINS InterPro DOMAIN/s: Glycosyltransferase AER61, uncharacterised (InterPro:IPR007657); BEST Arabidopsi…
CUST_12445_PI390587928	-0.910163	-1.93757	-0.408608	-0.470863	0.134043	-0.90726	2.6421	2.08271	-0.134043	0.271258	2.37641	1.21526	CUST_12445_PI390587928	'35.2'	'not assigned.unknown'	' (original description: no original description)'
CUST_21950_PI390587928	-0.352336	-1.00316	-0.0339789	0.0339789	-0.309407	-0.208924	2.11811	1.44672	-0.0367146	0.130551	1.12236	0.347615	CUST_21950_PI390587928	'3.6'	'minor CHO metabolism.callose'	'(loc_os01g55040.1 : 411.0) no description available & (at4g04970 : 400.0) encodes a gene similar to callose synthase; glucan synthase-like 1 (GSL1); FUNCTIONS IN: transferase activity, transferring glycosyl groups, 1,3-beta-glucan synthase activity; INVOLVED IN: reproduction, 1,3-beta-glucan biosynthetic process, pollen development; LOCATED IN: 1,3-beta-glucan synthase complex, plasma membrane; …
CUST_41412_PI390587928	-0.515599	-0.749284	-0.024786	-0.36928	-0.423116	-0.431513	1.97346	1.8483	0.024786	0.590695	1.13397	0.175031	CUST_41412_PI390587928	'16.8.4'	'secondary metabolism.flavonoids.flavonols'	'(loc_os01g45110.1 : 678.0) no description available & (at2g15480 : 328.0) UDP-glucosyl transferase 73B5 (UGT73B5); FUNCTIONS IN: quercetin 3-O-glucosyltransferase activity, UDP-glycosyltransferase activity, UDP-glucosyltransferase activity, transferase activity, transferring glycosyl groups; INVOLVED IN: response to other organism; LOCATED IN: endomembrane system; EXPRESSED IN: 9 plant structure…
A_99_P217041	-1.45006	-1.46146	-1.42594	-1.45745	0.435646	-0.435646	5.21497	2.9949	1.93525	-1.17966	4.1564	1.10004	A_99_P217041	35.2	not assigned.unknown	0
A_99_P135220	-0.605273	-0.736716	-0.183689	-0.560495	0.183689	-0.683733	6.02517	3.15297	1.24731	-0.725502	5.72199	1.03865	A_99_P135220	35.2	not assigned.unknown	0
CUST_19782_PI390587928	0.0213709	-0.223845	-0.402384	-0.597938	0.16372	-0.0213714	2.41188	0.984518	0.168623	-0.661871	2.03729	-0.122409	CUST_19782_PI390587928	'23.2.1.2'	'nucleotide metabolism.degradation.pyrimidine.uridine nucleosidase'	'(loc_os08g44370.1 : 592.0) no description available & (at2g36310 : 486.0) uridine-ribohydrolase 1 (URH1); CONTAINS InterPro DOMAIN/s: Inosine/uridine-preferring nucleoside hydrolase (InterPro:IPR001910); BEST Arabidopsis thaliana protein match is: uridine-ribohydrolase 2 (TAIR:AT1G05620.1); Has 6361 Blast hits to 6297 proteins in 1364 species: Archae - 75; Bacteria - 4675; Metazoa - 179; Fungi -…
A_99_P649102	0.101719	-0.302754	-0.305392	-0.305432	0.0698745	-0.292865	4.04618	1.70995	0.0672101	-0.279705	3.98222	-0.0672101	A_99_P649102	35.2	not assigned.unknown	0
A_99_P128035	-1.38925	-1.56728	-1.56103	-1.56739	-1.04626	-0.53082	7.16414	2.58209	2.2092	0.53082	7.28269	3.21291	A_99_P128035	35.2	not assigned.unknown	0
A_99_P289841	-0.515801	-0.473926	-0.0404763	-0.514933	-0.250128	0.592492	2.85396	0.939874	0.0404763	-0.475497	3.1171	1.34368	A_99_P289841	35.2	not assigned.unknown	0
A_99_P281276	-1.13357	-1.1361	-1.11089	-1.1438	-1.00902	1.2832	4.77565	2.51199	0.373436	-0.373437	5.55215	1.91619	A_99_P281276	26.1	misc.cytochrome P450	0
A_99_P183462	-2.9999	-3.07347	-2.14953	-2.07422	-2.83656	-0.0156965	7.18588	3.30509	0.159228	0.0156965	7.80516	1.51438	A_99_P183462	16.2	secondary metabolism.phenylpropanoids	0
A_99_P326036	-1.0642	-0.828763	-0.660283	0.0693214	-1.10615	1.12672	6.88024	3.76559	-0.0693214	-0.25756	6.86618	4.30013	A_99_P326036	26.1	misc.cytochrome P450	0
A_99_P326031	-1.35648	-1.42271	-1.63196	-0.505986	-2.07067	0.737632	6.33028	3.07845	0.505986	-0.528594	6.3094	3.42839	A_99_P326031	26.1	misc.cytochrome P450	0
A_99_P268711	-1.90763	-2.62817	1.44468	-2.23112	-0.802658	-0.889574	3.50309	2.25489	0.782881	-0.782882	3.22384	1.27721	A_99_P268711	29.5.04	protein.degradation.aspartate protease	0
A_99_P255741	-1.75602	-1.21195	0.290391	-1.70233	-0.148433	-0.0580378	2.53527	1.64902	1.01596	-0.82881	3.02892	0.0580373	A_99_P255741	35.2	not assigned.unknown	0
CUST_37006_PI390587928	-1.30478	-1.1115	0.682374	-0.835213	-0.682373	-1.30459	3.06275	1.57554	-0.771652	1.10163	3.28237	1.77902	CUST_37006_PI390587928	'35.2'	'not assigned.unknown'	' no hits & (original description: no original description)'
CUST_34865_PI390587928	-0.963345	-1.04471	-0.127217	-0.973676	-0.68713	-0.664506	1.77525	0.127217	0.172856	0.438234	1.92873	0.255516	CUST_34865_PI390587928	'35.2'	'not assigned.unknown'	' (original description: no original description)'
Sub-cluster-3d
UniqueID	[ctrl, 06h]	[ctrl, 12h]	[ctrl, 24h]	[ctrl, 74h]	[host, 06h]	[host, 12h]	[host, 24h]	[host, 74h]	[nonhost, 06h]	[nonhost, 12h]	[nonhost, 24h]	[nonhost, 74h]	IDENTIFIER_MERCARTOR	BINCODE	NAME	DESCRIPTION
CUST_18533_PI390587928	-1.43041	-1.03614	-1.99941	0.488016	-1.36344	1.79398	1.50103	2.61845	-1.00516	-0.488016	1.24782	1.08127	CUST_18533_PI390587928	'35.2'	'not assigned.unknown'	' no hits & (original description: no original description)'
CUST_5779_PI390587928	-2.02525	-0.384429	-1.74616	-0.341361	-1.36706	0.933218	2.44746	3.399	-1.76383	0.341361	1.79143	1.18632	CUST_5779_PI390587928	'35.2'	'not assigned.unknown'	' no hits & (original description: no original description)'
CUST_28722_PI390587928	-0.661054	-0.57094	-1.25289	-0.0538197	-0.965039	0.223078	0.665524	1.55434	-0.659451	0.0538197	0.271963	0.169683	CUST_28722_PI390587928	'17.5.2'	'hormone metabolism.ethylene.signal transduction'	'(loc_os04g52090.1 : 113.0) no description available & (at3g20310 : 89.0) Encodes a member of the ERF (ethylene response factor) subfamily B-1 of ERF/AP2 transcription factor family (ATERF-7). The protein contains one AP2 domain. Phosphorylated by PKS3 in vitro. Involved in ABA-mediated responses. Acts as a repressor of GCC boxÃ±mediated transcription together with AtSin3 and HDA19.; ethylene res…
CUST_31271_PI390587928	-2.15813	-1.21264	-1.15742	-0.950037	-0.881521	0.825972	2.77172	3.73007	-0.293037	0.293037	1.77215	0.631213	CUST_31271_PI390587928	'35.2'	'not assigned.unknown'	' (original description: no original description)'
CUST_37846_PI390587928	-1.0586	-0.428311	-1.19391	-0.220993	-0.489208	1.19745	1.76001	2.25014	-0.481553	0.595771	0.783157	0.220993	CUST_37846_PI390587928	'35.2'	'not assigned.unknown'	' no hits & (original description: no original description)'
CUST_23359_PI390587928	-0.892297	-1.06573	-0.949201	-0.137151	-1.10102	1.82028	1.29702	1.83113	-0.375345	0.138155	0.941083	0.137151	CUST_23359_PI390587928	'35.2'	'not assigned.unknown'	' (original description: no original description)'
A_99_P414262	-0.854434	-1.49468	-0.790719	-0.637269	-0.515451	2.46555	2.13407	1.70637	-1.15312	0.541343	0.920265	0.515451	A_99_P414262	30.2.99	signalling.receptor kinases.misc	0
A_99_P092495	-3.1538	-2.70914	-1.16466	0.0936751	-1.87027	2.58878	3.72145	1.54695	-1.27136	-0.0936756	3.15762	2.20763	A_99_P092495	26.4.01	misc.beta 1,3 glucan hydrolases.glucan endo-1,3-beta-glucosidase	0
A_99_P129280	-4.07711	-4.0751	-2.71023	0.177391	-2.39254	2.34985	4.10995	2.84701	-1.64227	-0.177391	3.44473	2.77345	A_99_P129280	26.4.01	misc.beta 1,3 glucan hydrolases.glucan endo-1,3-beta-glucosidase	0
A_99_P555047	-2.7376	-2.33234	-2.5334	-0.328582	-2.65889	2.40256	3.87906	1.72425	-1.1019	0.328582	3.45052	2.48304	A_99_P555047	20.2.1	stress.abiotic.heat	0
A_99_P137824	-3.48662	-2.77263	-2.24189	-0.251164	-3.01496	3.27899	3.74685	2.28806	-1.61534	0.251163	3.19053	3.17591	A_99_P137824	35.3	not assigned.disagreeing hits	0
CUST_22599_PI390587928	-2.33164	-2.09359	-0.616779	-0.160927	-1.3912	0.160926	3.94317	3.15374	-1.31879	0.742443	3.93068	1.89712	CUST_22599_PI390587928	'20.1.7'	'stress.biotic.PR-proteins'	'(loc_os01g47070.1 : 166.0) no description available & (p29024|chia_phaan : 132.0) Acidic endochitinase precursor (EC 3.2.1.14) - Phaseolus angularis (Adzuki bean) (Vigna angularis) & (at5g24090 : 115.0) Chitinase A (class III) expressed exclusively under environmental stress conditions.; chitinase A (CHIA); FUNCTIONS IN: cation binding, hydrolase activity, hydrolyzing O-glycosyl compounds, catal…
CUST_27008_PI390587928	-1.72448	-1.19588	-1.58887	-0.00646687	-1.19504	1.47261	4.42513	2.49739	-1.31531	0.00646687	3.41251	1.23948	CUST_27008_PI390587928	'16.2.1.10'	'secondary metabolism.phenylpropanoids.lignin biosynthesis.CAD'	'(loc_os04g15920.1 : 271.0) no description available & (o82515|mtdh_medsa : 194.0) Probable mannitol dehydrogenase (EC 1.1.1.255) (NAD-dependent mannitol dehydrogenase) - Medicago sativa (Alfalfa) & (at4g39330 : 192.0) cinnamyl alcohol dehydrogenase 9 (CAD9); FUNCTIONS IN: oxidoreductase activity, zinc ion binding; INVOLVED IN: oxidation reduction; LOCATED IN: apoplast; EXPRESSED IN: 25 plant str…
CUST_15951_PI390587928	-1.2525	-0.917276	-1.56439	0.893537	-0.787561	0.783061	5.06966	3.23195	-0.91484	-0.783061	3.10132	1.65761	CUST_15951_PI390587928	'35.2'	'not assigned.unknown'	' (original description: no original description)'
CUST_29749_PI390587928	-1.9434	-2.06307	-1.43679	0.539187	-1.28085	0.622898	3.97128	2.38662	-1.33002	-0.539187	2.82009	1.79713	CUST_29749_PI390587928	'20.1'	'stress.biotic'	'(loc_os10g35950.1 : 315.0) no description available & (at5g17540 : 179.0) HXXXD-type acyl-transferase family protein; FUNCTIONS IN: transferase activity, transferring acyl groups other than amino-acyl groups; INVOLVED IN: biological_process unknown; LOCATED IN: cellular_component unknown; EXPRESSED IN: 9 plant structures; EXPRESSED DURING: 4 anthesis, C globular stage, F mature embryo stage, pet…
CUST_35211_PI390587928	-1.61539	-1.48787	-2.20251	-0.204613	-1.20575	0.495184	1.83264	1.74924	-1.11836	0.204612	1.71661	0.505576	CUST_35211_PI390587928	'35.2'	'not assigned.unknown'	' no hits & (original description: no original description)'
CUST_32664_PI390587928	-1.56931	-1.55698	-0.938685	-0.116143	-0.700745	0.864882	1.83286	1.51673	-0.260694	0.786963	1.46754	0.116143	CUST_32664_PI390587928	'35.2'	'not assigned.unknown'	' (original description: no original description)'
Sub-cluster-4
UniqueID	[ctrl, 06h]	[ctrl, 12h]	[ctrl, 24h]	[ctrl, 74h]	[host, 06h]	[host, 12h]	[host, 24h]	[host, 74h]	[nonhost, 06h]	[nonhost, 12h]	[nonhost, 24h]	[nonhost, 74h]	IDENTIFIER_MERCARTOR	BINCODE	NAME	DESCRIPTION
CUST_10718_PI390587928	-0.138295	-1.16486	0.533389	-0.338676	-0.020689	0.0206895	0.515514	-0.761518	0.350104	1.02458	0.456791	-0.462558	CUST_10718_PI390587928	'18.2.1'	'Co-factor and vitamine metabolism.thiamine.thiamine diphosphokinase'	'(loc_os01g70580.1 : 395.0) no description available & (at2g44750 : 305.0) Encodes a thiamine pyrophosphokinase capable of producing thiamine pyrophosphate from free thiamine.; thiamin pyrophosphokinase 2 (TPK2); CONTAINS InterPro DOMAIN/s: Thiamin pyrophosphokinase, vitamin B1-binding domain (InterPro:IPR007373), Thiamin pyrophosphokinase, eukaryotic (InterPro:IPR016966), Thiamin pyrophosphokina…
A_99_P272976	-2.33987	0.108395	1.52088	0.0043211	-2.43635	-1.23891	-0.0523844	-0.0043211	-1.9326	2.92977	1.70173	0.419061	A_99_P272976	29.4	protein.postranslational modification	0
CUST_6708_PI390587928	-0.146715	-0.582314	0.00807667	0.309199	-0.121001	-0.572244	0.209193	0.165567	-0.491055	0.683211	-0.00807571	0.403676	CUST_6708_PI390587928	'11.1.10'	'lipid metabolism.FA synthesis and FA elongation.beta ketoacyl CoA synthase'	'(loc_os02g56860.1 : 134.0) no description available & (at1g07720 : 80.5) Encodes KCS3, a member of the 3-ketoacyl-CoA synthase family involved in the biosynthesis of VLCFA (very long chain fatty acids).; 3-ketoacyl-CoA synthase 3 (KCS3); FUNCTIONS IN: transferase activity, transferring acyl groups other than amino-acyl groups, catalytic activity, acyltransferase activity; INVOLVED IN: response t…
CUST_22875_PI390587928	-0.963461	-0.238832	-0.94465	0.106177	-0.920667	-0.106178	0.304478	0.147829	1.6365	0.922055	-0.593905	0.998853	CUST_22875_PI390587928	'35.2'	'not assigned.unknown'	' no hits & (original description: no original description)'
A_99_P462407	-1.16784	-0.566664	-0.848893	-0.116441	-1.51557	0.257782	0.11644	0.436809	0.739925	0.982356	0.897852	-0.122882	A_99_P462407	29.2.1.1.3.2.04	protein.synthesis.ribosomal protein.prokaryotic.unknown organellar.50S subunit.L4	0
A_99_P439842	-0.663054	-0.00575948	-1.04862	-0.0918677	-0.765319	0.00575972	-0.762315	0.269866	0.35219	0.10292	0.329483	0.330358	A_99_P439842	35.2	not assigned.unknown	0
A_99_P040958	-0.233109	-0.22653	-0.219796	0.311329	-0.0856332	-0.220271	-0.227065	0.0856332	3.49176	2.79413	1.99563	0.477906	A_99_P040958	35.2	not assigned.unknown	0
CUST_37572_PI390587928	-0.440779	-0.0427146	0.258571	-0.681063	-0.820184	-0.588055	-0.669943	0.0427146	1.24617	0.726925	1.19645	0.303476	CUST_37572_PI390587928	'35.2'	'not assigned.unknown'	' no hits & (original description: no original description)'
CUST_2668_PI390587928	-0.00729847	-0.565432	0.275848	-0.274727	0.00729847	-0.471073	-0.350768	-0.228936	2.12257	3.46358	3.67167	2.49137	CUST_2668_PI390587928	'35.2'	'not assigned.unknown'	' no hits & (original description: no original description)'
CUST_35792_PI390587928	-0.0494951	0.616082	0.0494951	-0.411051	-0.0600392	-0.369525	-0.395425	-0.37891	3.55675	3.90147	3.08917	1.78532	CUST_35792_PI390587928	'29.2.1.2.2.523'	'protein.synthesis.ribosomal protein.eukaryotic.60S subunit.L23A'	'(loc_os04g42270.3 : 165.0) no description available & (q07761|rl23a_tobac : 162.0) 60S ribosomal protein L23a (L25) - Nicotiana tabacum (Common tobacco) & (at3g55280 : 159.0) 60S ribosomal protein L23A (RPL23aB). Paralog of RPL23aA.; ribosomal protein L23AB (RPL23AB); FUNCTIONS IN: structural constituent of ribosome, RNA binding, nucleotide binding; INVOLVED IN: response to oxidative stress, res…
CUST_12775_PI390587928	-0.164973	0.218231	-0.882471	-0.879276	-0.658495	-0.854253	0.164973	-0.463333	6.50404	6.45822	6.39476	6.42301	CUST_12775_PI390587928	'35.2'	'not assigned.unknown'	' no hits & (original description: no original description)'
CUST_12098_PI390587928	-1.46513	0.197533	-0.708597	-0.347138	-0.498815	0.33915	-0.313078	-0.197533	8.46212	8.45428	8.12998	7.31777	CUST_12098_PI390587928	'35.2'	'not assigned.unknown'	' no hits & (original description: no original description)'
CUST_41716_PI390587928	-0.459217	0.963236	0.459217	-0.488061	-0.590876	-0.463596	-0.468698	-0.588266	5.91196	7.20719	7.09941	5.75603	CUST_41716_PI390587928	'35.2'	'not assigned.unknown'	' no hits & (original description: no original description)'
CUST_33150_PI390587928	-0.456433	0.814466	0.182813	-0.430363	-0.489321	-0.402958	-0.475585	-0.182813	6.06454	6.17938	5.5652	4.48979	CUST_33150_PI390587928	'35.2'	'not assigned.unknown'	' no hits & (original description: no original description)'
CUST_38057_PI390587928	0.576044	-0.36053	-0.223194	-0.233538	-0.641887	0.223194	-0.466585	-0.565004	2.12395	3.04829	2.20533	1.74363	CUST_38057_PI390587928	'10.6.2'	'cell wall.degradation.mannan-xylose-arabinose-fucose'	'(loc_os01g04300.1 : 176.0) no description available & (at4g08160 : 110.0) Encodes a putative glycosyl hydrolase family 10 protein (xylanase).; glycosyl hydrolase family 10 protein / carbohydrate-binding domain-containing protein; FUNCTIONS IN: endo-1,4-beta-xylanase activity, hydrolase activity, hydrolyzing O-glycosyl compounds; INVOLVED IN: carbohydrate metabolic process; LOCATED IN: cellular_c…
CUST_31033_PI390587928	-0.0422254	0.0422254	0.199839	-0.577478	-1.25764	-1.39626	-0.885014	-1.7828	1.73585	1.63018	1.69083	0.641895	CUST_31033_PI390587928	'31.3.1'	'cell.cycle.peptidylprolyl isomerase'	'(loc_os06g04000.1 : 280.0) no description available & (at1g01940 : 269.0) Cyclophilin-like peptidyl-prolyl cis-trans isomerase family protein; FUNCTIONS IN: peptidyl-prolyl cis-trans isomerase activity; INVOLVED IN: protein folding; LOCATED IN: cellular_component unknown; EXPRESSED IN: 23 plant structures; EXPRESSED DURING: 13 growth stages; CONTAINS InterPro DOMAIN/s: Cyclophilin-like (InterPro…
CUST_11781_PI390587928	-0.243667	-0.0576494	0.0576496	0.586824	-0.434001	-1.4713	-1.19067	-1.12492	0.695128	0.639112	0.0789368	0.211888	CUST_11781_PI390587928	'29.4.1'	'protein.postranslational modification.kinase'	'(loc_os01g01689.1 : 87.8) no description available & (at3g48190 : 87.4) encodes a homolog of the human ATM gene, which is mutated in ataxia telangiectasia, a chromosome instability disorder. Characterization of mutants suggest a role in repairing DNA in response to ionizing radiation as well as during meiosis. The protein has kinase domains and shows kinase activity in orthologs. There is also e…
A_99_P240161	-0.221759	0.285424	-0.316841	-1.04809	-0.422752	0.0974808	-0.143781	0.0933485	-0.0933485	0.658122	0.876874	0.12832	A_99_P240161	35.3	not assigned.disagreeing hits	0
CUST_35029_PI390587928	-0.000399	-0.44135	-1.74924	0.0313544	-0.343003	-0.7003	-0.218556	0.278564	0.000399	1.02733	0.807463	1.50241	CUST_35029_PI390587928	'29.5.11.4.2'	'protein.degradation.ubiquitin.E3.RING'	'(loc_os01g11520.1 : 125.0) no description available & (q9lrb7|el5_orysa : 92.4) E3 ubiquitin-protein ligase EL5 (EC 6.3.2.-) - Oryza sativa (Rice) & (at3g62690 : 88.2) Encodes a RING-H2 zinc finger protein related to ATL2. The ATL gene family is represented by fifteen sequences that contain, in addition to the RING, a transmembrane domain which is located in most of them towards the N-terminal e…
CUST_18818_PI390587928	-0.764797	-1.59595	-2.67383	-0.603515	0.214429	0.0731325	-0.0731325	-0.112383	0.517253	1.39469	0.594888	0.693354	CUST_18818_PI390587928	'35.2'	'not assigned.unknown'	' no hits & (original description: no original description)'
CUST_20305_PI390587928	-0.559078	-1.15858	-0.49684	-0.992601	0.301121	-0.322561	0.120161	0.133808	-0.120161	1.51763	0.238302	0.61195	CUST_20305_PI390587928	'35.2'	'not assigned.unknown'	' no hits & (original description: no original description)'
CUST_12768_PI390587928	-1.71829	-1.22016	-2.10523	-1.67449	-0.739463	0.804866	0.823328	0.184839	-0.18484	4.32788	0.748774	1.22542	CUST_12768_PI390587928	'35.2'	'not assigned.unknown'	' (original description: no original description)'
CUST_8470_PI390587928	-0.28066	-0.170522	-0.271757	-0.0712966	-0.256465	0.059602	0.177136	0.972852	-0.059602	2.9698	1.73226	2.74958	CUST_8470_PI390587928	'35.2'	'not assigned.unknown'	' (original description: no original description)'
CUST_34916_PI390587928	-0.878471	-1.28058	-1.01184	-1.29939	-0.613248	-0.483549	1.38572	0.861733	0.48355	2.59587	1.82801	1.89887	CUST_34916_PI390587928	'35.2'	'not assigned.unknown'	' (original description: no original description)'
CUST_6642_PI390587928	-0.95114	-0.77139	-1.06956	-0.994895	-0.284721	-0.309463	1.61356	1.19895	0.28472	2.17292	1.91516	2.22266	CUST_6642_PI390587928	'26.12'	'misc.peroxidases'	'(loc_os04g59260.1 : 442.0) no description available & (at1g71695 : 223.0) Peroxidase superfamily protein; FUNCTIONS IN: peroxidase activity, heme binding; INVOLVED IN: response to oxidative stress, oxidation reduction; LOCATED IN: cell wall, vacuole, membrane, plant-type cell wall; EXPRESSED IN: 23 plant structures; EXPRESSED DURING: 13 growth stages; CONTAINS InterPro DOMAIN/s: Haem peroxidase …
CUST_38747_PI390587928	-0.631243	-0.0518122	-0.133548	-0.26595	-0.35378	0.185126	0.647605	-0.320827	0.0518112	1.2537	0.777914	0.156598	CUST_38747_PI390587928	'10.3'	'cell wall.hemicellulose synthesis'	'(loc_os07g09670.2 : 266.0) no description available & (at1g74800 : 202.0) Galactosyltransferase family protein; FUNCTIONS IN: transferase activity, transferring hexosyl groups, transferase activity, transferring glycosyl groups; INVOLVED IN: protein amino acid glycosylation; LOCATED IN: membrane; EXPRESSED IN: 23 plant structures; EXPRESSED DURING: 15 growth stages; CONTAINS InterPro DOMAIN/s: G…
CUST_14878_PI390587928	-0.667349	0.0345135	-0.256115	-0.034514	-0.528319	0.408436	1.0554	-1.03968	-0.116959	1.513	1.4211	0.190744	CUST_14878_PI390587928	'35.2'	'not assigned.unknown'	' no hits & (original description: no original description)'
A_99_P025469	-1.7521	-1.28198	-0.417351	-1.15064	-0.0449047	2.05089	0.423706	-1.07024	2.3872	5.41008	2.64139	0.0449052	A_99_P025469	35.2	not assigned.unknown	0
CUST_38619_PI390587928	-0.29478	-0.173658	0.110178	-0.190955	-0.100116	0.339958	0.0932846	-0.0932845	1.08528	3.48497	0.100506	-0.205915	CUST_38619_PI390587928	'35.2'	'not assigned.unknown'	' (original description: no original description)'
A_99_P425522	-0.432865	2.07502	0.0557435	-0.561493	-0.759135	-0.515565	-0.0557435	-0.14979	2.21016	8.2734	6.18965	2.09921	A_99_P425522	35.2	not assigned.unknown	0
CUST_21754_PI390587928	-0.420413	-0.428268	-0.424355	-0.451364	-0.303812	0.230464	0.163558	-0.163558	0.237154	2.86215	0.975426	0.330872	CUST_21754_PI390587928	'20.1'	'stress.biotic'	'(loc_os01g18400.1 : 160.0) no description available & (at4g01700 : 147.0) Chitinase family protein; FUNCTIONS IN: chitinase activity; INVOLVED IN: carbohydrate metabolic process, cell wall macromolecule catabolic process; LOCATED IN: cell wall; EXPRESSED IN: 18 plant structures; EXPRESSED DURING: 13 growth stages; CONTAINS InterPro DOMAIN/s: Glycoside hydrolase, family 19 (InterPro:IPR016283), G…
A_99_P136255	-0.330316	-1.14623	0.1546	-0.677361	-0.860972	-0.1546	0.417754	-0.416596	0.601399	3.91857	2.70093	0.160428	A_99_P136255	2.1.2.03	major CHO metabolism.synthesis.starch.starch branching	0
CUST_37790_PI390587928	-0.274906	-0.251449	-0.240549	-0.269603	1.20497	0.428202	0.244579	-0.249004	0.240549	3.76152	2.69759	-0.249555	CUST_37790_PI390587928	'11.1.10'	'lipid metabolism.FA synthesis and FA elongation.beta ketoacyl CoA synthase'	'(loc_os09g34930.1 : 98.6) no description available & (at1g68530 : 90.9) Encodes KCS6, a member of the 3-ketoacyl-CoA synthase family involved in the biosynthesis of VLCFA (very long chain fatty acids).; 3-ketoacyl-CoA synthase 6 (KCS6); FUNCTIONS IN: transferase activity, transferring acyl groups other than amino-acyl groups, catalytic activity; INVOLVED IN: in 7 processes; LOCATED IN: endoplasm…
CUST_10151_PI390587928	-0.894872	-0.845018	-0.788775	-0.687097	-0.0654471	0.0654471	1.43085	0.710614	0.63227	3.80978	2.18917	-0.89472	CUST_10151_PI390587928	'17.4.1'	'hormone metabolism.cytokinin.synthesis-degradation'	'(q9t0n8|ckx1_maize : 228.0) Cytokinin dehydrogenase 1 precursor (EC 1.5.99.12) (Cytokinin oxidase 1) (CKO 1) (COX 1) (ZmCKX1) - Zea mays (Maize) & (loc_os01g09260.1 : 227.0) no description available & (at1g75450 : 154.0) This gene used to be called AtCKX6. It encodes a protein whose sequence is similar to cytokinin oxidase/dehydrogenase, which catalyzes the degradation of cytokinins.; cytokinin …
CUST_14905_PI390587928	-0.151439	-0.845325	-0.531502	-0.825975	-0.0928035	0.092803	1.18292	-0.207568	0.721769	1.60669	1.41896	0.348574	CUST_14905_PI390587928	'35.2'	'not assigned.unknown'	' no hits & (original description: no original description)'
CUST_105_PI390587928	-0.385493	-1.63816	-1.48919	-2.18427	0.518706	-0.722276	0.315349	-0.313778	0.675489	1.87072	0.820954	0.313779	CUST_105_PI390587928	'30.2.11'	'signalling.receptor kinases.leucine rich repeat XI'	'(loc_os08g34640.1 : 193.0) no description available & (at1g17750 : 131.0) Encodes PEPR2, a plasma membrane leucine-rich repeat receptor kinase functioning as a receptor for the Pep1 and Pep2 peptides. Pep1 and Pep2 are amino acids that induce the transcription of defense-related genes.; PEP1 receptor 2 (PEPR2); FUNCTIONS IN: protein serine/threonine kinase activity, peptide binding, kinase activ…
CUST_20424_PI390587928	-0.77315	-1.39092	-1.9893	-1.84899	0.187582	-0.65878	0.767935	-0.187582	0.937945	2.20615	1.30586	0.64411	CUST_20424_PI390587928	'35.2'	'not assigned.unknown'	' no hits & (original description: no original description)'
CUST_30140_PI390587928	-0.421161	-1.61063	-2.38905	-1.59901	0.310653	-0.310652	0.690234	-0.929477	0.80578	2.3681	1.23531	0.679409	CUST_30140_PI390587928	'30.2.11'	'signalling.receptor kinases.leucine rich repeat XI'	'(loc_os08g34640.1 : 264.0) no description available & (p93194|rpk1_iponi : 219.0) Receptor-like protein kinase precursor (EC 2.7.11.1) - Ipomoea nil (Japanese morning glory) (Pharbitis nil) & (at1g73080 : 203.0) Encodes a leucine-rich repeat receptor kinase. Functions as a receptor for AtPep1 to amplify innate immunity response to pathogen attacks.; PEP1 receptor 1 (PEPR1); FUNCTIONS IN: protein…
CUST_2267_PI390587928	-0.760929	-1.55297	-2.30717	-1.43014	-0.0762172	0.0762172	0.470339	-0.405984	0.479461	1.81826	0.956878	0.368168	CUST_2267_PI390587928	'26.13'	'misc.acid and other phosphatases'	'(loc_os12g44020.1 : 815.0) no description available & (at2g16430 : 630.0) purple acid phosphatase 10 (PAP10); FUNCTIONS IN: protein serine/threonine phosphatase activity, acid phosphatase activity; INVOLVED IN: biological_process unknown; LOCATED IN: cell wall, plant-type cell wall; EXPRESSED IN: 25 plant structures; EXPRESSED DURING: 15 growth stages; CONTAINS InterPro DOMAIN/s: Purple acid pho…
CUST_25437_PI390587928	-1.25557	-1.18319	-1.79492	-1.35497	-0.104379	0.10438	0.561106	-0.149809	0.527333	1.70378	0.83937	0.469474	CUST_25437_PI390587928	'35.2'	'not assigned.unknown'	' no hits & (original description: no original description)'
CUST_8877_PI390587928	-0.3835	-0.246187	-1.10937	-1.02624	0.160908	0.122557	0.555895	-0.858552	0.191349	1.25958	0.423493	-0.122557	CUST_8877_PI390587928	'35.2'	'not assigned.unknown'	' no hits & (original description: no original description)'
CUST_24498_PI390587928	-0.095665	-0.338367	-1.45747	-1.48997	0.45833	0.095665	0.233002	-0.474337	0.808923	1.66858	0.416267	-0.36892	CUST_24498_PI390587928	'35.2'	'not assigned.unknown'	'(loc_os01g51210.1 : 385.0) no description available & (at5g11950 : 292.0) Encodes a protein of unknown function. It has been crystallized and shown to be structurally almost identical to the protein encoded by At2G37210.; Putative lysine decarboxylase family protein; CONTAINS InterPro DOMAIN/s: Conserved hypothetical protein CHP00730 (InterPro:IPR005269); BEST Arabidopsis thaliana protein match …
CUST_14097_PI390587928	0.107169	-0.649913	-0.953122	-1.68928	0.423826	0.194499	-0.531364	-0.826399	0.492202	1.37876	0.450572	-0.107169	CUST_14097_PI390587928	'35.2'	'not assigned.unknown'	' no hits & (original description: no original description)'
CUST_41543_PI390587928	0.0317063	-0.591249	-1.20534	-1.08505	0.591287	0.316669	-0.260475	-0.980436	0.935177	1.54556	0.40228	-0.0317063	CUST_41543_PI390587928	'35.2'	'not assigned.unknown'	'(loc_os04g35410.1 : 161.0) no description available & (at1g34320 : 90.9) Protein of unknown function (DUF668); INVOLVED IN: N-terminal protein myristoylation; LOCATED IN: plasma membrane; EXPRESSED IN: 22 plant structures; EXPRESSED DURING: 13 growth stages; CONTAINS InterPro DOMAIN/s: Protein of unknown function DUF668 (InterPro:IPR007700), Protein of unknown function DUF3475 (InterPro:IPR02186…
CUST_19204_PI390587928	0.0123291	-0.162167	-0.887961	-0.52023	0.258384	0.493961	-0.0263023	-0.482807	0.393565	1.76168	0.281775	-0.0123291	CUST_19204_PI390587928	'33.99'	'development.unspecified'	'(loc_os07g09000.1 : 335.0) no description available & (at3g52190 : 226.0) Encodes a plant specific protein structurally related to the SEC12 proteins of the early secretory pathway. Mutation of PHF1 impairs Pi transport. Expression was detected in all tissues, and was induced by Pi starvation. Localized in endoplasmic reticulum (ER), and mutation of PHF1 resulted in ER retention and reduced accu…
CUST_3157_PI390587928	-0.0108995	-0.130085	-1.12821	-1.32791	0.0109005	0.339317	-0.725701	-1.01111	0.343162	1.65756	0.170722	0.291434	CUST_3157_PI390587928	'35.2'	'not assigned.unknown'	' (original description: no original description)'
CUST_3155_PI390587928	0.591156	0.0853457	-1.37802	-1.56996	0.566176	0.42172	-0.676238	-0.825717	0.696712	2.26722	-0.0853457	-0.110193	CUST_3155_PI390587928	'31.1'	'cell.organisation'	'(loc_os07g09520.1 : 362.0) no description available & (at1g74790 : 275.0) catalytics; FUNCTIONS IN: catalytic activity; INVOLVED IN: biological_process unknown; LOCATED IN: anchored to plasma membrane, plasma membrane, anchored to membrane; EXPRESSED IN: 23 plant structures; EXPRESSED DURING: 13 growth stages; CONTAINS InterPro DOMAIN/s: Soluble quinoprotein glucose/sorbosone dehydrogenase (Inte…
CUST_40890_PI390587928	1.04934	-1.09441	-3.41926	-2.53811	2.39711	-0.0737557	-1.8767	0.0737562	3.08118	2.79315	-1.00956	1.19547	CUST_40890_PI390587928	'35.2'	'not assigned.unknown'	' (original description: no original description)'
CUST_15652_PI390587928	1.13575	-0.979668	-1.41957	0.329792	0.967855	-0.611497	-0.404542	0.0470772	0.613428	-0.243504	-0.0470772	1.06039	CUST_15652_PI390587928	'35.2'	'not assigned.unknown'	' no hits & (original description: no original description)'
Sub-cluster-5
UniqueID	[ctrl, 06h]	[ctrl, 12h]	[ctrl, 24h]	[ctrl, 74h]	[host, 06h]	[host, 12h]	[host, 24h]	[host, 74h]	[nonhost, 06h]	[nonhost, 12h]	[nonhost, 24h]	[nonhost, 74h]	IDENTIFIER_MERCARTOR	BINCODE	NAME	DESCRIPTION
CUST_3805_PI390587928	-3.93248	-5.09457	-3.06631	-3.99998	0.991391	-0.550088	2.76375	3.02925	0.0338078	0.446387	3.62302	-0.0338068	CUST_3805_PI390587928	'26.12'	'misc.peroxidases'	'(q05855|per1_wheat : 518.0) Peroxidase precursor (EC 1.11.1.7) (WP2) - Triticum aestivum (Wheat) & (loc_os07g48030.1 : 432.0) no description available & (at5g05340 : 339.0) Peroxidase superfamily protein; FUNCTIONS IN: protein binding, peroxidase activity; INVOLVED IN: response to oxidative stress, oxidation reduction; LOCATED IN: apoplast, cell wall; EXPRESSED IN: 9 plant structures; EXPRESSED …
CUST_10869_PI390587928	-3.23069	-4.36894	-2.59293	-3.70713	0.522717	-0.8514	3.29493	3.60307	-0.323823	0.394017	4.29315	0.323823	CUST_10869_PI390587928	'26.12'	'misc.peroxidases'	'(p27337|per1_horvu : 189.0) Peroxidase 1 precursor (EC 1.11.1.7) - Hordeum vulgare (Barley) & (loc_os07g48040.1 : 144.0) no description available & (at5g05340 : 120.0) Peroxidase superfamily protein; FUNCTIONS IN: protein binding, peroxidase activity; INVOLVED IN: response to oxidative stress, oxidation reduction; LOCATED IN: apoplast, cell wall; EXPRESSED IN: 9 plant structures; EXPRESSED DURIN…
CUST_3836_PI390587928	-3.52708	-3.00993	-3.75269	-4.95962	1.39416	-0.574734	3.79636	3.21259	0.206415	-0.0516949	4.21237	0.0516949	CUST_3836_PI390587928	'26.9'	'misc.glutathione S transferases'	'(p27337|per1_horvu : 461.0) Peroxidase 1 precursor (EC 1.11.1.7) - Hordeum vulgare (Barley) & (loc_os07g48050.1 : 414.0) no description available & (at5g05340 : 322.0) Peroxidase superfamily protein; FUNCTIONS IN: protein binding, peroxidase activity; INVOLVED IN: response to oxidative stress, oxidation reduction; LOCATED IN: apoplast, cell wall; EXPRESSED IN: 9 plant structures; EXPRESSED DURIN…
CUST_27100_PI390587928	-1.53124	-1.97525	-1.53681	-1.9181	0.00449991	0.532399	1.66291	1.25144	0.528479	-0.00450039	1.33492	-0.31764	CUST_27100_PI390587928	'35.2'	'not assigned.unknown'	' (original description: no original description)'
CUST_24579_PI390587928	-1.42876	-1.52712	-1.56966	-1.00298	0.566936	0.432908	1.74823	2.17899	-0.149016	0.148959	1.33263	-0.14896	CUST_24579_PI390587928	'30.2.12'	'signalling.receptor kinases.leucine rich repeat XII'	'(loc_os02g40200.2 : 254.0) no description available & (at3g47580 : 132.0) Leucine-rich repeat protein kinase family protein; FUNCTIONS IN: protein serine/threonine kinase activity, kinase activity, ATP binding; INVOLVED IN: transmembrane receptor protein tyrosine kinase signaling pathway, protein amino acid phosphorylation; LOCATED IN: endomembrane system; CONTAINS InterPro DOMAIN/s: Protein kin…
CUST_4601_PI390587928	-1.35083	-1.6763	-2.01558	-1.85024	0.0571575	0.0312977	1.75422	2.87847	0.637887	-0.0312977	1.32559	-0.186838	CUST_4601_PI390587928	'35.2'	'not assigned.unknown'	' (original description: no original description)'
CUST_5157_PI390587928	-1.64858	-1.76685	-2.00891	-1.4648	-0.313927	0.327155	1.4343	2.92284	0.603813	-0.00118828	0.593886	0.00118828	CUST_5157_PI390587928	'35.2'	'not assigned.unknown'	'(loc_os08g06360.1 : 112.0) no description available & (at5g16790 : 99.8) Encodes a component of the putative Arabidopsis THO/TREX complex: THO1 or HPR1 (At5g09860), THO2 (At1g24706), THO3 or TEX1 (At5g56130), THO5 (At5g42920, At1g45233), THO6 (At2g19430), and THO7 (At5g16790, At3g02950). THO/TREX complexes in animals have been implicated in the transport of mRNA precursors. Mutants of THO3/TEX1,…
CUST_9357_PI390587928	-0.53069	-0.644429	-0.93423	-0.918372	-0.0886526	0.110456	1.32334	1.51342	0.0886517	0.599936	0.890289	-0.138087	CUST_9357_PI390587928	'26.2'	'misc.UDP glucosyl and glucoronyl transferases'	'(loc_os10g17489.1 : 451.0) no description available & (at3g02100 : 220.0) UDP-Glycosyltransferase superfamily protein; FUNCTIONS IN: UDP-glycosyltransferase activity, transferase activity, transferring glycosyl groups; INVOLVED IN: metabolic process; LOCATED IN: cellular_component unknown; EXPRESSED IN: root; CONTAINS InterPro DOMAIN/s: UDP-glucuronosyl/UDP-glucosyltransferase (InterPro:IPR00221…
CUST_29864_PI390587928	-0.779731	-0.914913	-1.20898	-0.618383	-0.41788	1.0323	3.25441	2.58496	0.373348	0.699717	2.27404	-0.373347	CUST_29864_PI390587928	'35.2'	'not assigned.unknown'	' no hits & (original description: no original description)'
CUST_35275_PI390587928	-0.619248	-0.687608	-1.0542	-1.04756	-0.0895328	0.421015	2.15989	1.42651	0.0895328	0.410247	1.16084	-0.34947	CUST_35275_PI390587928	'35.2'	'not assigned.unknown'	' (original description: no original description)'
CUST_16541_PI390587928	-1.07504	-1.32194	-1.28717	-1.33115	-0.215565	0.379451	2.35422	1.72008	0.215564	0.471041	1.64263	-0.74273	CUST_16541_PI390587928	'20.1'	'stress.biotic'	'(loc_os10g34920.1 : 235.0) no description available & (at2g15220 : 208.0) Plant basic secretory protein (BSP) family protein; INVOLVED IN: defense response; LOCATED IN: endomembrane system; EXPRESSED DURING: seedling growth; CONTAINS InterPro DOMAIN/s: Uncharacterised protein family, basic secretory protein (InterPro:IPR007541); BEST Arabidopsis thaliana protein match is: Plant basic secretory p…
CUST_12153_PI390587928	-1.25864	-0.795338	-2.068	-1.41563	-0.00474644	0.282807	1.54037	1.00649	0.00474596	0.287974	1.4045	-0.237575	CUST_12153_PI390587928	'20'	'stress'	'(loc_os07g35660.1 : 218.0) no description available & (at4g11530 : 124.0) Encodes a cysteine-rich receptor-like protein kinase.; cysteine-rich RLK (RECEPTOR-like protein kinase) 34 (CRK34); FUNCTIONS IN: kinase activity; INVOLVED IN: protein amino acid phosphorylation; LOCATED IN: endomembrane system; EXPRESSED IN: 10 plant structures; EXPRESSED DURING: 8 growth stages; CONTAINS InterPro DOMAIN/…
CUST_39447_PI390587928	-0.280588	-0.0583439	-2.45597	-1.15568	0.229937	0.623615	2.54439	2.47022	-0.143271	0.0583439	2.218	-0.200491	CUST_39447_PI390587928	'26.4'	'misc.beta 1,3 glucan hydrolases'	'(loc_os05g37130.5 : 121.0) no description available & (at5g55180 : 84.0) O-Glycosyl hydrolases family 17 protein; FUNCTIONS IN: cation binding, hydrolase activity, hydrolyzing O-glycosyl compounds, catalytic activity; INVOLVED IN: carbohydrate metabolic process; LOCATED IN: endomembrane system; EXPRESSED IN: 18 plant structures; EXPRESSED DURING: 11 growth stages; CONTAINS InterPro DOMAIN/s: X8 …
CUST_37330_PI390587928	-0.852922	-0.761465	-1.31892	-0.809272	0.391593	0.348589	1.72381	1.3259	-0.105345	0.105345	1.37524	-0.468781	CUST_37330_PI390587928	'29.4'	'protein.postranslational modification'	'(loc_os07g35680.1 : 386.0) no description available & (at4g23180 : 281.0) Encodes a receptor-like protein kinase. Naming convention from Chen et al 2003 (PMID 14756307); cysteine-rich RLK (RECEPTOR-like protein kinase) 10 (CRK10); FUNCTIONS IN: protein serine/threonine kinase activity, protein kinase activity, kinase activity, ATP binding; INVOLVED IN: protein amino acid phosphorylation; LOCATED…
CUST_16590_PI390587928	-1.20104	-1.97886	-1.92277	-2.16184	0.684957	0.107315	2.99891	2.63129	-0.0234747	0.0234747	2.7763	-0.212324	CUST_16590_PI390587928	'29.4'	'protein.postranslational modification'	'(loc_os09g16540.1 : 165.0) no description available & (at5g10530 : 108.0) Concanavalin A-like lectin protein kinase family protein; FUNCTIONS IN: kinase activity; INVOLVED IN: protein amino acid phosphorylation; LOCATED IN: endomembrane system; EXPRESSED IN: root; CONTAINS InterPro DOMAIN/s: Legume lectin, beta chain (InterPro:IPR001220), Protein kinase, ATP binding site (InterPro:IPR017441), Se…
A_99_P165052	-1.34022	-2.8776	-2.88904	-3.14348	0.798099	0.35661	3.60853	2.36245	-0.0647778	0.0647783	2.52041	-1.49092	A_99_P165052	35.3	not assigned.disagreeing hits	0
A_99_P225456	-0.20871	-0.872976	-2.05137	-1.2709	0.825915	0.20871	3.35959	3.07897	-0.21007	0.40775	2.25311	-0.569783	A_99_P225456	35.3	not assigned.disagreeing hits	0
A_99_P225476	-0.123042	-0.861456	-1.85153	-1.37268	0.763907	0.358316	2.72376	1.94202	0.0241766	-0.0241766	1.48274	-0.911294	A_99_P225476	20.2.99	stress.abiotic.unspecified	0
A_99_P225396	-0.989849	-1.79726	-3.28492	-2.41394	0.472586	0.171819	2.75836	1.92893	0.155751	-0.155751	1.58762	-1.35276	A_99_P225396	20.2.99	stress.abiotic.unspecified	0
A_99_P546587	-0.436161	-1.53544	-2.74501	-2.06571	0.602695	0.215322	2.66759	1.79487	0.273187	-0.215322	1.4302	-1.37597	A_99_P546587	20.2.99	stress.abiotic.unspecified	0
Sub-cluster-9a
UniqueID	[ctrl, 06h]	[ctrl, 12h]	[ctrl, 24h]	[ctrl, 74h]	[host, 06h]	[host, 12h]	[host, 24h]	[host, 74h]	[nonhost, 06h]	[nonhost, 12h]	[nonhost, 24h]	[nonhost, 74h]	IDENTIFIER_MERCARTOR	BINCODE	NAME	DESCRIPTION
CUST_19404_PI390587928	0.297676	-0.461388	0.170115	-0.457517	0.026638	0.67702	-0.399976	1.11798	-0.635191	0.334002	-0.0266376	-0.439137	CUST_19404_PI390587928	'18.3.1'	'Co-factor and vitamine metabolism.riboflavin.GTP cyclohydrolase II'	'(loc_os02g36340.2 : 117.0) no description available & (at5g64300 : 107.0) encodes GTP cyclohydrolase II that can functionally complement E. coli mutant deficient in this gene. It also has 3,4-dihydroxy-2-butanone-4-phosphate synthase activity which makes it a bifunctional enzyme involved in the formation of the pyrimidine and of the carbohydrate from GTP and ribulose-5-phosphate, respectively; G…
A_99_P526212	0.740007	-1.85153	1.82259	-1.46105	0.0309401	0.401455	-0.850414	4.53956	-0.653823	0.584074	-1.05532	-0.0309396	A_99_P526212	35.2	not assigned.unknown	0
CUST_11585_PI390587928	-1.21606	-1.24393	-0.548446	-0.244054	3.9016	4.69393	3.66303	3.21145	-1.47447	-1.33917	0.64274	0.244054	CUST_11585_PI390587928	'30.3'	'signalling.calcium'	'(loc_os08g04890.1 : 191.0) no description available & (at4g20780 : 123.0) Calcium sensor involved in trichome branching.; calmodulin like 42 (CML42); FUNCTIONS IN: calcium ion binding; INVOLVED IN: trichome branching; LOCATED IN: cellular_component unknown; EXPRESSED IN: 23 plant structures; EXPRESSED DURING: 13 growth stages; CONTAINS InterPro DOMAIN/s: EF-Hand 1, calcium-binding site (InterPro…
CUST_35443_PI390587928	-0.266328	-0.126266	0.521369	0.0276237	1.09265	3.06508	3.04562	3.99037	-0.284786	-0.410621	-0.0276238	-0.294038	CUST_35443_PI390587928	'35.2'	'not assigned.unknown'	' no hits & (original description: no original description)'
CUST_35256_PI390587928	-0.667737	0.217483	-0.670267	-0.660647	1.44724	9.01646	7.84191	7.57359	0.0245595	-0.0245594	-0.367094	-0.666419	CUST_35256_PI390587928	'35.2'	'not assigned.unknown'	' no hits & (original description: no original description)'
CUST_34799_PI390587928	-0.0179826	0.00626946	0.915181	-0.0118402	5.08749	5.83692	6.05753	6.71022	-0.00626934	-0.0165838	-0.00791204	-0.00889051	CUST_34799_PI390587928	'35.2'	'not assigned.unknown'	' no hits & (original description: no original description)'
CUST_19926_PI390587928	-0.763174	0.172242	-0.387097	-0.540755	5.46497	6.98642	6.54657	8.10815	-0.00726414	-0.643778	0.00726414	-0.245853	CUST_19926_PI390587928	'35.2'	'not assigned.unknown'	' no hits & (original description: no original description)'
CUST_36785_PI390587928	-0.0626684	-0.0219008	0.306711	-0.0233208	2.47456	3.45974	3.06372	2.86814	-0.0217118	-0.0548775	-0.00283313	0.00283313	CUST_36785_PI390587928	'35.2'	'not assigned.unknown'	' no hits & (original description: no original description)'
CUST_23582_PI390587928	-0.236416	0.498457	-0.12333	-0.192826	6.23747	6.62761	7.14203	6.13249	-0.253769	-0.270113	0.0899625	-0.0899626	CUST_23582_PI390587928	'35.2'	'not assigned.unknown'	' no hits & (original description: no original description)'
CUST_16654_PI390587928	-0.469001	-0.187811	-0.694214	-0.221222	5.09708	9.9581	9.5254	10.1653	-0.710789	-0.346341	0.217819	0.187812	CUST_16654_PI390587928	'35.2'	'not assigned.unknown'	' no hits & (original description: no original description)'
CUST_6397_PI390587928	-0.0495923	-0.101241	0.944468	-0.219918	0.386114	5.86896	4.15525	3.30117	0.00506473	-0.952576	-0.00506473	-0.358424	CUST_6397_PI390587928	'17.2.3'	'hormone metabolism.auxin.induced-regulated-responsive-activated'	'(loc_os03g09850.1 : 229.0) no description available & (at2g04850 : 144.0) Auxin-responsive family protein; CONTAINS InterPro DOMAIN/s: Cytochrome b561, eukaryote (InterPro:IPR004877), Uncharacterised conserved protein UCP037471 (InterPro:IPR017214), Protein of unknown function DUF568, DOMON-like (InterPro:IPR007613), DOMON related (InterPro:IPR005018), Cytochrome b561/ferric reductase transmembr…
CUST_6832_PI390587928	-0.694147	0.075305	0.779371	-0.325076	0.4561	2.36028	2.23422	6.52322	-0.165553	-1.26022	-0.075305	-0.563045	CUST_6832_PI390587928	'35.2'	'not assigned.unknown'	' no hits & (original description: no original description)'
CUST_21891_PI390587928	-0.284607	0.0760355	0.174472	-0.0760355	0.353769	0.403823	1.09914	2.08031	-0.322709	-0.780544	-0.113478	-0.471184	CUST_21891_PI390587928	'33.99'	'development.unspecified'	'(loc_os01g66490.1 : 372.0) no description available & (at2g02450 : 307.0) NAC domain containing protein 35 (NAC035); FUNCTIONS IN: sequence-specific DNA binding transcription factor activity; INVOLVED IN: multicellular organismal development, regulation of transcription; LOCATED IN: cellular_component unknown; EXPRESSED IN: 18 plant structures; EXPRESSED DURING: 12 growth stages; CONTAINS InterP…
CUST_38093_PI390587928	0.283632	-0.00558019	0.00558019	-0.0370967	2.30056	0.550028	2.71461	4.7797	-0.0722292	-0.0857806	-0.0520985	-0.0678364	CUST_38093_PI390587928	'35.2'	'not assigned.unknown'	' (original description: no original description)'
CUST_8711_PI390587928	0.128051	-0.713245	-0.319099	0.0280256	0.800111	0.428841	0.655697	3.21539	-0.791841	-0.0822999	-0.0280254	-0.794194	CUST_8711_PI390587928	'35.2'	'not assigned.unknown'	' (original description: no original description)'
CUST_31431_PI390587928	0.213632	-0.453493	0.246301	-0.213632	0.320895	0.231059	0.582731	1.41375	-0.431909	-0.479615	-0.503466	-0.535862	CUST_31431_PI390587928	'35.2'	'not assigned.unknown'	'(loc_os03g38930.1 : 168.0) no description available & (at2g35610 : 114.0) xyloglucanase 113 (XEG113); CONTAINS InterPro DOMAIN/s: Reticulon (InterPro:IPR003388), Nucleotide-diphospho-sugar transferase, predicted (InterPro:IPR005069); BEST Arabidopsis thaliana protein match is: Nucleotide-diphospho-sugar transferase family protein (TAIR:AT1G70630.1); Has 390 Blast hits to 386 proteins in 36 speci…
A_99_P233221	-0.06689	-0.33865	1.24267	-0.321883	2.10702	2.03557	1.96835	3.12494	0.06689	-1.03277	-0.124301	-0.312387	A_99_P233221	17.1.3	hormone metabolism.abscisic acid.induced-regulated-responsive-activated	0
A_99_P310606	0.206119	-0.347804	-0.400157	-0.206119	2.45381	2.20123	1.53507	3.51352	-1.03422	-0.565216	-0.533188	0.267491	A_99_P310606	35.2	not assigned.unknown	0
A_99_P346236	-0.145691	-0.603742	0.0147514	0.0586834	1.96675	1.73849	1.18791	3.06775	-0.0147512	-0.11282	-0.486321	-0.112069	A_99_P346236	27.3.3	RNA.regulation of transcription.AP2/EREBP, APETALA2/Ethylene-responsive element binding protein family	0
ETG02_36680	-0.0214788	-0.0556878	0.0214789	-0.0351479	1.42215	1.6617	1.39486	2.64343	-0.0300505	-0.0437812	0.0296623	-0.0488895
A_99_P009936	-0.0348864	-0.0273709	-0.0266083	-0.0462271	1.90431	2.26933	1.43344	2.74078	0.000723	0.0148306	-0.0297952	-0.000723	A_99_P009936	31.1	cell.organisation	0
CUST_34762_PI390587928	-0.120809	-0.0484196	0.0484195	-0.0736356	2.65195	1.99385	2.85193	4.29888	-0.0854689	-0.141557	-0.0646702	0.846223	CUST_34762_PI390587928	'35.2'	'not assigned.unknown'	' no hits & (original description: no original description)'
CUST_7591_PI390587928	-0.050416	-0.187451	-0.164727	0.0504161	7.64704	4.75115	5.28553	8.1249	-0.222269	-0.252221	-0.207204	0.67886	CUST_7591_PI390587928	'23.5.4'	'nucleotide metabolism.deoxynucleotide metabolism.ribonucleoside-diphosphate reductase'	'(at3g27060 : 125.0) Encodes one of the 3 ribonucleotide reductase (RNR) small subunit genes. TSO2 transcription occurs predominantly at the S-phase of the cell cycle and its expression pattern is consistent with its role in dNDP biosynthesis during DNA replication in actively dividing cells. Critical for cell cycle progression, DNA damage repair and plant development.; TSO MEANING 'UGLY' IN CHIN…
CUST_17443_PI390587928	-0.384545	0.244447	-0.312957	1.01916	6.32898	5.95934	6.55414	8.45243	-0.385942	-0.244447	-0.275927	-0.384162	CUST_17443_PI390587928	'35.2'	'not assigned.unknown'	' no hits & (original description: no original description)'
CUST_2661_PI390587928	-0.665766	-0.552428	0.419422	-0.265297	8.11646	6.87929	6.52036	9.06509	-0.774981	-0.890834	-0.757793	0.265297	CUST_2661_PI390587928	'35.2'	'not assigned.unknown'	' no hits & (original description: no original description)'
CUST_30341_PI390587928	-0.143823	-0.0808996	-0.00707305	-0.0961522	6.70621	6.38032	6.59439	9.17456	-0.176996	-0.0888258	0.00707305	0.208334	CUST_30341_PI390587928	'35.2'	'not assigned.unknown'	' no hits & (original description: no original description)'
CUST_39346_PI390587928	-0.0524336	-0.0301152	-0.0356034	-0.0363221	7.42189	7.51654	7.98353	10.7528	-0.0585607	0.0301151	-0.0389842	1.18978	CUST_39346_PI390587928	'35.2'	'not assigned.unknown'	' no hits & (original description: no original description)'
A_99_P061193	0.0170597	-0.0675118	-0.0378636	-0.0170596	5.44819	5.68049	5.14519	6.51149	-0.0745572	0.14018	-0.0748695	-0.108062	A_99_P061193	35.2	not assigned.unknown	0
A_99_P355931	-0.286564	-0.848938	-0.435075	0.0555046	7.87415	8.09142	7.57416	9.10272	-0.892598	-0.0555048	-0.823152	0.1966	A_99_P355931	35.2	not assigned.unknown	0
CUST_17470_PI390587928	-1.27593	-1.55384	-1.33951	-1.54154	2.33966	1.89546	3.42269	6.66914	1.43941	0.218461	-0.218461	-1.22087	CUST_17470_PI390587928	'35.2'	'not assigned.unknown'	' no hits & (original description: no original description)'
CUST_8645_PI390587928	-2.73705	-2.44012	-1.83162	-1.826	5.44695	4.12895	8.78978	9.4756	0.0400157	-0.618933	0.385762	-0.0400157	CUST_8645_PI390587928	'35.2'	'not assigned.unknown'	' no hits & (original description: no original description)'
CUST_17474_PI390587928	-0.943555	6.53e-05	0.539156	-0.701778	1.78518	2.14161	2.49326	4.02376	-0.00154734	-6.53e-05	-0.0913167	-0.903092	CUST_17474_PI390587928	'35.2'	'not assigned.unknown'	' no hits & (original description: no original description)'
CUST_1429_PI390587928	-0.888558	-0.826442	0.227261	-0.982552	3.1101	2.39325	3.16854	5.42192	0.0448675	-0.044868	-0.0608363	-0.672685	CUST_1429_PI390587928	'35.2'	'not assigned.unknown'	' no hits & (original description: no original description)'
CUST_7567_PI390587928	-1.21944	-0.739423	-0.664928	-0.601678	4.16563	3.33016	4.60439	7.10703	0.801555	0.509697	-0.998585	-0.509697	CUST_7567_PI390587928	'35.2'	'not assigned.unknown'	' no hits & (original description: no original description)'
CUST_34761_PI390587928	-0.782602	-0.673573	0.594797	-0.640487	3.66659	3.62808	4.05939	5.76024	-0.682276	0.589891	-0.589891	-0.616255	CUST_34761_PI390587928	'35.2'	'not assigned.unknown'	' no hits & (original description: no original description)'
CUST_15379_PI390587928	-0.131065	0.0775294	-0.136212	-0.179675	2.88691	3.02145	3.6407	6.56002	-0.0775296	-0.313558	0.761559	-0.253067	CUST_15379_PI390587928	'35.2'	'not assigned.unknown'	' no hits & (original description: no original description)'
CUST_17493_PI390587928	-0.0715605	-0.017269	0.0319827	-0.0144417	2.13117	3.51204	4.0027	5.93445	-0.0874608	0.0144416	-0.0604441	-0.0641614	CUST_17493_PI390587928	'35.2'	'not assigned.unknown'	' no hits & (original description: no original description)'
CUST_35038_PI390587928	-0.027155	0.0841593	0.0120108	-0.0120109	2.04495	3.49474	3.44088	4.78043	-0.0489362	-0.0574338	-0.0252541	-0.0433729	CUST_35038_PI390587928	'35.2'	'not assigned.unknown'	' no hits & (original description: no original description)'
CUST_6804_PI390587928	-0.241168	-0.231024	-0.177277	0.100128	4.67752	4.82232	5.6725	8.46151	-0.215782	-0.100128	-0.227579	0.284042	CUST_6804_PI390587928	'35.2'	'not assigned.unknown'	' no hits & (original description: no original description)'
CUST_756_PI390587928	-0.898407	-0.787096	-0.81894	-0.867049	5.26903	5.92926	7.21697	9.66042	0.0132124	0.373037	-0.837798	-0.0132122	CUST_756_PI390587928	'29.2.1.2.2.11'	'protein.synthesis.ribosomal protein.eukaryotic.60S subunit.L11'	'(p46287|rl11_medsa : 90.1) 60S ribosomal protein L11 (L5) - Medicago sativa (Alfalfa) & (at5g45775 : 89.0) Ribosomal L5P family protein; FUNCTIONS IN: structural constituent of ribosome; INVOLVED IN: translation; LOCATED IN: cytosolic large ribosomal subunit, vacuole; EXPRESSED IN: male gametophyte, leaf; CONTAINS InterPro DOMAIN/s: Ribosomal protein L5 (InterPro:IPR002132), Ribosomal protein L5…
CUST_38970_PI390587928	-0.069218	-0.0231386	0.0115213	-0.0333058	1.24431	1.10827	2.16477	3.74378	-0.0290031	0.00577593	-0.00577605	-0.0150661	CUST_38970_PI390587928	'29.2.5'	'protein.synthesis.release'	'(loc_os07g39870.3 : 314.0) no description available & (at3g26618 : 312.0) eukaryotic release factor 1-3 (ERF1-3); FUNCTIONS IN: translation release factor activity; INVOLVED IN: translational termination; LOCATED IN: cytoplasm; EXPRESSED IN: male gametophyte, leaf, pollen tube; EXPRESSED DURING: M germinated pollen stage; CONTAINS InterPro DOMAIN/s: eRF1 domain 2 (InterPro:IPR005141), eRF1 domai…
CUST_36744_PI390587928	-0.138337	-0.0853028	-0.0920845	-0.110744	1.0249	1.74744	2.32101	4.18151	-0.091857	0.0853028	-0.0943125	0.351827	CUST_36744_PI390587928	'29.2.4'	'protein.synthesis.elongation'	'(p25698|ef1a_soybn : 306.0) Elongation factor 1-alpha (EF-1-alpha) - Glycine max (Soybean) & (loc_os03g08060.2 : 304.0) no description available & (at5g60390 : 300.0) GTP binding Elongation factor Tu family protein; FUNCTIONS IN: calmodulin binding, translation elongation factor activity; INVOLVED IN: translational elongation; LOCATED IN: mitochondrion, nucleus, cytoplasm; EXPRESSED IN: cotyledo…
CUST_42283_PI390587928	0.0394596	-0.0960856	-0.0280508	-0.0497354	0.78011	1.48239	2.67859	4.51432	-0.0450754	-0.0268098	0.0268097	-0.0376288	CUST_42283_PI390587928	'35.2'	'not assigned.unknown'	' no hits & (original description: no original description)'
Sub-cluster-9b
UniqueID	[ctrl, 06h]	[ctrl, 12h]	[ctrl, 24h]	[ctrl, 74h]	[host, 06h]	[host, 12h]	[host, 24h]	[host, 74h]	[nonhost, 06h]	[nonhost, 12h]	[nonhost, 24h]	[nonhost, 74h]	IDENTIFIER_MERCARTOR	BINCODE	NAME	DESCRIPTION
CUST_34532_PI390587928	0.308926	-0.0811214	-0.87417	0.0823688	-0.211437	0.587183	-0.171671	1.27336	-0.582891	0.531609	-0.199924	0.0811214	CUST_34532_PI390587928	'35.2'	'not assigned.unknown'	' no hits & (original description: no original description)'
CUST_27710_PI390587928	-0.136014	-1.61205	-1.12577	0.586762	0.65263	1.93526	0.135355	4.71773	-1.34917	1.23172	-0.135355	-2.38405	CUST_27710_PI390587928	'35.2'	'not assigned.unknown'	' (original description: no original description)'
CUST_27713_PI390587928	-0.495796	-2.38297	-2.24986	0.233023	0.13641	1.68841	-0.116985	4.37559	-1.78018	0.961954	0.116985	-2.27559	CUST_27713_PI390587928	'35.2'	'not assigned.unknown'	' (original description: no original description)'
CUST_27712_PI390587928	-0.0892391	-1.63811	-2.2165	0.554123	0.48056	2.06024	0.0892391	4.75093	-1.45289	1.33208	-0.31428	-2.03003	CUST_27712_PI390587928	'35.2'	'not assigned.unknown'	' (original description: no original description)'
CUST_1284_PI390587928	-0.386607	0.465845	-1.58694	-0.130277	0.498795	0.297711	-0.0294657	2.40313	-0.373239	-0.41184	0.0294652	0.249714	CUST_1284_PI390587928	'35.2'	'not assigned.unknown'	' no hits & (original description: no original description)'
CUST_29144_PI390587928	-0.328052	0.194684	-0.734571	0.089313	0.114438	0.289014	-0.127843	1.9639	-0.152476	-0.089313	-0.376199	0.105384	CUST_29144_PI390587928	'18.1'	'Co-factor and vitamine metabolism.molybdenum cofactor'	'(loc_os09g38772.1 : 525.0) no description available & (at5g44720 : 375.0) Molybdenum cofactor sulfurase family protein; FUNCTIONS IN: molybdenum ion binding, Mo-molybdopterin cofactor sulfurase activity, pyridoxal phosphate binding, catalytic activity; INVOLVED IN: biological_process unknown; LOCATED IN: cellular_component unknown; EXPRESSED IN: 22 plant structures; EXPRESSED DURING: 13 growth s…
CUST_27203_PI390587928	0.148709	-0.39617	-2.92283	-0.148708	0.800662	0.294624	-1.09506	4.87302	0.550964	-0.874228	-1.34097	1.02861	CUST_27203_PI390587928	'35.2'	'not assigned.unknown'	' no hits & (original description: no original description)'
CUST_8841_PI390587928	-0.0346308	-0.282061	-1.82922	-0.556208	0.236473	0.214039	0.679874	4.32976	0.0346305	-0.674222	-1.66505	0.508878	CUST_8841_PI390587928	'35.2'	'not assigned.unknown'	' no hits & (original description: no original description)'
A_99_P394107	-0.340294	-0.0711824	-0.308651	0.0711824	0.683257	1.37849	-0.210864	4.11658	0.410229	0.218719	-0.331903	-0.0995307	A_99_P394107	30.4.01	signalling.phosphinositides.phosphatidylinositol-4-phosphate 5-kinase	0
A_99_P515947	0.203784	-0.184937	-0.670609	-0.0276423	1.65726	0.892439	0.223144	2.3622	0.0276423	-0.541565	-0.668025	-0.43154	A_99_P515947	35.3	not assigned.disagreeing hits	0
A_99_P242271	-0.181064	-0.171331	0.304086	0.0914571	1.73745	2.12069	0.592077	3.65495	-0.177784	-0.0914571	-0.168773	-0.172918	A_99_P242271	35.3	not assigned.disagreeing hits	0
A_99_P351076	-0.622605	0.0947752	-0.594888	0.0043205	1.74219	1.92992	0.281827	3.85666	-0.0043205	-0.542559	-0.606649	-0.612597	A_99_P351076	30.3	signalling.calcium	0
Sub-cluster-9c
UniqueID	[ctrl, 06h]	[ctrl, 12h]	[ctrl, 24h]	[ctrl, 74h]	[host, 06h]	[host, 12h]	[host, 24h]	[host, 74h]	[nonhost, 06h]	[nonhost, 12h]	[nonhost, 24h]	[nonhost, 74h]	IDENTIFIER_MERCARTOR	BINCODE	NAME	DESCRIPTION
CUST_15239_PI390587928	0.346294	-0.370028	-0.485538	-0.460058	0.0614576	-0.0464125	0.284684	1.03321	0.0464125	-0.396208	0.28497	-0.108441	CUST_15239_PI390587928	'35.2'	'not assigned.unknown'	' (original description: no original description)'
CUST_6439_PI390587928	0.422063	-0.312694	-1.43835	-0.747478	0.554894	-0.231652	1.01788	4.9441	0.655134	-0.711736	0.231652	-0.684116	CUST_6439_PI390587928	'26.10'	'misc.cytochrome P450'	'(loc_os08g01450.1 : 506.0) no description available & (q43257|c71c4_maize : 495.0) Cytochrome P450 71C4 (EC 1.14.-.-) (Benzoxazineless 2) - Zea mays (Maize) & (at3g26300 : 341.0) putative cytochrome P450; "cytochrome P450, family 71, subfamily B, polypeptide 34" (CYP71B34); FUNCTIONS IN: electron carrier activity, monooxygenase activity, iron ion binding, oxygen binding, heme binding; INVOLVED I…
CUST_28463_PI390587928	0.347404	-0.438414	-2.25338	-0.814826	0.817349	-0.347404	1.37178	5.28718	0.854746	-0.697304	0.526625	-1.12508	CUST_28463_PI390587928	'35.2'	'not assigned.unknown'	' no hits & (original description: no original description)'
CUST_41375_PI390587928	0.300621	0.136125	-1.04404	-0.242182	0.034925	-0.034925	0.369799	1.76255	-0.0536156	-0.304286	0.230228	-0.2274	CUST_41375_PI390587928	'34.2'	'transport.sugars'	'(loc_os02g36490.2 : 286.0) no description available & (at1g34580 : 99.0) Major facilitator superfamily protein; FUNCTIONS IN: carbohydrate transmembrane transporter activity, sugar:hydrogen symporter activity; INVOLVED IN: transport, transmembrane transport; LOCATED IN: integral to membrane, membrane; EXPRESSED IN: 12 plant structures; EXPRESSED DURING: 7 growth stages; CONTAINS InterPro DOMAIN/…
A_99_P147837	0.182933	-0.770963	-1.10995	-0.771546	0.00997448	0.318667	0.377725	1.42781	0.612197	-0.417455	-0.00997448	-0.496012	A_99_P147837	35.2	not assigned.unknown	0
CUST_16160_PI390587928	-0.104678	-0.555831	-1.47976	-1.31526	-0.386279	-0.825825	0.817742	4.20011	0.104678	0.265446	0.141749	0.388717	CUST_16160_PI390587928	'35.2'	'not assigned.unknown'	' no hits & (original description: no original description)'
CUST_7717_PI390587928	0.109473	0.107615	-1.7376	-0.906629	-0.210166	-1.23713	1.13362	2.60482	-0.107615	-0.226739	0.192876	0.304889	CUST_7717_PI390587928	'35.2'	'not assigned.unknown'	' (original description: no original description)'
A_99_P417887	-0.583128	-1.01873	-1.73677	-1.60252	-0.158093	0.522941	0.56994	3.80247	1.00922	0.158094	-0.229829	0.499283	A_99_P417887	35.2	not assigned.unknown	0
A_99_P419827	-0.717969	-0.913506	-1.43401	-1.43508	0.276939	-0.27694	1.83153	7.211	1.78487	-1.43194	1.13452	2.95599	A_99_P419827	35.3	not assigned.disagreeing hits	0
Sub-cluster-9d
UniqueID	[ctrl, 06h]	[ctrl, 12h]	[ctrl, 24h]	[ctrl, 74h]	[host, 06h]	[host, 12h]	[host, 24h]	[host, 74h]	[nonhost, 06h]	[nonhost, 12h]	[nonhost, 24h]	[nonhost, 74h]	IDENTIFIER_MERCARTOR	BINCODE	NAME	DESCRIPTION
CUST_16989_PI390587928	0.306952	-0.521669	-0.700548	-1.19774	0.0308509	1.17294	-0.0308509	1.08141	0.35488	0.10651	-0.801223	-0.775405	CUST_16989_PI390587928	'13.1.2.3.3'	'amino acid metabolism.synthesis.glutamate family.arginine.N-Acetylglutamate-5-P reductase'	'(q6av34|argc_orysa : 200.0) Probable N-acetyl-gamma-glutamyl-phosphate reductase, chloroplast precursor (EC 1.2.1.38) (AGPR) (N-acetyl-glutamate semialdehyde dehydrogenase) (NAGSA dehydrogenase) - Oryza sativa (Rice) & (loc_os03g42110.1 : 200.0) no description available & (at2g19940 : 157.0) oxidoreductases, acting on the aldehyde or oxo group of donors, NAD or NADP as acceptor;copper ion bindin…
A_99_P417962	-0.123473	-0.0857711	-1.13599	-1.75547	1.80161	1.4165	0.142918	2.35993	0.0857711	0.528358	-1.11797	-1.39762	A_99_P417962	35.2	not assigned.unknown	0
A_99_P500372	-0.420191	-0.414409	-1.06442	-0.414362	1.24814	0.903393	0.913057	1.77314	0.156983	0.482249	-0.156983	-0.581415	A_99_P500372	28.1	DNA.synthesis/chromatin structure	0
A_99_P424592	-0.688532	-0.656086	-0.471545	-0.598471	0.885532	1.01435	0.386768	2.09695	0.438573	0.605424	-0.386768	-0.743546	A_99_P424592	35.2	not assigned.unknown	0
CUST_35464_PI390587928	-0.303434	0.605103	-0.922159	-1.68344	1.08461	1.21223	-1.62662	2.67914	0.753677	0.303434	-0.670688	-1.66103	CUST_35464_PI390587928	'17.7.1.2'	'hormone metabolism.jasmonate.synthesis-degradation.lipoxygenase'	'(p29250|lox2_orysa : 1117.0) Lipoxygenase 2 (EC 1.13.11.12) (Lipoxygenase L-2) - Oryza sativa (Rice) & (loc_os03g52860.1 : 1117.0) no description available & (at3g22400 : 827.0) LOX5; FUNCTIONS IN: oxidoreductase activity, acting on single donors with incorporation of molecular oxygen, incorporation of two atoms of oxygen, lipoxygenase activity, iron ion binding, metal ion binding; INVOLVED IN: …
CUST_23475_PI390587928	-0.249435	0.616313	-0.317338	-1.60721	0.992216	1.11731	-1.70235	2.51678	0.627979	0.249434	-0.873765	-1.66813	CUST_23475_PI390587928	'17.7.1.2'	'hormone metabolism.jasmonate.synthesis-degradation.lipoxygenase'	'(p29250|lox2_orysa : 273.0) Lipoxygenase 2 (EC 1.13.11.12) (Lipoxygenase L-2) - Oryza sativa (Rice) & (loc_os03g52860.1 : 273.0) no description available & (at3g22400 : 221.0) LOX5; FUNCTIONS IN: oxidoreductase activity, acting on single donors with incorporation of molecular oxygen, incorporation of two atoms of oxygen, lipoxygenase activity, iron ion binding, metal ion binding; INVOLVED IN: ro…
CUST_17622_PI390587928	-0.181915	0.49403	-0.833286	-1.76724	0.776629	0.932817	-2.03552	2.37473	0.644705	0.181915	-0.959498	-1.69554	CUST_17622_PI390587928	'17.7.1.2'	'hormone metabolism.jasmonate.synthesis-degradation.lipoxygenase'	'(p29114|lox1_horvu : 165.0) Lipoxygenase 1 (EC 1.13.11.12) - Hordeum vulgare (Barley) & (loc_os03g52860.1 : 160.0) no description available & (at3g22400 : 130.0) LOX5; FUNCTIONS IN: oxidoreductase activity, acting on single donors with incorporation of molecular oxygen, incorporation of two atoms of oxygen, lipoxygenase activity, iron ion binding, metal ion binding; INVOLVED IN: root development…
CUST_30787_PI390587928	0.759975	0.0941372	-3.02939	-1.72542	2.07831	-1.33506	-0.0941367	2.56982	1.69047	0.159239	-0.89933	-0.594364	CUST_30787_PI390587928	'25.10'	'C1-metabolism.formate dehydrogenase'	'(q67u69|fdh2_orysa : 162.0) Formate dehydrogenase 2, mitochondrial precursor (EC 1.2.1.2) (NAD-dependent formate dehydrogenase 2) (FDH 2) - Oryza sativa (Rice) & (loc_os06g29220.1 : 162.0) no description available & (at5g14780 : 148.0) Encodes a NAD-dependent formate dehydrogenase.; formate dehydrogenase (FDH); FUNCTIONS IN: NAD or NADH binding, binding, oxidoreductase activity, acting on the CH…
CUST_17484_PI390587928	1.84534	-0.891399	-2.72149	-0.172506	2.29022	-0.674713	0.0922012	2.98666	1.7008	-0.0922012	-1.25821	0.266111	CUST_17484_PI390587928	'34.99'	'transport.misc'	'(loc_os11g24060.1 : 160.0) no description available & (at3g10960 : 110.0) Encodes a homolog of the adenine-guanine-hypoxanthine transporter AzgA of Aspergillus nidulans. Function as a plant adenine-guanine transporter. Two closely related genes exist in Arabidopsis: AT3G10960 (Azg1) and AT5G50300 (Azg2).; AZA-guanine resistant1 (AZG1); FUNCTIONS IN: transmembrane transporter activity, purine tra…
CUST_40645_PI390587928	1.18834	-0.384269	-0.990852	-0.436083	1.0392	-0.0704136	0.223101	1.37263	1.32142	0.0704136	-0.465542	-0.545458	CUST_40645_PI390587928	'30.3'	'signalling.calcium'	'(loc_os05g31620.1 : 244.0) no description available & (at1g24620 : 142.0) EF hand calcium-binding protein family; FUNCTIONS IN: calcium ion binding; INVOLVED IN: response to cold; LOCATED IN: nucleus, cytoplasm; EXPRESSED IN: 7 plant structures; EXPRESSED DURING: L mature pollen stage, M germinated pollen stage, 4 anthesis, petal differentiation and expansion stage; CONTAINS InterPro DOMAIN/s: E…
CUST_9942_PI390587928	2.14502	-0.52806	-2.45751	-0.0733137	2.10964	0.198727	-0.340394	2.41868	1.45564	0.0733137	-2.09239	-1.31609	CUST_9942_PI390587928	'15.2'	'metal handling.binding, chelation and storage'	'(loc_os12g01530.2 : 358.0) no description available & (p29036|fri1_maize : 355.0) Ferritin-1, chloroplast precursor (EC 1.16.3.1) (ZmFer1) - Zea mays (Maize) & (at3g56090 : 282.0) Encodes FERRITIN 3, AtFER3. Ferritins are a class of 24-mer multi-meric proteins found in all kingdoms of life. Function as the main iron store in mammals. Evidence suggests that Arabidopsis ferritins are essential to …
CUST_24518_PI390587928	3.98097	-0.850921	-3.96478	-0.337262	3.94872	0.337262	-2.01784	4.348	3.78352	0.756091	-2.801	-0.716018	CUST_24518_PI390587928	'35.2'	'not assigned.unknown'	' no hits & (original description: no original description)'
A_99_P339386	0.750832	-0.499098	-1.49066	-1.37766	2.74555	0.499097	-1.11736	1.6131	1.71524	1.04469	-1.69491	-0.9792	A_99_P339386	11.1.010	lipid metabolism.FA synthesis and FA elongation.beta ketoacyl CoA synthase	0
CUST_8824_PI390587928	0.900423	1.18974	-0.753167	-0.630886	1.00319	-0.208206	-0.281061	2.01267	1.25581	0.208206	-1.23763	-1.314	CUST_8824_PI390587928	'35.2'	'not assigned.unknown'	' no hits & (original description: no original description)'
CUST_40128_PI390587928	0.866755	1.28998	-0.553586	-0.53589	0.956276	-0.235521	-0.273469	1.9288	1.38617	0.235522	-1.05679	-1.31432	CUST_40128_PI390587928	'35.2'	'not assigned.unknown'	' no hits & (original description: no original description)'
CUST_17600_PI390587928	0.838367	0.410415	-1.19763	-1.01541	0.615822	-0.126227	-0.521348	0.951339	0.745049	0.126226	-0.996404	-1.17584	CUST_17600_PI390587928	'20.1'	'stress.biotic'	'(loc_os01g53090.1 : 442.0) no description available & (at1g78780 : 288.0) pathogenesis-related family protein; FUNCTIONS IN: molecular_function unknown; INVOLVED IN: biological_process unknown; LOCATED IN: cellular_component unknown; EXPRESSED IN: 14 plant structures; EXPRESSED DURING: M germinated pollen stage, LP.04 four leaves visible, 4 anthesis, C globular stage, petal differentiation and e…
Sub-cluster-10
UniqueID	[ctrl, 06h]	[ctrl, 12h]	[ctrl, 24h]	[ctrl, 74h]	[host, 06h]	[host, 12h]	[host, 24h]	[host, 74h]	[nonhost, 06h]	[nonhost, 12h]	[nonhost, 24h]	[nonhost, 74h]	IDENTIFIER_MERCARTOR	BINCODE	NAME	DESCRIPTION
A_99_P167734	1.73386	0.861432	-0.270261	0.0356798	0.704148	-0.0356789	-1.42137	2.10452	1.4232	-0.442893	-1.09858	-0.178504	A_99_P167734	35.2	not assigned.unknown	0
A_99_P141808	1.04286	0.39373	0.320789	-0.320789	0.659753	-0.341881	-1.43914	1.07073	0.959866	-0.69297	-1.47709	-0.765918	A_99_P141808	35.2	not assigned.unknown	0
A_99_P000281	0.846998	0.352442	0.234453	-0.371141	0.516654	-0.234452	-1.4502	1.02469	0.827872	-0.499738	-1.55458	-0.752119	A_99_P000281	35.3	not assigned.disagreeing hits	0
CUST_26595_PI390587928	1.74508	1.32246	-0.0631974	-0.408815	1.03875	1.84279	-1.79926	1.19062	-0.182723	0.0631974	-1.39189	-1.24173	CUST_26595_PI390587928	'35.2'	'not assigned.unknown'	' no hits & (original description: no original description)'
CUST_37271_PI390587928	1.12253	2.4482	-0.941976	-1.64672	0.962719	1.86703	-1.82587	-0.605236	0.984444	0.605237	-2.84227	-1.86441	CUST_37271_PI390587928	'20.1'	'stress.biotic'	'(loc_os04g33990.1 : 348.0) no description available & (at5g22200 : 179.0) Late embryogenesis abundant (LEA) hydroxyproline-rich glycoprotein family; CONTAINS InterPro DOMAIN/s: Late embryogenesis abundant protein, group 2 (InterPro:IPR004864); BEST Arabidopsis thaliana protein match is: Late embryogenesis abundant (LEA) hydroxyproline-rich glycoprotein family (TAIR:AT3G44220.1); Has 30201 Blast …
A_99_P280251	2.35293	1.94403	-1.98031	-0.303478	1.00671	0.28808	-3.29452	-0.288081	1.08626	1.55764	-2.18775	-0.585391	A_99_P280251	26.28	misc.GDSL-motif lipase	0
A_99_P608712	0.0529556	0.274384	-2.41246	-1.72538	0.524017	0.661039	-2.91204	-0.0529575	0.639849	0.702515	-3.89227	-1.44876	A_99_P608712	35.3	not assigned.disagreeing hits	0
A_99_P609927	0.538592	0.672252	-2.39084	-1.63138	0.82162	0.67735	-3.10397	-0.504684	0.504685	0.802737	-4.09665	-1.50617	A_99_P609927	35.3	not assigned.disagreeing hits	0
A_99_P597642	0.508177	0.640274	-2.38333	-1.61393	0.745634	0.684374	-3.10642	-0.508177	0.532812	0.794462	-4.14326	-1.517	A_99_P597642	35.3	not assigned.disagreeing hits	0
A_99_P618717	0.519163	0.663675	-2.41915	-1.6139	0.775594	0.701138	-3.10511	-0.519163	0.54627	0.783151	-4.1187	-1.50847	A_99_P618717	35.3	not assigned.disagreeing hits	0
A_99_P210271	1.11953	0.999757	-1.32691	-0.728116	0.644607	-0.0731316	-3.46806	0.242313	0.831863	0.0731325	-3.24557	-0.86932	A_99_P210271	35.3	not assigned.disagreeing hits	0
A_99_P210936	1.16521	1.04299	-1.22225	-0.68374	0.69366	-0.0687485	-3.3488	0.221377	0.824182	0.0687485	-3.16551	-0.813953	A_99_P210936	35.3	not assigned.disagreeing hits	0
A_99_P210931	1.02409	0.882775	-1.53487	-0.819921	0.620749	-0.0268917	-3.37224	0.33713	0.91805	0.0268917	-3.43873	-0.897371	A_99_P210931	35.3	not assigned.disagreeing hits	0
A_99_P211026	0.903457	0.828845	-1.44558	-0.776066	0.592193	-0.0711784	-3.48082	0.278749	0.858059	0.0711775	-3.34525	-0.84764	A_99_P211026	35.3	not assigned.disagreeing hits	0
A_99_P459822	2.07455	1.68624	-1.2395	-0.204347	1.10441	0.204347	-3.78083	0.635402	1.34424	-0.421286	-4.23953	-0.505692	A_99_P459822	20.2.2	stress.abiotic.cold	0
A_99_P211901	2.08745	1.88779	-1.27656	-1.1885	1.3252	0.475343	-3.92868	0.322099	1.22701	-0.322099	-5.05114	-1.15277	A_99_P211901	35.3	not assigned.disagreeing hits	0
CUST_7267_PI390587928	0.792961	1.45784	0.073025	-0.610933	0.0960913	0.144311	-0.437704	-0.0392227	-0.465009	0.0392227	-1.98911	-1.40862	CUST_7267_PI390587928	'35.2'	'not assigned.unknown'	' (original description: no original description)'
CUST_37507_PI390587928	0.499393	2.11303	-0.415295	-0.340853	-0.156961	1.29577	-0.633799	0.417602	0.156961	1.41494	-1.13705	-2.67146	CUST_37507_PI390587928	'35.2'	'not assigned.unknown'	' no hits & (original description: no original description)'
CUST_9267_PI390587928	1.06343	1.85233	0.0795002	-0.0795002	-0.20861	1.31186	-0.578657	1.02768	-0.444264	1.20713	-1.20024	-0.890887	CUST_9267_PI390587928	'35.2'	'not assigned.unknown'	' no hits & (original description: no original description)'
CUST_5822_PI390587928	0.748745	2.62729	-0.51909	0.51909	-1.42496	1.04013	-0.883905	0.948661	-0.774242	1.0694	-1.1204	-1.24177	CUST_5822_PI390587928	'27.3.26'	'RNA.regulation of transcription.MYB-related transcription factor family'	'(loc_os05g07010.2 : 187.0) no description available & (at5g52660 : 114.0) Homeodomain-like superfamily protein; CONTAINS InterPro DOMAIN/s: SANT, DNA-binding (InterPro:IPR001005), Homeodomain-like (InterPro:IPR009057), Myb, DNA-binding (InterPro:IPR014778), HTH transcriptional regulator, Myb-type, DNA-binding (InterPro:IPR017930), Myb-like DNA-binding domain, SHAQKYF class (InterPro:IPR006447); …
CUST_29764_PI390587928	1.60769	-0.206387	-2.3889	-0.95379	1.40088	1.03643	-0.504511	-0.237831	1.15241	0.206387	-2.12745	0.385966	CUST_29764_PI390587928	'35.2'	'not assigned.unknown'	' (original description: no original description)'
CUST_27631_PI390587928	2.10523	0.750495	-1.78349	-1.1737	1.22615	-0.0971711	0.0971711	-1.23658	1.45585	0.601844	-1.19128	-1.58802	CUST_27631_PI390587928	'34.99'	'transport.misc'	'(loc_os05g48040.1 : 148.0) no description available & (at1g71140 : 99.0) MATE efflux family protein; FUNCTIONS IN: antiporter activity, drug transmembrane transporter activity, transporter activity; INVOLVED IN: drug transmembrane transport, transmembrane transport; LOCATED IN: plasma membrane, membrane; EXPRESSED IN: 13 plant structures; EXPRESSED DURING: 8 growth stages; CONTAINS InterPro DOMA…
CUST_3252_PI390587928	1.59178	0.992144	-0.342991	-2.74812	1.74279	0.342991	-2.48509	-3.3852	2.14298	0.395357	-1.1125	-1.17384	CUST_3252_PI390587928	'35.2'	'not assigned.unknown'	' (original description: no original description)'
A_99_P231316	1.47999	0.903143	-2.29347	-1.1572	1.35367	0.523605	-2.159	-1.34181	0.816195	0.980728	-0.523605	-1.58256	A_99_P231316	35.2	not assigned.unknown	0
CUST_17543_PI390587928	2.34938	0.978479	-1.46938	-0.773042	1.65147	0.943061	-1.22432	-1.82016	1.28208	0.528492	-0.897065	-0.528492	CUST_17543_PI390587928	'26.7'	'misc.oxidases - copper, flavone etc'	'(loc_os04g57560.1 : 619.0) no description available & (at1g65840 : 410.0) encodes a peroxisomal polyamine oxidase, involved in the back-conversion polyamine degradation pathway. Among the five polyamine oxidases in the Arabidopsis genome, PAO4 is the major isoform in root peroxisomes.; polyamine oxidase 4 (PAO4); CONTAINS InterPro DOMAIN/s: Amine oxidase (InterPro:IPR002937), Flavin-containing a…
CUST_17515_PI390587928	2.56732	1.25545	-1.40368	-0.540325	1.78109	1.18382	-1.24453	-1.86613	1.33178	0.527165	-1.02703	-0.527165	CUST_17515_PI390587928	'26.7'	'misc.oxidases - copper, flavone etc'	'(loc_os04g57560.1 : 241.0) no description available & (at1g65840 : 166.0) encodes a peroxisomal polyamine oxidase, involved in the back-conversion polyamine degradation pathway. Among the five polyamine oxidases in the Arabidopsis genome, PAO4 is the major isoform in root peroxisomes.; polyamine oxidase 4 (PAO4); CONTAINS InterPro DOMAIN/s: Amine oxidase (InterPro:IPR002937), Flavin-containing a…
CUST_40426_PI390587928	1.98514	1.07006	-0.967418	-1.02594	2.12833	1.00874	-2.60092	-2.61199	1.53093	0.967418	-1.93578	-1.2706	CUST_40426_PI390587928	'35.2'	'not assigned.unknown'	' no hits & (original description: no original description)'
A_99_P310886	2.27077	0.649518	0.300856	-0.083715	1.29211	-0.662921	-0.0560069	-0.157331	0.552338	0.0373478	-2.05783	-0.0373473	A_99_P310886	35.2	not assigned.unknown	0
A_99_P560602	2.21956	1.45402	0.216175	-0.216175	1.50658	-0.612439	-0.754845	-0.436905	0.91288	1.63951	-0.453072	-1.03063	A_99_P560602	26.3.02	misc.gluco-, galacto- and mannosidases.beta-galactosidase	0
A_99_P149352	1.2236	0.926399	0.0855427	-0.0855427	0.671207	-0.155738	-0.442868	-0.236159	0.314808	0.853097	-0.239603	-0.514934	A_99_P149352	35.2	not assigned.unknown	0
A_99_P286226	1.7225	1.44619	0.0731602	-0.0731599	1.01031	-0.24249	-0.790303	-1.21111	0.405723	1.95654	-0.682069	-0.510411	A_99_P286226	20.1	stress.biotic	0
A_99_P307881	1.81528	1.67841	0.118312	-0.370885	1.50152	-0.118312	-2.50506	-0.982008	1.18372	1.17083	-2.01069	-1.66391	A_99_P307881	35.3	not assigned.disagreeing hits	0
A_99_P307876	1.93536	1.77701	0.163465	-0.290473	1.47853	-0.163466	-2.56939	-0.985234	1.19277	1.24055	-1.99852	-1.65788	A_99_P307876	35.3	not assigned.disagreeing hits	0
A_99_P244326	1.54729	1.34594	-0.14697	0.14697	0.36015	-0.799966	-1.65102	-1.41445	0.248388	0.851977	-1.40614	-2.25967	A_99_P244326	26.3.02	misc.gluco-, galacto- and mannosidases.beta-galactosidase	0
A_99_P555822	0.999851	0.941888	0.0210295	0.542976	0.486958	-0.324494	-0.487396	-0.177802	-0.0210304	0.874744	-0.19867	-0.0721588	A_99_P555822	35.3	not assigned.disagreeing hits	0
A_99_P178349	1.03835	0.306739	-0.686114	0.28599	0.634501	-0.812867	-2.28623	-0.19864	0.149118	0.362775	-2.09363	-0.149118	A_99_P178349	35.3	not assigned.disagreeing hits	0
A_99_P144008	1.39913	1.14263	-0.0973682	0.582386	1.06827	-0.292963	-1.55525	-0.320521	0.0973673	0.769566	-1.71212	-0.136527	A_99_P144008	30.11	signalling.light	0
A_99_P339861	1.65834	0.419985	-0.0695076	0.685776	1.22242	-1.26616	-2.1592	-0.593149	1.06392	0.0695076	-1.29995	-0.619421	A_99_P339861	35.2	not assigned.unknown	0
A_99_P339856	1.74092	0.448327	-0.00767517	0.753948	1.09719	-1.19831	-2.24467	-0.747871	1.10522	0.00767517	-1.25612	-0.610708
A_99_P098910	0.851843	0.27784	0.0656877	0.0134835	0.176434	-1.09482	-1.5702	-0.432185	0.0534263	-0.013483	-0.679409	-0.37905	A_99_P098910	35.3	not assigned.disagreeing hits	0
A_99_P167869	0.983227	0.799202	0.621942	0.289171	-0.0408559	-1.90969	-3.24678	-1.13832	0.0408564	0.0524731	-3.07259	-1.58307	A_99_P167869	35.3	not assigned.disagreeing hits	0
CUST_35521_PI390587928	1.82994	0.503844	0.698858	-0.14179	1.73856	-0.206305	-1.00127	-0.328136	1.25437	-0.338186	0.0927372	-0.0927372	CUST_35521_PI390587928	'30.3'	'signalling.calcium'	'(at2g27030 : 254.0) encodes a calmodulin that has higher affinity to kinesin-like calmodulin binding motor protein than CAM4 or CAM6.; calmodulin 5 (CAM5); FUNCTIONS IN: calcium ion binding; LOCATED IN: plasma membrane; EXPRESSED IN: 23 plant structures; EXPRESSED DURING: 16 growth stages; CONTAINS InterPro DOMAIN/s: EF-Hand 1, calcium-binding site (InterPro:IPR018247), EF-HAND 2 (InterPro:IPR01…
CUST_33142_PI390587928	1.86804	0.463569	0.773403	-0.0830183	1.75716	-0.276798	-0.96189	-0.404091	1.2546	-0.305187	0.0830183	-0.107152	CUST_33142_PI390587928	'30.3'	'signalling.calcium'	'(at2g27030 : 171.0) encodes a calmodulin that has higher affinity to kinesin-like calmodulin binding motor protein than CAM4 or CAM6.; calmodulin 5 (CAM5); FUNCTIONS IN: calcium ion binding; LOCATED IN: plasma membrane; EXPRESSED IN: 23 plant structures; EXPRESSED DURING: 16 growth stages; CONTAINS InterPro DOMAIN/s: EF-Hand 1, calcium-binding site (InterPro:IPR018247), EF-HAND 2 (InterPro:IPR01…
CUST_14843_PI390587928	0.82821	0.104278	-0.104279	0.755437	0.999461	-0.463079	-1.01231	-1.00476	1.45554	-0.20377	-0.990973	0.135116	CUST_14843_PI390587928	'35.2'	'not assigned.unknown'	' no hits & (original description: no original description)'
CUST_23124_PI390587928	0.0649776	-0.0649776	0.0816717	0.149401	0.309051	-0.544885	-1.68164	-1.15307	0.654052	0.220958	-1.12149	-0.065628	CUST_23124_PI390587928	'35.2'	'not assigned.unknown'	' no hits & (original description: no original description)'
CUST_11017_PI390587928	4.74187	0.784116	-2.16256	0.58533	4.22313	-0.0425954	-5.72804	-0.781176	3.331	-0.796211	-4.34663	0.0425954	CUST_11017_PI390587928	'26.7'	'misc.oxidases - copper, flavone etc'	'(loc_os09g37620.1 : 248.0) no description available & (at1g19250 : 90.1) FMO1 is required for full expression of TIR-NB-LRRÃ±conditioned resistance to avirulent pathogens and for basal resistance to invasive virulent pathogens. Functions in an EDS1-regulated but SA-independent mechanism that promotes resistance and cell death at pathogen infection sites.; flavin-dependent monooxygenase 1 (FMO1);…
CUST_31360_PI390587928	1.0379	0.109618	-0.424596	0.00781774	1.12306	-0.349664	-1.88822	-0.988074	1.46213	-0.00781727	-1.61268	0.30066	CUST_31360_PI390587928	'20.2.5'	'stress.abiotic.light'	'(loc_os04g35570.1 : 158.0) no description available & (at5g63860 : 92.8) UV-B-specific signaling component that orchestrates expression of a range of genes with vital UV-protective functions. Located in the nucleus and the cytosol. Associates with chromatin via histones. UV-B light promotes URV8 protein accumulation in the nucleus.; UVB-RESISTANCE 8 (UVR8); FUNCTIONS IN: chromatin binding, guany…
CUST_26462_PI390587928	1.53992	0.331838	-0.432924	0.391936	1.13021	-0.331838	-3.50199	-0.392747	0.479494	-0.779742	-1.98136	0.484476	CUST_26462_PI390587928	'35.2'	'not assigned.unknown'	'(loc_os02g03670.2 : 140.0) no description available & (at5g48790 : 120.0) FUNCTIONS IN: molecular_function unknown; INVOLVED IN: biological_process unknown; LOCATED IN: chloroplast; EXPRESSED IN: 22 plant structures; EXPRESSED DURING: 13 growth stages; CONTAINS InterPro DOMAIN/s: Domain of unknown function DUF1995 (InterPro:IPR018962); BEST Arabidopsis thaliana protein match is: Low PSII Accumul…
CUST_24178_PI390587928	1.31755	-0.1456	-2.30687	0.314232	0.8683	0.1456	-2.46956	-2.62921	0.260604	-0.979123	-2.76844	0.210939	CUST_24178_PI390587928	'11.3.5'	'lipid metabolism.Phospholipid synthesis.diacylglycerol kinase'	'(loc_os07g37580.3 : 151.0) no description available & (at4g21534 : 92.8) Diacylglycerol kinase family protein; FUNCTIONS IN: diacylglycerol kinase activity; INVOLVED IN: activation of protein kinase C activity by G-protein coupled receptor protein signaling pathway; CONTAINS InterPro DOMAIN/s: Diacylglycerol kinase, catalytic domain (InterPro:IPR001206); BEST Arabidopsis thaliana protein match i…
CUST_24040_PI390587928	1.71701	0.100726	-0.654178	1.45565	1.2465	-0.470076	-1.41053	-0.879627	0.967731	-0.100726	-0.287945	0.888262	CUST_24040_PI390587928	'35.2'	'not assigned.unknown'	' (original description: no original description)'

## Sheet: Mag_subcluster
Sub-cluster-1a
UniqueID	[ctrl, 06h]	[ctrl, 12h]	[ctrl, 24h]	[ctrl, 48h]	[host, 06h]	[host, 12h]	[host, 24h]	[host, 48h]	[nonhost, 06h]	[nonhost, 12h]	[nonhost, 24h]	[nonhost, 48h]	IDENTIFIER_MERCARTOR	BINCODE	NAME	DESCRIPTION
A_99_P304871	0.542473	-0.88029	-2.97798	-1.49223	1.4575	-0.00372505	-0.204916	0.964028	1.53744	0.00372457	0.24335	-0.177288	A_99_P304871	35.3	not assigned.disagreeing hits	0
CUST_24821_PI390587928	-0.545979	-0.555136	-2.29682	-1.66336	0.828646	0.385947	0.0819282	0.250235	1.03522	-0.0819282	0.482928	-0.877845	CUST_24821_PI390587928	'34.16'	'transport.ABC transporters and multidrug resistance systems'	'(loc_os01g50160.1 : 373.0) no description available & (at4g18050 : 282.0) P-glycoprotein 9 (PGP9); FUNCTIONS IN: ATPase activity, coupled to transmembrane movement of substances; INVOLVED IN: transport, transmembrane transport; LOCATED IN: integral to membrane; EXPRESSED IN: 13 plant structures; EXPRESSED DURING: L mature pollen stage, M germinated pollen stage, 4 anthesis, petal differentiation…
A_99_P220026	-0.0142441	-0.261055	-2.83231	-2.8713	1.27923	0.401394	-0.906268	1.43726	1.36317	0.479604	0.0142441	-0.218305
A_99_P220011	-0.123823	-0.516477	-2.9155	-3.91989	1.11024	0.331197	-1.2508	1.12392	1.14407	0.328626	0.123824	-0.435879	A_99_P220011	20.1	stress.biotic	0
A_99_P194458	-0.680588	-1.48169	-3.55133	-4.69343	1.66275	0.59103	-0.923712	0.414487	2.01004	0.601436	0.280828	-0.280828	A_99_P194458	35.3	not assigned.disagreeing hits	0
A_99_P480559	-0.282666	-1.09898	-3.54275	-3.71751	0.927554	0.0314922	0.176285	0.962158	1.07267	0.185489	-0.0314922	-0.323412	A_99_P480559	35.2	not assigned.unknown	0
A_99_P493207	-0.463082	-1.22644	-2.09343	-2.75355	0.523501	0.0219793	-0.00191021	0.089819	0.25614	0.00191116	0.241349	-1.01766	A_99_P493207	35.3	not assigned.disagreeing hits	0
CUST_31970_PI390587928	-0.0418825	-0.5802	-2.86117	-3.33068	0.590163	-0.0152054	0.19294	0.144749	0.406676	-0.068656	1.67439	0.0152054	CUST_31970_PI390587928	'20.1'	'stress.biotic'	'(loc_os10g39680.1 : 401.0) no description available & (p17514|chiq_tobac : 321.0) Acidic endochitinase Q precursor (EC 3.2.1.14) (Pathogenesis-related protein Q) (PR-Q) - Nicotiana tabacum (Common tobacco) & (at3g12500 : 287.0) encodes a basic chitinase involved in ethylene/jasmonic acid mediated signalling pathway during systemic acquired resistance based on expression analyses.; basic chitinas…
A_99_P424157	0.116385	-0.939203	-2.64948	-2.5529	0.310075	0.156591	-0.689861	0.405934	-0.0963085	0.184142	0.0963087	-0.965762	A_99_P424157	17.6.1.02	hormone metabolism.gibberelin.synthesis-degradation.ent-kaurene synthase	0
A_99_P215581	0.213715	-0.468007	-2.42735	-3.17232	0.0340891	0.234934	-0.12711	0.624135	-0.0340896	0.47154	0.960097	-0.297731	A_99_P215581	17.6.1.02	hormone metabolism.gibberelin.synthesis-degradation.ent-kaurene synthase	0
A_99_P312001	-0.456656	-0.533498	-2.7955	-3.31014	0.287876	1.1012	0.226928	0.784548	-0.226928	1.07882	1.19911	-0.569095	A_99_P312001	35.3	not assigned.disagreeing hits	0
A_99_P037434	-1.98169	-1.84353	-1.92152	-2.00841	0.751456	1.28624	-0.534543	0.534543	1.17073	1.10516	1.19001	-1.63248	A_99_P037434	29.5.11.4.2	protein.degradation.ubiquitin.E3.RING	0
A_99_P331056	-0.820534	-1.82549	-1.87304	-2.97009	0.65493	0.402491	-0.608553	-0.402491	0.831655	0.978418	1.10314	0.77905	A_99_P331056	30.2.11	signalling.receptor kinases.leucine rich repeat XI	0
CUST_41502_PI390587928	-3.67541	-2.42437	-2.55874	-4.34801	0.0862017	-0.0862026	0.427908	0.200116	1.9128	1.16539	1.56393	-0.413004	CUST_41502_PI390587928	'26.8'	'misc.nitrilases, *nitrile lyases, berberine bridge enzymes, reticuline oxidases, troponine reductases'	'(loc_os06g35700.1 : 725.0) no description available & (at4g20820 : 419.0) FAD-binding Berberine family protein; FUNCTIONS IN: electron carrier activity, oxidoreductase activity, FAD binding, catalytic activity; INVOLVED IN: oxidation reduction; EXPRESSED IN: 6 plant structures; EXPRESSED DURING: LP.06 six leaves visible, LP.04 four leaves visible, LP.08 eight leaves visible; CONTAINS InterPro DO…
CUST_33900_PI390587928	-2.2947	-1.63404	-2.29284	-3.70872	0.592285	0.517149	0.214056	-0.660636	1.97101	1.25949	0.792912	-0.214056	CUST_33900_PI390587928	'26.10'	'misc.cytochrome P450'	'(loc_os09g27510.1 : 196.0) no description available & (at2g45570 : 149.0) member of CYP76C; "cytochrome P450, family 76, subfamily C, polypeptide 2" (CYP76C2); FUNCTIONS IN: electron carrier activity, monooxygenase activity, iron ion binding, oxygen binding, heme binding; INVOLVED IN: oxidation reduction; EXPRESSED IN: stem, sepal, male gametophyte, carpel, stamen; EXPRESSED DURING: 4 anthesis; …
CUST_2517_PI390587928	-3.68358	-3.19721	-2.87224	-2.41234	0.0773974	-0.358625	0.602838	-0.0773974	1.55549	2.0218	2.59279	0.843477	CUST_2517_PI390587928	'35.2'	'not assigned.unknown'	' no hits & (original description: no original description)'
CUST_3803_PI390587928	-4.27088	-4.73227	-2.7872	-4.41636	0.0660896	-0.378597	1.11007	0.633393	1.00061	-0.0660906	2.35236	0.160929	CUST_3803_PI390587928	'35.2'	'not assigned.unknown'	' (original description: no original description)'
CUST_10869_PI390587928	-4.24336	-4.60904	-2.7149	-4.58622	0.139781	-0.402382	1.18384	0.591412	0.940076	-0.13978	2.37406	0.14954	CUST_10869_PI390587928	'26.12'	'misc.peroxidases'	'(p27337|per1_horvu : 189.0) Peroxidase 1 precursor (EC 1.11.1.7) - Hordeum vulgare (Barley) & (loc_os07g48040.1 : 144.0) no description available & (at5g05340 : 120.0) Peroxidase superfamily protein; FUNCTIONS IN: protein binding, peroxidase activity; INVOLVED IN: response to oxidative stress, oxidation reduction; LOCATED IN: apoplast, cell wall; EXPRESSED IN: 9 plant structures; EXPRESSED DURIN…
Sub-cluster-1b
UniqueID	[ctrl, 06h]	[ctrl, 12h]	[ctrl, 24h]	[ctrl, 48h]	[host, 06h]	[host, 12h]	[host, 24h]	[host, 48h]	[nonhost, 06h]	[nonhost, 12h]	[nonhost, 24h]	[nonhost, 48h]	IDENTIFIER_MERCARTOR	BINCODE	NAME	DESCRIPTION
CUST_2441_PI390587928	-0.85696	-2.81693	-4.6726	-3.13274	1.4755	0.183074	-1.43886	2.86287	1.27857	-0.183074	0.619369	1.40857	CUST_2441_PI390587928	'35.1'	'not assigned.no ontology'	'(loc_os03g61470.1 : 164.0) no description available & (at1g14870 : 143.0) PLANT CADMIUM RESISTANCE 2 (PCR2); FUNCTIONS IN: molecular_function unknown; INVOLVED IN: response to oxidative stress; LOCATED IN: plasma membrane; EXPRESSED IN: callus; CONTAINS InterPro DOMAIN/s: Protein of unknown function Cys-rich (InterPro:IPR006461); BEST Arabidopsis thaliana protein match is: PLAC8 family protein (…
CUST_29290_PI390587928	-1.0933	-2.99701	-4.42857	-2.27072	1.29446	0.153883	-1.15122	2.73359	1.14115	-0.153883	0.793159	1.20562	CUST_29290_PI390587928	'35.2'	'not assigned.unknown'	' no hits & (original description: no original description)'
A_99_P122915	-1.29065	-1.57378	-2.65848	-2.00378	0.633099	0.36497	-0.474484	1.30567	0.431881	-0.0734448	0.0734453	0.0761824	A_99_P122915	34.16	transport.ABC transporters and multidrug resistance systems	0
A_99_P551397	-0.881118	-1.26501	-1.50146	-0.215405	0.908594	-0.0688996	0.495859	1.41849	1.30865	-0.0534739	1.04152	0.0534739	A_99_P551397	34.16	transport.ABC transporters and multidrug resistance systems	0
A_99_P323921	-0.706833	-0.789772	-1.2273	-0.969087	0.908795	-0.0497637	0.252901	1.53434	1.31829	0.0497637	0.837145	-0.368005	A_99_P323921	35.3	not assigned.disagreeing hits	0
A_99_P400092	-2.93133	-2.59427	-3.06393	-2.72362	0.765022	0.141038	-0.141038	1.56123	1.33895	0.522675	0.93777	-0.472534	A_99_P400092	26.2	misc.UDP glucosyl and glucoronyl transferases	0
A_99_P480327	-0.681212	-0.711433	-1.24674	-0.859296	0.085186	0.174189	0.039443	0.496022	0.0873203	-0.039444	0.339951	-0.516013	A_99_P480327	11.2.03	lipid metabolism.FA desaturation.omega 3 desaturase	0
A_99_P219611	-0.489029	-0.76463	-1.22134	-1.07336	0.526023	0.0483866	0.121532	0.556252	0.496011	-0.0483866	0.433105	-0.580192	A_99_P219611	11.2.03	lipid metabolism.FA desaturation.omega 3 desaturase	0
A_99_P219601	-0.616719	-0.820812	-1.29146	-1.13377	0.336541	0.026473	0.17578	0.415739	0.390971	-0.026473	0.536728	-0.671345	A_99_P219601	35.3	not assigned.disagreeing hits	0
CUST_5754_PI390587928	-2.18383	-3.13345	-3.40666	-2.69823	1.68363	0.245688	0.0465117	1.11353	0.512681	-0.0465117	-0.271356	0.480956	CUST_5754_PI390587928	'26.9'	'misc.glutathione S transferases'	'(loc_os10g38470.1 : 271.0) no description available & (q06398|gstu6_orysa : 200.0) Probable glutathione S-transferase GSTU6 (EC 2.5.1.18) (28 kDa cold-induced protein) - Oryza sativa (Rice) & (at1g10370 : 186.0) EARLY-RESPONSIVE TO DEHYDRATION 9 (ERD9); FUNCTIONS IN: glutathione transferase activity; INVOLVED IN: response to water deprivation, response to karrikin, toxin catabolic process; LOCAT…
CUST_1080_PI390587928	-2.78215	-2.62634	-3.27991	-2.50404	1.76466	0.0726137	0.903579	1.28044	-0.0726142	-0.12297	0.387636	0.345728	CUST_1080_PI390587928	'35.2'	'not assigned.unknown'	' no hits & (original description: no original description)'
CUST_6754_PI390587928	-1.4321	-1.72751	-2.80762	-1.86639	1.57074	0.230543	0.167423	0.285011	0.0664616	-0.0664616	0.934908	-0.166707	CUST_6754_PI390587928	'30.2.12'	'signalling.receptor kinases.leucine rich repeat XII'	'(loc_os06g45630.1 : 263.0) no description available & (at3g47090 : 189.0) Leucine-rich repeat protein kinase family protein; FUNCTIONS IN: protein serine/threonine kinase activity, kinase activity, ATP binding; INVOLVED IN: transmembrane receptor protein tyrosine kinase signaling pathway, protein amino acid phosphorylation; LOCATED IN: chloroplast; CONTAINS InterPro DOMAIN/s: Protein kinase, ATP…
CUST_34884_PI390587928	-1.24237	-1.28	-1.80002	-0.49434	1.31632	0.0472174	-0.13129	1.33247	-0.0472174	0.0815964	0.104823	0.914532	CUST_34884_PI390587928	'35.2'	'not assigned.unknown'	' (original description: no original description)'
CUST_2743_PI390587928	-3.341	-2.8114	-3.05951	-1.43878	0.733082	0.265106	0.206497	1.04181	-0.778045	-0.206497	1.00556	0.386831	CUST_2743_PI390587928	'35.2'	'not assigned.unknown'	' no hits & (original description: no original description)'
CUST_30026_PI390587928	-0.241137	-1.11697	-0.72486	-1.12083	-0.0998058	-0.515142	0.259462	1.03776	1.11604	0.230175	0.0998058	0.55625	CUST_30026_PI390587928	'29.4'	'protein.postranslational modification'	'(loc_os04g53994.1 : 224.0) no description available & (p17840|slsg3_braol : 122.0) S-locus-specific glycoprotein S13 precursor (SLSG-13) (Fragment) - Brassica oleracea (Wild cabbage) & (at4g21390 : 110.0) B120; FUNCTIONS IN: protein serine/threonine kinase activity, sugar binding, protein kinase activity, ATP binding; INVOLVED IN: protein amino acid phosphorylation, recognition of pollen; LOCATE…
A_99_P183462	-2.70835	-3.38351	-3.34549	-3.42054	1.97998	-1.90238	1.08037	4.51199	2.43424	-1.08037	3.20777	2.49966	A_99_P183462	16.2	secondary metabolism.phenylpropanoids	0
CUST_36476_PI390587928	-1.00477	-1.0036	-1.00198	-1.00197	0.536601	0.0785793	-0.0785793	1.42157	1.96907	-0.0917139	0.756252	0.650351	CUST_36476_PI390587928	'35.2'	'not assigned.unknown'	' (original description: no original description)'
CUST_20191_PI390587928	-1.66943	-1.77742	-1.59773	-1.54249	-0.134939	-0.422417	0.134939	1.36562	1.42182	0.1933	1.01535	0.555343	CUST_20191_PI390587928	'34.3'	'transport.amino acids'	'(loc_os06g12330.1 : 241.0) no description available & (at1g10010 : 198.0) Encodes a high affinity amino acid transporter that is probably responsible for import of organic nitrogen into developing seeds. One of eight gene family members that encode amino acid permeases. Most closely related to AAP1 (75%) identity.; amino acid permease 8 (AAP8); CONTAINS InterPro DOMAIN/s: Amino acid transporter,…
CUST_28349_PI390587928	-2.29483	-2.21217	-2.30323	-0.426049	0.188342	-0.285789	-0.188342	1.73045	1.57691	1.25689	1.36408	2.07765	CUST_28349_PI390587928	'29.4'	'protein.postranslational modification'	'(loc_os02g06290.1 : 153.0) no description available & (at5g66170 : 99.0) Encodes a thiosulfate sulfurtransferase/rhodanese.; sulfurtransferase 18 (STR18); FUNCTIONS IN: thiosulfate sulfurtransferase activity; INVOLVED IN: aging; LOCATED IN: cytoplasm; EXPRESSED IN: 22 plant structures; EXPRESSED DURING: 11 growth stages; CONTAINS InterPro DOMAIN/s: Rhodanese-like (InterPro:IPR001763); BEST Arabi…
CUST_28851_PI390587928	-3.19023	-3.74112	-4.13151	-2.15832	0.259632	-0.241485	-0.761001	1.89707	0.679363	0.241485	1.43459	1.51102	CUST_28851_PI390587928	'35.2'	'not assigned.unknown'	' no hits & (original description: no original description)'
A_99_P358906	-2.29841	-2.27547	-2.25391	-2.29608	-0.331248	-0.629613	0.432203	1.84036	0.331248	1.14187	2.57112	2.02471	A_99_P358906	30.2.17	signalling.receptor kinases.DUF 26	0
Sub-cluster-3
UniqueID	[ctrl, 06h]	[ctrl, 12h]	[ctrl, 24h]	[ctrl, 48h]	[host, 06h]	[host, 12h]	[host, 24h]	[host, 48h]	[nonhost, 06h]	[nonhost, 12h]	[nonhost, 24h]	[nonhost, 48h]	IDENTIFIER_MERCARTOR	BINCODE	NAME	DESCRIPTION
CUST_9538_PI390587928	1.27576	0.0532894	1.24667	0.664403	0.425277	-0.315528	0.645694	-0.419073	-0.741764	-1.08228	-0.0532894	-0.581707	CUST_9538_PI390587928	'35.2'	'not assigned.unknown'	' (original description: no original description)'
A_99_P190442	1.12331	0.422419	0.865701	0.195034	0.130883	-0.130883	0.624672	-0.828548	-0.745287	-0.326977	-0.99101	-0.946606
CUST_1269_PI390587928	0.525549	0.795916	0.886269	0.478082	0.245894	-0.245894	1.12626	-0.716788	-0.474642	-0.923867	-0.810834	-0.868432	CUST_1269_PI390587928	'28.1.3.2.1'	'DNA.synthesis/chromatin structure.histone.core.H2A'	'(p02276|h2a2_wheat : 118.0) Histone H2A.2.1 - Triticum aestivum (Wheat) & (loc_os05g38640.1 : 109.0) no description available & (at5g59870 : 108.0) Encodes HTA6, a histone H2A protein.; histone H2A 6 (HTA6); FUNCTIONS IN: DNA binding; INVOLVED IN: nucleosome assembly; LOCATED IN: nucleolus; EXPRESSED IN: 27 plant structures; EXPRESSED DURING: 13 growth stages; CONTAINS InterPro DOMAIN/s: Histone…
CUST_19227_PI390587928	0.725027	0.493217	1.07028	0.385895	0.527361	-0.486543	0.443119	-0.647576	-0.6524	-0.720203	-0.385895	-1.0988	CUST_19227_PI390587928	'35.2'	'not assigned.unknown'	' no hits & (original description: no original description)'
A_99_P161337	0.660598	0.530666	0.786501	0.165327	0.298085	-0.313373	0.568804	-0.68738	-0.165327	-0.508091	-0.707932	-1.22823	A_99_P161337	34.99	transport.misc	0
A_99_P021584	0.9485	0.672303	1.41916	0.365241	0.0671806	-0.322016	1.12361	-1.15543	-0.0671809	-0.337213	-0.297631	-1.11147
A_99_P384497	0.919063	0.663957	1.22293	0.207569	0.336151	-0.280823	0.841776	-0.870293	-0.207569	-0.341104	-0.463363	-0.969758	A_99_P384497	34.12	transport.metal	0
CUST_35996_PI390587928	0.573761	0.305339	0.533901	0.667426	-0.072876	0.13587	0.072876	-0.749109	-0.288711	-0.795931	-1.09418	-0.541154	CUST_35996_PI390587928	'35.2'	'not assigned.unknown'	' (original description: no original description)'
CUST_21466_PI390587928	2.16048	1.48042	1.79372	-0.222063	1.53289	0.806351	0.0933442	-1.55295	-0.0933437	-0.139403	-1.09334	-1.64139	CUST_21466_PI390587928	'10.7'	'cell wall.modification'	'(q6h676|exb11_orysa : 364.0) Expansin-B11 precursor (OsEXPB11) (Beta-expansin-11) (OsaEXPb1.20) - Oryza sativa (Rice) & (loc_os02g44108.1 : 364.0) no description available & (at2g45110 : 225.0) member of BETA-EXPANSINS. Naming convention from the Expansin Working Group (Kende et al, 2004. Plant Mol Bio); expansin B4 (EXPB4); INVOLVED IN: plant-type cell wall modification involved in multidimensi…
CUST_6539_PI390587928	0.396987	0.350607	0.225262	-0.440492	0.506666	0.428812	-0.338091	-1.1602	0.461908	-0.225262	-1.55904	-1.01365	CUST_6539_PI390587928	'35.2'	'not assigned.unknown'	' no hits & (original description: no original description)'
Sub-cluster-6
UniqueID	[ctrl, 06h]	[ctrl, 12h]	[ctrl, 24h]	[ctrl, 48h]	[host, 06h]	[host, 12h]	[host, 24h]	[host, 48h]	[nonhost, 06h]	[nonhost, 12h]	[nonhost, 24h]	[nonhost, 48h]	IDENTIFIER_MERCARTOR	BINCODE	NAME	DESCRIPTION
CUST_21892_PI390587928	-0.17432	0.17432	1.13858	1.2226	-0.655671	-0.507738	0.39018	1.00674	-0.771543	-0.631384	-1.95346	0.685623	CUST_21892_PI390587928	'35.2'	'not assigned.unknown'	' no hits & (original description: no original description)'
CUST_629_PI390587928	-0.879545	-0.505117	0.562739	1.41943	-1.29989	0.291374	0.310935	1.22775	-1.09768	-0.291374	-1.78977	1.3392	CUST_629_PI390587928	'35.1.5'	'not assigned.no ontology.pentatricopeptide (PPR) repeat-containing protein'	'(at3g12770 : 237.0) Encodes a pentatricopeptide repeat protein (PPR) protein involved in mitochondrial mRNA editing.; mitochondrial editing factor 22 (MEF22); CONTAINS InterPro DOMAIN/s: Pentatricopeptide repeat (InterPro:IPR002885); BEST Arabidopsis thaliana protein match is: Pentatricopeptide repeat (PPR) superfamily protein (TAIR:AT1G11290.1); Has 43523 Blast hits to 14475 proteins in 290 spe…
A_99_P140578	-0.671117	0.094027	0.52669	1.05353	-0.223699	-0.0940275	-0.778486	2.68197	-2.24245	0.175285	-0.90322	1.40875	A_99_P140578	35.3	not assigned.disagreeing hits	0
CUST_23578_PI390587928	0.150738	0.840591	1.84054	2.27029	-2.32962	-1.68966	-0.150737	1.87799	-2.47861	-1.99048	-1.96029	1.95841	CUST_23578_PI390587928	'35.2'	'not assigned.unknown'	' (original description: no original description)'
CUST_29118_PI390587928	0.608308	1.1431	1.48694	2.80434	-1.60913	-1.13283	-0.608308	2.17924	-3.02546	-2.47501	-1.78249	2.06596	CUST_29118_PI390587928	'35.2'	'not assigned.unknown'	' no hits & (original description: no original description)'
A_99_P011544	0.475199	0.266771	1.77545	3.65112	-0.994391	-1.71932	-1.36539	2.59966	-2.23895	-1.90224	-0.266771	2.63628	A_99_P011544	35.2	not assigned.unknown	0
CUST_21180_PI390587928	1.61635	-0.57878	3.16617	4.71024	-2.82608	-2.20066	-1.94397	4.18251	-1.98792	-1.74536	0.57878	3.80119	CUST_21180_PI390587928	'20.2.1'	'stress.abiotic.heat'	'(p12810|hsp11_wheat : 226.0) 16.9 kDa class I heat shock protein (Low molecular weight heat shock protein) (Heat shock protein 17) (HSP 16.9) - Triticum aestivum (Wheat) & (loc_os01g04370.1 : 194.0) no description available & (at5g59720 : 164.0) encodes a low molecular weight heat shock protein that contains the heat shock element in the promoter region. Expression is induced in response to heat…
A_99_P523097	-0.531781	-0.307113	2.12483	4.13982	-0.833888	-1.86836	0.307113	3.51803	-2.9063	-1.50884	0.883678	3.7589	A_99_P523097	35.2	not assigned.unknown	0
A_99_P550812	-0.722515	0.749801	0.410628	2.03833	-1.61764	-0.410628	-1.187	1.00842	-1.63479	-0.504287	0.462269	1.26207	A_99_P550812	35.2	not assigned.unknown	0
A_99_P118260	0.357121	1.80239	1.83657	4.10479	-1.05452	-0.357122	-1.47605	2.76499	-2.55982	-0.617806	-1.08403	3.06457	A_99_P118260	35.2	not assigned.unknown	0
A_99_P563527	-0.0151329	0.673681	1.20662	4.30081	-1.05559	-0.676771	-0.986314	3.22561	-2.88066	-0.714102	0.0151324	3.47996	A_99_P563527	29.4	protein.postranslational modification	0
A_99_P483032	0.0235219	0.406783	1.10225	2.65138	-1.04164	-0.726573	-2.08225	1.72887	-0.592575	-0.0235219	-0.291426	2.17562	A_99_P483032	35.2	not assigned.unknown	0
A_99_P085195	0.0871027	0.00773954	0.289807	1.55009	-1.41971	-0.674093	-1.58083	0.627521	-1.06983	-0.210357	-0.00773931	1.09023	A_99_P085195	27.1.19	RNA.processing.ribonucleases	0
A_99_P532142	-0.519201	0.202256	0.452449	1.11614	-0.860129	-0.89287	-1.4484	0.313325	-0.202257	0.254613	-0.25578	0.625178	A_99_P532142	35.2	not assigned.unknown	0
A_99_P227136	0.810699	0.740485	0.88264	1.20665	-1.09804	-0.912002	-2.04699	0.887249	-1.56829	-0.740485	-0.848305	1.33334	A_99_P227136	11.6	lipid metabolism.lipid transfer proteins etc	0
A_99_P355526	0.367877	1.03768	0.350556	1.11647	-0.739699	-0.424624	-1.66095	0.586263	-0.202552	-0.278712	-0.0793812	0.0793812	A_99_P355526	35.2	not assigned.unknown	0
CUST_33243_PI390587928	0.309584	0.0525682	-0.217322	1.39038	-0.733337	-0.609852	-1.22519	-0.0525682	0.277458	0.265233	-1.21717	0.804194	CUST_33243_PI390587928	'35.2'	'not assigned.unknown'	' no hits & (original description: no original description)'
CUST_20758_PI390587928	0.588441	0.470524	0.11707	2.26775	-1.13378	-0.382683	-0.760111	1.53652	-1.46677	-0.11707	-2.26342	2.05652	CUST_20758_PI390587928	'35.2'	'not assigned.unknown'	' (original description: no original description)'
CUST_18332_PI390587928	0.00471353	0.284144	-0.00471377	4.02039	-0.581589	0.0281379	-0.573307	3.00097	-0.5625	-0.618181	-2.14207	2.9028	CUST_18332_PI390587928	'34.3'	'transport.amino acids'	'(loc_os10g02210.1 : 247.0) no description available & (at1g62200 : 181.0) Major facilitator superfamily protein; FUNCTIONS IN: transporter activity; INVOLVED IN: oligopeptide transport; LOCATED IN: membrane; EXPRESSED IN: 23 plant structures; EXPRESSED DURING: 15 growth stages; CONTAINS InterPro DOMAIN/s: PTR2 family proton/oligopeptide symporter, conserved site (InterPro:IPR018456), Oligopeptid…
CUST_34668_PI390587928	0.385755	0.417844	0.19177	2.8058	-1.26044	-0.540217	-2.64778	2.54048	-0.191769	-0.628459	-2.84783	2.53143	CUST_34668_PI390587928	'34.19.1'	'transport.Major Intrinsic Proteins.PIP'	'(q7xua6|pip23_orysa : 507.0) Probable aquaporin PIP2.3 (Plasma membrane intrinsic protein 2.3) (OsPIP2.3) - Oryza sativa (Rice) & (loc_os04g44060.1 : 507.0) no description available & (at3g53420 : 460.0) a member of the plasma membrane intrinsic protein subfamily PIP2. localizes to the plasma membrane and exhibits water transport activity in Xenopus oocyte. expressed specifically in the vascular…
CUST_9580_PI390587928	0.328887	0.194716	-0.0085001	2.6939	-1.0046	-0.536429	-1.6608	1.68299	0.00850105	-0.672644	-2.13171	1.9428	CUST_9580_PI390587928	'34.19.1'	'transport.Major Intrinsic Proteins.PIP'	'(q6eu94|pip11_orysa : 236.0) Aquaporin PIP1.1 (Plasma membrane intrinsic protein 1a) (PIP1a) (OsPIP1.1) (Water channel protein RWC1) (RWC-1) - Oryza sativa (Rice) & (loc_os02g44630.2 : 236.0) no description available & (at4g23400 : 229.0) plasma membrane intrinsic protein 1;5 (PIP1;5); FUNCTIONS IN: water channel activity; INVOLVED IN: response to salt stress, transport; LOCATED IN: plasma membr…
CUST_30661_PI390587928	0.069478	-0.0975437	-0.274513	3.51789	0.526446	-0.069479	-1.42103	2.26449	0.975278	-0.646816	-3.44771	2.44661	CUST_30661_PI390587928	'10.7'	'cell wall.modification'	'(q40636|expa2_orysa : 283.0) Expansin-A2 precursor (OsEXPA2) (Alpha-expansin-2) (OsEXP2) (OsaEXPa1.23) (RiExB) (RiExC) - Oryza sativa (Rice) & (loc_os01g60770.1 : 283.0) no description available & (at1g69530 : 236.0) Member of Alpha-Expansin Gene Family. Naming convention from the Expansin Working Group (Kende et al, Plant Mol Bio). Involved in the formation of nematode-induced syncytia in roots…
CUST_39305_PI390587928	-0.452891	0.543038	0.222324	2.86093	-0.474044	0.911245	-0.83801	1.14591	-0.222323	-0.781359	-2.02342	2.08996	CUST_39305_PI390587928	'35.1'	'not assigned.no ontology'	'(loc_os08g38170.1 : 140.0) no description available & (at1g13635 : 99.8) DNA glycosylase superfamily protein; FUNCTIONS IN: DNA-3-methyladenine glycosylase I activity, catalytic activity; INVOLVED IN: DNA repair, base-excision repair; LOCATED IN: cellular_component unknown; CONTAINS InterPro DOMAIN/s: DNA glycosylase (InterPro:IPR011257), Methyladenine glycosylase (InterPro:IPR005019); BEST Arab…
CUST_34112_PI390587928	0.430088	0.48948	-0.616747	2.92343	0.203884	-0.203885	-1.20838	1.49774	-1.26971	-1.5135	-1.19894	1.45564	CUST_34112_PI390587928	'30.2.3'	'signalling.receptor kinases.leucine rich repeat III'	'(loc_os05g40200.1 : 139.0) no description available & (at5g58300 : 100.0) Leucine-rich repeat protein kinase family protein; FUNCTIONS IN: protein serine/threonine kinase activity, kinase activity, ATP binding; INVOLVED IN: transmembrane receptor protein tyrosine kinase signaling pathway, protein amino acid phosphorylation; LOCATED IN: plasma membrane; EXPRESSED IN: 22 plant structures; EXPRESSE…
A_99_P516232	1.12031	1.78566	0.0917072	4.77009	-0.289669	-0.0917072	-3.63938	2.44084	-2.97226	-0.426463	-2.23279	2.83904	A_99_P516232	20.1	stress.biotic	0
A_99_P499042	0.244175	1.40129	-0.198309	3.24991	-0.689435	0.198309	-3.03768	2.60687	-1.84354	-0.267731	-1.98738	2.85622	A_99_P499042	34.15	transport.potassium	0
A_99_P127325	0.140942	1.43482	-0.140943	3.03873	-0.74418	0.200475	-3.06386	2.27406	-1.87676	-0.193257	-1.8397	2.78255	A_99_P127325	34.15	transport.potassium	0
A_99_P126730	-0.0522518	0.547589	0.651057	2.42811	-0.252413	-0.162868	-2.55125	1.79932	-0.765358	0.0522523	-1.05798	1.982	A_99_P126730	35.2	not assigned.unknown	0
A_99_P238171	1.55971	1.51993	0.149242	5.2302	-0.149242	-0.71753	-2.32393	3.92797	-1.27324	-1.26374	-0.833541	4.6215	A_99_P238171	35.3	not assigned.disagreeing hits	0
A_99_P359891	1.30131	1.73056	0.0566969	4.95488	-0.0566969	-0.766143	-3.18368	4.11746	-1.30852	-0.897746	-0.919407	4.3376	A_99_P359891	35.2	not assigned.unknown	0
A_99_P123530	1.22868	0.77563	0.476192	4.70395	-0.476192	-1.35025	-2.71723	3.7993	-1.67349	-1.30941	-0.666596	4.1267	A_99_P123530	35.3	not assigned.disagreeing hits	0
A_99_P468162	1.10748	0.534816	0.390376	6.09919	-0.390377	-2.08335	-4.37504	4.7678	-2.68841	-2.84265	-0.761633	5.27969	A_99_P468162	35.3	not assigned.disagreeing hits	0
A_99_P301861	1.01819	0.222441	0.161552	3.97484	-0.161553	-1.06686	-2.12056	3.6564	-0.608071	-0.885037	-0.506167	3.90199	A_99_P301861	35.2	not assigned.unknown	0
A_99_P348596	1.03442	0.0515966	0.105782	6.67049	-0.0515966	-2.31037	-2.77781	5.20699	-1.84638	-2.85516	-0.554954	5.52776	A_99_P348596	35.3	not assigned.disagreeing hits	0
A_99_P000226	0.435769	0.647424	0.529475	3.28575	-0.504746	-0.702169	-1.85435	2.30565	-1.67391	-0.435768	-0.723185	2.38979	A_99_P000226	35.2	not assigned.unknown	0
A_99_P486572	0.390605	1.13651	0.0503778	4.6815	-0.460037	-0.0503769	-2.51991	3.5747	-1.99156	-0.574789	-1.22819	3.84909	A_99_P486572	35.3	not assigned.disagreeing hits	0
A_99_P305781	0.187757	0.854898	0.555365	5.42225	-0.187758	-0.760992	-2.52035	3.55801	-1.25613	-1.26702	-0.776434	3.86184	A_99_P305781	35.3	not assigned.disagreeing hits	0
A_99_P213461	0.106928	0.63714	0.437457	3.33601	-0.341543	-0.170774	-1.38163	2.73499	-0.409029	-0.106927	-0.367578	2.89877	A_99_P213461	34.19.2	transport.Major Intrinsic Proteins.TIP	0
CUST_26908_PI390587928	0.647744	0.747366	-0.052665	2.46438	-0.0976045	0.0526652	-2.14007	1.85504	-0.124525	-0.810029	-0.795675	1.8576	CUST_26908_PI390587928	'11.3.10'	'lipid metabolism.Phospholipid synthesis.(S)-coclaurine-N-methyltransferase'	'(loc_os06g37610.1 : 587.0) no description available & (at4g33110 : 499.0) S-adenosyl-L-methionine-dependent methyltransferases superfamily protein; FUNCTIONS IN: (S)-coclaurine-N-methyltransferase activity; INVOLVED IN: lipid biosynthetic process; CONTAINS InterPro DOMAIN/s: Cyclopropane-fatty-acyl-phospholipid/mycolic acid synthase (InterPro:IPR003333); BEST Arabidopsis thaliana protein match i…
A_99_P313246	0.513177	0.358401	0.10178	1.88962	-0.260853	-0.329728	-2.2833	1.66456	-0.10178	-0.389055	-0.649755	1.62175	A_99_P313246	29.5.11.4.2	protein.degradation.ubiquitin.E3.RING	0
A_99_P138615	1.05457	0.685519	-0.504309	3.02182	0.173933	-0.812221	-2.57595	2.40415	-0.173932	-0.588004	-1.47872	2.75442	A_99_P138615	35.3	not assigned.disagreeing hits	0
A_99_P420907	0.97491	0.401387	-1.28371	2.83055	0.191775	-1.07333	-3.45926	1.68255	-0.191774	-0.870801	-2.23264	2.17242	A_99_P420907	18.2	Co-factor and vitamine metabolism.thiamine	0
A_99_P418782	1.16676	0.686627	-0.993143	3.00254	0.22696	-0.899922	-3.39974	2.127	-0.22696	-0.806144	-1.87216	2.75616	A_99_P418782	35.3	not assigned.disagreeing hits	0
A_99_P232156	1.06033	0.731721	-0.811108	3.38811	0.233031	-0.833092	-2.98037	2.10509	-0.233032	-0.670949	-1.76944	2.53467	A_99_P232156	35.3	not assigned.disagreeing hits	0
A_99_P238136	1.84948	0.88404	-0.619559	4.94003	-0.092351	0.0923514	-2.8598	2.89056	-1.45132	-0.723324	-1.31851	4.06768	A_99_P238136	10.7	cell wall.modification	0
A_99_P348646	1.14819	1.33421	0.882595	4.21006	-1.14807	-0.882595	-3.40506	2.32867	-1.04001	-1.33426	-2.07704	2.92011	A_99_P348646	10.6.3	cell wall.degradation.pectate lyases and polygalacturonases	0
A_99_P478297	0.958626	0.870541	0.1591	2.57021	-0.689313	-0.372238	-1.75653	1.43705	-0.775433	-0.1591	-0.451852	1.92738	A_99_P478297	35.3	not assigned.disagreeing hits	0
CUST_936_PI390587928	1.17702	1.43141	-0.358383	3.32242	-0.713222	0.358383	-2.44599	1.21695	-0.560268	-0.860649	-2.87749	1.57508	CUST_936_PI390587928	'35.2'	'not assigned.unknown'	'(loc_os11g01570.1 : 419.0) no description available & (at2g38320 : 262.0) Encodes a member of the TBL (TRICHOME BIREFRINGENCE-LIKE) gene family containing a plant-specific DUF231 (domain of unknown function) domain. TBL gene family has 46 members, two of which (TBR/AT5G06700 and TBL3/AT5G01360) have been shown to be involved in the synthesis and deposition of secondary wall cellulose, presumably…
A_99_P197796	2.11196	2.37164	-0.879427	4.04692	-0.206309	0.0757256	-5.42976	2.40296	-0.472113	-0.0757246	-1.91057	3.2909	A_99_P197796	35.3	not assigned.disagreeing hits	0
A_99_P503357	1.08002	2.37564	-0.383908	1.37181	-1.25621	-0.193326	-3.8427	1.76608	-1.54054	0.193326	-2.47577	1.18985	A_99_P503357	35.2	not assigned.unknown	0
A_99_P567022	1.46044	1.66329	0.223969	1.99971	-1.07895	-0.653712	-1.67916	2.23273	-1.2956	-0.223969	-2.00663	1.09256	A_99_P567022	29.4.1.57	protein.postranslational modification.kinase.receptor like cytoplasmatic kinase VII	0
Sub-cluster-8
UniqueID	[ctrl, 06h]	[ctrl, 12h]	[ctrl, 24h]	[ctrl, 48h]	[host, 06h]	[host, 12h]	[host, 24h]	[host, 48h]	[nonhost, 06h]	[nonhost, 12h]	[nonhost, 24h]	[nonhost, 48h]	IDENTIFIER_MERCARTOR	BINCODE	NAME	DESCRIPTION
CUST_42213_PI390587928	-0.372718	-0.361345	-0.356192	-0.398427	0.728903	-0.205879	3.34925	2.67945	2.43497	-0.322455	4.23672	0.205879	CUST_42213_PI390587928	'34.30'	'transport.H+ transporting pyrophosphatase'	'(loc_os01g23580.1 : 178.0) no description available & (at1g15690 : 173.0) Encodes a H(+)-translocating (pyrophosphate-energized) inorganic pyrophosphatase (H(+)-PPase; EC 3.6.1.1) located in the vacuolar membrane. Expression is found in all tissues examined, including meristems and floral organ primordium. Expression is particularly enhanced in pollen, and is repressed by light. Over expression …
A_99_P192547	-0.0165014	-0.661209	-0.135108	-0.108974	0.806849	0.0165014	2.48989	0.65511	0.619081	-0.211713	2.03767	-0.415972	A_99_P192547	35.3	not assigned.disagreeing hits	0
A_99_P331986	-1.99086	-2.38097	-0.492465	-2.40084	2.2418	0.0398746	6.85635	2.48796	3.03489	-0.0679188	6.26046	-0.0398743	A_99_P331986	35.3	not assigned.disagreeing hits	0
A_99_P258756	-0.777834	-0.774646	-0.311709	-0.810485	1.83542	0.000573	5.78432	2.14799	2.43526	-0.000573	5.50984	-0.271734	A_99_P258756	35.3	not assigned.disagreeing hits	0
A_99_P194588	-0.768568	-0.7312	-0.589489	-0.835126	1.79337	-0.214768	6.32346	1.87258	2.34792	0.214768	5.77076	-0.4325	A_99_P194588	35.3	not assigned.disagreeing hits	0
A_99_P500707	-1.2176	-1.5061	-1.37199	-1.69982	1.72414	0.12379	6.43921	2.02623	2.35327	-0.12379	5.90916	-0.769412	A_99_P500707	35.3	not assigned.disagreeing hits	0
CUST_24162_PI390587928	-0.268105	-0.512521	-0.10801	-1.20306	1.38681	0.300707	4.98356	0.239301	-0.0812759	0.0812759	5.86177	-0.634104	CUST_24162_PI390587928	'16.4.1'	'secondary metabolism.N misc.alkaloid-like'	'(loc_os08g04540.1 : 783.0) no description available & (p17770|ddc_catro : 491.0) Aromatic-L-amino-acid decarboxylase (EC 4.1.1.28) (AADC) (DOPA decarboxylase) (Tryptophan decarboxylase) - Catharanthus roseus (Rosy periwinkle) (Madagascar periwinkle) & (at2g20340 : 420.0) Pyridoxal phosphate (PLP)-dependent transferases superfamily protein; FUNCTIONS IN: pyridoxal phosphate binding, carboxy-lyase…
CUST_34408_PI390587928	-0.969033	-0.921643	-0.982047	-0.913815	1.74547	0.990308	5.84197	0.103238	-0.731169	1.19224	4.88421	-0.103238	CUST_34408_PI390587928	'35.2'	'not assigned.unknown'	' (original description: no original description)'
CUST_19668_PI390587928	-0.972923	-0.916124	-0.7054	-1.12865	1.13488	0.309241	3.05945	0.655936	-0.384227	0.185072	3.84984	-0.185072	CUST_19668_PI390587928	'35.2'	'not assigned.unknown'	' (original description: no original description)'
CUST_16589_PI390587928	-1.21531	-0.861522	-0.26516	-0.881536	1.11756	0.337544	2.16042	0.265161	-0.289773	0.338806	2.40269	-0.381476	CUST_16589_PI390587928	'4.3.12'	'glycolysis.unclear/dually targeted.phosphoglycerate mutase'	'(loc_os05g04960.1 : 117.0) no description available & (at3g05170 : 83.2) Phosphoglycerate mutase family protein; FUNCTIONS IN: catalytic activity; INVOLVED IN: metabolic process; LOCATED IN: cellular_component unknown; EXPRESSED IN: 17 plant structures; EXPRESSED DURING: 6 growth stages; CONTAINS InterPro DOMAIN/s: Histidine phosphatase superfamily, clade-1 (InterPro:IPR013078), Phosphoglycerate…
CUST_26763_PI390587928	-0.173496	-0.818521	-0.786131	-0.827605	-0.156834	0.605705	3.99259	2.16782	-0.379183	0.647197	4.48444	0.156834	CUST_26763_PI390587928	'26.4.1'	'misc.beta 1,3 glucan hydrolases.glucan endo-1,3-beta-glucosidase'	'(q02438|e13e_horvu : 158.0) Glucan endo-1,3-beta-glucosidase GV (EC 3.2.1.39) ((1->3)-beta-glucan endohydrolase GV) ((1->3)-beta-glucanase isoenzyme GV) (Beta-1,3-endoglucanase GV) - Hordeum vulgare (Barley) & (loc_os01g71810.1 : 130.0) no description available & (at3g57270 : 82.4) encodes a member of glycosyl hydrolase family 17; "beta-1,3-glucanase 1" (BG1); FUNCTIONS IN: cation binding, hydro…
CUST_27872_PI390587928	-1.44836	-1.44537	-1.44426	-1.4422	-0.358801	0.626843	3.96946	2.61561	-1.1793	0.65503	3.65138	0.358801	CUST_27872_PI390587928	'35.2'	'not assigned.unknown'	' no hits & (original description: no original description)'
A_99_P326361	0.0690658	-1.94419	-2.15774	-2.04681	0.819674	0.5001	4.67198	2.49153	-0.70734	-0.0690661	4.56117	-0.371073	A_99_P326361	13.1.3.5.05	amino acid metabolism.synthesis.aspartate family.lysine.diaminopimelate decarboxylase	0
A_99_P350401	-0.190002	-1.26798	-1.4246	-1.11226	0.288277	-0.374378	2.52004	1.65688	0.190003	0.408611	2.77149	-0.469193	A_99_P350401	11.1.010	lipid metabolism.FA synthesis and FA elongation.beta ketoacyl CoA synthase	0
CUST_16282_PI390587928	-0.99069	-1.00975	-1.14509	-0.64208	0.906786	0.342691	3.00538	1.24387	-0.175422	0.0611172	3.38267	-0.0611172	CUST_16282_PI390587928	'16.4.1'	'secondary metabolism.N misc.alkaloid-like'	'(loc_os01g56380.1 : 486.0) no description available & (q06086|tydc2_petcr : 317.0) Tyrosine decarboxylase 2 (EC 4.1.1.25) - Petroselinum crispum (Parsley) (Petroselinum hortense) & (at2g20340 : 311.0) Pyridoxal phosphate (PLP)-dependent transferases superfamily protein; FUNCTIONS IN: pyridoxal phosphate binding, carboxy-lyase activity, catalytic activity, tyrosine decarboxylase activity; INVOLVE…
CUST_34311_PI390587928	-2.228	-2.96634	-2.57064	-2.31742	0.673234	0.609395	4.35957	1.12514	-0.0621939	-0.433837	5.27316	0.0621934	CUST_34311_PI390587928	'26.7'	'misc.oxidases - copper, flavone etc'	'(loc_os04g14690.1 : 432.0) no description available & (at1g19250 : 200.0) FMO1 is required for full expression of TIR-NB-LRRÃ±conditioned resistance to avirulent pathogens and for basal resistance to invasive virulent pathogens. Functions in an EDS1-regulated but SA-independent mechanism that promotes resistance and cell death at pathogen infection sites.; flavin-dependent monooxygenase 1 (FMO1)…
CUST_14977_PI390587928	-0.968321	-1.04088	-1.2205	-1.21367	1.17957	0.667832	2.394	0.971409	-0.708994	0.331381	2.55771	-0.331381	CUST_14977_PI390587928	'35.2'	'not assigned.unknown'	' (original description: no original description)'
CUST_42194_PI390587928	-2.61433	-2.14951	-3.19246	-2.59791	0.557177	0.69758	3.67312	0.874448	-1.05163	0.221838	3.85442	-0.221837	CUST_42194_PI390587928	'34.10'	'transport.nucleotides'	'(loc_os03g08880.1 : 143.0) no description available & (at1g28220 : 89.0) Member of a family of proteins related to PUP1, a purine transporter. May be involved in the transport of purine and purine derivatives such as cytokinins, across the plasma membrane.; purine permease 3 (PUP3); CONTAINS InterPro DOMAIN/s: Protein of unknown function DUF6, transmembrane (InterPro:IPR000620), Protein of unkno…
CUST_37089_PI390587928	-2.67801	-2.67798	-2.65658	-2.17359	0.993611	0.94098	4.11127	1.58398	-0.94098	1.37973	4.26902	-1.01099	CUST_37089_PI390587928	'26.7'	'misc.oxidases - copper, flavone etc'	'(loc_os08g04340.1 : 139.0) no description available & (at3g27200 : 100.0) Cupredoxin superfamily protein; FUNCTIONS IN: electron carrier activity, copper ion binding; LOCATED IN: anchored to membrane; EXPRESSED IN: 22 plant structures; EXPRESSED DURING: 12 growth stages; CONTAINS InterPro DOMAIN/s: Plastocyanin-like (InterPro:IPR003245), Cupredoxin (InterPro:IPR008972); BEST Arabidopsis thaliana…
A_99_P454722	-0.0744376	-0.929398	-0.323711	-1.23162	-0.132921	0.336895	2.1201	0.96688	0.0744376	0.594944	1.38124	-0.172809	A_99_P454722	28.1	DNA.synthesis/chromatin structure	0
A_99_P195528	-0.618106	-0.802689	-1.21521	-1.46565	-0.0101676	0.692542	2.23076	0.463246	0.0101676	0.399567	2.1025	-1.12189	A_99_P195528	16.2	secondary metabolism.phenylpropanoids	0
Sub-cluster-10
UniqueID	[ctrl, 06h]	[ctrl, 12h]	[ctrl, 24h]	[ctrl, 48h]	[host, 06h]	[host, 12h]	[host, 24h]	[host, 48h]	[nonhost, 06h]	[nonhost, 12h]	[nonhost, 24h]	[nonhost, 48h]	IDENTIFIER_MERCARTOR	BINCODE	NAME	DESCRIPTION
CUST_5779_PI390587928	-0.0711771	-0.0623806	-0.0771321	0.161023	-0.131069	0.0623806	3.07086	5.41784	-0.145438	-0.117427	0.71251	3.08751	CUST_5779_PI390587928	'35.2'	'not assigned.unknown'	' no hits & (original description: no original description)'
A_99_P149162	-1.21483	-0.0743599	-0.776141	0.0950661	-0.738505	-0.076602	0.0743609	1.87756	-0.692914	0.120773	0.342616	0.626988	A_99_P149162	35.2	not assigned.unknown	0
A_99_P498477	-0.0886085	-0.149885	-0.314709	0.443274	-0.390299	-0.0300667	0.409549	2.06897	-0.194851	0.0300667	0.693775	0.506974	A_99_P498477	35.3	not assigned.disagreeing hits	0
CUST_41124_PI390587928	-0.667879	-0.492324	-0.52862	2.0161	-0.0605919	0.0605919	1.6989	6.11456	-0.809543	-0.807183	2.16947	1.69641	CUST_41124_PI390587928	'17.8.1'	'hormone metabolism.salicylic acid.synthesis-degradation'	'(loc_os04g12970.1 : 308.0) no description available & (at1g05680 : 213.0) Encodes a UDP-glucosyltransferase, UGT74E2, that acts on IBA (indole-3-butyric acid) and affects auxin homeostasis. The transcript and protein levels of this enzyme are strongly induced by H2O2 and may allow integration of ROS (reactive oxygen species) and auxin signaling. This enzyme can also transfer glycosyl groups to s…
A_99_P497517	-0.441302	-0.0735035	-0.637446	1.22612	-0.139081	-0.0887799	0.813852	2.75731	-0.0411949	0.0411949	1.03449	0.924613	A_99_P497517	35.2	not assigned.unknown	0
A_99_P318361	-0.0923767	-1.22302	-1.81554	0.0761833	0.614856	-0.0761833	1.43065	4.05159	-0.939889	-0.614588	1.0516	1.41492	A_99_P318361	35.3	not assigned.disagreeing hits	0
A_99_P037259	-0.244968	0.0135512	-1.07084	0.434592	-0.0135512	-0.127973	0.455457	2.045	-0.084352	-0.186837	0.951638	1.00965	A_99_P037259	35.2	not assigned.unknown	0
A_99_P389497	-0.375476	-0.353999	-1.03914	0.00780582	0.0205793	-0.00780678	0.594093	1.93043	-0.307939	-0.0955219	0.958323	0.746881	A_99_P389497	35.2	not assigned.unknown	0
A_99_P359001	-0.809628	-0.081789	0.796824	1.45159	-0.465552	-0.31843	0.081789	3.96226	-1.98767	-0.452408	0.317636	2.25559	A_99_P359001	29.4.1.57	protein.postranslational modification.kinase.receptor like cytoplasmatic kinase VII	0
CUST_42274_PI390587928	-0.66699	-0.435154	0.37799	2.65241	-0.925106	-0.37799	1.54838	3.67235	-2.02206	-0.830127	2.0395	3.28496	CUST_42274_PI390587928	'28.1'	'DNA.synthesis/chromatin structure'	'(loc_os03g42810.1 : 380.0) no description available & (at1g47510 : 206.0) Encodes a phosphatidylinositol polyphosphate 5-phosphatase. It can dephosphorylate PI(4,5)P2, PI(3,5)P2, and PI(3,4,5)P3, but, it is not active against PI(5)P or the water soluble inositol(1,4,5)P3 or inositol(1,3,4,5)P4. The transcript levels for this gene rise in response to auxin, ABA, and JA.; inositol polyphosphate 5-…
CUST_19866_PI390587928	-1.27491	-0.892287	0.224515	3.0575	-0.224515	-0.447987	2.0856	4.25176	-1.28154	-0.330802	1.55606	3.03518	CUST_19866_PI390587928	'35.2'	'not assigned.unknown'	' no hits & (original description: no original description)'
CUST_38509_PI390587928	-0.829097	-0.764913	-0.780351	2.25778	-0.205739	0.205738	1.65852	3.06866	-1.21853	-0.316432	1.15528	2.07216	CUST_38509_PI390587928	'35.2'	'not assigned.unknown'	' no hits & (original description: no original description)'
A_99_P456122	-1.93298	-1.17734	0.0301533	-0.0301533	0.784399	-0.361261	0.887951	5.44152	-1.81904	-0.74512	1.27433	4.04767	A_99_P456122	20.1	stress.biotic	0
A_99_P523827	-0.136175	-0.0298983	-0.0157608	-0.151291	0.182727	0.412816	0.0157608	2.84047	-0.0795965	-0.0273585	0.651998	1.82225	A_99_P523827	35.2	not assigned.unknown	0
CUST_3662_PI390587928	-0.195636	-0.233033	-0.0539346	0.350865	0.698836	-0.124666	-0.169165	5.07604	-0.162766	0.0539346	2.43421	2.86592	CUST_3662_PI390587928	'29.4'	'protein.postranslational modification'	'(loc_os11g11890.1 : 157.0) no description available & (at1g11330 : 108.0) S-locus lectin protein kinase family protein; FUNCTIONS IN: in 6 functions; INVOLVED IN: protein amino acid phosphorylation, recognition of pollen; LOCATED IN: plasma membrane; EXPRESSED IN: 21 plant structures; EXPRESSED DURING: 13 growth stages; CONTAINS InterPro DOMAIN/s: Curculin-like (mannose-binding) lectin (InterPro…
CUST_4904_PI390587928	-0.0141993	-0.00342584	-0.0047456	0.034572	0.0453024	-0.0294409	-0.0294703	5.36549	-0.0186914	0.00342596	2.02374	2.34974	CUST_4904_PI390587928	'35.2'	'not assigned.unknown'	' no hits & (original description: no original description)'
CUST_18105_PI390587928	-0.18773	0.591224	-0.128298	-0.226515	-0.237032	-0.182054	0.0479313	5.71433	-0.0479314	0.457427	3.4385	3.91536	CUST_18105_PI390587928	'16.8.3.2'	'secondary metabolism.flavonoids.dihydroflavonols.flavanone 3-hydroxylase'	'(p28038|fl3h_horvu : 708.0) Naringenin,2-oxoglutarate 3-dioxygenase (EC 1.14.11.9) (Flavonone-3-hydroxylase) (F3H) (FHT) - Hordeum vulgare (Barley) & (loc_os04g56700.1 : 582.0) no description available & (at3g51240 : 530.0) Encodes flavanone 3-hydroxylase that is coordinately expressed with chalcone synthase and chalcone isomerases. Regulates flavonoid biosynthesis.; flavanone 3-hydroxylase (F3H…
CUST_15951_PI390587928	-0.0567832	-0.0366894	0.0366893	1.61932	-0.108889	-0.121395	-0.10836	5.31632	-0.0826217	0.299284	2.87638	4.29942	CUST_15951_PI390587928	'35.2'	'not assigned.unknown'	' (original description: no original description)'
CUST_22586_PI390587928	-0.624726	-0.789396	-0.821718	2.42742	-0.122939	-0.37459	0.122939	6.54348	-0.737177	0.856437	2.84259	5.20151	CUST_22586_PI390587928	'27.3.32'	'RNA.regulation of transcription.WRKY domain transcription factor family'	'(loc_os09g25060.1 : 371.0) no description available & (at1g80840 : 163.0) Pathogen-induced transcription factor. Binds W-box sequences in vitro. Forms protein complexes with itself and with WRKY40 and WRKY60. Coexpression with WRKY18 or WRKY60 made plants more susceptible to both P. syringae and B. cinerea. WRKY18, WRKY40, and WRKY60 have partially redundant roles in response to the hemibiotroph…
CUST_1136_PI390587928	-0.0481427	-0.204772	0.0466137	1.17006	-0.106495	-0.0895073	-0.0466137	5.87494	-0.102157	0.736169	4.04019	3.8903	CUST_1136_PI390587928	'2.2.1.3.2'	'major CHO metabolism.degradation.sucrose.invertases.cell wall'	'(q56ud1|inv5_orysa : 360.0) Beta-fructofuranosidase, insoluble isoenzyme 5 (EC 3.2.1.26) (Sucrose hydrolase 5) (Invertase 5) (Cell wall beta-fructosidase 5) (OsCIN5) (Fragment) - Oryza sativa (Rice) & (loc_os04g56930.1 : 360.0) no description available & (at3g13790 : 249.0) Encodes a protein with invertase activity.; ATBFRUCT1; CONTAINS InterPro DOMAIN/s: Glycoside hydrolase, family 32 (InterPro…
CUST_6466_PI390587928	-0.532672	-0.714602	0.402186	1.34804	-0.47479	-0.635943	0.319241	5.83867	-0.759992	-0.319242	3.39019	4.02353	CUST_6466_PI390587928	'29.4'	'protein.postranslational modification'	'(loc_os11g11780.1 : 183.0) no description available & (at4g04500 : 115.0) Encodes a cysteine-rich receptor-like protein kinase.; cysteine-rich RLK (RECEPTOR-like protein kinase) 37 (CRK37); FUNCTIONS IN: kinase activity; INVOLVED IN: protein amino acid phosphorylation; LOCATED IN: endomembrane system; EXPRESSED IN: 20 plant structures; EXPRESSED DURING: 12 growth stages; CONTAINS InterPro DOMAIN…
CUST_13215_PI390587928	-0.259766	0.0299222	-0.333541	0.484859	-0.545111	-0.28804	0.125044	2.74015	-0.436703	-0.0299225	1.79263	2.43828	CUST_13215_PI390587928	'35.2'	'not assigned.unknown'	' no hits & (original description: no original description)'
CUST_23300_PI390587928	-1.59881	-1.10331	-1.42653	0.0863333	-0.240542	-0.0863333	-0.551432	4.03305	0.213282	0.187592	2.1803	3.69242	CUST_23300_PI390587928	'34.5'	'transport.ammonium'	'(loc_os03g62200.1 : 393.0) no description available & (at2g38290 : 305.0) encodes a high-affinity ammonium transporter, which is expressed in shoot and root. Expression in root and shoot is under nitrogen and carbon dioxide regulation, respectively.; ammonium transporter 2 (AMT2); FUNCTIONS IN: ammonium transmembrane transporter activity, high affinity secondary active ammonium transmembrane tra…
CUST_33338_PI390587928	-1.03651	-1.04228	-0.943887	0.482038	-0.67519	-0.876594	0.254112	4.69583	0.931824	-0.254112	2.41614	5.07742	CUST_33338_PI390587928	'35.2'	'not assigned.unknown'	' no hits & (original description: no original description)'
CUST_6620_PI390587928	-0.0317163	0.154531	-0.0179267	-0.0352333	-0.0355988	-0.0316948	0.0179267	2.60053	0.311138	-0.0278201	1.87934	2.9984	CUST_6620_PI390587928	'35.2'	'not assigned.unknown'	' no hits & (original description: no original description)'
CUST_2114_PI390587928	-0.21127	-0.248937	-0.081686	-0.209865	0.829961	0.0777353	0.365773	3.41071	-0.0777354	-0.255543	3.1519	3.7432	CUST_2114_PI390587928	'35.2'	'not assigned.unknown'	' (original description: no original description)'
CUST_17752_PI390587928	-1.01255	-1.52145	-1.56974	1.79525	0.0303595	-0.0303595	0.647218	4.7256	-0.738205	-0.531539	1.97959	4.79456	CUST_17752_PI390587928	'30.2.12'	'signalling.receptor kinases.leucine rich repeat XII'	'(loc_os11g10310.1 : 168.0) no description available & (at3g47580 : 91.3) Leucine-rich repeat protein kinase family protein; FUNCTIONS IN: protein serine/threonine kinase activity, kinase activity, ATP binding; INVOLVED IN: transmembrane receptor protein tyrosine kinase signaling pathway, protein amino acid phosphorylation; LOCATED IN: endomembrane system; CONTAINS InterPro DOMAIN/s: Protein kina…
CUST_9089_PI390587928	-1.37315	-0.661635	-1.07025	2.4837	-0.381792	0.686083	-0.323131	3.65504	-0.354435	0.323131	1.03504	3.69013	CUST_9089_PI390587928	'20.1.7'	'stress.biotic.PR-proteins'	'(loc_os02g17400.1 : 180.0) no description available & (at2g34930 : 106.0) disease resistance family protein / LRR family protein; INVOLVED IN: signal transduction, defense response to fungus, defense response; LOCATED IN: cell wall; EXPRESSED IN: 10 plant structures; EXPRESSED DURING: 7 growth stages; CONTAINS InterPro DOMAIN/s: Leucine-rich repeat-containing N-terminal domain, type 2 (InterPro:…
CUST_26206_PI390587928	-2.34978	-1.22214	-0.15092	1.49492	-0.986161	0.15092	0.471216	4.15099	-1.37114	-0.309494	1.59022	3.35834	CUST_26206_PI390587928	'29.4'	'protein.postranslational modification'	'(loc_os07g38800.1 : 151.0) no description available & (at3g45390 : 98.2) Concanavalin A-like lectin protein kinase family protein; FUNCTIONS IN: kinase activity; INVOLVED IN: protein amino acid phosphorylation; LOCATED IN: endomembrane system; EXPRESSED IN: root; CONTAINS InterPro DOMAIN/s: Legume lectin, beta chain (InterPro:IPR001220), Protein kinase, ATP binding site (InterPro:IPR017441), Ser…
CUST_15952_PI390587928	-1.9315	-1.18953	-0.803334	1.01304	-0.708152	0.0777855	0.544932	2.7884	-1.29683	-0.0777855	1.92763	2.10158	CUST_15952_PI390587928	'35.1'	'not assigned.no ontology'	'(loc_os05g33940.1 : 426.0) no description available & (at5g06570 : 137.0) alpha/beta-Hydrolases superfamily protein; FUNCTIONS IN: hydrolase activity; INVOLVED IN: metabolic process; LOCATED IN: cellular_component unknown; EXPRESSED IN: 6 plant structures; EXPRESSED DURING: petal differentiation and expansion stage; CONTAINS InterPro DOMAIN/s: Alpha/beta hydrolase fold-3 (InterPro:IPR013094); BE…
CUST_24819_PI390587928	-2.11186	-2.05221	-1.18836	0.975755	-0.642773	0.0971398	0.318255	2.13506	-0.936871	-0.0971398	1.3601	1.83901	CUST_24819_PI390587928	'35.2'	'not assigned.unknown'	' no hits & (original description: no original description)'
CUST_33193_PI390587928	-2.58691	-2.98871	-2.203	1.53645	-1.67853	0.000494	0.974743	5.00871	-0.657926	-0.000494	3.68814	4.94129	CUST_33193_PI390587928	'35.2'	'not assigned.unknown'	' (original description: no original description)'

## Sheet: Puc_subcluster
Sub-cluster-2a
UniqueID	[Mock, 12h]	[Mock, 24h]	[Mock, 36h]	[Mock, 48h]	[Host, 12h]	[Host, 24h]	[Host, 36h]	[Host, 48h]	[Non-host, 12h]	[Non-host, 24h]	[Non-host, 36h]	[Non-host, 48h]	IDENTIFIER_MERCARTOR	BINCODE	NAME	DESCRIPTION
CUST_32912_PI390587928	-0.0989332	0.224151	0.0989332	-0.13749	3.03209	1.70067	1.1996	0.68944	-1.29399	-1.94555	-0.914331	-1.72703	CUST_32912_PI390587928	'13.1.1.1.1'	'amino acid metabolism.synthesis.central amino acid metabolism.GABA.Glutamate decarboxylase'	'(loc_os04g37460.1 : 254.0) no description available & (at3g17760 : 191.0) glutamate decarboxylase 5 (GAD5); FUNCTIONS IN: calmodulin binding; INVOLVED IN: carboxylic acid metabolic process, glutamate metabolic process; LOCATED IN: cellular_component unknown; CONTAINS InterPro DOMAIN/s: Pyridoxal phosphate-dependent transferase, major domain (InterPro:IPR015424), Pyridoxal phosphate-dependent dec…
CUST_187_PI390587928	0.0342937	-0.974777	0.405221	-0.0342937	2.56766	1.05337	1.59424	0.883618	-0.503468	-0.745326	-0.416249	-0.981296	CUST_187_PI390587928	'31.2'	'cell.division'	'(loc_os03g44420.1 : 166.0) no description available & (at2g36250 : 164.0) Encodes one of two FtsZ proteins, tubulin-like proteins, in Arabidopsis. It is involved in chloroplast division.; FTSZ2-1; FUNCTIONS IN: protein binding, structural molecule activity; INVOLVED IN: chloroplast fission; LOCATED IN: chloroplast stroma, chloroplast; EXPRESSED IN: 23 plant structures; EXPRESSED DURING: 13 growt…
CUST_26860_PI390587928	-0.386801	-0.617723	0.453794	0.345121	3.1423	1.60454	2.21837	1.46064	-1.2859	-1.46432	-0.34512	-0.60418	CUST_26860_PI390587928	'35.2'	'not assigned.unknown'	' (original description: no original description)'
A_99_P418207	-0.688456	-0.572642	0.298588	-0.70622	3.43191	2.59365	2.86714	1.82473	-0.732136	0.449651	-0.298588	-0.744027	A_99_P418207	35.2	not assigned.unknown	0
CUST_110_PI390587928	0.00565004	-0.00889647	-0.0710135	-0.0323582	3.68766	1.52766	2.87161	1.70644	-0.0214765	0.153231	-0.00564992	-0.0810519	CUST_110_PI390587928	'26.28'	'misc.GDSL-motif lipase'	'(loc_os06g12410.1 : 109.0) no description available & (at1g74460 : 82.0) GDSL-like Lipase/Acylhydrolase superfamily protein; FUNCTIONS IN: hydrolase activity, acting on ester bonds, carboxylesterase activity; INVOLVED IN: lipid metabolic process; LOCATED IN: endomembrane system; EXPRESSED IN: shoot, hypocotyl, root, flower, carpel; EXPRESSED DURING: petal differentiation and expansion stage; CON…
CUST_34442_PI390587928	0.380185	-0.377711	0.223787	-0.223787	3.31874	1.74124	2.24812	1.22694	-0.474617	-0.472721	-0.419551	-0.486266	CUST_34442_PI390587928	'35.2'	'not assigned.unknown'	' no hits & (original description: no original description)'
CUST_34854_PI390587928	-0.00195158	-0.0229224	-0.0353249	-0.0201408	4.11275	2.20884	2.83625	1.36956	0.0126325	0.00195158	-0.00311816	-0.0143726	CUST_34854_PI390587928	'35.2'	'not assigned.unknown'	' (original description: no original description)'
A_99_P575352	0.236261	-0.00287294	-0.0169488	0.00287282	3.37432	1.89603	1.92984	0.996624	-0.0181886	-0.00818384	-0.0222416	-0.0107187	A_99_P575352	35.2	not assigned.unknown	0
CUST_6083_PI390587928	-0.0665432	-0.288882	-0.352856	0.0571172	2.72036	2.69633	1.48559	2.20651	-0.298378	0.445123	-0.335148	-0.0571172	CUST_6083_PI390587928	'9.4'	'mitochondrial electron transport / ATP synthesis.alternative oxidase'	'(loc_os04g51160.1 : 232.0) no description available & (at3g27620 : 151.0) encodes an isoform of alternate oxidase. expressed in all tissues examined and expression is not induced by antimycin A, an inhibitor of complex III in the mitochondrial respiratory chain.; alternative oxidase 1C (AOX1C); CONTAINS InterPro DOMAIN/s: Alternative oxidase (InterPro:IPR002680); BEST Arabidopsis thaliana protei…
CUST_20195_PI390587928	-0.561486	0.061008	-0.797977	0.152544	3.90009	2.24174	2.53693	2.01366	-0.666716	-0.734211	-0.061008	-0.0639253	CUST_20195_PI390587928	'29.2.1.2.2.18'	'protein.synthesis.ribosomal protein.eukaryotic.60S subunit.L18'	'(loc_os05g06310.1 : 138.0) no description available & (at5g27850 : 135.0) Ribosomal protein L18e/L15 superfamily protein; FUNCTIONS IN: structural constituent of ribosome; INVOLVED IN: translation; LOCATED IN: cytosolic ribosome, cytosolic large ribosomal subunit, vacuole, large ribosomal subunit, membrane; EXPRESSED IN: 23 plant structures; EXPRESSED DURING: 13 growth stages; CONTAINS InterPro …
A_99_P149937	-0.0230826	-0.0092901	-0.0201919	0.623968	8.40834	7.8047	7.52246	7.09889	0.0092901	-0.0141481	-0.0229069	-0.023173	A_99_P149937	35.2	not assigned.unknown	0
CUST_20650_PI390587928	-0.0195346	-0.0495292	-0.00857258	-0.0318811	3.01047	2.42804	2.22188	2.25134	0.00857258	0.01083	-0.0319836	-0.0492942	CUST_20650_PI390587928	'35.2'	'not assigned.unknown'	' no hits & (original description: no original description)'
A_99_P416197	-0.0432477	0.176939	-0.0833981	-0.0270433	6.48008	5.46188	5.17993	4.5687	0.0270433	-0.124064	-0.114289	-0.102159	A_99_P416197	35.2	not assigned.unknown	0
A_99_P512317	-0.0199354	0.00635648	-0.0221951	-0.0285003	5.82246	4.76497	4.52035	3.87335	0.00685346	-0.0063566	-0.0232078	-0.0215453	A_99_P512317	35.2	not assigned.unknown	0
A_99_P153407	-0.0118597	-0.024119	-0.0530967	-0.00705874	6.9031	5.68179	5.46965	4.88352	0.00705874	0.0295864	-0.0546978	-0.0456334	A_99_P153407	35.2	not assigned.unknown	0
A_99_P412312	-0.0172077	0.0145342	-0.0297793	-0.0313899	6.02084	4.98306	4.80247	4.31411	0.0178202	-0.0145341	-0.0275315	-0.0373372	A_99_P412312	35.2	not assigned.unknown	0
A_99_P153472	-0.00832689	0.00832689	-0.256145	-0.2402	5.65408	4.96012	4.64462	4.33197	-0.234106	-0.118577	0.077363	-0.124084	A_99_P153472	35.2	not assigned.unknown	0
A_99_P153582	-0.0872175	0.234076	-0.0969237	-0.0829552	7.96591	7.15818	6.84816	6.43043	-0.0791615	-0.0505946	0.0505944	-0.0935861	A_99_P153582	35.2	not assigned.unknown	0
A_99_P431567	-0.0310067	-0.00942469	-0.0254021	0.0777534	7.84681	7.04831	6.769	6.31767	0.00942469	-0.0253643	-0.0335771	-0.037611	A_99_P431567	35.2	not assigned.unknown	0
A_99_P430932	-0.0162675	0.0130254	-0.0261815	-0.030619	6.28465	5.5019	5.16879	4.72549	0.010329	-0.010329	-0.0306575	-0.0362923	A_99_P430932	35.2	not assigned.unknown	0
A_99_P551507	-0.0410604	-0.00797212	-0.0724064	0.007972	7.84957	6.71784	6.36469	5.95275	0.203562	-0.0420752	-0.0719324	-0.0690399	A_99_P551507	35.2	not assigned.unknown	0
CUST_33370_PI390587928	0.00206983	0.955504	-0.0136002	-0.00934613	4.11561	3.10556	3.65533	3.72739	-0.00243366	-0.00206983	-0.00747621	-0.0181741	CUST_33370_PI390587928	'35.2'	'not assigned.unknown'	' no hits & (original description: no original description)'
CUST_22636_PI390587928	-1.30172	-0.0554237	-0.515754	0.149925	3.13004	1.97121	1.83224	2.53586	0.0554237	-0.312349	-0.697551	-0.558039	CUST_22636_PI390587928	'35.2'	'not assigned.unknown'	' no hits & (original description: no original description)'
CUST_17023_PI390587928	0.235995	-0.094821	0.094821	-0.177119	1.67513	1.95523	2.44891	2.40845	-0.144033	-0.514811	-0.517826	-0.968555	CUST_17023_PI390587928	'27.3.22'	'RNA.regulation of transcription.HB,Homeobox transcription factor family'	'(loc_os10g42490.2 : 142.0) no description available & (at5g46880 : 97.8) homeobox-7 (HB-7); FUNCTIONS IN: DNA binding, sequence-specific DNA binding transcription factor activity; INVOLVED IN: regulation of transcription, DNA-dependent, regulation of transcription; LOCATED IN: nucleus; EXPRESSED IN: 22 plant structures; EXPRESSED DURING: 6 growth stages; CONTAINS InterPro DOMAIN/s: Homeobox (Int…
CUST_31532_PI390587928	0.034054	-0.431784	-0.0340543	1.17266	7.54206	7.80752	8.52876	8.63513	-1.76278	-1.24756	-1.16285	-1.17727	CUST_31532_PI390587928	'35.2'	'not assigned.unknown'	' no hits & (original description: no original description)'
CUST_17445_PI390587928	1.07742	-0.0536952	-0.0234145	-0.0414553	2.53398	2.82323	2.62106	3.2149	0.00106967	-0.00106978	-0.0252752	-0.0460506	CUST_17445_PI390587928	'20.2.1'	'stress.abiotic.heat'	'(loc_os03g60620.1 : 82.0) no description available & (at1g16030 : 81.6) heat shock protein 70B (Hsp70b); FUNCTIONS IN: ATP binding; INVOLVED IN: protein folding, response to heat; LOCATED IN: cytosol, cell wall, plasma membrane, chloroplast, membrane; EXPRESSED IN: 19 plant structures; EXPRESSED DURING: 10 growth stages; CONTAINS InterPro DOMAIN/s: Heat shock protein 70, conserved site (InterPro…
CUST_39049_PI390587928	-0.698019	-0.574097	-0.732542	-0.402988	2.03065	1.99991	2.11563	2.7805	0.14271	-0.335712	-0.0845683	0.0845683	CUST_39049_PI390587928	'35.2'	'not assigned.unknown'	' (original description: no original description)'
A_99_P149392	0.607423	-0.0460582	0.0460582	-0.0778405	3.99902	4.08273	5.04475	6.25836	-0.0830044	-0.121435	-0.0819254	-0.127578	A_99_P149392	34.1.1	transport.p- and v-ATPases.H+-transporting two-sector ATPase	0
A_99_P571997	0.0042119	-0.00452173	-0.0324315	-0.00205469	2.60507	2.29574	2.31476	3.26838	0.00205469	-0.0199413	-0.00927436	-0.0120254	A_99_P571997	35.2	not assigned.unknown	0
A_99_P153222	-0.0036844	0.0036844	0.381605	-0.222598	4.41571	4.26504	4.73066	5.84633	-0.175484	-0.201195	-0.218165	-0.22658	A_99_P153222	35.2	not assigned.unknown	0
A_99_P441872	-0.0476381	-0.0212598	-0.0692731	-0.0466704	6.82982	6.8323	7.75128	8.49733	0.0212598	-0.046484	0.163718	-0.0640061	A_99_P441872	35.2	not assigned.unknown	0
A_99_P432487	-0.071679	-0.0485153	-0.0697578	0.0485154	10.3957	11.0238	11.2332	12.2984	-0.0604657	-0.0706038	0.328077	-0.0735703	A_99_P432487	35.2	not assigned.unknown	0
A_99_P153377	-0.0158164	-0.262123	0.125531	0.0158164	2.22497	2.02983	2.33818	4.04281	-0.262533	-0.275211	-0.270168	-0.274937	A_99_P153377	35.2	not assigned.unknown	0
A_99_P489597	-0.103811	-0.134845	0.113754	-0.155848	2.23735	3.10166	3.81736	4.85322	-0.104642	-0.142704	-0.152841	0.103811	A_99_P489597	8.1.04	TCA / org. transformation.TCA.IDH	0
A_99_P153427	-0.0112842	-0.00269759	-0.0170918	0.00269759	2.86548	3.80165	4.89591	6.04574	-0.012982	-0.00477982	-0.0207924	0.48517	A_99_P153427	35.2	not assigned.unknown	0
A_99_P153372	-0.225287	-0.208585	0.410163	-0.220829	2.69639	3.7637	4.63943	5.98476	-0.21322	-0.0240105	0.0240104	-0.129081	A_99_P153372	35.2	not assigned.unknown	0
A_99_P153207	-0.0102526	0.00820386	-0.0185114	-0.0293986	2.43378	4.04617	5.34083	6.58587	0.0225933	-0.00820386	-0.0162513	-0.0267975	A_99_P153207	35.2	not assigned.unknown	0
A_99_P528377	-0.0197896	0.0173726	-0.0335165	-0.0270343	4.52414	4.13027	7.22545	9.58066	0.0228988	-0.0173726	-0.0325972	-0.0399512	A_99_P528377	35.2	not assigned.unknown	0
Sub-cluster-2b
UniqueID	[Mock, 12h]	[Mock, 24h]	[Mock, 36h]	[Mock, 48h]	[Host, 12h]	[Host, 24h]	[Host, 36h]	[Host, 48h]	[Non-host, 12h]	[Non-host, 24h]	[Non-host, 36h]	[Non-host, 48h]	IDENTIFIER_MERCARTOR	BINCODE	NAME	DESCRIPTION
CUST_37343_PI390587928	0.490273	-1.28942	-0.47117	-0.578487	0.367504	0.306008	0.355746	1.27016	0.317934	-1.29061	-0.306007	-0.789368	CUST_37343_PI390587928	'35.1'	'not assigned.no ontology'	'(loc_os10g35630.1 : 363.0) no description available & (at4g27460 : 142.0) Cystathionine beta-synthase (CBS) family protein; CONTAINS InterPro DOMAIN/s: Cystathionine beta-synthase, core (InterPro:IPR000644); BEST Arabidopsis thaliana protein match is: CBS domain-containing protein (TAIR:AT5G53750.1); Has 145 Blast hits to 145 proteins in 17 species: Archae - 0; Bacteria - 0; Metazoa - 1; Fungi -…
A_99_P283476	0.796086	-1.1289	0.17665	-0.983854	1.03486	-0.381023	2.25815	3.57975	2.15744	-0.882717	-0.176651	-1.21135	A_99_P283476	35.3	not assigned.disagreeing hits	0
A_99_P283491	0.319066	-1.69304	0.107509	-1.39464	0.601613	-0.812194	1.93066	3.21559	1.55414	-1.157	-0.107509	-1.23183	A_99_P283491	35.3	not assigned.disagreeing hits	0
A_99_P136450	0.323099	-2.59289	0.149261	-1.25307	-0.00392151	-1.33146	1.91305	3.04202	0.374758	-1.60756	0.00392151	-1.26617	A_99_P136450	35.3	not assigned.disagreeing hits	0
CUST_4608_PI390587928	0.506746	-1.04046	-0.107717	-0.645572	0.499084	0.100071	1.04871	1.09846	0.382863	-0.912771	-0.100072	-0.535715	CUST_4608_PI390587928	'3.5'	'minor CHO metabolism.others'	'(loc_os03g52760.1 : 401.0) no description available & (at5g58730 : 200.0) pfkB-like carbohydrate kinase family protein; CONTAINS InterPro DOMAIN/s: Carbohydrate/purine kinase (InterPro:IPR011611), Carbohydrate/puine kinase, PfkB, conserved site (InterPro:IPR002173); BEST Arabidopsis thaliana protein match is: pfkB-like carbohydrate kinase family protein (TAIR:AT4G10260.1); Has 1807 Blast hits to…
CUST_7212_PI390587928	0.602888	-1.57934	-0.25017	-1.14591	0.684092	-0.387494	1.5558	1.1799	0.644419	-1.176	0.25017	-0.991275	CUST_7212_PI390587928	'16.2.1.7'	'secondary metabolism.phenylpropanoids.lignin biosynthesis.CCR1'	'(loc_os09g04050.1 : 511.0) no description available & (at1g15950 : 399.0) Encodes a cinnamoyl CoA reductase. Involved in lignin biosynthesis.; cinnamoyl coa reductase 1 (CCR1); CONTAINS InterPro DOMAIN/s: NAD-dependent epimerase/dehydratase (InterPro:IPR001509), NAD(P)-binding domain (InterPro:IPR016040); BEST Arabidopsis thaliana protein match is: cinnamoyl coa reductase (TAIR:AT1G80820.1); Has…
CUST_40539_PI390587928	0.733082	-1.76742	-0.197487	-1.62444	0.569185	-0.492407	1.44366	0.778979	0.6499	-1.0457	0.197486	-1.2346	CUST_40539_PI390587928	'35.2'	'not assigned.unknown'	' (original description: no original description)'
CUST_17444_PI390587928	-0.310451	-1.4486	0.739861	-0.865101	1.51328	0.153276	1.27873	0.589406	0.832439	-3.19174	-0.153276	-1.0038	CUST_17444_PI390587928	'20.2.1'	'stress.abiotic.heat'	'(at3g12580 : 240.0) heat shock protein 70 (HSP70); FUNCTIONS IN: ATP binding; INVOLVED IN: in 9 processes; LOCATED IN: cytosol, mitochondrion, cell wall, plasma membrane; EXPRESSED IN: 23 plant structures; EXPRESSED DURING: 11 growth stages; CONTAINS InterPro DOMAIN/s: Heat shock protein 70, conserved site (InterPro:IPR018181), Heat shock protein Hsp70 (InterPro:IPR001023), Heat shock protein 70…
Sub-cluster-2c
UniqueID	[Mock, 12h]	[Mock, 24h]	[Mock, 36h]	[Mock, 48h]	[Host, 12h]	[Host, 24h]	[Host, 36h]	[Host, 48h]	[Non-host, 12h]	[Non-host, 24h]	[Non-host, 36h]	[Non-host, 48h]	IDENTIFIER_MERCARTOR	BINCODE	NAME	DESCRIPTION
CUST_24838_PI390587928	-0.311861	-2.6208	-0.448703	-2.9241	0.988632	1.54419	2.40317	1.46424	1.07171	-0.967063	0.311861	-0.995083	CUST_24838_PI390587928	'13.1.5.3.1'	'amino acid metabolism.synthesis.serine-glycine-cysteine group.cysteine.OASTL'	'(loc_os02g12900.2 : 223.0) no description available & (at3g22460 : 134.0) Encodes a member of a family of genes with O-acetylserine(thiol)lyase activity.; O-acetylserine (thiol) lyase (OAS-TL) isoform A2 (OASA2); FUNCTIONS IN: pyridoxal phosphate binding, cysteine synthase activity, catalytic activity; INVOLVED IN: response to zinc ion, cysteine biosynthetic process; EXPRESSED IN: 19 plant struc…
CUST_5883_PI390587928	-0.606046	-0.980575	-0.249818	-1.0064	0.538909	0.477944	0.591155	0.610828	0.3967	-0.094727	0.0947266	-0.427195	CUST_5883_PI390587928	'11.4'	'lipid metabolism.TAG synthesis'	'(loc_os05g10810.1 : 353.0) no description available & (at2g19450 : 347.0) Encodes Acyl-CoA:diacylglycerol acyltransferase (DGAT) catalyzes the final step of the triacylglycerol synthesis pathway. An insertion mutation in the TAG1 gene results in altered lipid phenotype. Role in senescence and seed development.; TRIACYLGLYCEROL BIOSYNTHESIS DEFECT 1 (TAG1); CONTAINS InterPro DOMAIN/s: Membrane bo…
CUST_39710_PI390587928	-0.66237	-1.60966	-0.572634	-1.40774	0.876815	0.714775	1.62894	1.04945	0.792199	-0.408293	0.408293	-0.572395	CUST_39710_PI390587928	'35.2'	'not assigned.unknown'	' no hits & (original description: no original description)'
CUST_24695_PI390587928	-0.182616	-0.857409	-0.24496	-1.01478	0.532653	0.0457029	0.911626	0.871055	0.484435	-0.0457029	0.208934	-0.427428	CUST_24695_PI390587928	'35.2'	'not assigned.unknown'	'(loc_os06g38320.2 : 385.0) no description available & (ipr009943 : 266.10663) Protein of unknown function DUF1475 & (at1g22750 : 201.0) unknown protein; CONTAINS InterPro DOMAIN/s: Protein of unknown function DUF1475 (InterPro:IPR009943); Has 186 Blast hits to 155 proteins in 21 species: Archae - 0; Bacteria - 8; Metazoa - 3; Fungi - 0; Plants - 65; Viruses - 0; Other Eukaryotes - 110 (source: N…
CUST_24693_PI390587928	-0.128551	-0.867107	-0.101681	-0.979363	0.427661	0.048171	0.975798	0.809879	0.460897	-0.0481701	0.291008	-0.43171	CUST_24693_PI390587928	'35.2'	'not assigned.unknown'	'(loc_os06g38320.3 : 177.0) no description available & (at1g22750 : 108.0) unknown protein; CONTAINS InterPro DOMAIN/s: Protein of unknown function DUF1475 (InterPro:IPR009943); Has 186 Blast hits to 155 proteins in 21 species: Archae - 0; Bacteria - 8; Metazoa - 3; Fungi - 0; Plants - 65; Viruses - 0; Other Eukaryotes - 110 (source: NCBI BLink). & (ipr009943 : 106.06974) Protein of unknown funct…
CUST_14076_PI390587928	0.113499	-1.74599	-1.22007	-2.05993	0.712368	0.471464	1.07046	1.15525	0.514804	-0.113499	-0.534816	-0.394365	CUST_14076_PI390587928	'35.2'	'not assigned.unknown'	' (original description: no original description)'
CUST_33529_PI390587928	0.233487	-1.35254	-0.672574	-1.4522	0.519128	0.537172	0.611884	1.28071	0.718444	-0.349465	-0.592773	-0.233487	CUST_33529_PI390587928	'26.16'	'misc.myrosinases-lectin-jacalin'	'(loc_os01g48000.1 : 201.0) no description available & (p17801|kpro_maize : 162.0) Putative receptor protein kinase ZmPK1 precursor (EC 2.7.11.1) - Zea mays (Maize) & (at2g19130 : 142.0) S-locus lectin protein kinase family protein; FUNCTIONS IN: protein serine/threonine kinase activity, sugar binding, protein kinase activity, ATP binding; INVOLVED IN: protein amino acid phosphorylation, recognit…
A_99_P287256	-0.0716782	-1.13981	-0.884952	-1.5206	0.752708	0.295709	0.31671	0.838462	0.415989	-0.600334	0.0716782	-0.500827	A_99_P287256	35.2	not assigned.unknown	0
A_99_P285116	0.172801	-2.06826	-1.1997	-2.6971	0.610572	-0.164161	1.75081	2.77186	2.17485	-0.302484	0.16416	-1.1059	A_99_P285116	16.8.3	secondary metabolism.flavonoids.dihydroflavonols	0
A_99_P037718	0.381697	-2.98227	-1.20432	-2.1569	1.21693	-0.0974355	1.65265	2.52113	2.70358	-0.432571	0.097435	-1.08658	A_99_P037718	16.8.3	secondary metabolism.flavonoids.dihydroflavonols	0
Sub-cluster-3
UniqueID	[Mock, 12h]	[Mock, 24h]	[Mock, 36h]	[Mock, 48h]	[Host, 12h]	[Host, 24h]	[Host, 36h]	[Host, 48h]	[Non-host, 12h]	[Non-host, 24h]	[Non-host, 36h]	[Non-host, 48h]	IDENTIFIER_MERCARTOR	BINCODE	NAME	DESCRIPTION
A_99_P200366	0.153072	1.5822	-2.52592	1.87603	-1.91393	0.775671	-3.11132	1.22629	-3.53332	-0.153072	-4.37155	0.721073	A_99_P200366	26.12	misc.peroxidases	0
A_99_P532527	0.195342	1.62268	-2.50986	1.91217	-1.77749	0.78514	-3.1279	1.26346	-3.56321	-0.195342	-4.42589	0.69184	A_99_P532527	26.12	misc.peroxidases	0
A_99_P481897	0.164706	1.60976	-2.60283	1.813	-1.73448	0.829866	-3.12132	1.22851	-3.39479	-0.164706	-4.41826	0.689858	A_99_P481897	26.12	misc.peroxidases	0
CUST_23222_PI390587928	-0.888028	4.20542	-2.60838	3.56024	-1.52744	2.43421	-3.8968	0.888028	-1.59764	3.17294	-3.11851	2.95631	CUST_23222_PI390587928	'26.16'	'misc.myrosinases-lectin-jacalin'	'(loc_os03g02550.1 : 182.0) no description available & (at3g61060 : 145.0) phloem protein 2-A13 (PP2-A13); CONTAINS InterPro DOMAIN/s: F-box domain, cyclin-like (InterPro:IPR001810), F-box domain, Skp2-like (InterPro:IPR022364); BEST Arabidopsis thaliana protein match is: phloem protein 2-A12 (TAIR:AT1G12710.1); Has 35333 Blast hits to 34131 proteins in 2444 species: Archae - 798; Bacteria - 2242…
CUST_7525_PI390587928	-0.712603	2.24957	-2.34724	1.92536	-1.87039	1.09147	-4.69701	0.712603	-1.50972	1.53652	-2.84272	1.65203	CUST_7525_PI390587928	'27.3.85'	'RNA.regulation of transcription.sigma like plant'	'(loc_os05g51150.3 : 219.0) no description available & (at3g53920 : 99.0) Encodes a sigma-like transcription factor, Sigma 3 (SIG3 or SIGC). As a subunit of chloroplast RNA polymerase, SIG3 confers the ability to recognize promoter sequences on the core enzyme. SIG3 transcribes specifically the psbN gene in plastids.; RNApolymerase sigma-subunit C (SIGC); CONTAINS InterPro DOMAIN/s: RNA polymeras…
CUST_6255_PI390587928	-0.671842	2.17278	-2.47668	1.9342	-1.92291	0.936649	-4.98425	0.671841	-1.45609	1.52632	-3.11891	1.59746	CUST_6255_PI390587928	'27.3.85'	'RNA.regulation of transcription.sigma like plant'	'(loc_os05g51150.3 : 284.0) no description available & (at3g53920 : 125.0) Encodes a sigma-like transcription factor, Sigma 3 (SIG3 or SIGC). As a subunit of chloroplast RNA polymerase, SIG3 confers the ability to recognize promoter sequences on the core enzyme. SIG3 transcribes specifically the psbN gene in plastids.; RNApolymerase sigma-subunit C (SIGC); CONTAINS InterPro DOMAIN/s: RNA polymera…
CUST_21508_PI390587928	-2.21273	3.47338	-4.02193	3.26216	-3.73787	2.87963	-6.69351	2.21273	-3.34453	3.16551	-4.75934	2.85657	CUST_21508_PI390587928	'35.2'	'not assigned.unknown'	' no hits & (original description: no original description)'
CUST_17044_PI390587928	-0.198604	2.42936	-2.72934	2.77449	-1.64159	0.36568	-2.05486	0.198604	-1.13151	0.521023	-2.48761	1.56802	CUST_17044_PI390587928	'20.2.1'	'stress.abiotic.heat'	'(loc_os01g53220.1 : 172.0) no description available & (at3g24520 : 126.0) member of Heat Stress Transcription Factor (Hsf) family; heat shock transcription factor C1 (HSFC1); FUNCTIONS IN: DNA binding, sequence-specific DNA binding transcription factor activity; INVOLVED IN: regulation of transcription, DNA-dependent; LOCATED IN: nucleus; EXPRESSED IN: 14 plant structures; EXPRESSED DURING: LP.0…
CUST_19633_PI390587928	-0.663101	2.55589	-3.84571	3.22908	-1.70699	1.16711	-3.79307	0.663101	-1.19267	1.21987	-3.82004	2.22198	CUST_19633_PI390587928	'35.2'	'not assigned.unknown'	' (original description: no original description)'
CUST_11891_PI390587928	-0.203452	2.49864	-3.04153	3.1536	-2.03672	0.447485	-3.64625	0.203452	-1.48095	0.73798	-3.40951	2.08384	CUST_11891_PI390587928	'35.2'	'not assigned.unknown'	' (original description: no original description)'
CUST_2899_PI390587928	0.266207	0.946139	-1.32009	1.81672	-0.913107	0.600055	-2.32433	-0.266207	-0.413085	1.15243	-1.99066	1.14574	CUST_2899_PI390587928	'35.2'	'not assigned.unknown'	'(loc_os01g46600.1 : 110.0) no description available & (at2g21820 : 80.5) unknown protein; Has 45 Blast hits to 45 proteins in 13 species: Archae - 0; Bacteria - 0; Metazoa - 0; Fungi - 0; Plants - 45; Viruses - 0; Other Eukaryotes - 0 (source: NCBI BLink). & (reliability: 161.0) & (original description: no original description)'
CUST_7466_PI390587928	-0.045917	1.34436	-1.49495	1.45523	-0.607565	0.045917	-2.63942	0.0840135	-1.37708	0.268078	-2.35915	1.20095	CUST_7466_PI390587928	'35.2'	'not assigned.unknown'	' no hits & (original description: no original description)'
CUST_24870_PI390587928	0.224347	1.28624	-1.87988	1.21756	-0.664198	-0.184077	-3.08378	0.184077	-0.552296	0.50349	-1.98852	1.1219	CUST_24870_PI390587928	'35.2'	'not assigned.unknown'	' no hits & (original description: no original description)'
A_99_P187102	-2.08363	2.39549	-2.03311	1.68891	-0.366707	1.29428	-1.98433	1.35186	-0.350311	1.03536	-2.11833	0.350311	A_99_P187102	35.2	not assigned.unknown	0
A_99_P037539	-1.20896	2.93911	-2.71778	2.11177	-0.613359	2.37678	-2.86711	1.63389	-1.50462	1.84259	-2.73744	0.613359	A_99_P037539	26.1	misc.cytochrome P450	0
A_99_P200621	-0.513697	5.23396	-3.87091	3.77513	-1.73883	2.54018	-3.46633	1.01702	-3.8886	1.8536	-3.23365	0.513697	A_99_P200621	35.3	not assigned.disagreeing hits	0
Sub-cluster-4
UniqueID	[Mock, 12h]	[Mock, 24h]	[Mock, 36h]	[Mock, 48h]	[Host, 12h]	[Host, 24h]	[Host, 36h]	[Host, 48h]	[Non-host, 12h]	[Non-host, 24h]	[Non-host, 36h]	[Non-host, 48h]	IDENTIFIER_MERCARTOR	BINCODE	NAME	DESCRIPTION
A_99_P289221	1.8981	-0.0272861	-0.80507	0.0272861	0.987156	0.781747	-0.782503	-0.286056	-0.79977	0.346485	-0.680931	0.148063	A_99_P289221	17.5.1	hormone metabolism.ethylene.synthesis-degradation	0
A_99_P197796	2.30908	1.36478	0.0566149	-0.125099	0.303557	1.41274	-1.14337	-1.40887	-1.48556	-0.0566149	-2.39401	0.557191	A_99_P197796	35.3	not assigned.disagreeing hits	0
A_99_P277246	1.63888	1.05643	-1.21049	0.176025	0.880707	0.95399	-1.96638	-0.365435	-0.176025	-0.203993	-2.87761	0.212349	A_99_P277246	35.3	not assigned.disagreeing hits	0
CUST_16621_PI390587928	1.76204	1.31413	1.5326	1.15059	0.513701	-0.386085	-0.955777	-0.256109	-0.962451	-0.461735	-0.967388	0.256109	CUST_16621_PI390587928	'35.2'	'not assigned.unknown'	'(at1g22600 : 131.0) Late embryogenesis abundant protein (LEA) family protein; FUNCTIONS IN: molecular_function unknown; INVOLVED IN: biological_process unknown; LOCATED IN: endomembrane system; EXPRESSED IN: stem, embryo, sperm cell, hypocotyl, flower; EXPRESSED DURING: petal differentiation and expansion stage, D bilateral stage; BEST Arabidopsis thaliana protein match is: late embryogenesis ab…
CUST_35708_PI390587928	1.60963	1.25874	1.53595	1.23354	-0.404007	-0.23386	-1.35792	-1.11265	-0.0984838	0.466244	-0.687742	0.0984838	CUST_35708_PI390587928	'35.2'	'not assigned.unknown'	' no hits & (original description: no original description)'
A_99_P531252	1.07276	1.93896	1.55193	1.0035	0.0694752	0.393052	-0.0694752	-0.450769	-0.623013	-0.64779	-1.18118	-1.56337	A_99_P531252	35.2	not assigned.unknown	0
A_99_P163692	1.10069	1.43683	1.58228	1.19097	-0.0233078	0.0233078	0.137975	-0.341829	-0.41794	-1.07229	-1.29277	-1.36136	A_99_P163692	35.2	not assigned.unknown	0
A_99_P305251	1.13535	1.10388	0.737258	0.980683	0.34606	-0.228761	-0.0670652	0.0336761	-0.0336752	-0.889062	-1.19326	-0.421808	A_99_P305251	20.2	stress.abiotic	0
A_99_P431722	1.54221	0.814887	1.47192	2.34495	0.725434	-0.792085	-0.306624	0.237313	-0.237313	-1.89071	-3.29838	-1.00961	A_99_P431722	35.3	not assigned.disagreeing hits	0
A_99_P138405	1.27607	0.605302	0.600247	0.615644	0.405249	-0.570295	0.00193596	-0.103389	-0.00193501	-1.03546	-1.02709	-0.0137653	A_99_P138405	21.2.1	redox.ascorbate and glutathione.ascorbate	0
A_99_P030226	1.24545	0.338075	0.532174	0.583762	0.458198	-0.478276	0.0551815	-0.0551806	-0.0714817	-0.985982	-1.07381	-0.120126	A_99_P030226	21.2.1	redox.ascorbate and glutathione.ascorbate	0
A_99_P451362	0.672073	0.0311337	0.503599	0.876151	-0.0424814	-0.790938	-0.0311346	0.275872	-0.100934	-1.16877	-1.19003	0.239896	A_99_P451362	13.1.6.1.5	amino acid metabolism.synthesis.aromatic aa.chorismate.shikimate kinase	0
CUST_24346_PI390587928	1.25469	0.107037	0.135458	0.0924041	1.19727	-0.0924039	-1.43618	-0.708589	0.56716	-1.86244	-0.483884	-1.30041	CUST_24346_PI390587928	'35.2'	'not assigned.unknown'	' no hits & (original description: no original description)'
CUST_26195_PI390587928	1.32773	0.26695	1.49466	0.383306	0.405197	-0.0153918	-0.986622	-0.0733147	0.0153918	-1.46234	-0.375446	-0.174608	CUST_26195_PI390587928	'35.2'	'not assigned.unknown'	' no hits & (original description: no original description)'
CUST_24097_PI390587928	0.619357	0.91247	0.537667	0.12083	0.087708	0.159255	-1.10441	-0.0877078	-0.195616	-1.16556	-0.928361	-0.507404	CUST_24097_PI390587928	'35.2'	'not assigned.unknown'	' no hits & (original description: no original description)'
CUST_39597_PI390587928	1.02002	0.744647	0.772644	0.433959	0.200181	-0.10156	-0.759501	0.10156	-0.558028	-1.61354	-0.696997	-0.587207	CUST_39597_PI390587928	'35.2'	'not assigned.unknown'	' no hits & (original description: no original description)'
A_99_P226576	1.70018	0.559531	0.31038	0.72549	0.66176	-0.231885	0.0618544	-0.477991	-0.663435	-0.671475	-0.261129	-0.0618544	A_99_P226576	35.3	not assigned.disagreeing hits	0
A_99_P417947	1.6677	0.54063	0.289101	0.688016	0.651863	-0.28099	-0.000635	-0.469054	-0.661469	-0.658881	-0.277784	0.000635	A_99_P417947	35.3	not assigned.disagreeing hits	0
A_99_P056986	3.25053	1.40725	0.153553	0.350597	1.39533	0.160826	-0.422955	-0.369746	-0.153553	-0.606155	-0.353354	-0.703845	A_99_P056986	10.6.2	cell wall.degradation.mannan-xylose-arabinose-fucose	0
A_99_P459962	2.9957	0.754082	-0.540626	0.282238	1.69333	-0.0705996	-1.09003	0.0705996	0.444067	-0.611484	-2.3064	-0.528849	A_99_P459962	35.2	not assigned.unknown	0
A_99_P335921	3.0398	1.20991	-0.0784433	0.0784433	1.44923	-0.0965734	-0.389849	0.18641	0.311907	-1.19031	-1.28334	-0.373522	A_99_P335921	35.2	not assigned.unknown	0
A_99_P162707	0.351041	0.803134	-0.843778	0.681527	0.583015	-0.253877	-1.13138	0.253876	0.610439	-1.55314	-2.03076	-0.78303	A_99_P162707	35.3	not assigned.disagreeing hits	0
CUST_7669_PI390587928	0.574905	1.90022	-0.116461	0.513105	0.339514	-0.375576	-0.0261788	0.114748	0.0261793	-0.11135	-0.846012	-1.138	CUST_7669_PI390587928	'35.2'	'not assigned.unknown'	' (original description: no original description)'
A_99_P270386	1.51694	1.20598	0.0027194	-0.124164	1.04478	0.271134	-0.142092	-0.00271893	0.971211	-0.325863	-1.211	-1.31389	A_99_P270386	35.3	not assigned.disagreeing hits	0
Sub-cluster-8
UniqueID	[Mock, 12h]	[Mock, 24h]	[Mock, 36h]	[Mock, 48h]	[Host, 12h]	[Host, 24h]	[Host, 36h]	[Host, 48h]	[Non-host, 12h]	[Non-host, 24h]	[Non-host, 36h]	[Non-host, 48h]	IDENTIFIER_MERCARTOR	BINCODE	NAME	DESCRIPTION
A_99_P358711	-0.271948	-0.843305	-1.83512	-0.951104	-0.0461311	0.256181	-1.53534	0.252234	0.152569	0.0461307	0.114867	0.286297	A_99_P358711	28.1	DNA.synthesis/chromatin structure	0
A_99_P444122	-0.974335	-1.2191	-1.41374	-1.11221	2.02357	0.507275	-1.14561	0.500449	0.343726	2.0324	-0.343726	1.47233	A_99_P444122	35.2	not assigned.unknown	0
CUST_14977_PI390587928	-0.940755	-1.39996	-1.7823	-1.60447	1.53617	2.05369	-0.815367	0.425571	1.55815	0.465361	0.0783458	-0.078346	CUST_14977_PI390587928	'35.2'	'not assigned.unknown'	' (original description: no original description)'
CUST_37839_PI390587928	-0.624142	-1.81029	-2.75351	-2.30018	2.03674	2.51137	-0.511881	1.08235	2.14247	1.14793	-0.606248	0.511881	CUST_37839_PI390587928	'34.10'	'transport.nucleotides'	'(loc_os03g08880.1 : 176.0) no description available & (at1g28220 : 115.0) Member of a family of proteins related to PUP1, a purine transporter. May be involved in the transport of purine and purine derivatives such as cytokinins, across the plasma membrane.; purine permease 3 (PUP3); CONTAINS InterPro DOMAIN/s: Protein of unknown function DUF6, transmembrane (InterPro:IPR000620), Protein of unkn…
CUST_17077_PI390587928	-2.15148	-1.52896	-1.2379	-2.19072	1.34411	0.871146	0.0381188	0.988214	1.65759	0.673038	-0.0381188	-0.245203	CUST_17077_PI390587928	'29.4'	'protein.postranslational modification'	'(loc_os07g35004.1 : 191.0) no description available & (at1g61360 : 181.0) S-locus lectin protein kinase family protein; FUNCTIONS IN: in 6 functions; INVOLVED IN: protein amino acid phosphorylation, recognition of pollen; EXPRESSED IN: 21 plant structures; EXPRESSED DURING: 13 growth stages; CONTAINS InterPro DOMAIN/s: Curculin-like (mannose-binding) lectin (InterPro:IPR001480), Protein kinase, …
CUST_18896_PI390587928	-1.86207	-1.19699	-1.48191	-2.47755	0.811435	1.35015	-0.450312	1.43123	0.746008	1.19828	-0.33688	0.33688	CUST_18896_PI390587928	'26.8'	'misc.nitrilases, *nitrile lyases, berberine bridge enzymes, reticuline oxidases, troponine reductases'	'(loc_os06g35700.1 : 305.0) no description available & (at4g20860 : 154.0) FAD-binding Berberine family protein; FUNCTIONS IN: electron carrier activity, oxidoreductase activity, FAD binding, catalytic activity; INVOLVED IN: response to cyclopentenone; LOCATED IN: endomembrane system; EXPRESSED IN: 10 plant structures; EXPRESSED DURING: LP.06 six leaves visible, LP.04 four leaves visible, 4 anthe…
A_99_P183952	-3.19538	-1.50454	-2.21532	0.0122619	0.372563	-0.0122623	-1.23884	1.50545	2.82226	0.593659	-0.445553	1.44638	A_99_P183952	16.4.1	secondary metabolism.N misc.alkaloid-like	0
A_99_P091195	-2.40936	-1.77118	-2.69102	-1.36061	0.62804	1.36783	-2.33442	1.16522	1.71037	1.67363	-0.628039	1.49893	A_99_P091195	26.9	misc.glutathione S transferases	0
A_99_P143238	-2.55893	-0.779298	-1.64905	-1.18101	1.05881	0.506411	-0.693135	-0.0283995	1.04619	0.925177	0.0283995	1.12408	A_99_P143238	27.3.32	RNA.regulation of transcription.WRKY domain transcription factor family	0
A_99_P461822	-2.87747	-2.06479	-3.52064	-1.46946	1.10856	0.225358	-1.45799	0.725482	1.84841	1.44711	-0.225357	1.44687	A_99_P461822	35.2	not assigned.unknown	0
A_99_P313596	-3.40468	-2.0755	-3.56415	-1.7239	0.914435	0.302101	-1.31095	0.650023	1.64894	1.21874	-0.302101	1.25867	A_99_P313596	35.2	not assigned.unknown	0
A_99_P426547	-3.56907	-2.4248	-4.29839	-2.45775	0.345272	-0.0583515	-1.40552	0.283039	1.85241	1.75301	0.0583515	1.41162	A_99_P426547	27.3.32	RNA.regulation of transcription.WRKY domain transcription factor family	0
A_99_P389042	-3.13314	-1.60397	-3.91061	-2.13514	0.0531254	0.00794649	-1.36404	0.421237	1.52693	1.64373	-0.00794601	1.46152	A_99_P389042	27.3.32	RNA.regulation of transcription.WRKY domain transcription factor family	0
A_99_P148637	-3.13867	-2.01808	-2.7168	-2.00264	0.835825	0.505933	-1.00291	0.668549	0.889845	1.52202	-0.505933	0.780486	A_99_P148637	27.3.32	RNA.regulation of transcription.WRKY domain transcription factor family	0
A_99_P012744	-3.21706	-2.069	-2.71257	-1.71333	0.64878	0.335415	-0.917379	0.592606	0.784889	1.37195	-0.335416	1.08036	A_99_P012744	27.3.32	RNA.regulation of transcription.WRKY domain transcription factor family	0
A_99_P056506	-2.07535	-0.610062	-1.80936	-0.773244	0.0592194	0.616234	-1.17664	-0.0201802	0.334226	0.888516	0.0201802	1.08235	A_99_P056506	35.3	not assigned.disagreeing hits	0
Sub-cluster-9
UniqueID	[Mock, 12h]	[Mock, 24h]	[Mock, 36h]	[Mock, 48h]	[Host, 12h]	[Host, 24h]	[Host, 36h]	[Host, 48h]	[Non-host, 12h]	[Non-host, 24h]	[Non-host, 36h]	[Non-host, 48h]	IDENTIFIER_MERCARTOR	BINCODE	NAME	DESCRIPTION
CUST_37135_PI390587928	-1.30235	-1.2675	0.798037	-0.100633	-0.370467	0.100633	1.86142	1.59188	-0.867181	-0.628726	1.15241	0.514411	CUST_37135_PI390587928	'17.5.1.2'	'hormone metabolism.ethylene.synthesis-degradation.1-aminocyclopropane-1-carboxylate oxidase'	'(loc_os02g53180.3 : 193.0) no description available & (p31237|acco_actch : 167.0) 1-aminocyclopropane-1-carboxylate oxidase (EC 1.14.17.4) (ACC oxidase) (Ethylene-forming enzyme) (EFE) - Actinidia chinensis (Kiwi) (Yangtao) & (at1g12010 : 159.0) Encodes a protein that appears to have 1-amino-cyclopropane-1-carboxylic acid oxidase activity based on mutant analyses.; 2-oxoglutarate (2OG) and Fe(II…
CUST_8695_PI390587928	-1.52316	-1.38885	0.638078	-1.15645	-1.2656	0.888629	1.80495	2.15757	-1.41411	0.102832	0.544028	-0.102832	CUST_8695_PI390587928	'35.2'	'not assigned.unknown'	' (original description: no original description)'
CUST_25448_PI390587928	-0.803497	-1.55837	-0.0737314	-1.06927	-0.186243	0.185416	1.86726	2.01128	-0.409012	0.0737305	0.837343	0.347122	CUST_25448_PI390587928	'34.13'	'transport.peptides and oligopeptides'	'(loc_os06g15370.1 : 225.0) no description available & (at1g68570 : 197.0) Major facilitator superfamily protein; FUNCTIONS IN: transporter activity; INVOLVED IN: oligopeptide transport; LOCATED IN: membrane; EXPRESSED IN: 23 plant structures; EXPRESSED DURING: 13 growth stages; CONTAINS InterPro DOMAIN/s: Oligopeptide transporter (InterPro:IPR000109), Major facilitator superfamily, general subst…
CUST_27026_PI390587928	-0.381698	-1.38195	0.147316	-0.355671	-0.220494	0.750471	2.13506	3.01255	-0.27107	-0.147316	0.421916	0.438364	CUST_27026_PI390587928	'35.2'	'not assigned.unknown'	' no hits & (original description: no original description)'
CUST_20601_PI390587928	-0.557677	-0.831245	0.281795	-0.640752	-0.379044	0.170412	2.51185	2.01182	-0.595051	-0.170412	1.05404	0.210385	CUST_20601_PI390587928	'34.13'	'transport.peptides and oligopeptides'	'(loc_os06g15370.1 : 307.0) no description available & (at1g68570 : 236.0) Major facilitator superfamily protein; FUNCTIONS IN: transporter activity; INVOLVED IN: oligopeptide transport; LOCATED IN: membrane; EXPRESSED IN: 23 plant structures; EXPRESSED DURING: 13 growth stages; CONTAINS InterPro DOMAIN/s: Oligopeptide transporter (InterPro:IPR000109), Major facilitator superfamily, general subst…
CUST_5356_PI390587928	-0.00316668	-0.385448	0.779924	-0.452233	-0.3304	0.347601	2.78775	2.32396	-0.154771	-0.356499	0.812069	0.00316715	CUST_5356_PI390587928	'35.2'	'not assigned.unknown'	' (original description: no original description)'
A_99_P229661	0.233092	-1.45089	1.49184	-1.17828	-0.697475	0.187281	2.85114	3.132	-1.28521	-0.354861	1.21363	-0.187281	A_99_P229661	35.2	not assigned.unknown	0
A_99_P532422	0.406228	-0.590302	0.86136	-0.68377	-0.791203	0.143822	2.20153	2.32736	-1.23808	-0.143821	0.821979	-0.662147	A_99_P532422	35.2	not assigned.unknown	0
A_99_P229621	0.627653	-0.533567	1.40413	-0.574145	-0.447783	0.130571	2.61881	2.78884	-0.63953	-0.130572	1.10223	-0.355698	A_99_P229621	35.2	not assigned.unknown	0
CUST_2290_PI390587928	-1.18715	-1.10486	0.108216	-0.108216	-0.809362	0.430486	1.34402	1.69775	0.147356	-0.272884	0.660965	-0.54567	CUST_2290_PI390587928	'35.2'	'not assigned.unknown'	' (original description: no original description)'
CUST_23098_PI390587928	-0.88039	-0.48275	0.685244	0.0991564	-0.387508	1.64176	2.15904	1.48911	-0.113259	-0.216766	0.727931	-0.0991554	CUST_23098_PI390587928	'28.1'	'DNA.synthesis/chromatin structure'	'(loc_os03g42810.3 : 164.0) no description available & (at1g47510 : 124.0) Encodes a phosphatidylinositol polyphosphate 5-phosphatase. It can dephosphorylate PI(4,5)P2, PI(3,5)P2, and PI(3,4,5)P3, but, it is not active against PI(5)P or the water soluble inositol(1,4,5)P3 or inositol(1,3,4,5)P4. The transcript levels for this gene rise in response to auxin, ABA, and JA.; inositol polyphosphate 5-…
CUST_42274_PI390587928	-0.448241	-0.597394	0.790195	-0.1158	-0.318448	1.28638	1.9839	1.19545	0.1158	-0.500001	0.739506	-0.342093	CUST_42274_PI390587928	'28.1'	'DNA.synthesis/chromatin structure'	'(loc_os03g42810.1 : 380.0) no description available & (at1g47510 : 206.0) Encodes a phosphatidylinositol polyphosphate 5-phosphatase. It can dephosphorylate PI(4,5)P2, PI(3,5)P2, and PI(3,4,5)P3, but, it is not active against PI(5)P or the water soluble inositol(1,4,5)P3 or inositol(1,3,4,5)P4. The transcript levels for this gene rise in response to auxin, ABA, and JA.; inositol polyphosphate 5-…
CUST_35393_PI390587928	-1.0525	-0.00444031	0.00444031	0.185392	-1.00494	0.309546	3.10962	2.8544	-1.67627	-1.07767	0.130226	-0.565113	CUST_35393_PI390587928	'26.13'	'misc.acid and other phosphatases'	'(loc_os05g10310.2 : 252.0) no description available & (at4g29260 : 120.0) HAD superfamily, subfamily IIIB acid phosphatase ; FUNCTIONS IN: acid phosphatase activity; INVOLVED IN: biological_process unknown; LOCATED IN: plasma membrane, vacuole; EXPRESSED IN: 26 plant structures; EXPRESSED DURING: 15 growth stages; CONTAINS InterPro DOMAIN/s: Acid phosphatase (Class B) (InterPro:IPR005519), Veget…
CUST_11185_PI390587928	0.0894517	-0.0904692	-0.147966	-0.097948	-0.307346	1.24124	3.42125	1.94847	0.204295	-0.271493	0.984654	-0.0894517	CUST_11185_PI390587928	'30.2.12'	'signalling.receptor kinases.leucine rich repeat XII'	'(loc_os10g02970.1 : 294.0) no description available & (at4g08850 : 144.0) Leucine-rich repeat receptor-like protein kinase family protein; FUNCTIONS IN: kinase activity; INVOLVED IN: protein amino acid phosphorylation; LOCATED IN: plasma membrane, membrane; EXPRESSED IN: 23 plant structures; EXPRESSED DURING: 13 growth stages; CONTAINS InterPro DOMAIN/s: Protein kinase, ATP binding site (InterPr…
A_99_P380992	0.149687	-1.13195	0.0250342	-1.3473	-1.44814	0.422657	0.789329	1.99392	-1.64876	-1.3155	0.121533	-0.0250342	A_99_P380992	35.2	not assigned.unknown	0
A_99_P052977	0.98657	-0.203455	-0.340855	0.266408	-0.245346	0.390287	1.73159	2.94477	-1.58892	-0.564728	-0.0617261	0.0617256	A_99_P052977	35.2	not assigned.unknown	0
CUST_9489_PI390587928	-0.147603	-1.05744	-0.224641	-0.592955	0.147603	0.178184	2.67792	4.23192	-0.749371	-0.708677	0.320006	2.14083	CUST_9489_PI390587928	'35.2'	'not assigned.unknown'	' no hits & (original description: no original description)'
CUST_36561_PI390587928	-1.26053	-1.0686	-1.68562	0.0355926	0.11691	0.340387	2.65754	3.81924	-1.18386	1.3986	-0.536281	-0.0355926	CUST_36561_PI390587928	'26.19'	'misc.plastocyanin-like'	'(loc_os03g63390.1 : 150.0) no description available & (p60496|babl_lillo : 135.0) Chemocyanin precursor (Basic blue protein) (Plantacyanin) - Lilium longiflorum (Trumpet lily) & (at2g02850 : 110.0) Encodes plantacyanin one of blue copper proteins. Involved in anther development and pollination. Expressed in the transmitting tract of the pistil.; plantacyanin (ARPN); FUNCTIONS IN: electron carrie…
CUST_10045_PI390587928	-1.97056	-1.97586	-1.30746	1.61825	-0.131342	0.131342	6.05872	9.45791	-2.01062	1.20101	-1.16832	0.722198	CUST_10045_PI390587928	'16.8.2.1'	'secondary metabolism.flavonoids.chalcones.naringenin-chalcone synthase'	'(q96562|chs2_horvu : 744.0) Chalcone synthase 2 (EC 2.3.1.74) (Naringenin-chalcone synthase 2) - Hordeum vulgare (Barley) & (loc_os11g32650.1 : 605.0) no description available & (at5g13930 : 572.0) Encodes chalcone synthase (CHS), a key enzyme involved in the biosynthesis of flavonoids. Required for the accumulation of purple anthocyanins in leaves and stems. Also involved in the regulation of a…
A_99_P130770	-0.422364	-0.0667996	-0.412745	-0.555061	-0.448348	0.0977354	2.1165	3.43635	-0.651599	0.68218	0.901507	0.0667994	A_99_P130770	35.2	not assigned.unknown	0
A_99_P350751	-0.0571983	-0.0832731	-0.173894	-0.171133	-0.140492	0.0690018	1.17736	2.35295	-0.160081	0.158554	0.125782	0.0571982	A_99_P350751	35.2	not assigned.unknown	0
A_99_P476177	-0.0140996	0.0117155	0.0642564	-0.0117155	0.200091	-0.0594863	0.819452	2.38374	0.0637267	-0.0181392	-0.0125958	-0.0340834	A_99_P476177	35.2	not assigned.unknown	0
CUST_35072_PI390587928	-0.352134	-0.175693	-0.141936	-0.474914	0.00773716	0.0917387	1.64125	1.60519	-0.0597601	0.0537615	-0.00773716	0.0185728	CUST_35072_PI390587928	'35.1'	'not assigned.no ontology'	'(loc_os04g42490.1 : 126.0) no description available & (at5g02410 : 84.3) DIE2/ALG10 family; FUNCTIONS IN: transferase activity, transferring hexosyl groups; INVOLVED IN: biological_process unknown; LOCATED IN: endomembrane system, integral to membrane; EXPRESSED IN: 23 plant structures; EXPRESSED DURING: 13 growth stages; CONTAINS InterPro DOMAIN/s: Alpha-1, 2 glucosyltransferase Alg10 (InterPro…
A_99_P330946	-0.0997136	-0.520739	-0.541142	0.0997133	0.692959	-0.151215	4.11622	5.62188	-0.510773	-0.537929	0.216002	0.182363	A_99_P330946	35.2	not assigned.unknown	0
CUST_12369_PI390587928	-0.0567678	-0.0552819	-0.0453153	-0.0732329	0.966556	0.0453153	4.26316	4.16542	-0.0963631	-0.0997314	0.159605	0.0701844	CUST_12369_PI390587928	'35.2'	'not assigned.unknown'	' no hits & (original description: no original description)'
CUST_11209_PI390587928	-0.778836	-0.16697	-0.796883	0.336249	-0.22901	1.70766	3.96042	4.75738	-0.160716	0.200632	-0.657146	0.160717	CUST_11209_PI390587928	'29.5.3'	'protein.degradation.cysteine protease'	'(loc_os01g24600.1 : 190.0) no description available & (at2g34080 : 122.0) Cysteine proteinases superfamily protein; FUNCTIONS IN: cysteine-type peptidase activity, cysteine-type endopeptidase activity; INVOLVED IN: proteolysis; LOCATED IN: endomembrane system; CONTAINS InterPro DOMAIN/s: Peptidase C1A, papain (InterPro:IPR013128), Proteinase inhibitor I29, cathepsin propeptide (InterPro:IPR01320…
CUST_5053_PI390587928	-0.810565	-1.42413	-1.02387	-0.166952	0.166952	2.5133	6.85948	8.5209	-0.657211	0.591606	-0.435	1.02705	CUST_5053_PI390587928	'16.2'	'secondary metabolism.phenylpropanoids'	'(loc_os04g09654.2 : 246.0) no description available & (q6zd89|omt1_orysa : 164.0) Quercetin 3-O-methyltransferase 1 precursor (EC 2.1.1.76) (Flavonol 3-O-methyltransferase 1) - Oryza sativa (Rice) & (at5g53810 : 129.0) O-methyltransferase family protein; FUNCTIONS IN: methyltransferase activity, protein dimerization activity, O-methyltransferase activity; LOCATED IN: cytosol; EXPRESSED IN: carpe…
CUST_7932_PI390587928	-0.0435514	-0.0619903	-0.0600364	-0.0314469	0.034637	1.00814	2.08674	2.44197	0.0818329	-0.00140476	0.00140476	-0.00837922	CUST_7932_PI390587928	'34.13'	'transport.peptides and oligopeptides'	'(loc_os01g55610.1 : 317.0) no description available & (at1g52190 : 200.0) Major facilitator superfamily protein; FUNCTIONS IN: transporter activity; INVOLVED IN: oligopeptide transport; LOCATED IN: membrane; EXPRESSED IN: 22 plant structures; EXPRESSED DURING: 13 growth stages; CONTAINS InterPro DOMAIN/s: Oligopeptide transporter (InterPro:IPR000109), Major facilitator superfamily, general subst…
A_99_P007611	0.0247776	0.128642	-0.156596	-0.0742242	0.188543	0.897871	2.5625	3.56707	-0.0247776	-0.201256	-0.184391	-0.157774	A_99_P007611	9.05	mitochondrial electron transport / ATP synthesis.cytochrome c reductase	0
A_99_P072770	0.805481	-0.655988	0.130647	0.0127726	-0.0127726	1.53127	3.47902	4.56599	-0.242684	-0.602563	-0.463489	-0.306138	A_99_P072770	35.2	not assigned.unknown	0
Sub-cluster-10
UniqueID	[Mock, 12h]	[Mock, 24h]	[Mock, 36h]	[Mock, 48h]	[Host, 12h]	[Host, 24h]	[Host, 36h]	[Host, 48h]	[Non-host, 12h]	[Non-host, 24h]	[Non-host, 36h]	[Non-host, 48h]	IDENTIFIER_MERCARTOR	BINCODE	NAME	DESCRIPTION
A_99_P455342	1.0543	1.49605	2.52735	1.11645	-2.40521	-1.03229	-1.14497	-1.12201	-2.4667	-0.285658	0.285659	0.717147
A_99_P512032	-0.0284905	0.0371346	0.657183	0.343781	-1.2141	-0.61593	-0.425327	-1.0274	-1.24691	0.0284901	0.21775	0.175544	A_99_P512032	30.2.3	signalling.receptor kinases.leucine rich repeat III	0
CUST_26823_PI390587928	0.207822	0.793601	0.86623	0.187753	-0.835068	-0.118958	-0.753232	-1.13265	-1.76177	0.0221982	0.152764	-0.0221982	CUST_26823_PI390587928	'26.28'	'misc.GDSL-motif lipase'	'(loc_os06g34120.1 : 642.0) no description available & (at5g45910 : 326.0) GDSL-like Lipase/Acylhydrolase superfamily protein; FUNCTIONS IN: hydrolase activity, acting on ester bonds, carboxylesterase activity; INVOLVED IN: lipid metabolic process; LOCATED IN: endomembrane system; EXPRESSED IN: 9 plant structures; EXPRESSED DURING: 4 anthesis, C globular stage, D bilateral stage; CONTAINS InterPr…
A_99_P462337	0.078939	0.672689	0.741934	0.745856	-1.26388	-0.79436	-0.178039	-0.078939	-2.2283	-0.340007	0.441562	1.41448	A_99_P462337	35.2	not assigned.unknown	0
A_99_P466772	0.0745688	0.601122	0.690515	0.804405	-1.09184	-0.486457	-0.195199	-0.0745692	-2.11173	-0.576577	0.440394	1.36287	A_99_P466772	35.2	not assigned.unknown	0
A_99_P541627	-0.687897	0.15	1.58105	1.17826	-3.1615	-1.05388	0.573468	-0.444214	-2.53152	-0.15	1.76705	1.31248	A_99_P541627	35.3	not assigned.disagreeing hits	0
CUST_13672_PI390587928	-1.21337	0.522211	2.26382	1.51611	-1.99542	-0.0139155	0.0139155	-0.135486	-2.58323	-0.608068	1.08191	0.504569	CUST_13672_PI390587928	'35.2'	'not assigned.unknown'	' (original description: no original description)'
CUST_11820_PI390587928	-1.62019	0.367651	1.46321	0.39211	-2.52082	-0.149057	0.149057	-1.12192	-2.63737	-0.85283	1.33518	0.196056	CUST_11820_PI390587928	'35.1'	'not assigned.no ontology'	'(loc_os04g47020.3 : 269.0) no description available & (at4g11570 : 144.0) Haloacid dehalogenase-like hydrolase (HAD) superfamily protein; FUNCTIONS IN: hydrolase activity, catalytic activity; INVOLVED IN: metabolic process; LOCATED IN: cellular_component unknown; EXPRESSED IN: 24 plant structures; EXPRESSED DURING: 15 growth stages; CONTAINS InterPro DOMAIN/s: Haloacid dehalogenase-like hydrolas…
CUST_30973_PI390587928	-1.26409	0.896036	1.83466	0.760984	-1.82951	0.069344	-0.249625	-0.146801	-1.79251	-0.069344	1.63297	0.390337	CUST_30973_PI390587928	'27.3.99'	'RNA.regulation of transcription.unclassified'	'(loc_os03g61030.2 : 325.0) no description available & (at3g09210 : 129.0) plastid transcriptionally active 13 (PTAC13); FUNCTIONS IN: transcription elongation regulator activity; INVOLVED IN: positive regulation of RNA elongation from RNA polymerase II promoter; LOCATED IN: plastid chromosome, nucleoid; EXPRESSED IN: 22 plant structures; EXPRESSED DURING: 13 growth stages; CONTAINS InterPro DOMA…
CUST_5494_PI390587928	-0.994773	0.800453	1.34728	0.338292	-2.03248	-0.0127158	-0.223293	-0.516608	-1.62055	0.0180631	1.20134	0.0127158	CUST_5494_PI390587928	'35.2'	'not assigned.unknown'	'(loc_os05g49220.1 : 279.0) no description available & (at5g66470 : 215.0) RNA binding;GTP binding; FUNCTIONS IN: RNA binding, GTP binding; LOCATED IN: chloroplast; EXPRESSED IN: 20 plant structures; EXPRESSED DURING: 13 growth stages; CONTAINS InterPro DOMAIN/s: K Homology, type 2 (InterPro:IPR004044), K Homology, prokaryotic type (InterPro:IPR009019), Small GTP-binding protein (InterPro:IPR0052…

## Sheet: allBLAST_filtered_Blu_Puc
Category	Cluster Name	query id	subject id	% identity	alignment length	mismatches	gap opens	q. start	q. end	s. start	s. end	evalue	bit score
PUC	10A	A_99_P462337-TC412058	A_99_P466772-TC414688	95.27	528	15	2	32	551	11	536	0	828	FALSE	FALSE
PUC	10A	A_99_P466772-TC414688	A_99_P462337-TC412058	95.27	528	15	2	11	536	32	551	0	828	FALSE	FALSE
BLU	1A	U35_13827	U35_32574	96.71	426	0	1	21	432	1	426	0	697	FALSE	FALSE
BLU	1A	U35_13827	U35_31961	98.68	303	3	1	318	619	79	381	5e-155	536	FALSE	FALSE
BLU	1A	U35_24122	U35_35750	99.53	430	2	0	630	1059	45	474	0	784	FALSE	FALSE
BLU	1A	U35_31961	U35_13827	98.68	303	3	1	79	381	318	619	3e-155	536	FALSE	FALSE
BLU	1A	U35_31961	U35_32574	99.13	115	1	0	79	193	312	426	2e-56	207	FALSE	FALSE
BLU	1A	U35_32574	U35_13827	96.71	426	0	1	1	426	21	432	0	697	FALSE	FALSE
BLU	1A	U35_32574	U35_31961	99.13	115	1	0	312	426	79	193	3e-56	207	FALSE	FALSE
BLU	1A	U35_35750	U35_24122	99.53	430	2	0	45	474	630	1059	0	784	FALSE	FALSE
BLU	1A	U35_37631	U35_48238	97.45	275	7	0	342	616	1	275	5e-135	470	FALSE	FALSE
BLU	1A	U35_48238	U35_37631	97.45	275	7	0	1	275	342	616	3e-135	470	FALSE	FALSE
BLU	1A	A_99_P235486-TC407651	A_99_P235576-TC444392	88.36	739	56	12	1	736	1714	2425	0	867	FALSE	FALSE
BLU	1A	A_99_P235576-TC444392	A_99_P235486-TC407651	88.36	739	56	12	1714	2425	1	736	0	867	FALSE	FALSE
BLU	2A	U35_7537	A_99_P428987-TC387646	93.07	808	38	6	26	833	1	790	0	1166	FALSE	TRUE
BLU	2A	A_99_P239661-TC373015	A_99_P239661-GH729039	94.65	617	12	21	257	873	598	3	0	937	FALSE	FALSE
BLU	2A	A_99_P239661-TC373015	A_99_P239661-CV775101	98.25	400	7	0	452	851	133	532	0	701	FALSE	FALSE
BLU	2A	A_99_P239661-CV775101	A_99_P239661-TC373015	98.25	400	7	0	133	532	452	851	0	701	FALSE	FALSE
BLU	2A	A_99_P239661-CV775101	A_99_P239661-GH729039	98	400	6	2	133	532	422	25	0	693	FALSE	FALSE
BLU	2A	A_99_P239661-GH729039	A_99_P239661-TC373015	94.65	617	12	21	3	598	873	257	0	937	FALSE	FALSE
BLU	2A	A_99_P239661-GH729039	A_99_P239661-CV775101	98	400	6	2	25	422	532	133	0	693	FALSE	FALSE
BLU	2A	A_99_P278751-TC414179	A_99_P278751-TC370335	98.25	628	8	3	180	807	460	1084	0	1096	FALSE	FALSE
BLU	2A	A_99_P278751-TC370335	A_99_P278751-TC414179	98.25	628	8	3	460	1084	180	807	0	1096	FALSE	FALSE
BLU	2A	A_99_P321991-TC413505	A_99_P321991-DR737183	90.37	540	44	8	649	1181	817	279	0	702	FALSE	FALSE
BLU	2A	A_99_P321991-DR737183	A_99_P321991-TC413505	90.37	540	44	8	279	817	1181	649	0	702	FALSE	FALSE
BLU	2A	A_99_P359656-TC383806	A_99_P419162-TC380025	94.23	607	23	7	54	657	34	631	0	924	FALSE	FALSE
BLU	2A	A_99_P359656-TC383806	A_99_P359656-CJ936806	89.15	590	30	12	264	852	670	114	0	710	FALSE	FALSE
BLU	2A	A_99_P359656-CJ936806	A_99_P359656-TC383806	89.15	590	30	12	114	670	852	264	0	710	FALSE	FALSE
BLU	2A	A_99_P359656-CJ936806	A_99_P419162-TC380025	86.41	368	18	15	324	670	601	245	2e-107	377	FALSE	FALSE
BLU	2A	A_99_P409482-TC371549	A_99_P409482-TC434961	99.18	612	4	1	240	851	1526	916	0	1109	FALSE	FALSE
BLU	2A	A_99_P409482-TC434961	A_99_P409482-TC371549	99.18	612	4	1	916	1526	851	240	0	1109	FALSE	FALSE
BLU	2A	A_99_P419162-TC380025	A_99_P359656-TC383806	94.23	607	23	7	34	631	54	657	0	924	FALSE	FALSE
BLU	2A	A_99_P419162-TC380025	A_99_P359656-CJ936806	86.41	368	18	15	245	601	670	324	2e-107	377	FALSE	FALSE
BLU	2A	A_99_P428987-TC387646	U35_7537	93.07	808	38	6	1	790	26	833	0	1166	TRUE	FALSE
BLU	3A	U35_1500	U35_1502	99.83	591	1	0	52	642	157	747	0	1086	FALSE	FALSE
BLU	3A	U35_1502	U35_1500	99.83	591	1	0	157	747	52	642	0	1086	FALSE	FALSE
BLU	3A	A_99_P133905-TC427838	A_99_P199036-TC412227	93.99	1149	41	2	1075	2199	36	1180	0	1714	FALSE	FALSE
BLU	3A	A_99_P133905-TC427838	A_99_P199036-TC405134	87.86	560	37	14	1613	2141	21	580	0	628	FALSE	FALSE
BLU	3A	A_99_P133905-TC427838	A_99_P199036-TC456119	85.94	512	27	19	1722	2209	103	593	5e-145	505	FALSE	FALSE
BLU	3A	A_99_P199036-TC412227	A_99_P133905-TC427838	93.99	1149	41	2	36	1180	1075	2199	0	1714	FALSE	FALSE
BLU	3A	A_99_P199036-TC412227	A_99_P199036-TC405134	97.52	564	7	7	574	1130	21	584	0	957	FALSE	FALSE
BLU	3A	A_99_P199036-TC412227	A_99_P199036-TC456119	96.59	498	0	17	683	1180	103	583	0	809	FALSE	FALSE
BLU	3A	A_99_P199036-TC456119	A_99_P199036-TC412227	96.59	498	0	17	103	583	683	1180	0	809	FALSE	FALSE
BLU	3A	A_99_P199036-TC456119	A_99_P199036-TC405134	93.19	455	7	24	103	533	130	584	0	647	FALSE	FALSE
BLU	3A	A_99_P199036-TC456119	A_99_P133905-TC427838	85.94	512	27	19	103	593	1722	2209	1e-145	505	FALSE	FALSE
BLU	3A	A_99_P199036-TC405134	A_99_P199036-TC412227	97.52	564	7	7	21	584	574	1130	0	957	FALSE	FALSE
BLU	3A	A_99_P199036-TC405134	A_99_P199036-TC456119	93.19	455	7	24	130	584	103	533	0	647	FALSE	FALSE
BLU	3A	A_99_P199036-TC405134	A_99_P133905-TC427838	87.86	560	37	14	21	580	1613	2141	0	628	FALSE	FALSE
BLU	3A	A_99_P235996-TC398652	A_99_P440932-TC398652	100	1223	0	0	1	1223	1	1223	0	2252	FALSE	FALSE
BLU	3A	A_99_P235996-TC398652	A_99_P440932-TC383910	95.3	1171	16	19	66	1213	1155	1	0	1823	FALSE	FALSE
BLU	3A	A_99_P235996-TC398652	A_99_P235996-TC383910	95.3	1171	16	19	66	1213	1155	1	0	1823	FALSE	FALSE
BLU	3A	A_99_P235996-TC398652	A_99_P440932-TC397148	95.38	996	18	18	136	1125	11	984	0	1559	FALSE	FALSE
BLU	3A	A_99_P235996-TC398652	A_99_P235996-TC397148	95.38	996	18	18	136	1125	11	984	0	1559	FALSE	FALSE
BLU	3A	A_99_P235996-TC383910	A_99_P440932-TC383910	100	2388	0	0	1	2388	1	2388	0	4410	FALSE	FALSE
BLU	3A	A_99_P235996-TC383910	A_99_P440932-TC398652	95.3	1171	16	19	1	1155	1213	66	0	1823	FALSE	FALSE
BLU	3A	A_99_P235996-TC383910	A_99_P235996-TC398652	95.3	1171	16	19	1	1155	1213	66	0	1823	FALSE	FALSE
BLU	3A	A_99_P235996-TC383910	A_99_P440932-TC397148	94.69	999	27	7	88	1085	984	11	0	1528	FALSE	FALSE
BLU	3A	A_99_P235996-TC383910	A_99_P235996-TC397148	94.69	999	27	7	88	1085	984	11	0	1528	FALSE	FALSE
BLU	3A	A_99_P235996-TC397148	A_99_P440932-TC397148	100	984	0	0	1	984	1	984	0	1818	FALSE	FALSE
BLU	3A	A_99_P235996-TC397148	A_99_P440932-TC398652	95.38	996	18	18	11	984	136	1125	0	1559	FALSE	FALSE
BLU	3A	A_99_P235996-TC397148	A_99_P235996-TC398652	95.38	996	18	18	11	984	136	1125	0	1559	FALSE	FALSE
BLU	3A	A_99_P235996-TC397148	A_99_P440932-TC383910	94.69	999	27	7	11	984	1085	88	0	1528	FALSE	FALSE
BLU	3A	A_99_P235996-TC397148	A_99_P235996-TC383910	94.69	999	27	7	11	984	1085	88	0	1528	FALSE	FALSE
BLU	3A	A_99_P288086-TC377045	A_99_P288086-TC408822	99.69	648	2	0	1	648	46	693	0	1188	FALSE	FALSE
BLU	3A	A_99_P288086-TC377045	A_99_P288086-CA660476	92.84	405	12	17	274	677	389	1	7e-169	582	FALSE	FALSE
BLU	3A	A_99_P288086-TC408822	A_99_P288086-TC377045	99.69	648	2	0	46	693	1	648	0	1188	FALSE	FALSE
BLU	3A	A_99_P288086-TC408822	A_99_P288086-CA660476	91.76	376	14	17	319	693	389	30	6e-150	520	FALSE	FALSE
BLU	3A	A_99_P288086-CA660476	A_99_P288086-TC377045	92.84	405	12	17	1	389	677	274	4e-169	582	FALSE	FALSE
BLU	3A	A_99_P288086-CA660476	A_99_P288086-TC408822	91.76	376	14	17	30	389	693	319	3e-150	520	FALSE	FALSE
BLU	3A	A_99_P440932-TC397148	A_99_P235996-TC397148	100	984	0	0	1	984	1	984	0	1818	FALSE	FALSE
BLU	3A	A_99_P440932-TC397148	A_99_P440932-TC398652	95.38	996	18	18	11	984	136	1125	0	1559	FALSE	FALSE
BLU	3A	A_99_P440932-TC397148	A_99_P235996-TC398652	95.38	996	18	18	11	984	136	1125	0	1559	FALSE	FALSE
BLU	3A	A_99_P440932-TC397148	A_99_P440932-TC383910	94.69	999	27	7	11	984	1085	88	0	1528	FALSE	FALSE
BLU	3A	A_99_P440932-TC397148	A_99_P235996-TC383910	94.69	999	27	7	11	984	1085	88	0	1528	FALSE	FALSE
BLU	3A	A_99_P440932-TC383910	A_99_P440932-TC398652	95.3	1171	16	19	1	1155	1213	66	0	1823	FALSE	FALSE
BLU	3A	A_99_P440932-TC383910	A_99_P235996-TC398652	95.3	1171	16	19	1	1155	1213	66	0	1823	FALSE	FALSE
BLU	3A	A_99_P440932-TC383910	A_99_P440932-TC397148	94.69	999	27	7	88	1085	984	11	0	1528	FALSE	FALSE
BLU	3A	A_99_P440932-TC383910	A_99_P235996-TC397148	94.69	999	27	7	88	1085	984	11	0	1528	FALSE	FALSE
BLU	3A	A_99_P440932-TC398652	A_99_P235996-TC398652	100	1223	0	0	1	1223	1	1223	0	2252	FALSE	FALSE
BLU	3A	A_99_P440932-TC398652	A_99_P440932-TC383910	95.3	1171	16	19	66	1213	1155	1	0	1823	FALSE	FALSE
BLU	3A	A_99_P440932-TC398652	A_99_P235996-TC383910	95.3	1171	16	19	66	1213	1155	1	0	1823	FALSE	FALSE
BLU	3A	A_99_P440932-TC398652	A_99_P440932-TC397148	95.38	996	18	18	136	1125	11	984	0	1559	FALSE	FALSE
BLU	3A	A_99_P440932-TC398652	A_99_P235996-TC397148	95.38	996	18	18	136	1125	11	984	0	1559	FALSE	FALSE
BLU	3B	A_99_P112580-TC378097	A_99_P589522-TC368870	89.14	1105	120	0	42	1146	84	1188	0	1376	FALSE	FALSE
BLU	3B	A_99_P112580-TC378097	A_99_P443097-TC368870	89.14	1105	120	0	42	1146	84	1188	0	1376	FALSE	FALSE
BLU	3B	A_99_P112580-TC378097	A_99_P443097-TC369087	88.19	1075	124	2	66	1137	117	1191	0	1279	FALSE	FALSE
BLU	3B	A_99_P112580-TC378097	A_99_P589522-TC385199	86.5	1022	121	17	42	1060	68	1075	0	1107	FALSE	FALSE
BLU	3B	A_99_P112580-TC378097	A_99_P443097-TC385199	86.5	1022	121	17	42	1060	68	1075	0	1107	FALSE	FALSE
BLU	3B	A_99_P112580-TC378097	A_99_P112580-TC380306	92.98	726	45	5	1	721	1	725	0	1053	FALSE	FALSE
BLU	3B	A_99_P112580-TC378097	A_99_P443097-CK206449	85.59	999	128	16	66	1063	111	1094	0	1035	FALSE	FALSE
BLU	3B	A_99_P112580-TC378097	A_99_P443097-TC401739	84.93	942	109	32	66	1005	118	1028	0	922	FALSE	FALSE
BLU	3B	A_99_P112580-TC378097	A_99_P443097-TC398468	83.38	999	158	8	66	1064	129	1119	0	918	FALSE	FALSE
BLU	3B	A_99_P112580-TC378097	A_99_P443097-TC377471	88.33	754	82	4	392	1140	113	865	0	900	FALSE	FALSE
BLU	3B	A_99_P112580-TC378097	A_99_P589522-CK207698	87.2	781	96	4	368	1146	955	177	0	887	FALSE	FALSE
BLU	3B	A_99_P112580-TC378097	A_99_P443097-CK207698	87.2	781	96	4	368	1146	955	177	0	887	FALSE	FALSE
BLU	3B	A_99_P112580-TC378097	A_99_P589522-TC392174	90.83	600	55	0	41	640	76	675	0	804	FALSE	FALSE
BLU	3B	A_99_P112580-TC378097	A_99_P589522-TC399670	89.83	600	61	0	41	640	69	668	0	771	FALSE	FALSE
BLU	3B	A_99_P112580-TC378097	A_99_P589522-TC386878	87.58	628	76	2	518	1144	26	652	0	726	FALSE	FALSE
BLU	3B	A_99_P112580-TC378097	A_99_P443097-TC386878	87.58	628	76	2	518	1144	26	652	0	726	FALSE	FALSE
BLU	3B	A_99_P112580-TC378097	A_99_P589522-TC458186	89.29	532	55	2	256	785	1	532	0	665	FALSE	FALSE
BLU	3B	A_99_P112580-TC378097	A_99_P443097-TC458186	89.29	532	55	2	256	785	1	532	0	665	FALSE	FALSE
BLU	3B	A_99_P112580-TC378097	A_99_P617297-TC376536	75.36	1047	238	19	79	1115	133	1169	2e-139	486	FALSE	FALSE
BLU	3B	A_99_P112580-TC380306	A_99_P112580-TC378097	92.98	726	45	6	1	725	1	721	0	1053	FALSE	FALSE
BLU	3B	A_99_P112580-TC380306	A_99_P589522-TC368870	89.56	661	65	4	67	725	105	763	0	835	FALSE	FALSE
BLU	3B	A_99_P112580-TC380306	A_99_P443097-TC368870	89.56	661	65	4	67	725	105	763	0	835	FALSE	FALSE
BLU	3B	A_99_P112580-TC380306	A_99_P589522-TC385199	89.26	661	67	4	67	725	89	747	0	824	FALSE	FALSE
BLU	3B	A_99_P112580-TC380306	A_99_P443097-TC385199	89.26	661	67	4	67	725	89	747	0	824	FALSE	FALSE
BLU	3B	A_99_P112580-TC380306	A_99_P589522-TC392174	91.02	579	50	2	67	644	98	675	0	780	FALSE	FALSE
BLU	3B	A_99_P112580-TC380306	A_99_P589522-TC399670	90.34	580	52	4	67	644	91	668	0	758	FALSE	FALSE
BLU	3B	A_99_P112580-TC380306	A_99_P443097-TC398468	87.83	649	76	3	78	725	137	783	0	758	FALSE	FALSE
BLU	3B	A_99_P112580-TC380306	A_99_P443097-CK206449	87.67	649	78	2	78	725	119	766	0	754	FALSE	FALSE
BLU	3B	A_99_P112580-TC380306	A_99_P443097-TC369087	87.52	649	79	2	78	725	125	772	0	749	FALSE	FALSE
BLU	3B	A_99_P112580-TC380306	A_99_P443097-TC401739	87.54	650	77	4	78	725	126	773	0	749	FALSE	FALSE
BLU	3B	A_99_P112580-TC380306	A_99_P589522-TC458186	89.91	466	44	3	262	725	3	467	4e-173	597	FALSE	FALSE
BLU	3B	A_99_P112580-TC380306	A_99_P443097-TC458186	89.91	466	44	3	262	725	3	467	4e-173	597	FALSE	FALSE
BLU	3B	A_99_P112580-TC380306	A_99_P589522-CK207698	85.99	357	44	6	372	725	955	602	2e-107	379	FALSE	FALSE
BLU	3B	A_99_P112580-TC380306	A_99_P443097-CK207698	85.99	357	44	6	372	725	955	602	2e-107	379	FALSE	FALSE
BLU	3B	A_99_P112580-TC380306	A_99_P443097-TC377471	87.74	310	35	3	418	725	135	443	2e-101	359	FALSE	FALSE
BLU	3B	A_99_P112580-TC380306	A_99_P617297-TC376536	76.44	624	139	6	74	693	124	743	4e-93	331	FALSE	FALSE
BLU	3B	A_99_P112580-TC380306	A_99_P589522-TC386878	85.85	205	26	3	522	725	26	228	5e-58	215	FALSE	FALSE
BLU	3B	A_99_P112580-TC380306	A_99_P443097-TC386878	85.85	205	26	3	522	725	26	228	5e-58	215	FALSE	FALSE
BLU	3B	A_99_P112580-TC380306	A_99_P589522-CA696922	92.25	129	8	2	523	650	2	129	5e-48	182	FALSE	FALSE
BLU	3B	A_99_P112580-TC380306	A_99_P589522-BE446189	90.65	139	10	3	530	666	1	138	5e-48	182	FALSE	FALSE
BLU	3B	A_99_P112580-TC380306	A_99_P443097-CA696922	92.25	129	8	2	523	650	2	129	5e-48	182	FALSE	FALSE
BLU	3B	A_99_P112580-TC380306	A_99_P443097-BE446189	90.65	139	10	3	530	666	1	138	5e-48	182	FALSE	FALSE
BLU	3B	A_99_P136820-TC408854	A_99_P136820-TC394373	99.51	610	2	1	721	1329	12	621	0	1109	FALSE	FALSE
BLU	3B	A_99_P136820-TC394373	A_99_P136820-TC408854	99.51	610	2	1	12	621	721	1329	0	1109	FALSE	FALSE
BLU	3B	A_99_P441142-TC427986	A_99_P441142-TC397277	94.86	973	33	12	15	972	117	1087	0	1506	FALSE	FALSE
BLU	3B	A_99_P441142-TC427986	A_99_P441142-TC376202	94.34	813	39	3	52	864	26	831	0	1240	FALSE	FALSE
BLU	3B	A_99_P441142-TC427986	A_99_P555867-CK193778	85.8	324	21	8	657	980	299	1	1e-89	320	FALSE	FALSE
BLU	3B	A_99_P441142-TC427986	A_99_P441142-CK193778	85.8	324	21	8	657	980	299	1	1e-89	320	FALSE	FALSE
BLU	3B	A_99_P441142-TC397277	A_99_P441142-TC427986	94.86	973	33	12	117	1087	15	972	0	1506	FALSE	FALSE
BLU	3B	A_99_P441142-TC397277	A_99_P441142-TC376202	92.38	814	53	5	157	969	26	831	0	1153	FALSE	FALSE
BLU	3B	A_99_P441142-TC397277	A_99_P555867-CK193778	91.35	208	11	3	762	969	299	99	9e-77	278	FALSE	FALSE
BLU	3B	A_99_P441142-TC397277	A_99_P441142-CK193778	91.35	208	11	3	762	969	299	99	9e-77	278	FALSE	FALSE
BLU	3B	A_99_P441142-TC376202	A_99_P441142-TC427986	94.34	813	39	3	26	831	52	864	0	1240	FALSE	FALSE
BLU	3B	A_99_P441142-TC376202	A_99_P441142-TC397277	92.38	814	53	5	26	831	157	969	0	1153	FALSE	FALSE
BLU	3B	A_99_P441142-TC376202	A_99_P555867-CK193778	100	262	0	0	631	892	299	38	4e-139	484	FALSE	FALSE
BLU	3B	A_99_P441142-TC376202	A_99_P441142-CK193778	100	262	0	0	631	892	299	38	4e-139	484	FALSE	FALSE
BLU	3B	A_99_P441142-CK193778	A_99_P555867-CK193778	100	679	0	0	1	679	1	679	0	1254	FALSE	FALSE
BLU	3B	A_99_P441142-CK193778	A_99_P441142-TC376202	100	262	0	0	38	299	892	631	3e-139	484	FALSE	FALSE
BLU	3B	A_99_P441142-CK193778	A_99_P441142-TC427986	85.8	324	21	8	1	299	980	657	9e-90	320	FALSE	FALSE
BLU	3B	A_99_P441142-CK193778	A_99_P441142-TC397277	91.35	208	11	3	99	299	969	762	6e-77	278	FALSE	FALSE
BLU	3B	A_99_P443097-CK206449	A_99_P443097-TC369087	93.49	1152	44	31	27	1149	33	1182	0	1685	FALSE	FALSE
BLU	3B	A_99_P443097-CK206449	A_99_P443097-TC401739	94.75	1086	23	32	27	1109	34	1088	0	1661	FALSE	FALSE
BLU	3B	A_99_P443097-CK206449	A_99_P443097-TC398468	93.83	1086	47	20	28	1100	46	1124	0	1618	FALSE	FALSE
BLU	3B	A_99_P443097-CK206449	A_99_P589522-TC368870	91.06	996	73	16	111	1091	108	1102	0	1334	FALSE	FALSE
BLU	3B	A_99_P443097-CK206449	A_99_P443097-TC368870	91.06	996	73	16	111	1091	108	1102	0	1334	FALSE	FALSE
BLU	3B	A_99_P443097-CK206449	A_99_P589522-TC385199	89.18	989	94	13	111	1091	92	1075	0	1223	FALSE	FALSE
BLU	3B	A_99_P443097-CK206449	A_99_P443097-TC385199	89.18	989	94	13	111	1091	92	1075	0	1223	FALSE	FALSE
BLU	3B	A_99_P443097-CK206449	A_99_P112580-TC378097	85.59	999	128	16	111	1094	66	1063	0	1035	FALSE	FALSE
BLU	3B	A_99_P443097-CK206449	A_99_P443097-TC377471	89.78	744	48	28	388	1104	55	797	0	929	FALSE	FALSE
BLU	3B	A_99_P443097-CK206449	A_99_P589522-TC399670	92.59	594	42	2	111	702	94	687	0	852	FALSE	FALSE
BLU	3B	A_99_P443097-CK206449	A_99_P589522-TC392174	92.53	589	42	2	111	699	101	687	0	843	FALSE	FALSE
BLU	3B	A_99_P443097-CK206449	A_99_P589522-CK207698	88.17	710	65	19	399	1091	970	263	0	832	FALSE	FALSE
BLU	3B	A_99_P443097-CK206449	A_99_P443097-CK207698	88.17	710	65	19	399	1091	970	263	0	832	FALSE	FALSE
BLU	3B	A_99_P443097-CK206449	A_99_P112580-TC380306	87.67	649	78	2	119	766	78	725	0	754	FALSE	FALSE
BLU	3B	A_99_P443097-CK206449	A_99_P589522-TC458186	92.11	532	40	2	301	830	1	532	0	750	FALSE	FALSE
BLU	3B	A_99_P443097-CK206449	A_99_P443097-TC458186	92.11	532	40	2	301	830	1	532	0	750	FALSE	FALSE
BLU	3B	A_99_P443097-CK206449	A_99_P589522-TC386878	88.89	531	43	16	576	1091	38	567	0	641	FALSE	FALSE
BLU	3B	A_99_P443097-CK206449	A_99_P443097-TC386878	88.89	531	43	16	576	1091	38	567	0	641	FALSE	FALSE
BLU	3B	A_99_P443097-CK206449	A_99_P589522-CA696922	83.92	398	35	21	563	952	1	377	3e-102	363	FALSE	FALSE
BLU	3B	A_99_P443097-CK206449	A_99_P443097-CA696922	83.92	398	35	21	563	952	1	377	3e-102	363	FALSE	FALSE
BLU	3B	A_99_P443097-CK206449	A_99_P589522-BE446189	95.71	140	5	1	571	709	1	140	1e-60	224	FALSE	FALSE
BLU	3B	A_99_P443097-CK206449	A_99_P443097-BE446189	95.71	140	5	1	571	709	1	140	1e-60	224	FALSE	FALSE
BLU	3B	A_99_P443097-TC401739	A_99_P443097-CK206449	94.75	1086	23	32	34	1088	27	1109	0	1661	FALSE	FALSE
BLU	3B	A_99_P443097-TC401739	A_99_P443097-TC369087	94.09	1033	35	24	17	1023	16	1048	0	1546	FALSE	FALSE
BLU	3B	A_99_P443097-TC401739	A_99_P443097-TC398468	96.1	924	26	10	35	950	46	967	0	1498	FALSE	FALSE
BLU	3B	A_99_P443097-TC401739	A_99_P589522-TC368870	89.91	932	68	23	118	1023	108	1039	0	1177	FALSE	FALSE
BLU	3B	A_99_P443097-TC401739	A_99_P443097-TC368870	89.91	932	68	23	118	1023	108	1039	0	1177	FALSE	FALSE
BLU	3B	A_99_P443097-TC401739	A_99_P589522-TC385199	88.54	925	84	20	118	1021	92	1015	0	1101	FALSE	FALSE
BLU	3B	A_99_P443097-TC401739	A_99_P443097-TC385199	88.54	925	84	20	118	1021	92	1015	0	1101	FALSE	FALSE
BLU	3B	A_99_P443097-TC401739	A_99_P112580-TC378097	84.93	942	109	32	118	1028	66	1005	0	922	FALSE	FALSE
BLU	3B	A_99_P443097-TC401739	A_99_P589522-TC399670	92.59	594	42	2	118	709	94	687	0	852	FALSE	FALSE
BLU	3B	A_99_P443097-TC401739	A_99_P589522-TC392174	92.53	589	42	2	118	706	101	687	0	843	FALSE	FALSE
BLU	3B	A_99_P443097-TC401739	A_99_P443097-TC377471	88.42	665	41	34	395	1023	55	719	0	769	FALSE	FALSE
BLU	3B	A_99_P443097-TC401739	A_99_P112580-TC380306	87.54	650	77	4	126	773	78	725	0	749	FALSE	FALSE
BLU	3B	A_99_P443097-TC401739	A_99_P589522-TC458186	91.54	532	41	4	308	835	1	532	0	730	FALSE	FALSE
BLU	3B	A_99_P443097-TC401739	A_99_P443097-TC458186	91.54	532	41	4	308	835	1	532	0	730	FALSE	FALSE
BLU	3B	A_99_P443097-TC401739	A_99_P589522-CK207698	86.4	647	57	28	406	1023	970	326	0	680	FALSE	FALSE
BLU	3B	A_99_P443097-TC401739	A_99_P443097-CK207698	86.4	647	57	28	406	1023	970	326	0	680	FALSE	FALSE
BLU	3B	A_99_P443097-TC401739	A_99_P589522-TC386878	86.51	467	37	23	583	1023	38	504	1e-140	490	FALSE	FALSE
BLU	3B	A_99_P443097-TC401739	A_99_P443097-TC386878	86.51	467	37	23	583	1023	38	504	1e-140	490	FALSE	FALSE
BLU	3B	A_99_P443097-TC401739	A_99_P589522-CA696922	84.25	362	31	19	570	920	1	347	2e-93	333	FALSE	FALSE
BLU	3B	A_99_P443097-TC401739	A_99_P443097-CA696922	84.25	362	31	19	570	920	1	347	2e-93	333	FALSE	FALSE
BLU	3B	A_99_P443097-TC401739	A_99_P589522-BE446189	95.71	140	5	1	578	716	1	140	1e-60	224	FALSE	FALSE
BLU	3B	A_99_P443097-TC401739	A_99_P443097-BE446189	95.71	140	5	1	578	716	1	140	1e-60	224	FALSE	FALSE
BLU	3B	A_99_P443097-TC398468	A_99_P443097-CK206449	93.83	1086	47	20	46	1124	28	1100	0	1618	FALSE	FALSE
BLU	3B	A_99_P443097-TC398468	A_99_P443097-TC401739	96.1	924	26	10	46	967	35	950	0	1498	FALSE	FALSE
BLU	3B	A_99_P443097-TC398468	A_99_P443097-TC369087	91.77	1082	79	10	46	1118	34	1114	0	1496	FALSE	FALSE
BLU	3B	A_99_P443097-TC398468	A_99_P589522-TC368870	87.76	997	110	12	129	1115	108	1102	0	1155	FALSE	FALSE
BLU	3B	A_99_P443097-TC398468	A_99_P443097-TC368870	87.76	997	110	12	129	1115	108	1102	0	1155	FALSE	FALSE
BLU	3B	A_99_P443097-TC398468	A_99_P589522-TC385199	86.37	998	111	25	129	1115	92	1075	0	1066	FALSE	FALSE
BLU	3B	A_99_P443097-TC398468	A_99_P443097-TC385199	86.37	998	111	25	129	1115	92	1075	0	1066	FALSE	FALSE
BLU	3B	A_99_P443097-TC398468	A_99_P112580-TC378097	83.38	999	158	8	129	1119	66	1064	0	918	FALSE	FALSE
BLU	3B	A_99_P443097-TC398468	A_99_P589522-TC399670	92.59	594	42	2	129	720	94	687	0	852	FALSE	FALSE
BLU	3B	A_99_P443097-TC398468	A_99_P589522-TC392174	92.53	589	42	2	129	717	101	687	0	843	FALSE	FALSE
BLU	3B	A_99_P443097-TC398468	A_99_P112580-TC380306	87.83	649	76	3	137	783	78	725	0	758	FALSE	FALSE
BLU	3B	A_99_P443097-TC398468	A_99_P443097-TC377471	85.66	732	85	20	406	1118	55	785	0	752	FALSE	FALSE
BLU	3B	A_99_P443097-TC398468	A_99_P589522-TC458186	91.57	522	41	3	319	837	1	522	0	717	FALSE	FALSE
BLU	3B	A_99_P443097-TC398468	A_99_P443097-TC458186	91.57	522	41	3	319	837	1	522	0	717	FALSE	FALSE
BLU	3B	A_99_P443097-TC398468	A_99_P589522-CK207698	83.68	711	101	15	417	1115	970	263	0	658	FALSE	FALSE
BLU	3B	A_99_P443097-TC398468	A_99_P443097-CK207698	83.68	711	101	15	417	1115	970	263	0	658	FALSE	FALSE
BLU	3B	A_99_P443097-TC398468	A_99_P589522-TC386878	82.71	532	80	12	594	1115	38	567	2e-132	462	FALSE	FALSE
BLU	3B	A_99_P443097-TC398468	A_99_P443097-TC386878	82.71	532	80	12	594	1115	38	567	2e-132	462	FALSE	FALSE
BLU	3B	A_99_P443097-TC398468	A_99_P589522-CA696922	83.13	332	34	13	581	906	1	316	6e-79	285	FALSE	FALSE
BLU	3B	A_99_P443097-TC398468	A_99_P443097-CA696922	83.13	332	34	13	581	906	1	316	6e-79	285	FALSE	FALSE
BLU	3B	A_99_P443097-TC398468	A_99_P589522-BE446189	95.71	140	5	1	589	727	1	140	1e-60	224	FALSE	FALSE
BLU	3B	A_99_P443097-TC398468	A_99_P443097-BE446189	95.71	140	5	1	589	727	1	140	1e-60	224	FALSE	FALSE
BLU	3B	A_99_P443097-TC377471	A_99_P443097-TC369087	92.96	867	45	14	55	919	394	1246	0	1249	FALSE	FALSE
BLU	3B	A_99_P443097-TC377471	A_99_P589522-TC368870	90.01	821	69	11	55	875	385	1192	0	1050	FALSE	FALSE
BLU	3B	A_99_P443097-TC377471	A_99_P443097-TC368870	90.01	821	69	11	55	875	385	1192	0	1050	FALSE	FALSE
BLU	3B	A_99_P443097-TC377471	A_99_P589522-CK207698	90.66	782	63	8	95	875	945	173	0	1033	FALSE	FALSE
BLU	3B	A_99_P443097-TC377471	A_99_P443097-CK207698	90.66	782	63	8	95	875	945	173	0	1033	FALSE	FALSE
BLU	3B	A_99_P443097-TC377471	A_99_P443097-CK206449	89.78	744	48	28	55	797	388	1104	0	929	FALSE	FALSE
BLU	3B	A_99_P443097-TC377471	A_99_P112580-TC378097	88.33	754	82	4	113	865	392	1140	0	900	FALSE	FALSE
BLU	3B	A_99_P443097-TC377471	A_99_P589522-TC386878	91.69	614	47	2	253	865	38	648	0	848	FALSE	FALSE
BLU	3B	A_99_P443097-TC377471	A_99_P443097-TC386878	91.69	614	47	2	253	865	38	648	0	848	FALSE	FALSE
BLU	3B	A_99_P443097-TC377471	A_99_P443097-TC401739	88.42	665	41	34	55	719	395	1023	0	769	FALSE	FALSE
BLU	3B	A_99_P443097-TC377471	A_99_P443097-TC398468	85.66	732	85	20	55	785	406	1118	0	752	FALSE	FALSE
BLU	3B	A_99_P443097-TC377471	A_99_P589522-TC385199	85.56	734	80	26	55	786	369	1078	0	745	FALSE	FALSE
BLU	3B	A_99_P443097-TC377471	A_99_P443097-TC385199	85.56	734	80	26	55	786	369	1078	0	745	FALSE	FALSE
BLU	3B	A_99_P443097-TC377471	A_99_P589522-TC458186	87.69	455	44	12	55	507	88	532	1e-149	520	FALSE	FALSE
BLU	3B	A_99_P443097-TC377471	A_99_P443097-TC458186	87.69	455	44	12	55	507	88	532	1e-149	520	FALSE	FALSE
BLU	3B	A_99_P443097-TC377471	A_99_P589522-CA696922	85.27	387	29	20	240	618	1	367	2e-107	379	FALSE	FALSE
BLU	3B	A_99_P443097-TC377471	A_99_P443097-CA696922	85.27	387	29	20	240	618	1	367	2e-107	379	FALSE	FALSE
BLU	3B	A_99_P443097-TC377471	A_99_P112580-TC380306	87.74	310	35	3	135	443	418	725	3e-101	359	FALSE	FALSE
BLU	3B	A_99_P443097-TC377471	A_99_P589522-TC399670	88.42	285	27	6	97	379	407	687	4e-95	339	FALSE	FALSE
BLU	3B	A_99_P443097-TC377471	A_99_P589522-TC392174	87.13	303	29	10	55	357	378	670	5e-94	335	FALSE	FALSE
BLU	3B	A_99_P443097-TC377471	A_99_P589522-BE446189	92.14	140	10	1	248	386	1	140	2e-52	196	FALSE	FALSE
BLU	3B	A_99_P443097-TC377471	A_99_P443097-BE446189	92.14	140	10	1	248	386	1	140	2e-52	196	FALSE	FALSE
BLU	3B	A_99_P443097-TC369087	A_99_P443097-CK206449	93.49	1152	44	31	33	1182	27	1149	0	1685	FALSE	FALSE
BLU	3B	A_99_P443097-TC369087	A_99_P589522-TC368870	93.15	1065	73	0	113	1177	104	1168	0	1563	FALSE	FALSE
BLU	3B	A_99_P443097-TC369087	A_99_P443097-TC368870	93.15	1065	73	0	113	1177	104	1168	0	1563	FALSE	FALSE
BLU	3B	A_99_P443097-TC369087	A_99_P443097-TC401739	94.09	1033	35	24	16	1048	17	1023	0	1546	FALSE	FALSE
BLU	3B	A_99_P443097-TC369087	A_99_P443097-TC398468	91.77	1082	79	10	34	1114	46	1118	0	1496	FALSE	FALSE
BLU	3B	A_99_P443097-TC369087	A_99_P112580-TC378097	88.19	1075	124	2	117	1191	66	1137	0	1279	FALSE	FALSE
BLU	3B	A_99_P443097-TC369087	A_99_P443097-TC377471	92.96	867	45	14	394	1246	55	919	0	1249	FALSE	FALSE
BLU	3B	A_99_P443097-TC369087	A_99_P589522-TC385199	89.25	1005	92	16	113	1115	88	1078	0	1243	FALSE	FALSE
BLU	3B	A_99_P443097-TC369087	A_99_P443097-TC385199	89.25	1005	92	16	113	1115	88	1078	0	1243	FALSE	FALSE
BLU	3B	A_99_P443097-TC369087	A_99_P589522-CK207698	92.25	748	57	1	430	1177	943	197	0	1061	FALSE	FALSE
BLU	3B	A_99_P443097-TC369087	A_99_P443097-CK207698	92.25	748	57	1	430	1177	943	197	0	1061	FALSE	FALSE
BLU	3B	A_99_P443097-TC369087	A_99_P589522-TC386878	92.79	596	43	0	582	1177	38	633	0	863	FALSE	FALSE
BLU	3B	A_99_P443097-TC369087	A_99_P443097-TC386878	92.79	596	43	0	582	1177	38	633	0	863	FALSE	FALSE
BLU	3B	A_99_P443097-TC369087	A_99_P589522-TC399670	90.41	657	47	5	68	708	31	687	0	850	FALSE	FALSE
BLU	3B	A_99_P443097-TC369087	A_99_P589522-TC392174	92.86	574	41	0	113	686	97	670	0	833	FALSE	FALSE
BLU	3B	A_99_P443097-TC369087	A_99_P589522-TC458186	92.11	532	40	2	307	836	1	532	0	749	FALSE	FALSE
BLU	3B	A_99_P443097-TC369087	A_99_P443097-TC458186	92.11	532	40	2	307	836	1	532	0	749	FALSE	FALSE
BLU	3B	A_99_P443097-TC369087	A_99_P112580-TC380306	87.52	649	79	2	125	772	78	725	0	749	FALSE	FALSE
BLU	3B	A_99_P443097-TC369087	A_99_P589522-CA696922	84.79	388	31	20	569	948	1	368	2e-104	370	FALSE	FALSE
BLU	3B	A_99_P443097-TC369087	A_99_P443097-CA696922	84.79	388	31	20	569	948	1	368	2e-104	370	FALSE	FALSE
BLU	3B	A_99_P443097-TC369087	A_99_P589522-BE446189	94.29	140	7	1	577	715	1	140	3e-57	213	FALSE	FALSE
BLU	3B	A_99_P443097-TC369087	A_99_P443097-BE446189	94.29	140	7	1	577	715	1	140	3e-57	213	FALSE	FALSE
BLU	3B	A_99_P443097-TC368870	A_99_P589522-TC368870	100	1454	0	0	1	1454	1	1454	0	2686	FALSE	FALSE
BLU	3B	A_99_P443097-TC368870	A_99_P589522-TC385199	94.1	1135	42	24	30	1161	13	1125	0	1703	FALSE	FALSE
BLU	3B	A_99_P443097-TC368870	A_99_P443097-TC385199	94.1	1135	42	24	30	1161	13	1125	0	1703	FALSE	FALSE
BLU	3B	A_99_P443097-TC368870	A_99_P589522-CK207698	95.58	1017	37	8	352	1363	1014	1	0	1624	FALSE	FALSE
BLU	3B	A_99_P443097-TC368870	A_99_P443097-CK207698	95.58	1017	37	8	352	1363	1014	1	0	1624	FALSE	FALSE
BLU	3B	A_99_P443097-TC368870	A_99_P443097-TC369087	93.15	1065	73	0	104	1168	113	1177	0	1563	FALSE	FALSE
BLU	3B	A_99_P443097-TC368870	A_99_P589522-TC386878	96.24	877	20	5	573	1442	38	908	0	1424	FALSE	FALSE
BLU	3B	A_99_P443097-TC368870	A_99_P443097-TC386878	96.24	877	20	5	573	1442	38	908	0	1424	FALSE	FALSE
BLU	3B	A_99_P443097-TC368870	A_99_P112580-TC378097	89.14	1105	120	0	84	1188	42	1146	0	1376	FALSE	FALSE
BLU	3B	A_99_P443097-TC368870	A_99_P443097-CK206449	91.06	996	73	16	108	1102	111	1091	0	1334	FALSE	FALSE
BLU	3B	A_99_P443097-TC368870	A_99_P443097-TC401739	89.91	932	68	23	108	1039	118	1023	0	1177	FALSE	FALSE
BLU	3B	A_99_P443097-TC368870	A_99_P443097-TC398468	87.76	997	110	12	108	1102	129	1115	0	1155	FALSE	FALSE
BLU	3B	A_99_P443097-TC368870	A_99_P589522-TC399670	97.62	673	13	3	30	699	15	687	0	1151	FALSE	FALSE
BLU	3B	A_99_P443097-TC368870	A_99_P589522-TC392174	94.69	697	31	5	74	766	67	761	0	1081	FALSE	FALSE
BLU	3B	A_99_P443097-TC368870	A_99_P443097-TC377471	90.01	821	69	11	385	1192	55	875	0	1050	FALSE	FALSE
BLU	3B	A_99_P443097-TC368870	A_99_P589522-TC458186	98.87	532	4	2	298	827	1	532	0	948	FALSE	FALSE
BLU	3B	A_99_P443097-TC368870	A_99_P443097-TC458186	98.87	532	4	2	298	827	1	532	0	948	FALSE	FALSE
BLU	3B	A_99_P443097-TC368870	A_99_P112580-TC380306	89.56	661	65	4	105	763	67	725	0	835	FALSE	FALSE
BLU	3B	A_99_P443097-TC368870	A_99_P589522-CA696922	86.68	458	27	27	560	1010	1	431	8e-143	497	FALSE	FALSE
BLU	3B	A_99_P443097-TC368870	A_99_P443097-CA696922	86.68	458	27	27	560	1010	1	431	8e-143	497	FALSE	FALSE
BLU	3B	A_99_P443097-TC368870	A_99_P589522-BE446189	99.3	142	0	1	568	708	1	142	6e-70	255	FALSE	FALSE
BLU	3B	A_99_P443097-TC368870	A_99_P443097-BE446189	99.3	142	0	1	568	708	1	142	6e-70	255	FALSE	FALSE
BLU	3B	A_99_P443097-TC386878	A_99_P589522-TC386878	100	908	0	0	1	908	1	908	0	1677	FALSE	FALSE
BLU	3B	A_99_P443097-TC386878	A_99_P589522-TC368870	96.24	877	20	5	38	908	573	1442	0	1424	FALSE	FALSE
BLU	3B	A_99_P443097-TC386878	A_99_P443097-TC368870	96.24	877	20	5	38	908	573	1442	0	1424	FALSE	FALSE
BLU	3B	A_99_P443097-TC386878	A_99_P589522-CK207698	96.04	782	23	5	38	818	792	18	0	1267	FALSE	FALSE
BLU	3B	A_99_P443097-TC386878	A_99_P443097-CK207698	96.04	782	23	5	38	818	792	18	0	1267	FALSE	FALSE
BLU	3B	A_99_P443097-TC386878	A_99_P589522-TC458186	99.45	543	1	2	346	887	529	1070	0	987	FALSE	FALSE
BLU	3B	A_99_P443097-TC386878	A_99_P443097-TC458186	99.45	543	1	2	346	887	529	1070	0	987	FALSE	FALSE
BLU	3B	A_99_P443097-TC386878	A_99_P443097-TC369087	92.79	596	43	0	38	633	582	1177	0	863	FALSE	FALSE
BLU	3B	A_99_P443097-TC386878	A_99_P443097-TC377471	91.69	614	47	2	38	648	253	865	0	848	FALSE	FALSE
BLU	3B	A_99_P443097-TC386878	A_99_P589522-TC385199	89.83	590	38	21	38	626	557	1125	0	737	FALSE	FALSE
BLU	3B	A_99_P443097-TC386878	A_99_P443097-TC385199	89.83	590	38	21	38	626	557	1125	0	737	FALSE	FALSE
BLU	3B	A_99_P443097-TC386878	A_99_P112580-TC378097	87.58	628	76	2	26	652	518	1144	0	726	FALSE	FALSE
BLU	3B	A_99_P443097-TC386878	A_99_P443097-CK206449	88.89	531	43	16	38	567	576	1091	0	641	FALSE	FALSE
BLU	3B	A_99_P443097-TC386878	A_99_P443097-TC401739	86.51	467	37	23	38	504	583	1023	9e-141	490	FALSE	FALSE
BLU	3B	A_99_P443097-TC386878	A_99_P589522-CA696922	86.52	445	26	27	38	475	14	431	2e-137	479	FALSE	FALSE
BLU	3B	A_99_P443097-TC386878	A_99_P443097-CA696922	86.52	445	26	27	38	475	14	431	2e-137	479	FALSE	FALSE
BLU	3B	A_99_P443097-TC386878	A_99_P443097-TC398468	82.71	532	80	12	38	567	594	1115	2e-132	462	FALSE	FALSE
BLU	3B	A_99_P443097-TC386878	A_99_P589522-BE446189	98.54	137	1	1	38	173	6	142	1e-65	241	FALSE	FALSE
BLU	3B	A_99_P443097-TC386878	A_99_P443097-BE446189	98.54	137	1	1	38	173	6	142	1e-65	241	FALSE	FALSE
BLU	3B	A_99_P443097-TC386878	A_99_P589522-TC392174	86.36	198	21	5	38	231	566	761	6e-58	215	FALSE	FALSE
BLU	3B	A_99_P443097-TC386878	A_99_P112580-TC380306	85.85	205	26	3	26	228	522	725	6e-58	215	FALSE	FALSE
BLU	3B	A_99_P443097-TC386878	A_99_P589522-TC399670	94.62	130	3	4	38	164	559	687	6e-53	198	FALSE	FALSE
BLU	3B	A_99_P443097-BE446189	A_99_P589522-BE446189	100	386	0	0	1	386	1	386	0	713	FALSE	FALSE
BLU	3B	A_99_P443097-BE446189	A_99_P589522-TC458186	99.3	142	1	0	1	142	271	412	4e-71	257	FALSE	FALSE
BLU	3B	A_99_P443097-BE446189	A_99_P443097-TC458186	99.3	142	1	0	1	142	271	412	4e-71	257	FALSE	FALSE
BLU	3B	A_99_P443097-BE446189	A_99_P589522-TC385199	99.3	142	0	1	1	142	552	692	1e-70	255	FALSE	FALSE
BLU	3B	A_99_P443097-BE446189	A_99_P589522-TC368870	99.3	142	0	1	1	142	568	708	1e-70	255	FALSE	FALSE
BLU	3B	A_99_P443097-BE446189	A_99_P443097-TC385199	99.3	142	0	1	1	142	552	692	1e-70	255	FALSE	FALSE
BLU	3B	A_99_P443097-BE446189	A_99_P443097-TC368870	99.3	142	0	1	1	142	568	708	1e-70	255	FALSE	FALSE
BLU	3B	A_99_P443097-BE446189	A_99_P589522-CK207698	97.89	142	2	1	1	142	797	657	9e-68	246	FALSE	FALSE
BLU	3B	A_99_P443097-BE446189	A_99_P443097-CK207698	97.89	142	2	1	1	142	797	657	9e-68	246	FALSE	FALSE
BLU	3B	A_99_P443097-BE446189	A_99_P589522-TC386878	98.54	137	1	1	6	142	38	173	4e-66	241	FALSE	FALSE
BLU	3B	A_99_P443097-BE446189	A_99_P443097-TC386878	98.54	137	1	1	6	142	38	173	4e-66	241	FALSE	FALSE
BLU	3B	A_99_P443097-BE446189	A_99_P589522-CA696922	100	122	0	0	1	122	9	130	1e-61	226	FALSE	FALSE
BLU	3B	A_99_P443097-BE446189	A_99_P443097-CA696922	100	122	0	0	1	122	9	130	1e-61	226	FALSE	FALSE
BLU	3B	A_99_P443097-BE446189	A_99_P443097-TC398468	95.71	140	5	1	1	140	589	727	4e-61	224	FALSE	FALSE
BLU	3B	A_99_P443097-BE446189	A_99_P443097-TC401739	95.71	140	5	1	1	140	578	716	4e-61	224	FALSE	FALSE
BLU	3B	A_99_P443097-BE446189	A_99_P443097-CK206449	95.71	140	5	1	1	140	571	709	4e-61	224	FALSE	FALSE
BLU	3B	A_99_P443097-BE446189	A_99_P589522-TC392174	96.9	129	2	2	1	129	561	687	2e-58	215	FALSE	FALSE
BLU	3B	A_99_P443097-BE446189	A_99_P443097-TC369087	94.29	140	7	1	1	140	577	715	9e-58	213	FALSE	FALSE
BLU	3B	A_99_P443097-BE446189	A_99_P589522-TC399670	94.78	134	5	2	1	132	554	687	4e-56	207	FALSE	FALSE
BLU	3B	A_99_P443097-BE446189	A_99_P443097-TC377471	92.14	140	10	1	1	140	248	386	9e-53	196	FALSE	FALSE
BLU	3B	A_99_P443097-BE446189	A_99_P112580-TC380306	90.65	139	10	3	1	138	530	666	2e-48	182	FALSE	FALSE
BLU	3B	A_99_P443097-CA696922	A_99_P589522-CA696922	100	447	0	0	1	447	1	447	0	778	FALSE	FALSE
BLU	3B	A_99_P443097-CA696922	A_99_P589522-TC368870	86.68	458	27	27	1	431	560	1010	3e-143	497	FALSE	FALSE
BLU	3B	A_99_P443097-CA696922	A_99_P443097-TC368870	86.68	458	27	27	1	431	560	1010	3e-143	497	FALSE	FALSE
BLU	3B	A_99_P443097-CA696922	A_99_P589522-TC386878	86.52	445	26	27	14	431	38	475	9e-138	479	FALSE	FALSE
BLU	3B	A_99_P443097-CA696922	A_99_P443097-TC386878	86.52	445	26	27	14	431	38	475	9e-138	479	FALSE	FALSE
BLU	3B	A_99_P443097-CA696922	A_99_P589522-CK207698	85.59	458	32	27	1	431	805	355	6e-135	470	FALSE	FALSE
BLU	3B	A_99_P443097-CA696922	A_99_P443097-CK207698	85.59	458	32	27	1	431	805	355	6e-135	470	FALSE	FALSE
BLU	3B	A_99_P443097-CA696922	A_99_P589522-TC385199	87.63	388	19	24	1	368	544	922	9e-123	429	FALSE	FALSE
BLU	3B	A_99_P443097-CA696922	A_99_P443097-TC385199	87.63	388	19	24	1	368	544	922	9e-123	429	FALSE	FALSE
BLU	3B	A_99_P443097-CA696922	A_99_P443097-TC377471	85.27	387	29	20	1	367	240	618	1e-107	379	FALSE	FALSE
BLU	3B	A_99_P443097-CA696922	A_99_P589522-TC458186	92.62	271	3	11	1	256	263	531	1e-106	375	FALSE	FALSE
BLU	3B	A_99_P443097-CA696922	A_99_P443097-TC458186	92.62	271	3	11	1	256	263	531	1e-106	375	FALSE	FALSE
BLU	3B	A_99_P443097-CA696922	A_99_P443097-TC369087	84.79	388	31	20	1	368	569	948	6e-105	370	FALSE	FALSE
BLU	3B	A_99_P443097-CA696922	A_99_P443097-CK206449	83.84	396	39	22	1	377	563	952	3e-103	364	FALSE	FALSE
BLU	3B	A_99_P443097-CA696922	A_99_P443097-TC401739	84.25	362	31	19	1	347	570	920	8e-94	333	FALSE	FALSE
BLU	3B	A_99_P443097-CA696922	A_99_P443097-TC398468	83.03	330	38	13	1	316	581	906	6e-80	287	FALSE	FALSE
BLU	3B	A_99_P443097-CA696922	A_99_P589522-TC392174	98.47	131	1	1	1	131	553	682	1e-62	230	FALSE	FALSE
BLU	3B	A_99_P443097-CA696922	A_99_P589522-BE446189	100	122	0	0	9	130	1	122	1e-61	226	FALSE	FALSE
BLU	3B	A_99_P443097-CA696922	A_99_P443097-BE446189	100	122	0	0	9	130	1	122	1e-61	226	FALSE	FALSE
BLU	3B	A_99_P443097-CA696922	A_99_P589522-TC399670	96.92	130	4	0	1	130	546	675	2e-59	219	FALSE	FALSE
BLU	3B	A_99_P443097-CA696922	A_99_P112580-TC380306	92.25	129	8	2	2	129	523	650	3e-48	182	FALSE	FALSE
BLU	3B	A_99_P443097-TC385199	A_99_P589522-TC385199	100	1126	0	0	1	1126	1	1126	0	2076	FALSE	FALSE
BLU	3B	A_99_P443097-TC385199	A_99_P589522-TC368870	94.1	1135	42	24	13	1125	30	1161	0	1703	FALSE	FALSE
BLU	3B	A_99_P443097-TC385199	A_99_P443097-TC368870	94.1	1135	42	24	13	1125	30	1161	0	1703	FALSE	FALSE
BLU	3B	A_99_P443097-TC385199	A_99_P443097-TC369087	89.25	1005	92	16	88	1078	113	1115	0	1243	FALSE	FALSE
BLU	3B	A_99_P443097-TC385199	A_99_P443097-CK206449	89.18	989	94	13	92	1075	111	1091	0	1223	FALSE	FALSE
BLU	3B	A_99_P443097-TC385199	A_99_P589522-TC399670	96.22	688	20	4	1	683	1	687	0	1123	FALSE	FALSE
BLU	3B	A_99_P443097-TC385199	A_99_P112580-TC378097	86.5	1022	121	17	68	1075	42	1060	0	1107	FALSE	FALSE
BLU	3B	A_99_P443097-TC385199	A_99_P443097-TC401739	88.54	925	84	20	92	1015	118	1021	0	1101	FALSE	FALSE
BLU	3B	A_99_P443097-TC385199	A_99_P589522-TC392174	94.29	700	34	5	58	753	67	764	0	1070	FALSE	FALSE
BLU	3B	A_99_P443097-TC385199	A_99_P443097-TC398468	86.36	997	113	23	92	1075	129	1115	0	1066	FALSE	FALSE
BLU	3B	A_99_P443097-TC385199	A_99_P589522-TC458186	99.06	532	3	2	282	811	1	532	0	953	FALSE	FALSE
BLU	3B	A_99_P443097-TC385199	A_99_P443097-TC458186	99.06	532	3	2	282	811	1	532	0	953	FALSE	FALSE
BLU	3B	A_99_P443097-TC385199	A_99_P589522-CK207698	87.62	816	70	30	336	1125	1014	204	0	920	FALSE	FALSE
BLU	3B	A_99_P443097-TC385199	A_99_P443097-CK207698	87.62	816	70	30	336	1125	1014	204	0	920	FALSE	FALSE
BLU	3B	A_99_P443097-TC385199	A_99_P112580-TC380306	89.26	661	67	4	89	747	67	725	0	824	FALSE	FALSE
BLU	3B	A_99_P443097-TC385199	A_99_P443097-TC377471	85.56	734	80	26	369	1078	55	786	0	745	FALSE	FALSE
BLU	3B	A_99_P443097-TC385199	A_99_P589522-TC386878	89.83	590	38	21	557	1125	38	626	0	737	FALSE	FALSE
BLU	3B	A_99_P443097-TC385199	A_99_P443097-TC386878	89.83	590	38	21	557	1125	38	626	0	737	FALSE	FALSE
BLU	3B	A_99_P443097-TC385199	A_99_P589522-CA696922	87.63	388	19	23	544	922	1	368	2e-122	429	FALSE	FALSE
BLU	3B	A_99_P443097-TC385199	A_99_P443097-CA696922	87.63	388	19	23	544	922	1	368	2e-122	429	FALSE	FALSE
BLU	3B	A_99_P443097-TC385199	A_99_P589522-BE446189	99.3	142	0	1	552	692	1	142	4e-70	255	FALSE	FALSE
BLU	3B	A_99_P443097-TC385199	A_99_P443097-BE446189	99.3	142	0	1	552	692	1	142	4e-70	255	FALSE	FALSE
BLU	3B	A_99_P443097-TC458186	A_99_P589522-TC458186	100	1070	0	0	1	1070	1	1070	0	1973	FALSE	FALSE
BLU	3B	A_99_P443097-TC458186	A_99_P589522-TC386878	99.45	543	1	2	529	1070	346	887	0	987	FALSE	FALSE
BLU	3B	A_99_P443097-TC458186	A_99_P443097-TC386878	99.45	543	1	2	529	1070	346	887	0	987	FALSE	FALSE
BLU	3B	A_99_P443097-TC458186	A_99_P589522-TC385199	99.06	532	3	2	1	532	282	811	0	953	FALSE	FALSE
BLU	3B	A_99_P443097-TC458186	A_99_P443097-TC385199	99.06	532	3	2	1	532	282	811	0	953	FALSE	FALSE
BLU	3B	A_99_P443097-TC458186	A_99_P589522-TC368870	98.87	532	4	2	1	532	298	827	0	948	FALSE	FALSE
BLU	3B	A_99_P443097-TC458186	A_99_P443097-TC368870	98.87	532	4	2	1	532	298	827	0	948	FALSE	FALSE
BLU	3B	A_99_P443097-TC458186	A_99_P443097-CK206449	92.11	532	40	2	1	532	301	830	0	750	FALSE	FALSE
BLU	3B	A_99_P443097-TC458186	A_99_P443097-TC369087	92.11	532	40	2	1	532	307	836	0	749	FALSE	FALSE
BLU	3B	A_99_P443097-TC458186	A_99_P589522-CK207698	95.16	475	14	6	529	1002	484	18	0	741	FALSE	FALSE
BLU	3B	A_99_P443097-TC458186	A_99_P443097-CK207698	95.16	475	14	6	529	1002	484	18	0	741	FALSE	FALSE
BLU	3B	A_99_P443097-TC458186	A_99_P443097-TC401739	91.54	532	41	4	1	532	308	835	0	730	FALSE	FALSE
BLU	3B	A_99_P443097-TC458186	A_99_P443097-TC398468	91.57	522	41	3	1	522	319	837	0	717	FALSE	FALSE
BLU	3B	A_99_P443097-TC458186	A_99_P589522-TC392174	93.28	476	27	4	1	473	291	764	0	701	FALSE	FALSE
BLU	3B	A_99_P443097-TC458186	A_99_P589522-TC399670	96.78	404	11	2	1	402	284	687	0	673	FALSE	FALSE
BLU	3B	A_99_P443097-TC458186	A_99_P112580-TC378097	89.29	532	55	2	1	532	256	785	0	665	FALSE	FALSE
BLU	3B	A_99_P443097-TC458186	A_99_P112580-TC380306	89.91	466	44	3	3	467	262	725	6e-173	597	FALSE	FALSE
BLU	3B	A_99_P443097-TC458186	A_99_P443097-TC377471	87.69	455	44	12	88	532	55	507	1e-149	520	FALSE	FALSE
BLU	3B	A_99_P443097-TC458186	A_99_P589522-CA696922	92.62	271	3	11	263	531	1	256	3e-106	375	FALSE	FALSE
BLU	3B	A_99_P443097-TC458186	A_99_P443097-CA696922	92.62	271	3	11	263	531	1	256	3e-106	375	FALSE	FALSE
BLU	3B	A_99_P443097-TC458186	A_99_P589522-BE446189	99.3	142	1	0	271	412	1	142	1e-70	257	FALSE	FALSE
BLU	3B	A_99_P443097-TC458186	A_99_P443097-BE446189	99.3	142	1	0	271	412	1	142	1e-70	257	FALSE	FALSE
BLU	3B	A_99_P443097-CK207698	A_99_P589522-CK207698	100	1052	0	0	1	1052	1	1052	0	1940	FALSE	FALSE
BLU	3B	A_99_P443097-CK207698	A_99_P589522-TC368870	95.57	1016	39	6	1	1014	1363	352	0	1624	FALSE	FALSE
BLU	3B	A_99_P443097-CK207698	A_99_P443097-TC368870	95.57	1016	39	6	1	1014	1363	352	0	1624	FALSE	FALSE
BLU	3B	A_99_P443097-CK207698	A_99_P589522-TC386878	96.04	782	23	5	18	792	818	38	0	1267	FALSE	FALSE
BLU	3B	A_99_P443097-CK207698	A_99_P443097-TC386878	96.04	782	23	5	18	792	818	38	0	1267	FALSE	FALSE
BLU	3B	A_99_P443097-CK207698	A_99_P443097-TC369087	92.25	748	57	1	197	943	1177	430	0	1061	FALSE	FALSE
BLU	3B	A_99_P443097-CK207698	A_99_P443097-TC377471	90.66	782	63	8	173	945	875	95	0	1033	FALSE	FALSE
BLU	3B	A_99_P443097-CK207698	A_99_P589522-TC385199	87.61	815	72	28	204	1014	1125	336	0	920	FALSE	FALSE
BLU	3B	A_99_P443097-CK207698	A_99_P443097-TC385199	87.61	815	72	28	204	1014	1125	336	0	920	FALSE	FALSE
BLU	3B	A_99_P443097-CK207698	A_99_P112580-TC378097	87.2	781	96	4	177	955	1146	368	0	887	FALSE	FALSE
BLU	3B	A_99_P443097-CK207698	A_99_P443097-CK206449	88.17	710	65	19	263	970	1091	399	0	832	FALSE	FALSE
BLU	3B	A_99_P443097-CK207698	A_99_P589522-TC458186	95.16	475	14	6	18	484	1002	529	0	741	FALSE	FALSE
BLU	3B	A_99_P443097-CK207698	A_99_P443097-TC458186	95.16	475	14	6	18	484	1002	529	0	741	FALSE	FALSE
BLU	3B	A_99_P443097-CK207698	A_99_P443097-TC401739	86.4	647	57	28	326	970	1023	406	0	680	FALSE	FALSE
BLU	3B	A_99_P443097-CK207698	A_99_P443097-TC398468	83.68	711	101	15	263	970	1115	417	0	658	FALSE	FALSE
BLU	3B	A_99_P443097-CK207698	A_99_P589522-CA696922	85.59	458	32	27	355	805	431	1	1e-134	470	FALSE	FALSE
BLU	3B	A_99_P443097-CK207698	A_99_P443097-CA696922	85.59	458	32	27	355	805	431	1	1e-134	470	FALSE	FALSE
BLU	3B	A_99_P443097-CK207698	A_99_P589522-TC399670	88.1	353	35	7	666	1014	687	338	2e-117	412	FALSE	FALSE
BLU	3B	A_99_P443097-CK207698	A_99_P589522-TC392174	90.76	303	23	5	669	970	687	389	2e-113	399	FALSE	FALSE
BLU	3B	A_99_P443097-CK207698	A_99_P112580-TC380306	85.99	357	44	6	602	955	725	372	2e-107	379	FALSE	FALSE
BLU	3B	A_99_P443097-CK207698	A_99_P589522-BE446189	97.89	142	2	1	657	797	142	1	2e-67	246	FALSE	FALSE
BLU	3B	A_99_P443097-CK207698	A_99_P443097-BE446189	97.89	142	2	1	657	797	142	1	2e-67	246	FALSE	FALSE
BLU	3B	A_99_P555867-CK193778	A_99_P441142-CK193778	100	679	0	0	1	679	1	679	0	1254	FALSE	FALSE
BLU	3B	A_99_P555867-CK193778	A_99_P441142-TC376202	100	262	0	0	38	299	892	631	3e-139	484	FALSE	FALSE
BLU	3B	A_99_P555867-CK193778	A_99_P441142-TC427986	85.8	324	21	8	1	299	980	657	9e-90	320	FALSE	FALSE
BLU	3B	A_99_P555867-CK193778	A_99_P441142-TC397277	91.35	208	11	3	99	299	969	762	6e-77	278	FALSE	FALSE
BLU	3B	A_99_P589522-TC392174	A_99_P589522-TC368870	94.69	697	31	5	67	761	74	766	0	1081	FALSE	FALSE
BLU	3B	A_99_P589522-TC392174	A_99_P443097-TC368870	94.69	697	31	5	67	761	74	766	0	1081	FALSE	FALSE
BLU	3B	A_99_P589522-TC392174	A_99_P589522-TC385199	94.29	700	34	5	67	764	58	753	0	1070	FALSE	FALSE
BLU	3B	A_99_P589522-TC392174	A_99_P443097-TC385199	94.29	700	34	5	67	764	58	753	0	1070	FALSE	FALSE
BLU	3B	A_99_P589522-TC392174	A_99_P589522-TC399670	97.08	616	17	1	67	681	60	675	0	1037	FALSE	FALSE
BLU	3B	A_99_P589522-TC392174	A_99_P443097-TC398468	92.53	589	42	2	101	687	129	717	0	843	FALSE	FALSE
BLU	3B	A_99_P589522-TC392174	A_99_P443097-TC401739	92.53	589	42	2	101	687	118	706	0	843	FALSE	FALSE
BLU	3B	A_99_P589522-TC392174	A_99_P443097-CK206449	92.53	589	42	2	101	687	111	699	0	843	FALSE	FALSE
BLU	3B	A_99_P589522-TC392174	A_99_P443097-TC369087	92.86	574	41	0	97	670	113	686	0	833	FALSE	FALSE
BLU	3B	A_99_P589522-TC392174	A_99_P112580-TC378097	90.83	600	55	0	76	675	41	640	0	804	FALSE	FALSE
BLU	3B	A_99_P589522-TC392174	A_99_P112580-TC380306	91.02	579	50	2	98	675	67	644	0	780	FALSE	FALSE
BLU	3B	A_99_P589522-TC392174	A_99_P589522-TC458186	93.28	476	27	4	291	764	1	473	0	701	FALSE	FALSE
BLU	3B	A_99_P589522-TC392174	A_99_P443097-TC458186	93.28	476	27	4	291	764	1	473	0	701	FALSE	FALSE
BLU	3B	A_99_P589522-TC392174	A_99_P589522-CK207698	90.76	303	23	5	389	687	970	669	1e-113	399	FALSE	FALSE
BLU	3B	A_99_P589522-TC392174	A_99_P443097-CK207698	90.76	303	23	5	389	687	970	669	1e-113	399	FALSE	FALSE
BLU	3B	A_99_P589522-TC392174	A_99_P443097-TC377471	87.13	303	29	10	378	670	55	357	4e-94	335	FALSE	FALSE
BLU	3B	A_99_P589522-TC392174	A_99_P589522-CA696922	98.47	131	1	1	553	682	1	131	2e-62	230	FALSE	FALSE
BLU	3B	A_99_P589522-TC392174	A_99_P443097-CA696922	98.47	131	1	1	553	682	1	131	2e-62	230	FALSE	FALSE
BLU	3B	A_99_P589522-TC392174	A_99_P589522-TC386878	86.36	198	21	5	566	761	38	231	5e-58	215	FALSE	FALSE
BLU	3B	A_99_P589522-TC392174	A_99_P589522-BE446189	96.9	129	2	2	561	687	1	129	5e-58	215	FALSE	FALSE
BLU	3B	A_99_P589522-TC392174	A_99_P443097-BE446189	96.9	129	2	2	561	687	1	129	5e-58	215	FALSE	FALSE
BLU	3B	A_99_P589522-TC392174	A_99_P443097-TC386878	86.36	198	21	5	566	761	38	231	5e-58	215	FALSE	FALSE
BLU	3B	A_99_P589522-TC458186	A_99_P443097-TC458186	100	1070	0	0	1	1070	1	1070	0	1973	FALSE	FALSE
BLU	3B	A_99_P589522-TC458186	A_99_P589522-TC386878	99.45	543	1	2	529	1070	346	887	0	987	FALSE	FALSE
BLU	3B	A_99_P589522-TC458186	A_99_P443097-TC386878	99.45	543	1	2	529	1070	346	887	0	987	FALSE	FALSE
BLU	3B	A_99_P589522-TC458186	A_99_P589522-TC385199	99.06	532	3	2	1	532	282	811	0	953	FALSE	FALSE
BLU	3B	A_99_P589522-TC458186	A_99_P443097-TC385199	99.06	532	3	2	1	532	282	811	0	953	FALSE	FALSE
BLU	3B	A_99_P589522-TC458186	A_99_P589522-TC368870	98.87	532	4	2	1	532	298	827	0	948	FALSE	FALSE
BLU	3B	A_99_P589522-TC458186	A_99_P443097-TC368870	98.87	532	4	2	1	532	298	827	0	948	FALSE	FALSE
BLU	3B	A_99_P589522-TC458186	A_99_P443097-CK206449	92.11	532	40	2	1	532	301	830	0	750	FALSE	FALSE
BLU	3B	A_99_P589522-TC458186	A_99_P443097-TC369087	92.11	532	40	2	1	532	307	836	0	749	FALSE	FALSE
BLU	3B	A_99_P589522-TC458186	A_99_P589522-CK207698	95.16	475	14	6	529	1002	484	18	0	741	FALSE	FALSE
BLU	3B	A_99_P589522-TC458186	A_99_P443097-CK207698	95.16	475	14	6	529	1002	484	18	0	741	FALSE	FALSE
BLU	3B	A_99_P589522-TC458186	A_99_P443097-TC401739	91.54	532	41	4	1	532	308	835	0	730	FALSE	FALSE
BLU	3B	A_99_P589522-TC458186	A_99_P443097-TC398468	91.57	522	41	3	1	522	319	837	0	717	FALSE	FALSE
BLU	3B	A_99_P589522-TC458186	A_99_P589522-TC392174	93.28	476	27	4	1	473	291	764	0	701	FALSE	FALSE
BLU	3B	A_99_P589522-TC458186	A_99_P589522-TC399670	96.78	404	11	2	1	402	284	687	0	673	FALSE	FALSE
BLU	3B	A_99_P589522-TC458186	A_99_P112580-TC378097	89.29	532	55	2	1	532	256	785	0	665	FALSE	FALSE
BLU	3B	A_99_P589522-TC458186	A_99_P112580-TC380306	89.91	466	44	3	3	467	262	725	6e-173	597	FALSE	FALSE
BLU	3B	A_99_P589522-TC458186	A_99_P443097-TC377471	87.69	455	44	12	88	532	55	507	1e-149	520	FALSE	FALSE
BLU	3B	A_99_P589522-TC458186	A_99_P589522-CA696922	92.62	271	3	11	263	531	1	256	3e-106	375	FALSE	FALSE
BLU	3B	A_99_P589522-TC458186	A_99_P443097-CA696922	92.62	271	3	11	263	531	1	256	3e-106	375	FALSE	FALSE
BLU	3B	A_99_P589522-TC458186	A_99_P589522-BE446189	99.3	142	1	0	271	412	1	142	1e-70	257	FALSE	FALSE
BLU	3B	A_99_P589522-TC458186	A_99_P443097-BE446189	99.3	142	1	0	271	412	1	142	1e-70	257	FALSE	FALSE
BLU	3B	A_99_P589522-BE446189	A_99_P589522-TC458186	99.3	142	1	0	1	142	271	412	4e-71	257	FALSE	FALSE
BLU	3B	A_99_P589522-BE446189	A_99_P443097-TC458186	99.3	142	1	0	1	142	271	412	4e-71	257	FALSE	FALSE
BLU	3B	A_99_P589522-BE446189	A_99_P589522-TC385199	99.3	142	0	1	1	142	552	692	1e-70	255	FALSE	FALSE
BLU	3B	A_99_P589522-BE446189	A_99_P589522-TC368870	99.3	142	0	1	1	142	568	708	1e-70	255	FALSE	FALSE
BLU	3B	A_99_P589522-BE446189	A_99_P443097-TC385199	99.3	142	0	1	1	142	552	692	1e-70	255	FALSE	FALSE
BLU	3B	A_99_P589522-BE446189	A_99_P443097-TC368870	99.3	142	0	1	1	142	568	708	1e-70	255	FALSE	FALSE
BLU	3B	A_99_P589522-BE446189	A_99_P589522-CK207698	97.89	142	2	1	1	142	797	657	9e-68	246	FALSE	FALSE
BLU	3B	A_99_P589522-BE446189	A_99_P443097-CK207698	97.89	142	2	1	1	142	797	657	9e-68	246	FALSE	FALSE
BLU	3B	A_99_P589522-BE446189	A_99_P589522-TC386878	98.54	137	1	1	6	142	38	173	4e-66	241	FALSE	FALSE
BLU	3B	A_99_P589522-BE446189	A_99_P443097-TC386878	98.54	137	1	1	6	142	38	173	4e-66	241	FALSE	FALSE
BLU	3B	A_99_P589522-BE446189	A_99_P589522-CA696922	100	122	0	0	1	122	9	130	1e-61	226	FALSE	FALSE
BLU	3B	A_99_P589522-BE446189	A_99_P443097-CA696922	100	122	0	0	1	122	9	130	1e-61	226	FALSE	FALSE
BLU	3B	A_99_P589522-BE446189	A_99_P443097-TC398468	95.71	140	5	1	1	140	589	727	4e-61	224	FALSE	FALSE
BLU	3B	A_99_P589522-BE446189	A_99_P443097-TC401739	95.71	140	5	1	1	140	578	716	4e-61	224	FALSE	FALSE
BLU	3B	A_99_P589522-BE446189	A_99_P443097-CK206449	95.71	140	5	1	1	140	571	709	4e-61	224	FALSE	FALSE
BLU	3B	A_99_P589522-BE446189	A_99_P589522-TC392174	96.9	129	2	2	1	129	561	687	2e-58	215	FALSE	FALSE
BLU	3B	A_99_P589522-BE446189	A_99_P443097-TC369087	94.29	140	7	1	1	140	577	715	9e-58	213	FALSE	FALSE
BLU	3B	A_99_P589522-BE446189	A_99_P589522-TC399670	94.78	134	5	2	1	132	554	687	4e-56	207	FALSE	FALSE
BLU	3B	A_99_P589522-BE446189	A_99_P443097-TC377471	92.14	140	10	1	1	140	248	386	9e-53	196	FALSE	FALSE
BLU	3B	A_99_P589522-BE446189	A_99_P112580-TC380306	90.65	139	10	3	1	138	530	666	2e-48	182	FALSE	FALSE
BLU	3B	A_99_P589522-TC386878	A_99_P443097-TC386878	100	908	0	0	1	908	1	908	0	1677	FALSE	FALSE
BLU	3B	A_99_P589522-TC386878	A_99_P589522-TC368870	96.24	877	20	5	38	908	573	1442	0	1424	FALSE	FALSE
BLU	3B	A_99_P589522-TC386878	A_99_P443097-TC368870	96.24	877	20	5	38	908	573	1442	0	1424	FALSE	FALSE
BLU	3B	A_99_P589522-TC386878	A_99_P589522-CK207698	96.04	782	23	5	38	818	792	18	0	1267	FALSE	FALSE
BLU	3B	A_99_P589522-TC386878	A_99_P443097-CK207698	96.04	782	23	5	38	818	792	18	0	1267	FALSE	FALSE
BLU	3B	A_99_P589522-TC386878	A_99_P589522-TC458186	99.45	543	1	2	346	887	529	1070	0	987	FALSE	FALSE
BLU	3B	A_99_P589522-TC386878	A_99_P443097-TC458186	99.45	543	1	2	346	887	529	1070	0	987	FALSE	FALSE
BLU	3B	A_99_P589522-TC386878	A_99_P443097-TC369087	92.79	596	43	0	38	633	582	1177	0	863	FALSE	FALSE
BLU	3B	A_99_P589522-TC386878	A_99_P443097-TC377471	91.69	614	47	2	38	648	253	865	0	848	FALSE	FALSE
BLU	3B	A_99_P589522-TC386878	A_99_P589522-TC385199	89.83	590	38	21	38	626	557	1125	0	737	FALSE	FALSE
BLU	3B	A_99_P589522-TC386878	A_99_P443097-TC385199	89.83	590	38	21	38	626	557	1125	0	737	FALSE	FALSE
BLU	3B	A_99_P589522-TC386878	A_99_P112580-TC378097	87.58	628	76	2	26	652	518	1144	0	726	FALSE	FALSE
BLU	3B	A_99_P589522-TC386878	A_99_P443097-CK206449	88.89	531	43	16	38	567	576	1091	0	641	FALSE	FALSE
BLU	3B	A_99_P589522-TC386878	A_99_P443097-TC401739	86.51	467	37	23	38	504	583	1023	9e-141	490	FALSE	FALSE
BLU	3B	A_99_P589522-TC386878	A_99_P589522-CA696922	86.52	445	26	27	38	475	14	431	2e-137	479	FALSE	FALSE
BLU	3B	A_99_P589522-TC386878	A_99_P443097-CA696922	86.52	445	26	27	38	475	14	431	2e-137	479	FALSE	FALSE
BLU	3B	A_99_P589522-TC386878	A_99_P443097-TC398468	82.71	532	80	12	38	567	594	1115	2e-132	462	FALSE	FALSE
BLU	3B	A_99_P589522-TC386878	A_99_P589522-BE446189	98.54	137	1	1	38	173	6	142	1e-65	241	FALSE	FALSE
BLU	3B	A_99_P589522-TC386878	A_99_P443097-BE446189	98.54	137	1	1	38	173	6	142	1e-65	241	FALSE	FALSE
BLU	3B	A_99_P589522-TC386878	A_99_P589522-TC392174	86.36	198	21	5	38	231	566	761	6e-58	215	FALSE	FALSE
BLU	3B	A_99_P589522-TC386878	A_99_P112580-TC380306	85.85	205	26	3	26	228	522	725	6e-58	215	FALSE	FALSE
BLU	3B	A_99_P589522-TC386878	A_99_P589522-TC399670	94.62	130	3	4	38	164	559	687	6e-53	198	FALSE	FALSE
BLU	3B	A_99_P589522-CA696922	A_99_P443097-CA696922	100	447	0	0	1	447	1	447	0	778	FALSE	FALSE
BLU	3B	A_99_P589522-CA696922	A_99_P589522-TC368870	86.68	458	27	27	1	431	560	1010	3e-143	497	FALSE	FALSE
BLU	3B	A_99_P589522-CA696922	A_99_P443097-TC368870	86.68	458	27	27	1	431	560	1010	3e-143	497	FALSE	FALSE
BLU	3B	A_99_P589522-CA696922	A_99_P589522-TC386878	86.52	445	26	27	14	431	38	475	9e-138	479	FALSE	FALSE
BLU	3B	A_99_P589522-CA696922	A_99_P443097-TC386878	86.52	445	26	27	14	431	38	475	9e-138	479	FALSE	FALSE
BLU	3B	A_99_P589522-CA696922	A_99_P589522-CK207698	85.59	458	32	27	1	431	805	355	6e-135	470	FALSE	FALSE
BLU	3B	A_99_P589522-CA696922	A_99_P443097-CK207698	85.59	458	32	27	1	431	805	355	6e-135	470	FALSE	FALSE
BLU	3B	A_99_P589522-CA696922	A_99_P589522-TC385199	87.63	388	19	24	1	368	544	922	9e-123	429	FALSE	FALSE
BLU	3B	A_99_P589522-CA696922	A_99_P443097-TC385199	87.63	388	19	24	1	368	544	922	9e-123	429	FALSE	FALSE
BLU	3B	A_99_P589522-CA696922	A_99_P443097-TC377471	85.27	387	29	20	1	367	240	618	1e-107	379	FALSE	FALSE
BLU	3B	A_99_P589522-CA696922	A_99_P589522-TC458186	92.62	271	3	11	1	256	263	531	1e-106	375	FALSE	FALSE
BLU	3B	A_99_P589522-CA696922	A_99_P443097-TC458186	92.62	271	3	11	1	256	263	531	1e-106	375	FALSE	FALSE
BLU	3B	A_99_P589522-CA696922	A_99_P443097-TC369087	84.79	388	31	20	1	368	569	948	6e-105	370	FALSE	FALSE
BLU	3B	A_99_P589522-CA696922	A_99_P443097-CK206449	83.84	396	39	22	1	377	563	952	3e-103	364	FALSE	FALSE
BLU	3B	A_99_P589522-CA696922	A_99_P443097-TC401739	84.25	362	31	19	1	347	570	920	8e-94	333	FALSE	FALSE
BLU	3B	A_99_P589522-CA696922	A_99_P443097-TC398468	83.03	330	38	13	1	316	581	906	6e-80	287	FALSE	FALSE
BLU	3B	A_99_P589522-CA696922	A_99_P589522-TC392174	98.47	131	1	1	1	131	553	682	1e-62	230	FALSE	FALSE
BLU	3B	A_99_P589522-CA696922	A_99_P589522-BE446189	100	122	0	0	9	130	1	122	1e-61	226	FALSE	FALSE
BLU	3B	A_99_P589522-CA696922	A_99_P443097-BE446189	100	122	0	0	9	130	1	122	1e-61	226	FALSE	FALSE
BLU	3B	A_99_P589522-CA696922	A_99_P589522-TC399670	96.92	130	4	0	1	130	546	675	2e-59	219	FALSE	FALSE
BLU	3B	A_99_P589522-CA696922	A_99_P112580-TC380306	92.25	129	8	2	2	129	523	650	3e-48	182	FALSE	FALSE
BLU	3B	A_99_P589522-TC368870	A_99_P443097-TC368870	100	1454	0	0	1	1454	1	1454	0	2686	FALSE	FALSE
BLU	3B	A_99_P589522-TC368870	A_99_P589522-TC385199	94.1	1135	42	24	30	1161	13	1125	0	1703	FALSE	FALSE
BLU	3B	A_99_P589522-TC368870	A_99_P443097-TC385199	94.1	1135	42	24	30	1161	13	1125	0	1703	FALSE	FALSE
BLU	3B	A_99_P589522-TC368870	A_99_P589522-CK207698	95.58	1017	37	8	352	1363	1014	1	0	1624	FALSE	FALSE
BLU	3B	A_99_P589522-TC368870	A_99_P443097-CK207698	95.58	1017	37	8	352	1363	1014	1	0	1624	FALSE	FALSE
BLU	3B	A_99_P589522-TC368870	A_99_P443097-TC369087	93.15	1065	73	0	104	1168	113	1177	0	1563	FALSE	FALSE
BLU	3B	A_99_P589522-TC368870	A_99_P589522-TC386878	96.24	877	20	5	573	1442	38	908	0	1424	FALSE	FALSE
BLU	3B	A_99_P589522-TC368870	A_99_P443097-TC386878	96.24	877	20	5	573	1442	38	908	0	1424	FALSE	FALSE
BLU	3B	A_99_P589522-TC368870	A_99_P112580-TC378097	89.14	1105	120	0	84	1188	42	1146	0	1376	FALSE	FALSE
BLU	3B	A_99_P589522-TC368870	A_99_P443097-CK206449	91.06	996	73	16	108	1102	111	1091	0	1334	FALSE	FALSE
BLU	3B	A_99_P589522-TC368870	A_99_P443097-TC401739	89.91	932	68	23	108	1039	118	1023	0	1177	FALSE	FALSE
BLU	3B	A_99_P589522-TC368870	A_99_P443097-TC398468	87.76	997	110	12	108	1102	129	1115	0	1155	FALSE	FALSE
BLU	3B	A_99_P589522-TC368870	A_99_P589522-TC399670	97.62	673	13	3	30	699	15	687	0	1151	FALSE	FALSE
BLU	3B	A_99_P589522-TC368870	A_99_P589522-TC392174	94.69	697	31	5	74	766	67	761	0	1081	FALSE	FALSE
BLU	3B	A_99_P589522-TC368870	A_99_P443097-TC377471	90.01	821	69	11	385	1192	55	875	0	1050	FALSE	FALSE
BLU	3B	A_99_P589522-TC368870	A_99_P589522-TC458186	98.87	532	4	2	298	827	1	532	0	948	FALSE	FALSE
BLU	3B	A_99_P589522-TC368870	A_99_P443097-TC458186	98.87	532	4	2	298	827	1	532	0	948	FALSE	FALSE
BLU	3B	A_99_P589522-TC368870	A_99_P112580-TC380306	89.56	661	65	4	105	763	67	725	0	835	FALSE	FALSE
BLU	3B	A_99_P589522-TC368870	A_99_P589522-CA696922	86.68	458	27	27	560	1010	1	431	8e-143	497	FALSE	FALSE
BLU	3B	A_99_P589522-TC368870	A_99_P443097-CA696922	86.68	458	27	27	560	1010	1	431	8e-143	497	FALSE	FALSE
BLU	3B	A_99_P589522-TC368870	A_99_P589522-BE446189	99.3	142	0	1	568	708	1	142	6e-70	255	FALSE	FALSE
BLU	3B	A_99_P589522-TC368870	A_99_P443097-BE446189	99.3	142	0	1	568	708	1	142	6e-70	255	FALSE	FALSE
BLU	3B	A_99_P589522-TC385199	A_99_P443097-TC385199	100	1126	0	0	1	1126	1	1126	0	2076	FALSE	FALSE
BLU	3B	A_99_P589522-TC385199	A_99_P589522-TC368870	94.1	1135	42	24	13	1125	30	1161	0	1703	FALSE	FALSE
BLU	3B	A_99_P589522-TC385199	A_99_P443097-TC368870	94.1	1135	42	24	13	1125	30	1161	0	1703	FALSE	FALSE
BLU	3B	A_99_P589522-TC385199	A_99_P443097-TC369087	89.25	1005	92	16	88	1078	113	1115	0	1243	FALSE	FALSE
BLU	3B	A_99_P589522-TC385199	A_99_P443097-CK206449	89.18	989	94	13	92	1075	111	1091	0	1223	FALSE	FALSE
BLU	3B	A_99_P589522-TC385199	A_99_P589522-TC399670	96.22	688	20	4	1	683	1	687	0	1123	FALSE	FALSE
BLU	3B	A_99_P589522-TC385199	A_99_P112580-TC378097	86.5	1022	121	17	68	1075	42	1060	0	1107	FALSE	FALSE
BLU	3B	A_99_P589522-TC385199	A_99_P443097-TC401739	88.54	925	84	20	92	1015	118	1021	0	1101	FALSE	FALSE
BLU	3B	A_99_P589522-TC385199	A_99_P589522-TC392174	94.29	700	34	5	58	753	67	764	0	1070	FALSE	FALSE
BLU	3B	A_99_P589522-TC385199	A_99_P443097-TC398468	86.36	997	113	23	92	1075	129	1115	0	1066	FALSE	FALSE
BLU	3B	A_99_P589522-TC385199	A_99_P589522-TC458186	99.06	532	3	2	282	811	1	532	0	953	FALSE	FALSE
BLU	3B	A_99_P589522-TC385199	A_99_P443097-TC458186	99.06	532	3	2	282	811	1	532	0	953	FALSE	FALSE
BLU	3B	A_99_P589522-TC385199	A_99_P589522-CK207698	87.62	816	70	30	336	1125	1014	204	0	920	FALSE	FALSE
BLU	3B	A_99_P589522-TC385199	A_99_P443097-CK207698	87.62	816	70	30	336	1125	1014	204	0	920	FALSE	FALSE
BLU	3B	A_99_P589522-TC385199	A_99_P112580-TC380306	89.26	661	67	4	89	747	67	725	0	824	FALSE	FALSE
BLU	3B	A_99_P589522-TC385199	A_99_P443097-TC377471	85.56	734	80	26	369	1078	55	786	0	745	FALSE	FALSE
BLU	3B	A_99_P589522-TC385199	A_99_P589522-TC386878	89.83	590	38	21	557	1125	38	626	0	737	FALSE	FALSE
BLU	3B	A_99_P589522-TC385199	A_99_P443097-TC386878	89.83	590	38	21	557	1125	38	626	0	737	FALSE	FALSE
BLU	3B	A_99_P589522-TC385199	A_99_P589522-CA696922	87.63	388	19	23	544	922	1	368	2e-122	429	FALSE	FALSE
BLU	3B	A_99_P589522-TC385199	A_99_P443097-CA696922	87.63	388	19	23	544	922	1	368	2e-122	429	FALSE	FALSE
BLU	3B	A_99_P589522-TC385199	A_99_P589522-BE446189	99.3	142	0	1	552	692	1	142	4e-70	255	FALSE	FALSE
BLU	3B	A_99_P589522-TC385199	A_99_P443097-BE446189	99.3	142	0	1	552	692	1	142	4e-70	255	FALSE	FALSE
BLU	3B	A_99_P589522-CK207698	A_99_P443097-CK207698	100	1052	0	0	1	1052	1	1052	0	1940	FALSE	FALSE
BLU	3B	A_99_P589522-CK207698	A_99_P589522-TC368870	95.57	1016	39	6	1	1014	1363	352	0	1624	FALSE	FALSE
BLU	3B	A_99_P589522-CK207698	A_99_P443097-TC368870	95.57	1016	39	6	1	1014	1363	352	0	1624	FALSE	FALSE
BLU	3B	A_99_P589522-CK207698	A_99_P589522-TC386878	96.04	782	23	5	18	792	818	38	0	1267	FALSE	FALSE
BLU	3B	A_99_P589522-CK207698	A_99_P443097-TC386878	96.04	782	23	5	18	792	818	38	0	1267	FALSE	FALSE
BLU	3B	A_99_P589522-CK207698	A_99_P443097-TC369087	92.25	748	57	1	197	943	1177	430	0	1061	FALSE	FALSE
BLU	3B	A_99_P589522-CK207698	A_99_P443097-TC377471	90.66	782	63	8	173	945	875	95	0	1033	FALSE	FALSE
BLU	3B	A_99_P589522-CK207698	A_99_P589522-TC385199	87.61	815	72	28	204	1014	1125	336	0	920	FALSE	FALSE
BLU	3B	A_99_P589522-CK207698	A_99_P443097-TC385199	87.61	815	72	28	204	1014	1125	336	0	920	FALSE	FALSE
BLU	3B	A_99_P589522-CK207698	A_99_P112580-TC378097	87.2	781	96	4	177	955	1146	368	0	887	FALSE	FALSE
BLU	3B	A_99_P589522-CK207698	A_99_P443097-CK206449	88.17	710	65	19	263	970	1091	399	0	832	FALSE	FALSE
BLU	3B	A_99_P589522-CK207698	A_99_P589522-TC458186	95.16	475	14	6	18	484	1002	529	0	741	FALSE	FALSE
BLU	3B	A_99_P589522-CK207698	A_99_P443097-TC458186	95.16	475	14	6	18	484	1002	529	0	741	FALSE	FALSE
BLU	3B	A_99_P589522-CK207698	A_99_P443097-TC401739	86.4	647	57	28	326	970	1023	406	0	680	FALSE	FALSE
BLU	3B	A_99_P589522-CK207698	A_99_P443097-TC398468	83.68	711	101	15	263	970	1115	417	0	658	FALSE	FALSE
BLU	3B	A_99_P589522-CK207698	A_99_P589522-CA696922	85.59	458	32	27	355	805	431	1	1e-134	470	FALSE	FALSE
BLU	3B	A_99_P589522-CK207698	A_99_P443097-CA696922	85.59	458	32	27	355	805	431	1	1e-134	470	FALSE	FALSE
BLU	3B	A_99_P589522-CK207698	A_99_P589522-TC399670	88.1	353	35	7	666	1014	687	338	2e-117	412	FALSE	FALSE
BLU	3B	A_99_P589522-CK207698	A_99_P589522-TC392174	90.76	303	23	5	669	970	687	389	2e-113	399	FALSE	FALSE
BLU	3B	A_99_P589522-CK207698	A_99_P112580-TC380306	85.99	357	44	6	602	955	725	372	2e-107	379	FALSE	FALSE
BLU	3B	A_99_P589522-CK207698	A_99_P589522-BE446189	97.89	142	2	1	657	797	142	1	2e-67	246	FALSE	FALSE
BLU	3B	A_99_P589522-CK207698	A_99_P443097-BE446189	97.89	142	2	1	657	797	142	1	2e-67	246	FALSE	FALSE
BLU	3B	A_99_P589522-TC399670	A_99_P589522-TC368870	97.62	673	13	3	15	687	30	699	0	1151	FALSE	FALSE
BLU	3B	A_99_P589522-TC399670	A_99_P443097-TC368870	97.62	673	13	3	15	687	30	699	0	1151	FALSE	FALSE
BLU	3B	A_99_P589522-TC399670	A_99_P589522-TC385199	96.22	688	20	4	1	687	1	683	0	1123	FALSE	FALSE
BLU	3B	A_99_P589522-TC399670	A_99_P443097-TC385199	96.22	688	20	4	1	687	1	683	0	1123	FALSE	FALSE
BLU	3B	A_99_P589522-TC399670	A_99_P589522-TC392174	97.08	616	17	1	60	675	67	681	0	1037	FALSE	FALSE
BLU	3B	A_99_P589522-TC399670	A_99_P443097-TC398468	92.59	594	42	2	94	687	129	720	0	852	FALSE	FALSE
BLU	3B	A_99_P589522-TC399670	A_99_P443097-TC401739	92.59	594	42	2	94	687	118	709	0	852	FALSE	FALSE
BLU	3B	A_99_P589522-TC399670	A_99_P443097-CK206449	92.59	594	42	2	94	687	111	702	0	852	FALSE	FALSE
BLU	3B	A_99_P589522-TC399670	A_99_P443097-TC369087	90.41	657	47	5	31	687	68	708	0	850	FALSE	FALSE
BLU	3B	A_99_P589522-TC399670	A_99_P112580-TC378097	89.83	600	61	0	69	668	41	640	0	771	FALSE	FALSE
BLU	3B	A_99_P589522-TC399670	A_99_P112580-TC380306	90.34	580	52	4	91	668	67	644	0	758	FALSE	FALSE
BLU	3B	A_99_P589522-TC399670	A_99_P589522-TC458186	96.78	404	11	2	284	687	1	402	0	673	FALSE	FALSE
BLU	3B	A_99_P589522-TC399670	A_99_P443097-TC458186	96.78	404	11	2	284	687	1	402	0	673	FALSE	FALSE
BLU	3B	A_99_P589522-TC399670	A_99_P589522-CK207698	88.1	353	35	7	338	687	1014	666	2e-117	412	FALSE	FALSE
BLU	3B	A_99_P589522-TC399670	A_99_P443097-CK207698	88.1	353	35	7	338	687	1014	666	2e-117	412	FALSE	FALSE
BLU	3B	A_99_P589522-TC399670	A_99_P443097-TC377471	88.42	285	27	6	407	687	97	379	3e-95	339	FALSE	FALSE
BLU	3B	A_99_P589522-TC399670	A_99_P589522-CA696922	96.92	130	4	0	546	675	1	130	4e-59	219	FALSE	FALSE
BLU	3B	A_99_P589522-TC399670	A_99_P443097-CA696922	96.92	130	4	0	546	675	1	130	4e-59	219	FALSE	FALSE
BLU	3B	A_99_P589522-TC399670	A_99_P589522-BE446189	94.78	134	5	2	554	687	1	132	8e-56	207	FALSE	FALSE
BLU	3B	A_99_P589522-TC399670	A_99_P443097-BE446189	94.78	134	5	2	554	687	1	132	8e-56	207	FALSE	FALSE
BLU	3B	A_99_P589522-TC399670	A_99_P589522-TC386878	94.62	130	3	4	559	687	38	164	5e-53	198	FALSE	FALSE
BLU	3B	A_99_P589522-TC399670	A_99_P443097-TC386878	94.62	130	3	4	559	687	38	164	5e-53	198	FALSE	FALSE
BLU	3B	A_99_P617297-TC376536	A_99_P617297-TC454623	92.91	691	20	29	273	934	9	699	0	992	FALSE	FALSE
BLU	3B	A_99_P617297-TC376536	A_99_P112580-TC378097	75.33	1046	240	17	133	1169	79	1115	2e-139	486	FALSE	FALSE
BLU	3B	A_99_P617297-TC376536	A_99_P112580-TC380306	76.37	622	143	4	124	743	74	693	8e-93	331	FALSE	FALSE
BLU	3B	A_99_P617297-TC454623	A_99_P617297-TC376536	92.91	691	20	29	9	699	273	934	0	992	FALSE	FALSE
BLU	3C	A_99_P183462-TC378621	A_99_P183462-TC423789	97.33	860	20	2	429	1287	3	860	0	1458	FALSE	FALSE
BLU	3C	A_99_P183462-TC423789	A_99_P183462-TC378621	97.33	860	20	2	3	860	429	1287	0	1458	FALSE	FALSE
BLU	3C	A_99_P255741-TC395442	A_99_P255741-TC429875	93.18	440	10	12	279	698	1	440	0	628	FALSE	FALSE
BLU	3C	A_99_P255741-TC429875	A_99_P255741-TC395442	93.18	440	10	12	1	440	279	698	0	628	FALSE	FALSE
BLU	3C	A_99_P281276-CA683802	A_99_P281276-TC419828	99.35	153	1	0	1	153	213	365	2e-77	278	FALSE	FALSE
BLU	3C	A_99_P281276-TC419828	A_99_P281276-CA683802	99.35	153	1	0	213	365	1	153	1e-77	278	FALSE	FALSE
BLU	3C	A_99_P326031-TC431718	A_99_P326036-TC431718	100	561	0	0	1	561	1	561	0	1037	FALSE	FALSE
BLU	3C	A_99_P326036-TC431718	A_99_P326031-TC431718	100	561	0	0	1	561	1	561	0	1037	FALSE	FALSE
BLU	3D	A_99_P183462-TC378621	A_99_P183462-TC423789	97.33	860	20	2	429	1287	3	860	0	1458	FALSE	FALSE
BLU	3D	A_99_P183462-TC423789	A_99_P183462-TC378621	97.33	860	20	2	3	860	429	1287	0	1458	FALSE	FALSE
BLU	3D	A_99_P255741-TC395442	A_99_P255741-TC429875	93.18	440	10	12	279	698	1	440	0	628	FALSE	FALSE
BLU	3D	A_99_P255741-TC429875	A_99_P255741-TC395442	93.18	440	10	12	1	440	279	698	0	628	FALSE	FALSE
BLU	3D	A_99_P281276-CA683802	A_99_P281276-TC419828	99.35	153	1	0	1	153	213	365	2e-77	278	FALSE	FALSE
BLU	3D	A_99_P281276-TC419828	A_99_P281276-CA683802	99.35	153	1	0	213	365	1	153	1e-77	278	FALSE	FALSE
BLU	3D	A_99_P326031-TC431718	A_99_P326036-TC431718	100	561	0	0	1	561	1	561	0	1037	FALSE	FALSE
BLU	3D	A_99_P326036-TC431718	A_99_P326031-TC431718	100	561	0	0	1	561	1	561	0	1037	FALSE	FALSE
BLU	4A	U35_2953	U35_40643	90.96	365	31	2	1433	1797	3	365	2e-140	490	FALSE	FALSE
BLU	4A	U35_36893	U35_45430	93.48	46	3	0	351	396	3	48	2e-14	69.4	FALSE	FALSE
BLU	4A	U35_40643	U35_2953	90.96	365	31	2	3	365	1433	1797	3e-141	490	FALSE	FALSE
BLU	4A	U35_45430	U35_36893	93.48	46	3	0	3	48	351	396	2e-14	69.4	FALSE	FALSE
BLU	4A	A_99_P025469-TC435564	A_99_P025469-CA598357	90.95	420	27	11	1	414	9	423	4e-163	564	FALSE	FALSE
BLU	4A	A_99_P025469-CA598357	A_99_P025469-TC435564	90.95	420	27	11	9	423	1	414	3e-163	564	FALSE	FALSE
BLU	4A	A_99_P136255-BQ169432	A_99_P136255-TC371388	100	189	0	0	209	397	816	628	6e-99	350	FALSE	FALSE
BLU	4A	A_99_P136255-TC371388	A_99_P136255-BQ169432	100	189	0	0	628	816	397	209	5e-98	350	FALSE	FALSE
BLU	4A	A_99_P240161-TC393294	A_99_P240161-TC374398	93.4	1046	39	28	73	1091	19	1061	0	1522	FALSE	FALSE
BLU	4A	A_99_P240161-TC393294	A_99_P240161-CA664433	91	578	12	39	508	1084	539	1	0	754	FALSE	FALSE
BLU	4A	A_99_P240161-TC393294	A_99_P240161-TC434346	99.04	415	2	2	664	1078	112	524	0	743	FALSE	FALSE
BLU	4A	A_99_P240161-TC393294	A_99_P240161-CA656621	87.9	496	36	23	601	1091	477	1	2e-167	579	FALSE	FALSE
BLU	4A	A_99_P240161-TC374398	A_99_P240161-TC393294	93.4	1046	39	28	19	1061	73	1091	0	1522	FALSE	FALSE
BLU	4A	A_99_P240161-TC374398	A_99_P240161-CA664433	90.03	612	11	49	444	1054	563	1	0	758	FALSE	FALSE
BLU	4A	A_99_P240161-TC374398	A_99_P240161-TC434346	99.04	415	2	2	634	1048	112	524	0	743	FALSE	FALSE
BLU	4A	A_99_P240161-TC374398	A_99_P240161-CA656621	87.9	496	36	23	571	1061	477	1	2e-167	579	FALSE	FALSE
BLU	4A	A_99_P240161-CA656621	A_99_P240161-TC374398	87.9	496	36	23	1	477	1061	571	9e-168	579	FALSE	FALSE
BLU	4A	A_99_P240161-CA656621	A_99_P240161-TC393294	87.9	496	36	23	1	477	1091	601	9e-168	579	FALSE	FALSE
BLU	4A	A_99_P240161-CA656621	A_99_P240161-TC434346	89.47	418	26	17	14	418	524	112	4e-151	523	FALSE	FALSE
BLU	4A	A_99_P240161-CA656621	A_99_P240161-CA664433	86.01	479	39	27	8	477	1	460	1e-146	508	FALSE	FALSE
BLU	4A	A_99_P240161-CA664433	A_99_P240161-TC374398	90.03	612	11	49	1	563	1054	444	0	758	FALSE	FALSE
BLU	4A	A_99_P240161-CA664433	A_99_P240161-TC393294	91	578	12	39	1	539	1084	508	0	754	FALSE	FALSE
BLU	4A	A_99_P240161-CA664433	A_99_P240161-TC434346	95.8	405	3	14	7	399	524	122	0	645	FALSE	FALSE
BLU	4A	A_99_P240161-CA664433	A_99_P240161-CA656621	86.01	479	39	27	1	460	8	477	1e-146	508	FALSE	FALSE
BLU	4A	A_99_P240161-TC434346	A_99_P240161-TC374398	99.04	415	2	2	112	524	634	1048	0	743	FALSE	FALSE
BLU	4A	A_99_P240161-TC434346	A_99_P240161-TC393294	99.04	415	2	2	112	524	664	1078	0	743	FALSE	FALSE
BLU	4A	A_99_P240161-TC434346	A_99_P240161-CA664433	95.8	405	3	14	122	524	399	7	0	645	FALSE	FALSE
BLU	4A	A_99_P240161-TC434346	A_99_P240161-CA656621	89.47	418	26	17	112	524	418	14	5e-151	523	FALSE	FALSE
BLU	4A	A_99_P272976-TC394498	A_99_P272976-TC378768	95.48	641	22	3	17	651	1	640	0	1016	FALSE	FALSE
BLU	4A	A_99_P272976-TC394498	A_99_P272976-DR741567	95.64	596	20	2	62	651	33	628	0	952	FALSE	FALSE
BLU	4A	A_99_P272976-DR741567	A_99_P272976-TC378768	94.57	1069	32	24	33	1080	45	1108	0	1629	FALSE	FALSE
BLU	4A	A_99_P272976-DR741567	A_99_P272976-TC394498	95.64	596	20	2	33	628	62	651	0	952	FALSE	FALSE
BLU	4A	A_99_P272976-TC378768	A_99_P272976-DR741567	94.57	1069	32	24	45	1108	33	1080	0	1629	FALSE	FALSE
BLU	4A	A_99_P272976-TC378768	A_99_P272976-TC394498	95.48	641	22	3	1	640	17	651	0	1016	FALSE	FALSE
BLU	5A	U35_6099	U35_6100	97.67	43	1	0	809	851	16	58	9e-16	75	FALSE	FALSE
BLU	5A	U35_6100	U35_6099	97.67	43	1	0	16	58	809	851	8e-16	75	FALSE	FALSE
BLU	5A	U35_14345	U35_14351	84.09	993	138	11	63	1039	62	1050	0	941	FALSE	FALSE
BLU	5A	U35_14345	U35_40512	94.51	346	11	3	750	1093	220	559	8e-152	527	FALSE	FALSE
BLU	5A	U35_14351	U35_14345	84.09	993	138	11	62	1050	63	1039	0	941	FALSE	FALSE
BLU	5A	U35_14351	U35_40512	83.57	499	56	14	695	1180	154	639	1e-126	444	FALSE	FALSE
BLU	5A	U35_40512	U35_14345	94.51	346	11	3	220	559	750	1093	4e-152	527	FALSE	FALSE
BLU	5A	U35_40512	U35_14351	83.57	499	56	14	154	639	695	1180	4e-127	444	FALSE	FALSE
BLU	5A	A_99_P165052-TC377253	A_99_P546587-TC385815	92.89	970	51	6	141	1109	3	955	0	1393	FALSE	FALSE
BLU	5A	A_99_P165052-TC377253	A_99_P225396-TC385815	92.89	970	51	6	141	1109	3	955	0	1393	FALSE	FALSE
BLU	5A	A_99_P165052-TC377253	A_99_P225396-TC380569	91.43	968	76	3	184	1150	1	962	0	1321	FALSE	FALSE
BLU	5A	A_99_P165052-TC377253	A_99_P225396-TC381296	88.85	1022	85	10	134	1148	2	1001	0	1229	FALSE	FALSE
BLU	5A	A_99_P165052-TC377253	A_99_P225396-TC386855	90.94	894	70	9	214	1104	55	940	0	1192	FALSE	FALSE
BLU	5A	A_99_P165052-TC377253	A_99_P225396-TC429809	89.16	969	81	11	153	1109	651	1607	0	1186	FALSE	FALSE
BLU	5A	A_99_P165052-TC377253	A_99_P546587-TC406032	87.71	1009	106	13	144	1147	1	996	0	1160	FALSE	FALSE
BLU	5A	A_99_P165052-TC377253	A_99_P225396-TC406032	87.71	1009	106	13	144	1147	1	996	0	1160	FALSE	FALSE
BLU	5A	A_99_P165052-TC377253	A_99_P225476-TC375873	87.38	975	109	11	145	1116	11	974	0	1107	FALSE	FALSE
BLU	5A	A_99_P165052-TC377253	A_99_P225476-TC372166	87.15	973	113	8	128	1097	66	1029	0	1094	FALSE	FALSE
BLU	5A	A_99_P165052-TC377253	A_99_P225456-TC372166	87.15	973	113	8	128	1097	66	1029	0	1094	FALSE	FALSE
BLU	5A	A_99_P165052-TC377253	A_99_P546587-TC375914	89.05	877	90	5	141	1016	16	887	0	1083	FALSE	FALSE
BLU	5A	A_99_P165052-TC377253	A_99_P225396-TC375914	89.05	877	90	5	141	1016	16	887	0	1083	FALSE	FALSE
BLU	5A	A_99_P165052-TC377253	A_99_P225396-TC382597	89.43	870	67	22	147	1005	3	858	0	1074	FALSE	FALSE
BLU	5A	A_99_P165052-TC377253	A_99_P546587-TC373220	89.04	794	76	6	320	1109	3	789	0	974	FALSE	FALSE
BLU	5A	A_99_P165052-TC377253	A_99_P225396-TC373220	89.04	794	76	6	320	1109	3	789	0	974	FALSE	FALSE
BLU	5A	A_99_P165052-TC377253	A_99_P225476-TC376630	87.88	817	92	6	202	1012	341	1156	0	953	FALSE	FALSE
BLU	5A	A_99_P165052-TC377253	A_99_P546587-TC450974	87.3	795	88	12	224	1012	1	788	0	909	FALSE	FALSE
BLU	5A	A_99_P165052-TC377253	A_99_P225396-TC450974	87.3	795	88	12	224	1012	1	788	0	909	FALSE	FALSE
BLU	5A	A_99_P165052-TC377253	A_99_P225396-CV782550	89.9	703	64	7	179	875	26	727	0	898	FALSE	FALSE
BLU	5A	A_99_P165052-TC377253	A_99_P225396-CK204102	86.16	766	86	13	226	980	11	767	0	813	FALSE	FALSE
BLU	5A	A_99_P165052-TC377253	A_99_P225476-TC410892	87.15	708	83	6	445	1150	198	899	0	797	FALSE	FALSE
BLU	5A	A_99_P165052-TC377253	A_99_P225456-TC410892	87.15	708	83	6	445	1150	198	899	0	797	FALSE	FALSE
BLU	5A	A_99_P165052-TC377253	A_99_P225396-TC441688	89.61	568	50	4	583	1147	165	726	0	713	FALSE	FALSE
BLU	5A	A_99_P165052-TC377253	A_99_P225396-CA664334	90.27	514	30	19	339	852	1	494	0	654	FALSE	FALSE
BLU	5A	A_99_P165052-TC377253	A_99_P165052-CA661770	90.68	429	26	13	720	1147	416	1	1e-164	569	FALSE	FALSE
BLU	5A	A_99_P165052-TC377253	A_99_P225476-CA647023	84.38	525	69	11	511	1033	1	514	1e-145	507	FALSE	FALSE
BLU	5A	A_99_P165052-TC377253	A_99_P165052-CA693916	91.56	320	21	5	831	1148	318	3	3e-126	442	FALSE	FALSE
BLU	5A	A_99_P165052-TC377253	A_99_P225476-TC382133	91.15	226	20	0	265	490	1	226	1e-85	307	FALSE	FALSE
BLU	5A	A_99_P165052-CA661770	A_99_P165052-TC377253	90.68	429	26	13	1	416	1147	720	5e-165	569	FALSE	FALSE
BLU	5A	A_99_P165052-CA661770	A_99_P546587-TC385815	92.29	389	18	12	39	416	955	568	5e-160	553	FALSE	FALSE
BLU	5A	A_99_P165052-CA661770	A_99_P225396-TC385815	92.29	389	18	12	39	416	955	568	5e-160	553	FALSE	FALSE
BLU	5A	A_99_P165052-CA661770	A_99_P165052-CA693916	89.75	400	28	11	1	391	4	399	5e-150	520	FALSE	FALSE
BLU	5A	A_99_P165052-CA661770	A_99_P225396-TC380569	85.51	414	46	11	1	404	959	550	3e-122	427	FALSE	FALSE
BLU	5A	A_99_P165052-CA661770	A_99_P225396-TC386855	83.65	373	42	18	44	404	940	575	4e-96	340	FALSE	FALSE
BLU	5A	A_99_P165052-CA661770	A_99_P546587-TC406032	81.82	418	55	17	1	404	996	586	1e-95	339	FALSE	FALSE
BLU	5A	A_99_P165052-CA661770	A_99_P225396-TC406032	81.82	418	55	17	1	404	996	586	1e-95	339	FALSE	FALSE
BLU	5A	A_99_P165052-CA661770	A_99_P225396-TC381296	81.59	429	46	18	1	416	1000	592	2e-94	335	FALSE	FALSE
BLU	5A	A_99_P165052-CA661770	A_99_P225476-TC410892	81.82	407	58	15	1	396	896	495	6e-94	333	FALSE	FALSE
BLU	5A	A_99_P165052-CA661770	A_99_P225456-TC410892	81.82	407	58	15	1	396	896	495	6e-94	333	FALSE	FALSE
BLU	5A	A_99_P165052-CA661770	A_99_P546587-TC373220	81.84	380	49	16	39	404	789	416	1e-86	309	FALSE	FALSE
BLU	5A	A_99_P165052-CA661770	A_99_P225396-TC373220	81.84	380	49	16	39	404	789	416	1e-86	309	FALSE	FALSE
BLU	5A	A_99_P165052-CA661770	A_99_P225476-TC382133	81.22	362	52	15	36	386	746	390	7e-79	283	FALSE	FALSE
BLU	5A	A_99_P165052-CA661770	A_99_P225476-TC375873	81.15	366	52	16	32	386	974	615	7e-79	283	FALSE	FALSE
BLU	5A	A_99_P165052-CA661770	A_99_P225476-TC372166	80.11	357	55	15	51	396	1029	678	4e-71	257	FALSE	FALSE
BLU	5A	A_99_P165052-CA661770	A_99_P225456-TC372166	80.11	357	55	15	51	396	1029	678	4e-71	257	FALSE	FALSE
BLU	5A	A_99_P165052-CA693916	A_99_P165052-CA661770	89.75	400	28	11	4	399	1	391	5e-150	520	FALSE	FALSE
BLU	5A	A_99_P165052-CA693916	A_99_P165052-TC377253	91.56	320	21	5	3	318	1148	831	1e-126	442	FALSE	FALSE
BLU	5A	A_99_P165052-CA693916	A_99_P546587-TC385815	93.19	279	15	4	42	318	955	679	8e-118	412	FALSE	FALSE
BLU	5A	A_99_P165052-CA693916	A_99_P225396-TC385815	93.19	279	15	4	42	318	955	679	8e-118	412	FALSE	FALSE
BLU	5A	A_99_P165052-CA693916	A_99_P225396-TC380569	84.59	318	42	4	3	318	960	648	2e-88	315	FALSE	FALSE
BLU	5A	A_99_P165052-CA693916	A_99_P225476-TC410892	83.61	299	39	9	3	297	897	605	1e-76	276	FALSE	FALSE
BLU	5A	A_99_P165052-CA693916	A_99_P225456-TC410892	83.61	299	39	9	3	297	897	605	1e-76	276	FALSE	FALSE
BLU	5A	A_99_P165052-CA693916	A_99_P546587-TC406032	81.62	321	45	8	4	318	996	684	1e-71	259	FALSE	FALSE
BLU	5A	A_99_P165052-CA693916	A_99_P225396-TC406032	81.62	321	45	8	4	318	996	684	1e-71	259	FALSE	FALSE
BLU	5A	A_99_P165052-CA693916	A_99_P225396-TC386855	84	275	34	9	47	318	940	673	1e-71	259	FALSE	FALSE
BLU	5A	A_99_P165052-CA693916	A_99_P546587-TC373220	81.63	283	39	7	42	318	789	514	3e-62	228	FALSE	FALSE
BLU	5A	A_99_P165052-CA693916	A_99_P225396-TC373220	81.63	283	39	7	42	318	789	514	3e-62	228	FALSE	FALSE
BLU	5A	A_99_P165052-CA693916	A_99_P225476-TC382133	81.37	263	39	9	39	297	746	490	1e-56	209	FALSE	FALSE
BLU	5A	A_99_P165052-CA693916	A_99_P225476-TC375873	81.27	267	39	10	35	297	974	715	1e-56	209	FALSE	FALSE
BLU	5A	A_99_P165052-CA693916	A_99_P225476-TC372166	81.45	248	36	9	54	297	1029	788	2e-53	198	FALSE	FALSE
BLU	5A	A_99_P165052-CA693916	A_99_P225456-TC372166	81.45	248	36	9	54	297	1029	788	2e-53	198	FALSE	FALSE
BLU	5A	A_99_P225396-TC380569	A_99_P225396-TC381296	92.68	970	49	4	1	964	52	1005	0	1378	FALSE	FALSE
BLU	5A	A_99_P225396-TC380569	A_99_P165052-TC377253	91.43	968	76	3	1	962	184	1150	0	1321	FALSE	FALSE
BLU	5A	A_99_P225396-TC380569	A_99_P546587-TC385815	92.56	887	60	3	30	911	60	945	0	1267	FALSE	FALSE
BLU	5A	A_99_P225396-TC380569	A_99_P225396-TC385815	92.56	887	60	3	30	911	60	945	0	1267	FALSE	FALSE
BLU	5A	A_99_P225396-TC380569	A_99_P225396-TC386855	91.55	888	69	6	30	914	54	938	0	1219	FALSE	FALSE
BLU	5A	A_99_P225396-TC380569	A_99_P225396-TC429809	91.15	893	69	9	25	914	715	1600	0	1203	FALSE	FALSE
BLU	5A	A_99_P225396-TC380569	A_99_P546587-TC406032	87.44	1019	115	12	1	1013	39	1050	0	1160	FALSE	FALSE
BLU	5A	A_99_P225396-TC380569	A_99_P225396-TC406032	87.44	1019	115	12	1	1013	39	1050	0	1160	FALSE	FALSE
BLU	5A	A_99_P225396-TC380569	A_99_P225396-TC382597	92.59	783	48	10	30	803	54	835	0	1118	FALSE	FALSE
BLU	5A	A_99_P225396-TC380569	A_99_P225476-TC372166	88.05	912	105	4	1	909	119	1029	0	1077	FALSE	FALSE
BLU	5A	A_99_P225396-TC380569	A_99_P225456-TC372166	88.05	912	105	4	1	909	119	1029	0	1077	FALSE	FALSE
BLU	5A	A_99_P225396-TC380569	A_99_P546587-TC375914	89.75	839	83	3	1	838	55	891	0	1070	FALSE	FALSE
BLU	5A	A_99_P225396-TC380569	A_99_P225396-TC375914	89.75	839	83	3	1	838	55	891	0	1070	FALSE	FALSE
BLU	5A	A_99_P225396-TC380569	A_99_P225476-TC375873	87.35	925	113	4	1	922	46	969	0	1057	FALSE	FALSE
BLU	5A	A_99_P225396-TC380569	A_99_P546587-TC373220	89.22	779	78	5	140	914	6	782	0	968	FALSE	FALSE
BLU	5A	A_99_P225396-TC380569	A_99_P225396-TC373220	89.22	779	78	5	140	914	6	782	0	968	FALSE	FALSE
BLU	5A	A_99_P225396-TC380569	A_99_P225476-TC376630	87.9	818	93	6	19	831	341	1157	0	957	FALSE	FALSE
BLU	5A	A_99_P225396-TC380569	A_99_P225396-CV782550	90.69	698	58	7	1	692	31	727	0	922	FALSE	FALSE
BLU	5A	A_99_P225396-TC380569	A_99_P546587-TC450974	86.74	807	94	12	41	842	1	799	0	902	FALSE	FALSE
BLU	5A	A_99_P225396-TC380569	A_99_P225396-TC450974	86.74	807	94	12	41	842	1	799	0	902	FALSE	FALSE
BLU	5A	A_99_P225396-TC380569	A_99_P225476-TC410892	88.02	701	81	3	266	964	202	901	0	826	FALSE	FALSE
BLU	5A	A_99_P225396-TC380569	A_99_P225456-TC410892	88.02	701	81	3	266	964	202	901	0	826	FALSE	FALSE
BLU	5A	A_99_P225396-TC380569	A_99_P225396-CK204102	86.42	766	85	13	43	798	11	767	0	824	FALSE	FALSE
BLU	5A	A_99_P225396-TC380569	A_99_P225396-TC441688	90.27	565	47	7	400	959	165	726	0	734	FALSE	FALSE
BLU	5A	A_99_P225396-TC380569	A_99_P225396-CA664334	92.15	497	23	15	156	652	1	481	0	688	FALSE	FALSE
BLU	5A	A_99_P225396-TC380569	A_99_P225476-TC459377	86.4	522	63	7	293	814	360	873	1e-163	566	FALSE	FALSE
BLU	5A	A_99_P225396-TC380569	A_99_P225476-TC382133	85.79	535	71	5	390	922	213	744	2e-162	562	FALSE	FALSE
BLU	5A	A_99_P225396-TC380569	A_99_P225476-CA647023	85.71	525	65	9	329	852	2	517	1e-158	549	FALSE	FALSE
BLU	5A	A_99_P225396-TC380569	A_99_P165052-CA661770	85.51	414	46	11	550	959	404	1	7e-122	427	FALSE	FALSE
BLU	5A	A_99_P225396-TC380569	A_99_P165052-CA693916	84.59	318	42	4	648	960	318	3	6e-88	315	FALSE	FALSE
BLU	5A	A_99_P225396-TC381296	A_99_P225396-TC380569	92.68	970	49	4	52	1005	1	964	0	1378	FALSE	FALSE
BLU	5A	A_99_P225396-TC381296	A_99_P165052-TC377253	88.85	1022	85	10	2	1001	134	1148	0	1229	FALSE	FALSE
BLU	5A	A_99_P225396-TC381296	A_99_P225396-TC429809	88.39	965	81	19	21	962	651	1607	0	1133	FALSE	FALSE
BLU	5A	A_99_P225396-TC381296	A_99_P546587-TC385815	88.8	902	77	9	82	962	57	955	0	1085	FALSE	FALSE
BLU	5A	A_99_P225396-TC381296	A_99_P225396-TC385815	88.8	902	77	9	82	962	57	955	0	1085	FALSE	FALSE
BLU	5A	A_99_P225396-TC381296	A_99_P546587-TC406032	86.03	1009	108	23	12	1000	1	996	0	1051	FALSE	FALSE
BLU	5A	A_99_P225396-TC381296	A_99_P225396-TC406032	86.03	1009	108	23	12	1000	1	996	0	1051	FALSE	FALSE
BLU	5A	A_99_P225396-TC381296	A_99_P225396-TC386855	88.02	893	87	11	82	957	51	940	0	1038	FALSE	FALSE
BLU	5A	A_99_P225396-TC381296	A_99_P225476-TC372166	86.44	959	108	14	9	950	76	1029	0	1031	FALSE	FALSE
BLU	5A	A_99_P225396-TC381296	A_99_P225456-TC372166	86.44	959	108	14	9	950	76	1029	0	1031	FALSE	FALSE
BLU	5A	A_99_P225396-TC381296	A_99_P225396-TC382597	91.7	711	57	2	82	791	51	760	0	985	FALSE	FALSE
BLU	5A	A_99_P225396-TC381296	A_99_P225476-TC375873	85.53	954	115	13	33	969	27	974	0	976	FALSE	FALSE
BLU	5A	A_99_P225396-TC381296	A_99_P546587-TC375914	86.71	888	89	12	9	879	16	891	0	959	FALSE	FALSE
BLU	5A	A_99_P225396-TC381296	A_99_P225396-TC375914	86.71	888	89	12	9	879	16	891	0	959	FALSE	FALSE
BLU	5A	A_99_P225396-TC381296	A_99_P546587-TC373220	87.12	784	79	14	198	962	9	789	0	869	FALSE	FALSE
BLU	5A	A_99_P225396-TC381296	A_99_P225396-TC373220	87.12	784	79	14	198	962	9	789	0	869	FALSE	FALSE
BLU	5A	A_99_P225396-TC381296	A_99_P225396-CV782550	89	709	63	12	47	747	26	727	0	863	FALSE	FALSE
BLU	5A	A_99_P225396-TC381296	A_99_P225476-TC376630	88.68	698	78	1	75	771	342	1039	0	850	FALSE	FALSE
BLU	5A	A_99_P225396-TC381296	A_99_P546587-TC450974	88.3	658	75	2	96	751	1	658	0	787	FALSE	FALSE
BLU	5A	A_99_P225396-TC381296	A_99_P225396-TC450974	88.3	658	75	2	96	751	1	658	0	787	FALSE	FALSE
BLU	5A	A_99_P225396-TC381296	A_99_P225396-CK204102	86.49	703	78	10	98	791	11	705	0	760	FALSE	FALSE
BLU	5A	A_99_P225396-TC381296	A_99_P225476-TC410892	85.47	702	83	4	321	1005	202	901	0	713	FALSE	FALSE
BLU	5A	A_99_P225396-TC381296	A_99_P225456-TC410892	85.47	702	83	4	321	1005	202	901	0	713	FALSE	FALSE
BLU	5A	A_99_P225396-TC381296	A_99_P225396-CA664334	91.35	497	27	15	211	707	1	481	0	665	FALSE	FALSE
BLU	5A	A_99_P225396-TC381296	A_99_P225396-TC441688	88.48	564	45	12	455	1000	165	726	0	664	FALSE	FALSE
BLU	5A	A_99_P225396-TC381296	A_99_P225476-TC459377	88.06	444	52	1	348	791	360	802	2e-151	525	FALSE	FALSE
BLU	5A	A_99_P225396-TC381296	A_99_P225476-TC382133	84.73	537	63	12	445	965	213	746	1e-149	520	FALSE	FALSE
BLU	5A	A_99_P225396-TC381296	A_99_P225476-CA647023	88.51	383	43	1	384	765	2	384	2e-132	462	FALSE	FALSE
BLU	5A	A_99_P225396-TC381296	A_99_P165052-CA661770	81.59	429	46	18	592	1000	416	1	4e-94	335	FALSE	FALSE
BLU	5A	A_99_P225396-CV782550	A_99_P225396-TC380569	90.69	698	58	7	31	727	1	692	0	922	FALSE	FALSE
BLU	5A	A_99_P225396-CV782550	A_99_P165052-TC377253	89.9	703	64	7	26	727	179	875	0	898	FALSE	FALSE
BLU	5A	A_99_P225396-CV782550	A_99_P225396-TC429809	89.04	712	57	11	26	727	677	1377	0	863	FALSE	FALSE
BLU	5A	A_99_P225396-CV782550	A_99_P225396-TC381296	89	709	63	12	26	727	47	747	0	863	FALSE	FALSE
BLU	5A	A_99_P225396-CV782550	A_99_P546587-TC385815	89.88	672	62	6	57	727	57	723	0	859	FALSE	FALSE
BLU	5A	A_99_P225396-CV782550	A_99_P225396-TC385815	89.88	672	62	6	57	727	57	723	0	859	FALSE	FALSE
BLU	5A	A_99_P225396-CV782550	A_99_P225396-TC386855	89.43	672	65	6	57	727	51	717	0	843	FALSE	FALSE
BLU	5A	A_99_P225396-CV782550	A_99_P225476-TC372166	88.19	703	77	6	26	727	114	811	0	833	FALSE	FALSE
BLU	5A	A_99_P225396-CV782550	A_99_P225456-TC372166	88.19	703	77	6	26	727	114	811	0	833	FALSE	FALSE
BLU	5A	A_99_P225396-CV782550	A_99_P546587-TC406032	88.19	703	74	7	26	727	34	728	0	830	FALSE	FALSE
BLU	5A	A_99_P225396-CV782550	A_99_P225396-TC406032	88.19	703	74	7	26	727	34	728	0	830	FALSE	FALSE
BLU	5A	A_99_P225396-CV782550	A_99_P546587-TC375914	88.11	698	78	5	26	722	50	743	0	824	FALSE	FALSE
BLU	5A	A_99_P225396-CV782550	A_99_P225396-TC375914	88.11	698	78	5	26	722	50	743	0	824	FALSE	FALSE
BLU	5A	A_99_P225396-CV782550	A_99_P546587-TC450974	88.99	654	64	8	72	722	1	649	0	802	FALSE	FALSE
BLU	5A	A_99_P225396-CV782550	A_99_P225396-TC450974	88.99	654	64	8	72	722	1	649	0	802	FALSE	FALSE
BLU	5A	A_99_P225396-CV782550	A_99_P225396-TC382597	88.1	672	74	6	57	727	51	717	0	793	FALSE	FALSE
BLU	5A	A_99_P225396-CV782550	A_99_P225476-TC375873	87.06	703	85	6	26	727	41	738	0	789	FALSE	FALSE
BLU	5A	A_99_P225396-CV782550	A_99_P225476-TC376630	87.85	675	76	6	54	727	346	1015	0	787	FALSE	FALSE
BLU	5A	A_99_P225396-CV782550	A_99_P546587-TC373220	89.78	558	51	6	171	727	6	558	0	710	FALSE	FALSE
BLU	5A	A_99_P225396-CV782550	A_99_P225396-TC373220	89.78	558	51	6	171	727	6	558	0	710	FALSE	FALSE
BLU	5A	A_99_P225396-CV782550	A_99_P225396-CK204102	86.47	643	70	10	74	707	11	645	0	691	FALSE	FALSE
BLU	5A	A_99_P225396-CV782550	A_99_P225396-CA664334	90.38	499	29	17	187	684	1	481	0	638	FALSE	FALSE
BLU	5A	A_99_P225396-CV782550	A_99_P225476-TC410892	86.81	432	51	6	297	727	202	628	5e-137	477	FALSE	FALSE
BLU	5A	A_99_P225396-CV782550	A_99_P225456-TC410892	86.81	432	51	6	297	727	202	628	5e-137	477	FALSE	FALSE
BLU	5A	A_99_P225396-CV782550	A_99_P225476-TC459377	85.93	405	51	6	324	727	360	759	5e-122	427	FALSE	FALSE
BLU	5A	A_99_P225396-CV782550	A_99_P225476-CA647023	86.83	372	40	6	359	727	1	366	7e-116	407	FALSE	FALSE
BLU	5A	A_99_P225396-CV782550	A_99_P225396-TC441688	90.6	298	22	6	431	727	165	457	7e-111	390	FALSE	FALSE
BLU	5A	A_99_P225396-CV782550	A_99_P225476-TC382133	91.38	232	19	1	113	343	1	232	1e-88	316	FALSE	FALSE
BLU	5A	A_99_P225396-TC382597	A_99_P546587-TC385815	91	900	62	19	3	902	9	889	0	1199	FALSE	FALSE
BLU	5A	A_99_P225396-TC382597	A_99_P225396-TC385815	91	900	62	19	3	902	9	889	0	1199	FALSE	FALSE
BLU	5A	A_99_P225396-TC382597	A_99_P225396-TC386855	91.94	819	58	7	1	818	1	812	0	1142	FALSE	FALSE
BLU	5A	A_99_P225396-TC382597	A_99_P225396-TC380569	92.59	783	48	10	54	835	30	803	0	1118	FALSE	FALSE
BLU	5A	A_99_P225396-TC382597	A_99_P165052-TC377253	89.43	870	67	22	3	858	147	1005	0	1074	FALSE	FALSE
BLU	5A	A_99_P225396-TC382597	A_99_P225396-TC429809	90.4	771	59	12	51	818	717	1475	0	1002	FALSE	FALSE
BLU	5A	A_99_P225396-TC382597	A_99_P225396-TC381296	91.7	711	57	2	51	760	82	791	0	985	FALSE	FALSE
BLU	5A	A_99_P225396-TC382597	A_99_P546587-TC375914	88.06	787	86	8	55	841	85	863	0	929	FALSE	FALSE
BLU	5A	A_99_P225396-TC382597	A_99_P225396-TC375914	88.06	787	86	8	55	841	85	863	0	929	FALSE	FALSE
BLU	5A	A_99_P225396-TC382597	A_99_P225476-TC372166	88.78	740	79	4	53	791	147	883	0	905	FALSE	FALSE
BLU	5A	A_99_P225396-TC382597	A_99_P225456-TC372166	88.78	740	79	4	53	791	147	883	0	905	FALSE	FALSE
BLU	5A	A_99_P225396-TC382597	A_99_P546587-TC406032	87.47	782	86	12	60	841	74	843	0	891	FALSE	FALSE
BLU	5A	A_99_P225396-TC382597	A_99_P225396-TC406032	87.47	782	86	12	60	841	74	843	0	891	FALSE	FALSE
BLU	5A	A_99_P225396-TC382597	A_99_P225476-TC376630	87.16	763	92	6	55	815	353	1111	0	863	FALSE	FALSE
BLU	5A	A_99_P225396-TC382597	A_99_P225476-TC375873	87.26	738	90	4	55	791	76	810	0	841	FALSE	FALSE
BLU	5A	A_99_P225396-TC382597	A_99_P546587-TC373220	88.68	680	68	9	162	841	3	673	0	821	FALSE	FALSE
BLU	5A	A_99_P225396-TC382597	A_99_P225396-TC373220	88.68	680	68	9	162	841	3	673	0	821	FALSE	FALSE
BLU	5A	A_99_P225396-TC382597	A_99_P546587-TC450974	86.87	731	86	10	66	791	1	726	0	819	FALSE	FALSE
BLU	5A	A_99_P225396-TC382597	A_99_P225396-TC450974	86.87	731	86	10	66	791	1	726	0	819	FALSE	FALSE
BLU	5A	A_99_P225396-TC382597	A_99_P225396-CV782550	88.1	672	74	6	51	717	57	727	0	793	FALSE	FALSE
BLU	5A	A_99_P225396-TC382597	A_99_P225396-CK204102	85.39	760	90	14	68	818	11	758	0	774	FALSE	FALSE
BLU	5A	A_99_P225396-TC382597	A_99_P225396-CA664334	91.15	497	28	15	181	677	1	481	0	660	FALSE	FALSE
BLU	5A	A_99_P225396-TC382597	A_99_P225476-TC410892	87.55	530	59	7	287	815	198	721	2e-176	608	FALSE	FALSE
BLU	5A	A_99_P225396-TC382597	A_99_P225456-TC410892	87.55	530	59	7	287	815	198	721	2e-176	608	FALSE	FALSE
BLU	5A	A_99_P225396-TC382597	A_99_P225396-TC441688	91.9	395	25	6	426	818	166	555	5e-158	547	FALSE	FALSE
BLU	5A	A_99_P225396-TC382597	A_99_P225476-TC459377	87.03	478	57	5	318	792	360	835	1e-154	536	FALSE	FALSE
BLU	5A	A_99_P225396-TC382597	A_99_P225476-CA647023	86.79	439	55	3	354	791	2	438	3e-140	488	FALSE	FALSE
BLU	5A	A_99_P225396-TC382597	A_99_P225476-TC382133	88.19	364	39	4	429	791	225	585	1e-123	433	FALSE	FALSE
BLU	5A	A_99_P225396-TC386855	A_99_P546587-TC385815	92.24	953	66	7	3	949	9	959	0	1343	FALSE	FALSE
BLU	5A	A_99_P225396-TC386855	A_99_P225396-TC385815	92.24	953	66	7	3	949	9	959	0	1343	FALSE	FALSE
BLU	5A	A_99_P225396-TC386855	A_99_P225396-TC380569	91.55	888	69	6	54	938	30	914	0	1219	FALSE	FALSE
BLU	5A	A_99_P225396-TC386855	A_99_P165052-TC377253	90.94	894	70	9	55	940	214	1104	0	1192	FALSE	FALSE
BLU	5A	A_99_P225396-TC386855	A_99_P225396-TC382597	91.94	819	58	7	1	812	1	818	0	1142	FALSE	FALSE
BLU	5A	A_99_P225396-TC386855	A_99_P546587-TC406032	89.3	888	87	6	57	940	71	954	0	1107	FALSE	FALSE
BLU	5A	A_99_P225396-TC386855	A_99_P225396-TC406032	89.3	888	87	6	57	940	71	954	0	1107	FALSE	FALSE
BLU	5A	A_99_P225396-TC386855	A_99_P225396-TC429809	88.48	903	92	11	51	949	717	1611	0	1081	FALSE	FALSE
BLU	5A	A_99_P225396-TC386855	A_99_P225476-TC372166	88.45	883	100	2	53	933	147	1029	0	1064	FALSE	FALSE
BLU	5A	A_99_P225396-TC386855	A_99_P225456-TC372166	88.45	883	100	2	53	933	147	1029	0	1064	FALSE	FALSE
BLU	5A	A_99_P225396-TC386855	A_99_P225396-TC381296	88.02	893	87	11	51	940	82	957	0	1038	FALSE	FALSE
BLU	5A	A_99_P225396-TC386855	A_99_P546587-TC373220	90.22	787	72	3	165	947	6	791	0	1022	FALSE	FALSE
BLU	5A	A_99_P225396-TC386855	A_99_P225396-TC373220	90.22	787	72	3	165	947	6	791	0	1022	FALSE	FALSE
BLU	5A	A_99_P225396-TC386855	A_99_P546587-TC375914	88.88	809	86	4	55	861	85	891	0	992	FALSE	FALSE
BLU	5A	A_99_P225396-TC386855	A_99_P225396-TC375914	88.88	809	86	4	55	861	85	891	0	992	FALSE	FALSE
BLU	5A	A_99_P225396-TC386855	A_99_P225476-TC375873	86.84	889	113	4	55	940	76	963	0	990	FALSE	FALSE
BLU	5A	A_99_P225396-TC386855	A_99_P225476-TC376630	86.83	805	101	4	55	854	353	1157	0	894	FALSE	FALSE
BLU	5A	A_99_P225396-TC386855	A_99_P225396-CV782550	89.43	672	65	6	51	717	57	727	0	843	FALSE	FALSE
BLU	5A	A_99_P225396-TC386855	A_99_P546587-TC450974	85.56	810	96	20	66	865	1	799	0	841	FALSE	FALSE
BLU	5A	A_99_P225396-TC386855	A_99_P225396-TC450974	85.56	810	96	20	66	865	1	799	0	841	FALSE	FALSE
BLU	5A	A_99_P225396-TC386855	A_99_P225476-TC410892	88.36	653	72	4	291	940	202	853	0	782	FALSE	FALSE
BLU	5A	A_99_P225396-TC386855	A_99_P225456-TC410892	88.36	653	72	4	291	940	202	853	0	782	FALSE	FALSE
BLU	5A	A_99_P225396-TC386855	A_99_P225396-CK204102	85.25	766	92	15	68	821	11	767	0	773	FALSE	FALSE
BLU	5A	A_99_P225396-TC386855	A_99_P225396-TC441688	88.85	520	52	5	425	940	165	682	0	634	FALSE	FALSE
BLU	5A	A_99_P225396-TC386855	A_99_P225396-CA664334	89.74	497	35	15	181	677	1	481	3e-180	621	FALSE	FALSE
BLU	5A	A_99_P225396-TC386855	A_99_P225476-TC382133	86.58	529	65	6	415	940	213	738	2e-167	579	FALSE	FALSE
BLU	5A	A_99_P225396-TC386855	A_99_P225476-TC459377	84.56	557	68	17	321	875	363	903	3e-155	538	FALSE	FALSE
BLU	5A	A_99_P225396-TC386855	A_99_P225476-CA647023	84.98	526	67	12	353	875	1	517	6e-152	527	FALSE	FALSE
BLU	5A	A_99_P225396-TC386855	A_99_P165052-CA661770	83.65	373	42	18	575	940	404	44	9e-96	340	FALSE	FALSE
BLU	5A	A_99_P225396-TC386855	A_99_P165052-CA693916	84	275	34	9	673	940	318	47	3e-71	259	FALSE	FALSE
BLU	5A	A_99_P225396-TC373220	A_99_P546587-TC373220	100	790	0	0	3	792	3	792	0	1459	FALSE	FALSE
BLU	5A	A_99_P225396-TC373220	A_99_P546587-TC406032	100	787	0	0	3	789	173	959	0	1454	FALSE	FALSE
BLU	5A	A_99_P225396-TC373220	A_99_P225396-TC406032	100	787	0	0	3	789	173	959	0	1454	FALSE	FALSE
BLU	5A	A_99_P225396-TC373220	A_99_P225396-TC386855	90.22	787	72	3	6	791	165	947	0	1022	FALSE	FALSE
BLU	5A	A_99_P225396-TC373220	A_99_P225476-TC375873	89.83	777	74	3	12	786	192	965	0	992	FALSE	FALSE
BLU	5A	A_99_P225396-TC373220	A_99_P546587-TC385815	89.38	791	75	5	6	791	171	957	0	987	FALSE	FALSE
BLU	5A	A_99_P225396-TC373220	A_99_P225396-TC385815	89.38	791	75	5	6	791	171	957	0	987	FALSE	FALSE
BLU	5A	A_99_P225396-TC373220	A_99_P225476-TC372166	89.58	777	76	3	3	777	256	1029	0	981	FALSE	FALSE
BLU	5A	A_99_P225396-TC373220	A_99_P225456-TC372166	89.58	777	76	3	3	777	256	1029	0	981	FALSE	FALSE
BLU	5A	A_99_P225396-TC373220	A_99_P225396-TC429809	89.02	792	80	5	3	791	822	1609	0	974	FALSE	FALSE
BLU	5A	A_99_P225396-TC373220	A_99_P165052-TC377253	89.04	794	76	6	3	789	320	1109	0	974	FALSE	FALSE
BLU	5A	A_99_P225396-TC373220	A_99_P225396-TC380569	89.22	779	78	5	6	782	140	914	0	968	FALSE	FALSE
BLU	5A	A_99_P225396-TC373220	A_99_P546587-TC375914	89.64	695	67	4	12	705	201	891	0	880	FALSE	FALSE
BLU	5A	A_99_P225396-TC373220	A_99_P225396-TC375914	89.64	695	67	4	12	705	201	891	0	880	FALSE	FALSE
BLU	5A	A_99_P225396-TC373220	A_99_P225396-TC381296	87.12	784	79	14	9	789	198	962	0	869	FALSE	FALSE
BLU	5A	A_99_P225396-TC373220	A_99_P225476-TC376630	89.5	676	66	5	9	679	466	1141	0	850	FALSE	FALSE
BLU	5A	A_99_P225396-TC373220	A_99_P225476-TC410892	89.86	661	62	3	128	786	198	855	0	845	FALSE	FALSE
BLU	5A	A_99_P225396-TC373220	A_99_P225456-TC410892	89.86	661	62	3	128	786	198	855	0	845	FALSE	FALSE
BLU	5A	A_99_P225396-TC373220	A_99_P225396-TC382597	88.68	680	68	9	3	673	162	841	0	821	FALSE	FALSE
BLU	5A	A_99_P225396-TC373220	A_99_P546587-TC450974	87.77	687	76	7	3	684	97	780	0	809	FALSE	FALSE
BLU	5A	A_99_P225396-TC373220	A_99_P225396-TC450974	87.77	687	76	7	3	684	97	780	0	809	FALSE	FALSE
BLU	5A	A_99_P225396-TC373220	A_99_P225396-CV782550	89.78	558	51	6	6	558	171	727	0	710	FALSE	FALSE
BLU	5A	A_99_P225396-TC373220	A_99_P225396-CK204102	85.95	662	73	14	12	662	115	767	0	693	FALSE	FALSE
BLU	5A	A_99_P225396-TC373220	A_99_P225476-TC382133	89.31	533	50	5	256	786	213	740	0	662	FALSE	FALSE
BLU	5A	A_99_P225396-TC373220	A_99_P225476-TC459377	89.06	521	49	7	159	678	360	873	0	641	FALSE	FALSE
BLU	5A	A_99_P225396-TC373220	A_99_P225396-CA664334	89.76	508	32	19	28	535	7	494	0	632	FALSE	FALSE
BLU	5A	A_99_P225396-TC373220	A_99_P225396-TC441688	87.74	522	57	5	271	789	170	687	9e-175	603	FALSE	FALSE
BLU	5A	A_99_P225396-TC373220	A_99_P225476-CA647023	86.53	542	58	14	194	733	1	529	7e-171	590	FALSE	FALSE
BLU	5A	A_99_P225396-TC373220	A_99_P165052-CA661770	81.84	380	49	16	416	789	404	39	2e-86	309	FALSE	FALSE
BLU	5A	A_99_P225396-TC373220	A_99_P165052-CA693916	81.63	283	39	7	514	789	318	42	6e-62	228	FALSE	FALSE
BLU	5A	A_99_P225396-TC406032	A_99_P546587-TC406032	100	1171	0	0	1	1171	1	1171	0	2163	FALSE	FALSE
BLU	5A	A_99_P225396-TC406032	A_99_P546587-TC373220	100	787	0	0	173	959	3	789	0	1454	FALSE	FALSE
BLU	5A	A_99_P225396-TC406032	A_99_P225396-TC373220	100	787	0	0	173	959	3	789	0	1454	FALSE	FALSE
BLU	5A	A_99_P225396-TC406032	A_99_P225396-TC380569	87.44	1019	115	12	39	1050	1	1013	0	1160	FALSE	FALSE
BLU	5A	A_99_P225396-TC406032	A_99_P165052-TC377253	87.71	1009	106	13	1	996	144	1147	0	1160	FALSE	FALSE
BLU	5A	A_99_P225396-TC406032	A_99_P225476-TC375873	88.19	948	103	5	21	962	27	971	0	1122	FALSE	FALSE
BLU	5A	A_99_P225396-TC406032	A_99_P225396-TC386855	89.3	888	87	6	71	954	57	940	0	1107	FALSE	FALSE
BLU	5A	A_99_P225396-TC406032	A_99_P225476-TC372166	87.63	954	108	6	1	947	79	1029	0	1099	FALSE	FALSE
BLU	5A	A_99_P225396-TC406032	A_99_P225456-TC372166	87.63	954	108	6	1	947	79	1029	0	1099	FALSE	FALSE
BLU	5A	A_99_P225396-TC406032	A_99_P225396-TC429809	87.34	964	102	9	9	959	651	1607	0	1086	FALSE	FALSE
BLU	5A	A_99_P225396-TC406032	A_99_P546587-TC385815	88.63	897	90	8	71	959	63	955	0	1081	FALSE	FALSE
BLU	5A	A_99_P225396-TC406032	A_99_P225396-TC385815	88.63	897	90	8	71	959	63	955	0	1081	FALSE	FALSE
BLU	5A	A_99_P225396-TC406032	A_99_P225396-TC381296	86.04	1010	106	23	1	996	12	1000	0	1051	FALSE	FALSE
BLU	5A	A_99_P225396-TC406032	A_99_P546587-TC375914	88.26	860	92	6	21	875	36	891	0	1020	FALSE	FALSE
BLU	5A	A_99_P225396-TC406032	A_99_P225396-TC375914	88.26	860	92	6	21	875	36	891	0	1020	FALSE	FALSE
BLU	5A	A_99_P225396-TC406032	A_99_P225476-TC376630	88.26	801	86	6	57	849	341	1141	0	952	FALSE	FALSE
BLU	5A	A_99_P225396-TC406032	A_99_P225476-TC410892	89.66	706	67	4	298	1000	198	900	0	894	FALSE	FALSE
BLU	5A	A_99_P225396-TC406032	A_99_P225456-TC410892	89.66	706	67	4	298	1000	198	900	0	894	FALSE	FALSE
BLU	5A	A_99_P225396-TC406032	A_99_P225396-TC382597	87.47	782	86	12	74	843	60	841	0	891	FALSE	FALSE
BLU	5A	A_99_P225396-TC406032	A_99_P546587-TC450974	86.97	783	91	9	80	854	1	780	0	883	FALSE	FALSE
BLU	5A	A_99_P225396-TC406032	A_99_P225396-TC450974	86.97	783	91	9	80	854	1	780	0	883	FALSE	FALSE
BLU	5A	A_99_P225396-TC406032	A_99_P225396-CV782550	88.19	703	74	7	34	728	26	727	0	830	FALSE	FALSE
BLU	5A	A_99_P225396-TC406032	A_99_P225396-CK204102	86.14	743	83	14	101	832	34	767	0	787	FALSE	FALSE
BLU	5A	A_99_P225396-TC406032	A_99_P225476-TC382133	89.24	539	51	5	426	962	213	746	0	667	FALSE	FALSE
BLU	5A	A_99_P225396-TC406032	A_99_P225476-TC459377	89.06	521	49	7	329	848	360	873	0	641	FALSE	FALSE
BLU	5A	A_99_P225396-TC406032	A_99_P225396-CA664334	89.76	508	32	19	198	705	7	494	0	632	FALSE	FALSE
BLU	5A	A_99_P225396-TC406032	A_99_P225396-TC441688	86.99	561	64	7	441	996	170	726	0	623	FALSE	FALSE
BLU	5A	A_99_P225396-TC406032	A_99_P225476-CA647023	86.53	542	58	14	364	903	1	529	1e-170	590	FALSE	FALSE
BLU	5A	A_99_P225396-TC406032	A_99_P165052-CA661770	81.82	418	55	17	586	996	404	1	4e-95	339	FALSE	FALSE
BLU	5A	A_99_P225396-TC406032	A_99_P165052-CA693916	81.62	321	45	8	684	996	318	4	3e-71	259	FALSE	FALSE
BLU	5A	A_99_P225396-CA664334	A_99_P225396-TC429809	96.11	514	0	19	1	494	841	1354	0	821	FALSE	FALSE
BLU	5A	A_99_P225396-CA664334	A_99_P225396-TC380569	92.15	497	23	15	1	481	156	652	0	688	FALSE	FALSE
BLU	5A	A_99_P225396-CA664334	A_99_P225396-TC381296	91.35	497	27	15	1	481	211	707	0	665	FALSE	FALSE
BLU	5A	A_99_P225396-CA664334	A_99_P225396-TC382597	91.15	497	28	15	1	481	181	677	0	660	FALSE	FALSE
BLU	5A	A_99_P225396-CA664334	A_99_P165052-TC377253	90.27	514	30	19	1	494	339	852	0	654	FALSE	FALSE
BLU	5A	A_99_P225396-CA664334	A_99_P546587-TC385815	90.08	514	31	19	1	494	187	700	0	649	FALSE	FALSE
BLU	5A	A_99_P225396-CA664334	A_99_P225396-TC385815	90.08	514	31	19	1	494	187	700	0	649	FALSE	FALSE
BLU	5A	A_99_P225396-CA664334	A_99_P225396-CV782550	90.38	499	29	17	1	481	187	684	0	638	FALSE	FALSE
BLU	5A	A_99_P225396-CA664334	A_99_P546587-TC373220	89.76	508	32	19	7	494	28	535	0	632	FALSE	FALSE
BLU	5A	A_99_P225396-CA664334	A_99_P546587-TC406032	89.76	508	32	19	7	494	198	705	0	632	FALSE	FALSE
BLU	5A	A_99_P225396-CA664334	A_99_P225476-TC376630	90.14	497	33	15	1	481	479	975	0	632	FALSE	FALSE
BLU	5A	A_99_P225396-CA664334	A_99_P225476-TC372166	90.14	497	33	15	1	481	275	771	0	632	FALSE	FALSE
BLU	5A	A_99_P225396-CA664334	A_99_P225456-TC372166	90.14	497	33	15	1	481	275	771	0	632	FALSE	FALSE
BLU	5A	A_99_P225396-CA664334	A_99_P225396-TC406032	89.76	508	32	19	7	494	198	705	0	632	FALSE	FALSE
BLU	5A	A_99_P225396-CA664334	A_99_P225396-TC373220	89.76	508	32	19	7	494	28	535	0	632	FALSE	FALSE
BLU	5A	A_99_P225396-CA664334	A_99_P225396-TC386855	89.74	497	35	15	1	481	181	677	2e-180	621	FALSE	FALSE
BLU	5A	A_99_P225396-CA664334	A_99_P546587-TC375914	89.54	497	36	15	1	481	211	707	8e-179	616	FALSE	FALSE
BLU	5A	A_99_P225396-CA664334	A_99_P225396-TC375914	89.54	497	36	15	1	481	211	707	8e-179	616	FALSE	FALSE
BLU	5A	A_99_P225396-CA664334	A_99_P225476-TC375873	89.13	497	38	15	1	481	202	698	2e-175	604	FALSE	FALSE
BLU	5A	A_99_P225396-CA664334	A_99_P546587-TC450974	88.33	497	42	15	1	481	116	612	8e-169	582	FALSE	FALSE
BLU	5A	A_99_P225396-CA664334	A_99_P225396-TC450974	88.33	497	42	15	1	481	116	612	8e-169	582	FALSE	FALSE
BLU	5A	A_99_P225396-CA664334	A_99_P225396-CK204102	86.53	505	38	22	1	481	125	623	1e-152	529	FALSE	FALSE
BLU	5A	A_99_P225396-CA664334	A_99_P225476-TC410892	87.72	391	32	15	107	481	198	588	1e-126	442	FALSE	FALSE
BLU	5A	A_99_P225396-CA664334	A_99_P225456-TC410892	87.72	391	32	15	107	481	198	588	1e-126	442	FALSE	FALSE
BLU	5A	A_99_P225396-CA664334	A_99_P225476-TC459377	86.83	357	31	15	141	481	363	719	2e-109	385	FALSE	FALSE
BLU	5A	A_99_P225396-CA664334	A_99_P225476-CA647023	88.27	324	22	15	174	481	2	325	5e-106	374	FALSE	FALSE
BLU	5A	A_99_P225396-CA664334	A_99_P225396-TC441688	92.59	270	0	19	245	494	165	434	7e-105	370	FALSE	FALSE
BLU	5A	A_99_P225396-CA664334	A_99_P225476-TC382133	86.29	248	18	15	250	481	226	473	2e-70	255	FALSE	FALSE
BLU	5A	A_99_P225396-TC429809	A_99_P225396-TC380569	91.15	893	69	9	715	1600	25	914	0	1203	FALSE	FALSE
BLU	5A	A_99_P225396-TC429809	A_99_P165052-TC377253	89.16	969	81	11	651	1607	153	1109	0	1186	FALSE	FALSE
BLU	5A	A_99_P225396-TC429809	A_99_P546587-TC385815	90.39	905	75	8	717	1611	57	959	0	1179	FALSE	FALSE
BLU	5A	A_99_P225396-TC429809	A_99_P225396-TC385815	90.39	905	75	8	717	1611	57	959	0	1179	FALSE	FALSE
BLU	5A	A_99_P225396-TC429809	A_99_P225396-TC381296	88.39	965	81	17	651	1607	21	962	0	1133	FALSE	FALSE
BLU	5A	A_99_P225396-TC429809	A_99_P546587-TC406032	87.34	964	102	9	651	1607	9	959	0	1086	FALSE	FALSE
BLU	5A	A_99_P225396-TC429809	A_99_P225396-TC406032	87.34	964	102	9	651	1607	9	959	0	1086	FALSE	FALSE
BLU	5A	A_99_P225396-TC429809	A_99_P225396-TC386855	88.48	903	92	11	717	1611	51	949	0	1081	FALSE	FALSE
BLU	5A	A_99_P225396-TC429809	A_99_P546587-TC375914	88.34	866	81	9	663	1521	36	888	0	1022	FALSE	FALSE
BLU	5A	A_99_P225396-TC429809	A_99_P225396-TC375914	88.34	866	81	9	663	1521	36	888	0	1022	FALSE	FALSE
BLU	5A	A_99_P225396-TC429809	A_99_P225396-TC382597	90.4	771	59	12	717	1475	51	818	0	1002	FALSE	FALSE
BLU	5A	A_99_P225396-TC429809	A_99_P225476-TC375873	85.83	960	114	11	663	1612	27	974	0	1000	FALSE	FALSE
BLU	5A	A_99_P225396-TC429809	A_99_P225476-TC372166	85.95	954	113	10	651	1595	88	1029	0	1000	FALSE	FALSE
BLU	5A	A_99_P225396-TC429809	A_99_P225456-TC372166	85.95	954	113	10	651	1595	88	1029	0	1000	FALSE	FALSE
BLU	5A	A_99_P225396-TC429809	A_99_P546587-TC373220	89.02	792	80	5	822	1609	3	791	0	974	FALSE	FALSE
BLU	5A	A_99_P225396-TC429809	A_99_P225396-TC373220	89.02	792	80	5	822	1609	3	791	0	974	FALSE	FALSE
BLU	5A	A_99_P225396-TC429809	A_99_P225396-TC441688	100	523	0	0	1085	1607	165	687	0	966	FALSE	FALSE
BLU	5A	A_99_P225396-TC429809	A_99_P225476-TC376630	86.97	806	91	9	723	1517	355	1157	0	894	FALSE	FALSE
BLU	5A	A_99_P225396-TC429809	A_99_P225396-CV782550	89.04	712	57	11	677	1377	26	727	0	863	FALSE	FALSE
BLU	5A	A_99_P225396-TC429809	A_99_P546587-TC450974	85.29	809	97	20	732	1528	1	799	0	830	FALSE	FALSE
BLU	5A	A_99_P225396-TC429809	A_99_P225396-TC450974	85.29	809	97	20	732	1528	1	799	0	830	FALSE	FALSE
BLU	5A	A_99_P225396-TC429809	A_99_P225396-CA664334	96.11	514	0	19	841	1354	1	494	0	821	FALSE	FALSE
BLU	5A	A_99_P225396-TC429809	A_99_P225396-CK204102	86.56	744	78	13	753	1484	34	767	0	804	FALSE	FALSE
BLU	5A	A_99_P225396-TC429809	A_99_P225476-TC410892	86.63	658	84	3	947	1602	198	853	0	725	FALSE	FALSE
BLU	5A	A_99_P225396-TC429809	A_99_P225456-TC410892	86.63	658	84	3	947	1602	198	853	0	725	FALSE	FALSE
BLU	5A	A_99_P225396-TC429809	A_99_P225476-TC459377	88.21	458	54	0	981	1438	363	820	8e-158	547	FALSE	FALSE
BLU	5A	A_99_P225396-TC429809	A_99_P225476-TC382133	85.33	525	72	4	1090	1611	226	748	5e-155	538	FALSE	FALSE
BLU	5A	A_99_P225396-TC429809	A_99_P225476-CA647023	87.82	427	49	3	1014	1438	2	427	9e-143	497	FALSE	FALSE
BLU	5A	A_99_P225396-TC441688	A_99_P225396-TC429809	100	523	0	0	165	687	1085	1607	0	966	FALSE	FALSE
BLU	5A	A_99_P225396-TC441688	A_99_P225396-TC380569	90.27	565	47	7	165	726	400	959	0	734	FALSE	FALSE
BLU	5A	A_99_P225396-TC441688	A_99_P165052-TC377253	89.61	568	50	4	165	726	583	1147	0	713	FALSE	FALSE
BLU	5A	A_99_P225396-TC441688	A_99_P546587-TC385815	91.08	527	41	2	165	687	431	955	0	708	FALSE	FALSE
BLU	5A	A_99_P225396-TC441688	A_99_P225396-TC385815	91.08	527	41	2	165	687	431	955	0	708	FALSE	FALSE
BLU	5A	A_99_P225396-TC441688	A_99_P225396-TC381296	88.48	564	45	12	165	726	455	1000	0	664	FALSE	FALSE
BLU	5A	A_99_P225396-TC441688	A_99_P225396-TC386855	88.85	520	52	5	165	682	425	940	0	634	FALSE	FALSE
BLU	5A	A_99_P225396-TC441688	A_99_P546587-TC406032	86.99	561	64	7	170	726	441	996	0	623	FALSE	FALSE
BLU	5A	A_99_P225396-TC441688	A_99_P225396-TC406032	86.99	561	64	7	170	726	441	996	0	623	FALSE	FALSE
BLU	5A	A_99_P225396-TC441688	A_99_P546587-TC373220	87.74	522	57	5	170	687	271	789	8e-175	603	FALSE	FALSE
BLU	5A	A_99_P225396-TC441688	A_99_P225396-TC373220	87.74	522	57	5	170	687	271	789	8e-175	603	FALSE	FALSE
BLU	5A	A_99_P225396-TC441688	A_99_P225476-TC410892	85.87	559	74	4	170	726	341	896	6e-171	590	FALSE	FALSE
BLU	5A	A_99_P225396-TC441688	A_99_P225456-TC410892	85.87	559	74	4	170	726	341	896	6e-171	590	FALSE	FALSE
BLU	5A	A_99_P225396-TC441688	A_99_P546587-TC375914	90.16	437	40	2	165	601	455	888	1e-163	566	FALSE	FALSE
BLU	5A	A_99_P225396-TC441688	A_99_P225396-TC375914	90.16	437	40	2	165	601	455	888	1e-163	566	FALSE	FALSE
BLU	5A	A_99_P225396-TC441688	A_99_P225396-TC382597	91.9	395	25	6	166	555	426	818	4e-158	547	FALSE	FALSE
BLU	5A	A_99_P225396-TC441688	A_99_P225476-TC382133	85.47	523	72	3	170	690	226	746	2e-156	542	FALSE	FALSE
BLU	5A	A_99_P225396-TC441688	A_99_P225476-TC375873	85.39	527	72	4	170	694	451	974	2e-156	542	FALSE	FALSE
BLU	5A	A_99_P225396-TC441688	A_99_P225476-TC372166	85.83	508	68	3	170	675	524	1029	8e-155	536	FALSE	FALSE
BLU	5A	A_99_P225396-TC441688	A_99_P225456-TC372166	85.83	508	68	3	170	675	524	1029	8e-155	536	FALSE	FALSE
BLU	5A	A_99_P225396-TC441688	A_99_P225476-TC376630	86.57	432	52	4	170	597	728	1157	2e-135	472	FALSE	FALSE
BLU	5A	A_99_P225396-TC441688	A_99_P546587-TC450974	84.44	450	54	15	165	608	360	799	5e-127	444	FALSE	FALSE
BLU	5A	A_99_P225396-TC441688	A_99_P225396-TC450974	84.44	450	54	15	165	608	360	799	5e-127	444	FALSE	FALSE
BLU	5A	A_99_P225396-TC441688	A_99_P225476-TC459377	88.25	349	41	0	170	518	472	820	3e-119	418	FALSE	FALSE
BLU	5A	A_99_P225396-TC441688	A_99_P225476-CA647023	87.46	351	41	3	170	518	78	427	3e-114	401	FALSE	FALSE
BLU	5A	A_99_P225396-TC441688	A_99_P225396-CV782550	90.6	298	22	6	165	457	431	727	7e-111	390	FALSE	FALSE
BLU	5A	A_99_P225396-TC441688	A_99_P225396-CK204102	83.62	409	48	11	165	564	369	767	9e-105	370	FALSE	FALSE
BLU	5A	A_99_P225396-TC441688	A_99_P225396-CA664334	92.59	270	0	19	165	434	245	494	9e-105	370	FALSE	FALSE
BLU	5A	A_99_P225396-TC450974	A_99_P546587-TC450974	100	961	0	0	1	961	1	961	0	1716	FALSE	FALSE
BLU	5A	A_99_P225396-TC450974	A_99_P546587-TC375914	90.51	875	67	16	1	863	96	966	0	1162	FALSE	FALSE
BLU	5A	A_99_P225396-TC450974	A_99_P225396-TC375914	90.51	875	67	16	1	863	96	966	0	1162	FALSE	FALSE
BLU	5A	A_99_P225396-TC450974	A_99_P546587-TC385815	87.72	806	87	12	1	799	72	872	0	946	FALSE	FALSE
BLU	5A	A_99_P225396-TC450974	A_99_P225396-TC385815	87.72	806	87	12	1	799	72	872	0	946	FALSE	FALSE
BLU	5A	A_99_P225396-TC450974	A_99_P165052-TC377253	87.3	795	88	12	1	788	224	1012	0	909	FALSE	FALSE
BLU	5A	A_99_P225396-TC450974	A_99_P225396-TC380569	86.76	808	92	14	1	799	41	842	0	902	FALSE	FALSE
BLU	5A	A_99_P225396-TC450974	A_99_P225396-CK204102	87.91	769	69	16	3	759	11	767	0	898	FALSE	FALSE
BLU	5A	A_99_P225396-TC450974	A_99_P546587-TC406032	86.99	784	89	11	1	780	80	854	0	883	FALSE	FALSE
BLU	5A	A_99_P225396-TC450974	A_99_P225396-TC406032	86.99	784	89	11	1	780	80	854	0	883	FALSE	FALSE
BLU	5A	A_99_P225396-TC450974	A_99_P225476-TC375873	86.1	806	101	10	1	799	87	888	0	874	FALSE	FALSE
BLU	5A	A_99_P225396-TC450974	A_99_P225476-TC372166	85.98	806	102	10	1	799	160	961	0	869	FALSE	FALSE
BLU	5A	A_99_P225396-TC450974	A_99_P225456-TC372166	85.98	806	102	10	1	799	160	961	0	869	FALSE	FALSE
BLU	5A	A_99_P225396-TC450974	A_99_P225476-TC376630	86.34	776	95	10	1	769	364	1135	0	846	FALSE	FALSE
BLU	5A	A_99_P225396-TC450974	A_99_P225396-TC386855	85.56	810	96	20	1	799	66	865	0	841	FALSE	FALSE
BLU	5A	A_99_P225396-TC450974	A_99_P225396-TC429809	85.29	809	97	20	1	799	732	1528	0	830	FALSE	FALSE
BLU	5A	A_99_P225396-TC450974	A_99_P225396-TC382597	86.87	731	86	10	1	726	66	791	0	819	FALSE	FALSE
BLU	5A	A_99_P225396-TC450974	A_99_P546587-TC373220	87.79	688	74	9	97	780	3	684	0	809	FALSE	FALSE
BLU	5A	A_99_P225396-TC450974	A_99_P225396-TC373220	87.79	688	74	9	97	780	3	684	0	809	FALSE	FALSE
BLU	5A	A_99_P225396-TC450974	A_99_P225396-CV782550	88.99	654	64	8	1	649	72	722	0	802	FALSE	FALSE
BLU	5A	A_99_P225396-TC450974	A_99_P225396-TC381296	88.3	658	75	2	1	658	96	751	0	787	FALSE	FALSE
BLU	5A	A_99_P225396-TC450974	A_99_P225476-TC410892	85.64	585	73	10	222	799	198	778	3e-180	621	FALSE	FALSE
BLU	5A	A_99_P225396-TC450974	A_99_P225456-TC410892	85.64	585	73	10	222	799	198	778	3e-180	621	FALSE	FALSE
BLU	5A	A_99_P225396-TC450974	A_99_P225396-CA664334	88.33	497	42	15	116	612	1	481	1e-168	582	FALSE	FALSE
BLU	5A	A_99_P225396-TC450974	A_99_P225476-TC459377	87.87	478	53	5	253	729	360	833	1e-163	566	FALSE	FALSE
BLU	5A	A_99_P225396-TC450974	A_99_P225476-CA647023	87.3	441	53	3	288	727	1	439	6e-147	510	FALSE	FALSE
BLU	5A	A_99_P225396-TC450974	A_99_P225476-TC382133	85.33	443	54	10	364	799	225	663	5e-133	464	FALSE	FALSE
BLU	5A	A_99_P225396-TC450974	A_99_P225396-TC441688	84.44	450	54	15	360	799	165	608	7e-127	444	FALSE	FALSE
BLU	5A	A_99_P225396-TC375914	A_99_P546587-TC375914	100	1069	0	0	1	1069	1	1069	0	1971	FALSE	FALSE
BLU	5A	A_99_P225396-TC375914	A_99_P225476-TC375873	92.76	884	62	2	10	891	1	884	0	1277	FALSE	FALSE
BLU	5A	A_99_P225396-TC375914	A_99_P225396-CK204102	95.95	765	12	12	98	852	12	767	0	1227	FALSE	FALSE
BLU	5A	A_99_P225396-TC375914	A_99_P546587-TC450974	90.51	875	67	16	96	966	1	863	0	1162	FALSE	FALSE
BLU	5A	A_99_P225396-TC375914	A_99_P225396-TC450974	90.51	875	67	16	96	966	1	863	0	1162	FALSE	FALSE
BLU	5A	A_99_P225396-TC375914	A_99_P225476-TC372166	90.2	888	81	3	10	891	70	957	0	1153	FALSE	FALSE
BLU	5A	A_99_P225396-TC375914	A_99_P225456-TC372166	90.2	888	81	3	10	891	70	957	0	1153	FALSE	FALSE
BLU	5A	A_99_P225396-TC375914	A_99_P225476-TC376630	91.43	817	65	5	73	884	341	1157	0	1116	FALSE	FALSE
BLU	5A	A_99_P225396-TC375914	A_99_P165052-TC377253	89.05	877	90	5	16	887	141	1016	0	1083	FALSE	FALSE
BLU	5A	A_99_P225396-TC375914	A_99_P225396-TC380569	89.75	839	83	3	55	891	1	838	0	1070	FALSE	FALSE
BLU	5A	A_99_P225396-TC375914	A_99_P546587-TC385815	90.22	808	78	1	85	891	61	868	0	1053	FALSE	FALSE
BLU	5A	A_99_P225396-TC375914	A_99_P225396-TC385815	90.22	808	78	1	85	891	61	868	0	1053	FALSE	FALSE
BLU	5A	A_99_P225396-TC375914	A_99_P225396-TC429809	88.32	865	83	9	36	888	663	1521	0	1022	FALSE	FALSE
BLU	5A	A_99_P225396-TC375914	A_99_P546587-TC406032	88.26	860	92	6	36	891	21	875	0	1020	FALSE	FALSE
BLU	5A	A_99_P225396-TC375914	A_99_P225396-TC406032	88.26	860	92	6	36	891	21	875	0	1020	FALSE	FALSE
BLU	5A	A_99_P225396-TC375914	A_99_P225396-TC386855	88.88	809	86	4	85	891	55	861	0	992	FALSE	FALSE
BLU	5A	A_99_P225396-TC375914	A_99_P225396-TC381296	86.71	888	89	12	16	891	9	879	0	959	FALSE	FALSE
BLU	5A	A_99_P225396-TC375914	A_99_P225396-TC382597	88.06	787	86	8	85	863	55	841	0	929	FALSE	FALSE
BLU	5A	A_99_P225396-TC375914	A_99_P546587-TC373220	89.64	695	67	4	201	891	12	705	0	880	FALSE	FALSE
BLU	5A	A_99_P225396-TC375914	A_99_P225396-TC373220	89.64	695	67	4	201	891	12	705	0	880	FALSE	FALSE
BLU	5A	A_99_P225396-TC375914	A_99_P225396-CV782550	88.11	698	78	5	50	743	26	722	0	824	FALSE	FALSE
BLU	5A	A_99_P225396-TC375914	A_99_P225476-TC410892	90.12	577	55	2	317	891	198	774	0	749	FALSE	FALSE
BLU	5A	A_99_P225396-TC375914	A_99_P225456-TC410892	90.12	577	55	2	317	891	198	774	0	749	FALSE	FALSE
BLU	5A	A_99_P225396-TC375914	A_99_P225476-TC459377	90.53	475	44	1	348	822	360	833	0	627	FALSE	FALSE
BLU	5A	A_99_P225396-TC375914	A_99_P225396-CA664334	89.54	497	36	15	211	707	1	481	1e-178	616	FALSE	FALSE
BLU	5A	A_99_P225396-TC375914	A_99_P225476-TC382133	90.05	442	42	2	452	891	218	659	3e-165	571	FALSE	FALSE
BLU	5A	A_99_P225396-TC375914	A_99_P225396-TC441688	90.16	437	40	2	455	888	165	601	2e-163	566	FALSE	FALSE
BLU	5A	A_99_P225396-TC375914	A_99_P225476-CA647023	87.65	486	54	6	383	866	1	482	7e-162	560	FALSE	FALSE
BLU	5A	A_99_P225396-CK204102	A_99_P546587-TC375914	95.95	765	12	12	12	767	98	852	0	1227	FALSE	FALSE
BLU	5A	A_99_P225396-CK204102	A_99_P225396-TC375914	95.95	765	12	12	12	767	98	852	0	1227	FALSE	FALSE
BLU	5A	A_99_P225396-CK204102	A_99_P225476-TC375873	89.77	733	56	14	12	735	89	811	0	924	FALSE	FALSE
BLU	5A	A_99_P225396-CK204102	A_99_P225476-TC376630	88.3	769	67	18	12	767	366	1124	0	904	FALSE	FALSE
BLU	5A	A_99_P225396-CK204102	A_99_P546587-TC450974	87.91	769	69	16	11	767	3	759	0	898	FALSE	FALSE
BLU	5A	A_99_P225396-CK204102	A_99_P225396-TC450974	87.91	769	69	16	11	767	3	759	0	898	FALSE	FALSE
BLU	5A	A_99_P225396-CK204102	A_99_P225476-TC372166	87.09	767	78	18	11	767	162	917	0	852	FALSE	FALSE
BLU	5A	A_99_P225396-CK204102	A_99_P225456-TC372166	87.09	767	78	18	11	767	162	917	0	852	FALSE	FALSE
BLU	5A	A_99_P225396-CK204102	A_99_P546587-TC385815	86.67	765	84	12	11	767	74	828	0	835	FALSE	FALSE
BLU	5A	A_99_P225396-CK204102	A_99_P225396-TC385815	86.67	765	84	12	11	767	74	828	0	835	FALSE	FALSE
BLU	5A	A_99_P225396-CK204102	A_99_P225396-TC380569	86.42	766	85	13	11	767	43	798	0	824	FALSE	FALSE
BLU	5A	A_99_P225396-CK204102	A_99_P165052-TC377253	86.16	766	86	13	11	767	226	980	0	813	FALSE	FALSE
BLU	5A	A_99_P225396-CK204102	A_99_P225396-TC429809	86.56	744	78	13	34	767	753	1484	0	804	FALSE	FALSE
BLU	5A	A_99_P225396-CK204102	A_99_P546587-TC406032	86.14	743	83	14	34	767	101	832	0	787	FALSE	FALSE
BLU	5A	A_99_P225396-CK204102	A_99_P225396-TC406032	86.14	743	83	14	34	767	101	832	0	787	FALSE	FALSE
BLU	5A	A_99_P225396-CK204102	A_99_P225396-TC382597	85.39	760	90	14	11	758	68	818	0	774	FALSE	FALSE
BLU	5A	A_99_P225396-CK204102	A_99_P225396-TC386855	85.25	766	92	15	11	767	68	821	0	773	FALSE	FALSE
BLU	5A	A_99_P225396-CK204102	A_99_P225396-TC381296	86.49	703	78	10	11	705	98	791	0	760	FALSE	FALSE
BLU	5A	A_99_P225396-CK204102	A_99_P546587-TC373220	85.95	662	73	14	115	767	12	662	0	693	FALSE	FALSE
BLU	5A	A_99_P225396-CK204102	A_99_P225396-TC373220	85.95	662	73	14	115	767	12	662	0	693	FALSE	FALSE
BLU	5A	A_99_P225396-CK204102	A_99_P225396-CV782550	86.47	643	70	10	11	645	74	707	0	691	FALSE	FALSE
BLU	5A	A_99_P225396-CK204102	A_99_P225476-TC410892	85.37	547	60	17	231	767	198	734	8e-160	553	FALSE	FALSE
BLU	5A	A_99_P225396-CK204102	A_99_P225456-TC410892	85.37	547	60	17	231	767	198	734	8e-160	553	FALSE	FALSE
BLU	5A	A_99_P225396-CK204102	A_99_P225396-CA664334	86.51	504	40	20	125	623	1	481	1e-152	529	FALSE	FALSE
BLU	5A	A_99_P225396-CK204102	A_99_P225476-CA647023	83.96	449	52	16	297	735	1	439	1e-118	416	FALSE	FALSE
BLU	5A	A_99_P225396-CK204102	A_99_P225476-TC382133	96.46	226	8	0	51	276	1	226	7e-106	374	FALSE	FALSE
BLU	5A	A_99_P225396-CK204102	A_99_P225396-TC441688	83.62	409	48	11	369	767	165	564	9e-105	370	FALSE	FALSE
BLU	5A	A_99_P225396-TC385815	A_99_P546587-TC385815	100	959	0	0	1	959	1	959	0	1772	FALSE	FALSE
BLU	5A	A_99_P225396-TC385815	A_99_P165052-TC377253	92.89	970	51	6	3	955	141	1109	0	1393	FALSE	FALSE
BLU	5A	A_99_P225396-TC385815	A_99_P225396-TC386855	92.24	953	66	7	9	959	3	949	0	1343	FALSE	FALSE
BLU	5A	A_99_P225396-TC385815	A_99_P225396-TC380569	92.56	887	60	3	60	945	30	911	0	1267	FALSE	FALSE
BLU	5A	A_99_P225396-TC385815	A_99_P225396-TC382597	91	900	62	19	9	889	3	902	0	1199	FALSE	FALSE
BLU	5A	A_99_P225396-TC385815	A_99_P225396-TC429809	90.39	905	75	8	57	959	717	1611	0	1179	FALSE	FALSE
BLU	5A	A_99_P225396-TC385815	A_99_P225396-TC381296	88.8	902	77	9	57	955	82	962	0	1085	FALSE	FALSE
BLU	5A	A_99_P225396-TC385815	A_99_P546587-TC406032	88.63	897	90	8	63	955	71	959	0	1081	FALSE	FALSE
BLU	5A	A_99_P225396-TC385815	A_99_P225396-TC406032	88.63	897	90	8	63	955	71	959	0	1081	FALSE	FALSE
BLU	5A	A_99_P225396-TC385815	A_99_P225476-TC372166	86.88	960	105	11	1	943	74	1029	0	1055	FALSE	FALSE
BLU	5A	A_99_P225396-TC385815	A_99_P225456-TC372166	86.88	960	105	11	1	943	74	1029	0	1055	FALSE	FALSE
BLU	5A	A_99_P225396-TC385815	A_99_P546587-TC375914	90.22	808	78	1	61	868	85	891	0	1053	FALSE	FALSE
BLU	5A	A_99_P225396-TC385815	A_99_P225396-TC375914	90.22	808	78	1	61	868	85	891	0	1053	FALSE	FALSE
BLU	5A	A_99_P225396-TC385815	A_99_P225476-TC375873	87.47	902	106	6	61	959	76	973	0	1033	FALSE	FALSE
BLU	5A	A_99_P225396-TC385815	A_99_P546587-TC373220	89.38	791	75	5	171	957	6	791	0	987	FALSE	FALSE
BLU	5A	A_99_P225396-TC385815	A_99_P225396-TC373220	89.38	791	75	5	171	957	6	791	0	987	FALSE	FALSE
BLU	5A	A_99_P225396-TC385815	A_99_P546587-TC450974	87.72	806	87	12	72	872	1	799	0	946	FALSE	FALSE
BLU	5A	A_99_P225396-TC385815	A_99_P225476-TC376630	87.95	805	93	4	61	861	353	1157	0	946	FALSE	FALSE
BLU	5A	A_99_P225396-TC385815	A_99_P225396-TC450974	87.72	806	87	12	72	872	1	799	0	946	FALSE	FALSE
BLU	5A	A_99_P225396-TC385815	A_99_P225396-CV782550	89.88	672	62	6	57	723	57	727	0	859	FALSE	FALSE
BLU	5A	A_99_P225396-TC385815	A_99_P225396-CK204102	86.67	765	84	12	74	828	11	767	0	835	FALSE	FALSE
BLU	5A	A_99_P225396-TC385815	A_99_P225476-TC410892	87.92	662	74	5	293	952	198	855	0	774	FALSE	FALSE
BLU	5A	A_99_P225396-TC385815	A_99_P225456-TC410892	87.92	662	74	5	293	952	198	855	0	774	FALSE	FALSE
BLU	5A	A_99_P225396-TC385815	A_99_P225396-TC441688	91.08	527	41	2	431	955	165	687	0	708	FALSE	FALSE
BLU	5A	A_99_P225396-TC385815	A_99_P225396-CA664334	90.08	514	31	19	187	700	1	494	0	649	FALSE	FALSE
BLU	5A	A_99_P225396-TC385815	A_99_P225476-TC382133	87.08	542	61	8	421	959	213	748	3e-175	604	FALSE	FALSE
BLU	5A	A_99_P225396-TC385815	A_99_P225476-TC459377	86.43	560	60	15	327	886	363	906	4e-174	601	FALSE	FALSE
BLU	5A	A_99_P225396-TC385815	A_99_P225476-CA647023	86.12	526	62	10	359	882	1	517	6e-162	560	FALSE	FALSE
BLU	5A	A_99_P225396-TC385815	A_99_P165052-CA661770	92.29	389	18	12	568	955	416	39	1e-159	553	FALSE	FALSE
BLU	5A	A_99_P225396-TC385815	A_99_P165052-CA693916	93.19	279	15	4	679	955	318	42	2e-117	412	FALSE	FALSE
BLU	5A	A_99_P225456-TC372166	A_99_P225476-TC372166	100	1039	0	0	1	1039	1	1039	0	1919	FALSE	FALSE
BLU	5A	A_99_P225456-TC372166	A_99_P225476-TC375873	94.58	960	48	1	70	1029	1	956	0	1482	FALSE	FALSE
BLU	5A	A_99_P225456-TC372166	A_99_P225476-TC376630	93.88	817	47	2	137	950	341	1157	0	1229	FALSE	FALSE
BLU	5A	A_99_P225456-TC372166	A_99_P225476-TC410892	98.92	649	7	0	381	1029	198	846	0	1160	FALSE	FALSE
BLU	5A	A_99_P225456-TC372166	A_99_P225456-TC410892	98.92	649	7	0	381	1029	198	846	0	1160	FALSE	FALSE
BLU	5A	A_99_P225456-TC372166	A_99_P546587-TC375914	90.2	888	81	3	70	957	10	891	0	1153	FALSE	FALSE
BLU	5A	A_99_P225456-TC372166	A_99_P225396-TC375914	90.2	888	81	3	70	957	10	891	0	1153	FALSE	FALSE
BLU	5A	A_99_P225456-TC372166	A_99_P546587-TC406032	87.63	954	108	6	79	1029	1	947	0	1099	FALSE	FALSE
BLU	5A	A_99_P225456-TC372166	A_99_P225396-TC406032	87.63	954	108	6	79	1029	1	947	0	1099	FALSE	FALSE
BLU	5A	A_99_P225456-TC372166	A_99_P165052-TC377253	87.15	973	113	8	66	1029	128	1097	0	1094	FALSE	FALSE
BLU	5A	A_99_P225456-TC372166	A_99_P225396-TC380569	88.05	912	105	4	119	1029	1	909	0	1077	FALSE	FALSE
BLU	5A	A_99_P225456-TC372166	A_99_P225396-TC386855	88.45	883	100	2	147	1029	53	933	0	1064	FALSE	FALSE
BLU	5A	A_99_P225456-TC372166	A_99_P546587-TC385815	86.88	960	105	11	74	1029	1	943	0	1055	FALSE	FALSE
BLU	5A	A_99_P225456-TC372166	A_99_P225396-TC385815	86.88	960	105	11	74	1029	1	943	0	1055	FALSE	FALSE
BLU	5A	A_99_P225456-TC372166	A_99_P225396-TC381296	86.44	959	108	14	76	1029	9	950	0	1031	FALSE	FALSE
BLU	5A	A_99_P225456-TC372166	A_99_P225396-TC429809	85.94	953	115	10	88	1029	651	1595	0	1000	FALSE	FALSE
BLU	5A	A_99_P225456-TC372166	A_99_P546587-TC373220	89.58	777	76	3	256	1029	3	777	0	981	FALSE	FALSE
BLU	5A	A_99_P225456-TC372166	A_99_P225396-TC373220	89.58	777	76	3	256	1029	3	777	0	981	FALSE	FALSE
BLU	5A	A_99_P225456-TC372166	A_99_P225396-TC382597	88.78	740	79	4	147	883	53	791	0	905	FALSE	FALSE
BLU	5A	A_99_P225456-TC372166	A_99_P225476-CA647023	93.76	593	14	23	447	1037	1	572	0	880	FALSE	FALSE
BLU	5A	A_99_P225456-TC372166	A_99_P546587-TC450974	85.98	806	102	10	160	961	1	799	0	869	FALSE	FALSE
BLU	5A	A_99_P225456-TC372166	A_99_P225396-TC450974	85.98	806	102	10	160	961	1	799	0	869	FALSE	FALSE
BLU	5A	A_99_P225456-TC372166	A_99_P225396-CK204102	87.09	767	78	18	162	917	11	767	0	852	FALSE	FALSE
BLU	5A	A_99_P225456-TC372166	A_99_P225476-TC382133	95.97	521	19	2	509	1029	213	731	0	845	FALSE	FALSE
BLU	5A	A_99_P225456-TC372166	A_99_P225396-CV782550	88.19	703	77	6	114	811	26	727	0	833	FALSE	FALSE
BLU	5A	A_99_P225456-TC372166	A_99_P225476-TC459377	92.91	564	23	17	412	975	360	906	0	806	FALSE	FALSE
BLU	5A	A_99_P225456-TC372166	A_99_P225396-CA664334	90.14	497	33	15	275	771	1	481	0	632	FALSE	FALSE
BLU	5A	A_99_P225456-TC372166	A_99_P225396-TC441688	85.83	508	68	3	524	1029	170	675	1e-154	536	FALSE	FALSE
BLU	5A	A_99_P225456-TC372166	A_99_P165052-CA661770	80.11	357	55	15	678	1029	396	51	1e-70	257	FALSE	FALSE
BLU	5A	A_99_P225456-TC372166	A_99_P165052-CA693916	81.45	248	36	9	788	1029	297	54	6e-53	198	FALSE	FALSE
BLU	5A	A_99_P225456-TC410892	A_99_P225476-TC410892	100	901	0	0	1	901	1	901	0	1664	FALSE	FALSE
BLU	5A	A_99_P225456-TC410892	A_99_P225476-TC372166	98.92	649	7	0	198	846	381	1029	0	1160	FALSE	FALSE
BLU	5A	A_99_P225456-TC410892	A_99_P225456-TC372166	98.92	649	7	0	198	846	381	1029	0	1160	FALSE	FALSE
BLU	5A	A_99_P225456-TC410892	A_99_P225476-TC375873	97.9	668	13	1	198	865	308	974	0	1155	FALSE	FALSE
BLU	5A	A_99_P225456-TC410892	A_99_P225476-TC376630	95.99	573	20	2	198	767	585	1157	0	928	FALSE	FALSE
BLU	5A	A_99_P225456-TC410892	A_99_P225476-TC382133	97.01	536	14	2	326	861	213	746	0	900	FALSE	FALSE
BLU	5A	A_99_P225456-TC410892	A_99_P546587-TC406032	89.66	706	67	4	198	900	298	1000	0	894	FALSE	FALSE
BLU	5A	A_99_P225456-TC410892	A_99_P225396-TC406032	89.66	706	67	4	198	900	298	1000	0	894	FALSE	FALSE
BLU	5A	A_99_P225456-TC410892	A_99_P546587-TC373220	89.86	661	62	3	198	855	128	786	0	845	FALSE	FALSE
BLU	5A	A_99_P225456-TC410892	A_99_P225396-TC373220	89.86	661	62	3	198	855	128	786	0	845	FALSE	FALSE
BLU	5A	A_99_P225456-TC410892	A_99_P225476-TC459377	93.97	564	17	17	229	792	360	906	0	839	FALSE	FALSE
BLU	5A	A_99_P225456-TC410892	A_99_P225476-CA647023	92.65	585	21	22	264	846	1	565	0	833	FALSE	FALSE
BLU	5A	A_99_P225456-TC410892	A_99_P225396-TC380569	88.02	701	81	3	202	901	266	964	0	826	FALSE	FALSE
BLU	5A	A_99_P225456-TC410892	A_99_P165052-TC377253	87.15	708	83	6	198	899	445	1150	0	797	FALSE	FALSE
BLU	5A	A_99_P225456-TC410892	A_99_P225396-TC386855	88.36	653	72	4	202	853	291	940	0	782	FALSE	FALSE
BLU	5A	A_99_P225456-TC410892	A_99_P546587-TC385815	87.92	662	74	5	198	855	293	952	0	774	FALSE	FALSE
BLU	5A	A_99_P225456-TC410892	A_99_P225396-TC385815	87.92	662	74	5	198	855	293	952	0	774	FALSE	FALSE
BLU	5A	A_99_P225456-TC410892	A_99_P546587-TC375914	90.12	577	55	2	198	774	317	891	0	749	FALSE	FALSE
BLU	5A	A_99_P225456-TC410892	A_99_P225396-TC375914	90.12	577	55	2	198	774	317	891	0	749	FALSE	FALSE
BLU	5A	A_99_P225456-TC410892	A_99_P225396-TC429809	86.63	658	84	3	198	853	947	1602	0	725	FALSE	FALSE
BLU	5A	A_99_P225456-TC410892	A_99_P225396-TC381296	85.47	702	83	4	202	901	321	1005	0	713	FALSE	FALSE
BLU	5A	A_99_P225456-TC410892	A_99_P546587-TC450974	85.64	585	73	10	198	778	222	799	3e-180	621	FALSE	FALSE
BLU	5A	A_99_P225456-TC410892	A_99_P225396-TC450974	85.64	585	73	10	198	778	222	799	3e-180	621	FALSE	FALSE
BLU	5A	A_99_P225456-TC410892	A_99_P225396-TC382597	87.55	530	59	7	198	721	287	815	2e-176	608	FALSE	FALSE
BLU	5A	A_99_P225456-TC410892	A_99_P225396-TC441688	85.87	559	74	4	341	896	170	726	8e-171	590	FALSE	FALSE
BLU	5A	A_99_P225456-TC410892	A_99_P225396-CK204102	85.37	547	60	17	198	734	231	767	1e-159	553	FALSE	FALSE
BLU	5A	A_99_P225456-TC410892	A_99_P225396-CV782550	86.81	432	51	6	202	628	297	727	6e-137	477	FALSE	FALSE
BLU	5A	A_99_P225456-TC410892	A_99_P225396-CA664334	87.72	391	32	15	198	588	107	481	2e-126	442	FALSE	FALSE
BLU	5A	A_99_P225456-TC410892	A_99_P165052-CA661770	81.82	407	58	15	495	896	396	1	1e-93	333	FALSE	FALSE
BLU	5A	A_99_P225456-TC410892	A_99_P165052-CA693916	83.61	299	39	9	605	897	297	3	2e-76	276	FALSE	FALSE
BLU	5A	A_99_P225476-TC410892	A_99_P225456-TC410892	100	901	0	0	1	901	1	901	0	1664	FALSE	FALSE
BLU	5A	A_99_P225476-TC410892	A_99_P225476-TC372166	98.92	649	7	0	198	846	381	1029	0	1160	FALSE	FALSE
BLU	5A	A_99_P225476-TC410892	A_99_P225456-TC372166	98.92	649	7	0	198	846	381	1029	0	1160	FALSE	FALSE
BLU	5A	A_99_P225476-TC410892	A_99_P225476-TC375873	97.9	668	13	1	198	865	308	974	0	1155	FALSE	FALSE
BLU	5A	A_99_P225476-TC410892	A_99_P225476-TC376630	95.99	573	20	2	198	767	585	1157	0	928	FALSE	FALSE
BLU	5A	A_99_P225476-TC410892	A_99_P225476-TC382133	97.01	536	14	2	326	861	213	746	0	900	FALSE	FALSE
BLU	5A	A_99_P225476-TC410892	A_99_P546587-TC406032	89.66	706	67	4	198	900	298	1000	0	894	FALSE	FALSE
BLU	5A	A_99_P225476-TC410892	A_99_P225396-TC406032	89.66	706	67	4	198	900	298	1000	0	894	FALSE	FALSE
BLU	5A	A_99_P225476-TC410892	A_99_P546587-TC373220	89.86	661	62	3	198	855	128	786	0	845	FALSE	FALSE
BLU	5A	A_99_P225476-TC410892	A_99_P225396-TC373220	89.86	661	62	3	198	855	128	786	0	845	FALSE	FALSE
BLU	5A	A_99_P225476-TC410892	A_99_P225476-TC459377	93.97	564	17	17	229	792	360	906	0	839	FALSE	FALSE
BLU	5A	A_99_P225476-TC410892	A_99_P225476-CA647023	92.65	585	21	22	264	846	1	565	0	833	FALSE	FALSE
BLU	5A	A_99_P225476-TC410892	A_99_P225396-TC380569	88.02	701	81	3	202	901	266	964	0	826	FALSE	FALSE
BLU	5A	A_99_P225476-TC410892	A_99_P165052-TC377253	87.15	708	83	6	198	899	445	1150	0	797	FALSE	FALSE
BLU	5A	A_99_P225476-TC410892	A_99_P225396-TC386855	88.36	653	72	4	202	853	291	940	0	782	FALSE	FALSE
BLU	5A	A_99_P225476-TC410892	A_99_P546587-TC385815	87.92	662	74	5	198	855	293	952	0	774	FALSE	FALSE
BLU	5A	A_99_P225476-TC410892	A_99_P225396-TC385815	87.92	662	74	5	198	855	293	952	0	774	FALSE	FALSE
BLU	5A	A_99_P225476-TC410892	A_99_P546587-TC375914	90.12	577	55	2	198	774	317	891	0	749	FALSE	FALSE
BLU	5A	A_99_P225476-TC410892	A_99_P225396-TC375914	90.12	577	55	2	198	774	317	891	0	749	FALSE	FALSE
BLU	5A	A_99_P225476-TC410892	A_99_P225396-TC429809	86.63	658	84	3	198	853	947	1602	0	725	FALSE	FALSE
BLU	5A	A_99_P225476-TC410892	A_99_P225396-TC381296	85.47	702	83	4	202	901	321	1005	0	713	FALSE	FALSE
BLU	5A	A_99_P225476-TC410892	A_99_P546587-TC450974	85.64	585	73	10	198	778	222	799	3e-180	621	FALSE	FALSE
BLU	5A	A_99_P225476-TC410892	A_99_P225396-TC450974	85.64	585	73	10	198	778	222	799	3e-180	621	FALSE	FALSE
BLU	5A	A_99_P225476-TC410892	A_99_P225396-TC382597	87.55	530	59	7	198	721	287	815	2e-176	608	FALSE	FALSE
BLU	5A	A_99_P225476-TC410892	A_99_P225396-TC441688	85.87	559	74	4	341	896	170	726	8e-171	590	FALSE	FALSE
BLU	5A	A_99_P225476-TC410892	A_99_P225396-CK204102	85.37	547	60	17	198	734	231	767	1e-159	553	FALSE	FALSE
BLU	5A	A_99_P225476-TC410892	A_99_P225396-CV782550	86.81	432	51	6	202	628	297	727	6e-137	477	FALSE	FALSE
BLU	5A	A_99_P225476-TC410892	A_99_P225396-CA664334	87.72	391	32	15	198	588	107	481	2e-126	442	FALSE	FALSE
BLU	5A	A_99_P225476-TC410892	A_99_P165052-CA661770	81.82	407	58	15	495	896	396	1	1e-93	333	FALSE	FALSE
BLU	5A	A_99_P225476-TC410892	A_99_P165052-CA693916	83.61	299	39	9	605	897	297	3	2e-76	276	FALSE	FALSE
BLU	5A	A_99_P225476-TC372166	A_99_P225456-TC372166	100	1039	0	0	1	1039	1	1039	0	1919	FALSE	FALSE
BLU	5A	A_99_P225476-TC372166	A_99_P225476-TC375873	94.58	960	48	1	70	1029	1	956	0	1482	FALSE	FALSE
BLU	5A	A_99_P225476-TC372166	A_99_P225476-TC376630	93.88	817	47	2	137	950	341	1157	0	1229	FALSE	FALSE
BLU	5A	A_99_P225476-TC372166	A_99_P225476-TC410892	98.92	649	7	0	381	1029	198	846	0	1160	FALSE	FALSE
BLU	5A	A_99_P225476-TC372166	A_99_P225456-TC410892	98.92	649	7	0	381	1029	198	846	0	1160	FALSE	FALSE
BLU	5A	A_99_P225476-TC372166	A_99_P546587-TC375914	90.2	888	81	3	70	957	10	891	0	1153	FALSE	FALSE
BLU	5A	A_99_P225476-TC372166	A_99_P225396-TC375914	90.2	888	81	3	70	957	10	891	0	1153	FALSE	FALSE
BLU	5A	A_99_P225476-TC372166	A_99_P546587-TC406032	87.63	954	108	6	79	1029	1	947	0	1099	FALSE	FALSE
BLU	5A	A_99_P225476-TC372166	A_99_P225396-TC406032	87.63	954	108	6	79	1029	1	947	0	1099	FALSE	FALSE
BLU	5A	A_99_P225476-TC372166	A_99_P165052-TC377253	87.15	973	113	8	66	1029	128	1097	0	1094	FALSE	FALSE
BLU	5A	A_99_P225476-TC372166	A_99_P225396-TC380569	88.05	912	105	4	119	1029	1	909	0	1077	FALSE	FALSE
BLU	5A	A_99_P225476-TC372166	A_99_P225396-TC386855	88.45	883	100	2	147	1029	53	933	0	1064	FALSE	FALSE
BLU	5A	A_99_P225476-TC372166	A_99_P546587-TC385815	86.88	960	105	11	74	1029	1	943	0	1055	FALSE	FALSE
BLU	5A	A_99_P225476-TC372166	A_99_P225396-TC385815	86.88	960	105	11	74	1029	1	943	0	1055	FALSE	FALSE
BLU	5A	A_99_P225476-TC372166	A_99_P225396-TC381296	86.44	959	108	14	76	1029	9	950	0	1031	FALSE	FALSE
BLU	5A	A_99_P225476-TC372166	A_99_P225396-TC429809	85.94	953	115	10	88	1029	651	1595	0	1000	FALSE	FALSE
BLU	5A	A_99_P225476-TC372166	A_99_P546587-TC373220	89.58	777	76	3	256	1029	3	777	0	981	FALSE	FALSE
BLU	5A	A_99_P225476-TC372166	A_99_P225396-TC373220	89.58	777	76	3	256	1029	3	777	0	981	FALSE	FALSE
BLU	5A	A_99_P225476-TC372166	A_99_P225396-TC382597	88.78	740	79	4	147	883	53	791	0	905	FALSE	FALSE
BLU	5A	A_99_P225476-TC372166	A_99_P225476-CA647023	93.76	593	14	23	447	1037	1	572	0	880	FALSE	FALSE
BLU	5A	A_99_P225476-TC372166	A_99_P546587-TC450974	85.98	806	102	10	160	961	1	799	0	869	FALSE	FALSE
BLU	5A	A_99_P225476-TC372166	A_99_P225396-TC450974	85.98	806	102	10	160	961	1	799	0	869	FALSE	FALSE
BLU	5A	A_99_P225476-TC372166	A_99_P225396-CK204102	87.09	767	78	18	162	917	11	767	0	852	FALSE	FALSE
BLU	5A	A_99_P225476-TC372166	A_99_P225476-TC382133	95.97	521	19	2	509	1029	213	731	0	845	FALSE	FALSE
BLU	5A	A_99_P225476-TC372166	A_99_P225396-CV782550	88.19	703	77	6	114	811	26	727	0	833	FALSE	FALSE
BLU	5A	A_99_P225476-TC372166	A_99_P225476-TC459377	92.91	564	23	17	412	975	360	906	0	806	FALSE	FALSE
BLU	5A	A_99_P225476-TC372166	A_99_P225396-CA664334	90.14	497	33	15	275	771	1	481	0	632	FALSE	FALSE
BLU	5A	A_99_P225476-TC372166	A_99_P225396-TC441688	85.83	508	68	3	524	1029	170	675	1e-154	536	FALSE	FALSE
BLU	5A	A_99_P225476-TC372166	A_99_P165052-CA661770	80.11	357	55	15	678	1029	396	51	1e-70	257	FALSE	FALSE
BLU	5A	A_99_P225476-TC372166	A_99_P165052-CA693916	81.45	248	36	9	788	1029	297	54	6e-53	198	FALSE	FALSE
BLU	5A	A_99_P225476-CA647023	A_99_P225476-TC372166	93.76	593	14	23	1	572	447	1037	0	880	FALSE	FALSE
BLU	5A	A_99_P225476-CA647023	A_99_P225456-TC372166	93.76	593	14	23	1	572	447	1037	0	880	FALSE	FALSE
BLU	5A	A_99_P225476-CA647023	A_99_P225476-TC410892	92.65	585	21	22	1	565	264	846	0	833	FALSE	FALSE
BLU	5A	A_99_P225476-CA647023	A_99_P225456-TC410892	92.65	585	21	22	1	565	264	846	0	833	FALSE	FALSE
BLU	5A	A_99_P225476-CA647023	A_99_P225476-TC375873	90.77	585	32	22	1	565	374	956	0	773	FALSE	FALSE
BLU	5A	A_99_P225476-CA647023	A_99_P225476-TC459377	92.15	548	29	14	1	546	395	930	0	765	FALSE	FALSE
BLU	5A	A_99_P225476-CA647023	A_99_P225476-TC376630	91.93	508	28	12	1	497	651	1156	0	701	FALSE	FALSE
BLU	5A	A_99_P225476-CA647023	A_99_P225476-TC382133	89.48	523	31	24	63	565	213	731	0	651	FALSE	FALSE
BLU	5A	A_99_P225476-CA647023	A_99_P546587-TC373220	86.53	542	58	14	1	529	194	733	5e-171	590	FALSE	FALSE
BLU	5A	A_99_P225476-CA647023	A_99_P546587-TC406032	86.53	542	58	14	1	529	364	903	5e-171	590	FALSE	FALSE
BLU	5A	A_99_P225476-CA647023	A_99_P225396-TC406032	86.53	542	58	14	1	529	364	903	5e-171	590	FALSE	FALSE
BLU	5A	A_99_P225476-CA647023	A_99_P225396-TC373220	86.53	542	58	14	1	529	194	733	5e-171	590	FALSE	FALSE
BLU	5A	A_99_P225476-CA647023	A_99_P546587-TC385815	86.12	526	62	10	1	517	359	882	4e-162	560	FALSE	FALSE
BLU	5A	A_99_P225476-CA647023	A_99_P546587-TC375914	87.65	486	54	6	1	482	383	866	4e-162	560	FALSE	FALSE
BLU	5A	A_99_P225476-CA647023	A_99_P225396-TC385815	86.12	526	62	10	1	517	359	882	4e-162	560	FALSE	FALSE
BLU	5A	A_99_P225476-CA647023	A_99_P225396-TC375914	87.65	486	54	6	1	482	383	866	4e-162	560	FALSE	FALSE
BLU	5A	A_99_P225476-CA647023	A_99_P225396-TC380569	85.71	525	65	9	2	517	329	852	9e-159	549	FALSE	FALSE
BLU	5A	A_99_P225476-CA647023	A_99_P225396-TC386855	84.98	526	67	12	1	517	353	875	4e-152	527	FALSE	FALSE
BLU	5A	A_99_P225476-CA647023	A_99_P546587-TC450974	87.3	441	53	3	1	439	288	727	4e-147	510	FALSE	FALSE
BLU	5A	A_99_P225476-CA647023	A_99_P225396-TC450974	87.3	441	53	3	1	439	288	727	4e-147	510	FALSE	FALSE
BLU	5A	A_99_P225476-CA647023	A_99_P165052-TC377253	84.38	525	69	11	1	514	511	1033	5e-146	507	FALSE	FALSE
BLU	5A	A_99_P225476-CA647023	A_99_P225396-TC429809	87.82	427	49	3	2	427	1014	1438	3e-143	497	FALSE	FALSE
BLU	5A	A_99_P225476-CA647023	A_99_P225396-TC382597	86.79	439	55	3	2	438	354	791	2e-140	488	FALSE	FALSE
BLU	5A	A_99_P225476-CA647023	A_99_P225396-TC381296	88.51	383	43	1	2	384	384	765	1e-132	462	FALSE	FALSE
BLU	5A	A_99_P225476-CA647023	A_99_P225396-CK204102	83.96	449	52	16	1	439	297	735	9e-119	416	FALSE	FALSE
BLU	5A	A_99_P225476-CA647023	A_99_P225396-CV782550	86.76	370	44	5	1	366	359	727	6e-116	407	FALSE	FALSE
BLU	5A	A_99_P225476-CA647023	A_99_P225396-TC441688	87.46	351	41	3	78	427	170	518	3e-114	401	FALSE	FALSE
BLU	5A	A_99_P225476-CA647023	A_99_P225396-CA664334	88.27	324	22	15	2	325	174	481	6e-106	374	FALSE	FALSE
BLU	5A	A_99_P225476-TC376630	A_99_P225476-TC375873	94.74	817	40	2	341	1157	64	877	0	1267	FALSE	FALSE
BLU	5A	A_99_P225476-TC376630	A_99_P225476-TC372166	93.88	817	47	2	341	1157	137	950	0	1229	FALSE	FALSE
BLU	5A	A_99_P225476-TC376630	A_99_P225456-TC372166	93.88	817	47	2	341	1157	137	950	0	1229	FALSE	FALSE
BLU	5A	A_99_P225476-TC376630	A_99_P546587-TC375914	91.43	817	65	5	341	1157	73	884	0	1116	FALSE	FALSE
BLU	5A	A_99_P225476-TC376630	A_99_P225396-TC375914	91.43	817	65	5	341	1157	73	884	0	1116	FALSE	FALSE
BLU	5A	A_99_P225476-TC376630	A_99_P225396-TC380569	87.9	818	93	6	341	1157	19	831	0	957	FALSE	FALSE
BLU	5A	A_99_P225476-TC376630	A_99_P165052-TC377253	87.88	817	92	6	341	1156	202	1012	0	953	FALSE	FALSE
BLU	5A	A_99_P225476-TC376630	A_99_P546587-TC406032	88.26	801	86	6	341	1141	57	849	0	952	FALSE	FALSE
BLU	5A	A_99_P225476-TC376630	A_99_P225396-TC406032	88.26	801	86	6	341	1141	57	849	0	952	FALSE	FALSE
BLU	5A	A_99_P225476-TC376630	A_99_P546587-TC385815	87.95	805	93	4	353	1157	61	861	0	946	FALSE	FALSE
BLU	5A	A_99_P225476-TC376630	A_99_P225396-TC385815	87.95	805	93	4	353	1157	61	861	0	946	FALSE	FALSE
BLU	5A	A_99_P225476-TC376630	A_99_P225476-TC410892	95.99	573	20	2	585	1157	198	767	0	928	FALSE	FALSE
BLU	5A	A_99_P225476-TC376630	A_99_P225456-TC410892	95.99	573	20	2	585	1157	198	767	0	928	FALSE	FALSE
BLU	5A	A_99_P225476-TC376630	A_99_P225396-CK204102	88.3	769	67	18	366	1124	12	767	0	904	FALSE	FALSE
BLU	5A	A_99_P225476-TC376630	A_99_P225396-TC429809	86.96	805	93	9	355	1157	723	1517	0	894	FALSE	FALSE
BLU	5A	A_99_P225476-TC376630	A_99_P225396-TC386855	86.83	805	101	4	353	1157	55	854	0	894	FALSE	FALSE
BLU	5A	A_99_P225476-TC376630	A_99_P225396-TC382597	87.16	763	92	6	353	1111	55	815	0	863	FALSE	FALSE
BLU	5A	A_99_P225476-TC376630	A_99_P546587-TC373220	89.5	676	66	5	466	1141	9	679	0	850	FALSE	FALSE
BLU	5A	A_99_P225476-TC376630	A_99_P225396-TC373220	89.5	676	66	5	466	1141	9	679	0	850	FALSE	FALSE
BLU	5A	A_99_P225476-TC376630	A_99_P225396-TC381296	88.68	698	78	1	342	1039	75	771	0	850	FALSE	FALSE
BLU	5A	A_99_P225476-TC376630	A_99_P546587-TC450974	86.34	776	95	10	364	1135	1	769	0	846	FALSE	FALSE
BLU	5A	A_99_P225476-TC376630	A_99_P225396-TC450974	86.34	776	95	10	364	1135	1	769	0	846	FALSE	FALSE
BLU	5A	A_99_P225476-TC376630	A_99_P225396-CV782550	87.85	675	76	6	346	1015	54	727	0	787	FALSE	FALSE
BLU	5A	A_99_P225476-TC376630	A_99_P225476-TC459377	92.04	540	29	13	616	1155	360	885	0	749	FALSE	FALSE
BLU	5A	A_99_P225476-TC376630	A_99_P225476-CA647023	91.93	508	28	12	651	1156	1	497	0	701	FALSE	FALSE
BLU	5A	A_99_P225476-TC376630	A_99_P225476-TC382133	94.38	445	20	4	713	1157	213	652	0	678	FALSE	FALSE
BLU	5A	A_99_P225476-TC376630	A_99_P225396-CA664334	90.14	497	33	15	479	975	1	481	0	632	FALSE	FALSE
BLU	5A	A_99_P225476-TC376630	A_99_P225396-TC441688	86.57	432	52	4	728	1157	170	597	4e-135	472	FALSE	FALSE
BLU	5A	A_99_P225476-TC375873	A_99_P225476-TC372166	94.58	960	48	1	1	956	70	1029	0	1482	FALSE	FALSE
BLU	5A	A_99_P225476-TC375873	A_99_P225456-TC372166	94.58	960	48	1	1	956	70	1029	0	1482	FALSE	FALSE
BLU	5A	A_99_P225476-TC375873	A_99_P546587-TC375914	92.76	884	62	2	1	884	10	891	0	1277	FALSE	FALSE
BLU	5A	A_99_P225476-TC375873	A_99_P225396-TC375914	92.76	884	62	2	1	884	10	891	0	1277	FALSE	FALSE
BLU	5A	A_99_P225476-TC375873	A_99_P225476-TC376630	94.74	817	40	2	64	877	341	1157	0	1267	FALSE	FALSE
BLU	5A	A_99_P225476-TC375873	A_99_P225476-TC410892	97.9	668	13	1	308	974	198	865	0	1155	FALSE	FALSE
BLU	5A	A_99_P225476-TC375873	A_99_P225456-TC410892	97.9	668	13	1	308	974	198	865	0	1155	FALSE	FALSE
BLU	5A	A_99_P225476-TC375873	A_99_P546587-TC406032	88.19	948	103	5	27	971	21	962	0	1122	FALSE	FALSE
BLU	5A	A_99_P225476-TC375873	A_99_P225396-TC406032	88.19	948	103	5	27	971	21	962	0	1122	FALSE	FALSE
BLU	5A	A_99_P225476-TC375873	A_99_P165052-TC377253	87.38	975	109	11	11	974	145	1116	0	1107	FALSE	FALSE
BLU	5A	A_99_P225476-TC375873	A_99_P225396-TC380569	87.35	925	113	4	46	969	1	922	0	1057	FALSE	FALSE
BLU	5A	A_99_P225476-TC375873	A_99_P546587-TC385815	87.47	902	106	6	76	973	61	959	0	1033	FALSE	FALSE
BLU	5A	A_99_P225476-TC375873	A_99_P225396-TC385815	87.47	902	106	6	76	973	61	959	0	1033	FALSE	FALSE
BLU	5A	A_99_P225476-TC375873	A_99_P225396-TC429809	85.82	959	116	11	27	974	663	1612	0	1000	FALSE	FALSE
BLU	5A	A_99_P225476-TC375873	A_99_P546587-TC373220	89.83	777	74	3	192	965	12	786	0	992	FALSE	FALSE
BLU	5A	A_99_P225476-TC375873	A_99_P225396-TC373220	89.83	777	74	3	192	965	12	786	0	992	FALSE	FALSE
BLU	5A	A_99_P225476-TC375873	A_99_P225396-TC386855	86.84	889	113	4	76	963	55	940	0	990	FALSE	FALSE
BLU	5A	A_99_P225476-TC375873	A_99_P225476-TC382133	99.44	538	1	2	436	973	213	748	0	976	FALSE	FALSE
BLU	5A	A_99_P225476-TC375873	A_99_P225396-TC381296	85.53	954	115	13	27	974	33	969	0	976	FALSE	FALSE
BLU	5A	A_99_P225476-TC375873	A_99_P225396-CK204102	89.77	733	56	14	89	811	12	735	0	924	FALSE	FALSE
BLU	5A	A_99_P225476-TC375873	A_99_P225476-TC459377	96.1	564	5	17	339	902	360	906	0	905	FALSE	FALSE
BLU	5A	A_99_P225476-TC375873	A_99_P546587-TC450974	86.1	806	101	10	87	888	1	799	0	874	FALSE	FALSE
BLU	5A	A_99_P225476-TC375873	A_99_P225396-TC450974	86.1	806	101	10	87	888	1	799	0	874	FALSE	FALSE
BLU	5A	A_99_P225476-TC375873	A_99_P225396-TC382597	87.26	738	90	4	76	810	55	791	0	841	FALSE	FALSE
BLU	5A	A_99_P225476-TC375873	A_99_P225396-CV782550	87.06	703	85	6	41	738	26	727	0	789	FALSE	FALSE
BLU	5A	A_99_P225476-TC375873	A_99_P225476-CA647023	90.77	585	32	22	374	956	1	565	0	773	FALSE	FALSE
BLU	5A	A_99_P225476-TC375873	A_99_P225396-CA664334	89.13	497	38	15	202	698	1	481	3e-175	604	FALSE	FALSE
BLU	5A	A_99_P225476-TC375873	A_99_P225396-TC441688	85.39	527	72	4	451	974	170	694	2e-156	542	FALSE	FALSE
BLU	5A	A_99_P225476-TC375873	A_99_P165052-CA661770	81.15	366	52	16	615	974	386	32	2e-78	283	FALSE	FALSE
BLU	5A	A_99_P225476-TC375873	A_99_P165052-CA693916	81.27	267	39	10	715	974	297	35	3e-56	209	FALSE	FALSE
BLU	5A	A_99_P225476-TC459377	A_99_P225476-TC375873	96.1	564	5	17	360	906	339	902	0	905	FALSE	FALSE
BLU	5A	A_99_P225476-TC459377	A_99_P225476-TC410892	93.97	564	17	17	360	906	229	792	0	839	FALSE	FALSE
BLU	5A	A_99_P225476-TC459377	A_99_P225456-TC410892	93.97	564	17	17	360	906	229	792	0	839	FALSE	FALSE
BLU	5A	A_99_P225476-TC459377	A_99_P225476-TC372166	92.91	564	23	17	360	906	412	975	0	806	FALSE	FALSE
BLU	5A	A_99_P225476-TC459377	A_99_P225456-TC372166	92.91	564	23	17	360	906	412	975	0	806	FALSE	FALSE
BLU	5A	A_99_P225476-TC459377	A_99_P225476-CA647023	92.15	548	29	14	395	930	1	546	0	765	FALSE	FALSE
BLU	5A	A_99_P225476-TC459377	A_99_P225476-TC376630	92.04	540	29	13	360	885	616	1155	0	749	FALSE	FALSE
BLU	5A	A_99_P225476-TC459377	A_99_P225476-TC382133	94.65	467	6	19	457	906	213	677	0	708	FALSE	FALSE
BLU	5A	A_99_P225476-TC459377	A_99_P546587-TC373220	89.06	521	49	7	360	873	159	678	0	641	FALSE	FALSE
BLU	5A	A_99_P225476-TC459377	A_99_P546587-TC406032	89.06	521	49	7	360	873	329	848	0	641	FALSE	FALSE
BLU	5A	A_99_P225476-TC459377	A_99_P225396-TC406032	89.06	521	49	7	360	873	329	848	0	641	FALSE	FALSE
BLU	5A	A_99_P225476-TC459377	A_99_P225396-TC373220	89.06	521	49	7	360	873	159	678	0	641	FALSE	FALSE
BLU	5A	A_99_P225476-TC459377	A_99_P546587-TC375914	90.53	475	44	1	360	833	348	822	0	627	FALSE	FALSE
BLU	5A	A_99_P225476-TC459377	A_99_P225396-TC375914	90.53	475	44	1	360	833	348	822	0	627	FALSE	FALSE
BLU	5A	A_99_P225476-TC459377	A_99_P546587-TC385815	86.43	560	60	15	363	906	327	886	4e-174	601	FALSE	FALSE
BLU	5A	A_99_P225476-TC459377	A_99_P225396-TC385815	86.43	560	60	15	363	906	327	886	4e-174	601	FALSE	FALSE
BLU	5A	A_99_P225476-TC459377	A_99_P546587-TC450974	87.87	478	53	5	360	833	253	729	1e-163	566	FALSE	FALSE
BLU	5A	A_99_P225476-TC459377	A_99_P225396-TC450974	87.87	478	53	5	360	833	253	729	1e-163	566	FALSE	FALSE
BLU	5A	A_99_P225476-TC459377	A_99_P225396-TC380569	86.4	522	63	7	360	873	293	814	1e-163	566	FALSE	FALSE
BLU	5A	A_99_P225476-TC459377	A_99_P225396-TC429809	88.21	458	54	0	363	820	981	1438	5e-158	547	FALSE	FALSE
BLU	5A	A_99_P225476-TC459377	A_99_P225396-TC386855	84.56	557	68	17	363	903	321	875	3e-155	538	FALSE	FALSE
BLU	5A	A_99_P225476-TC459377	A_99_P225396-TC382597	87.03	478	57	5	360	835	318	792	1e-154	536	FALSE	FALSE
BLU	5A	A_99_P225476-TC459377	A_99_P225396-TC381296	88.06	444	52	1	360	802	348	791	2e-151	525	FALSE	FALSE
BLU	5A	A_99_P225476-TC459377	A_99_P225396-CV782550	85.93	405	51	6	360	759	324	727	7e-122	427	FALSE	FALSE
BLU	5A	A_99_P225476-TC459377	A_99_P225396-TC441688	88.25	349	41	0	472	820	170	518	4e-119	418	FALSE	FALSE
BLU	5A	A_99_P225476-TC459377	A_99_P225396-CA664334	86.83	357	31	15	363	719	141	481	4e-109	385	FALSE	FALSE
BLU	5A	A_99_P225476-TC382133	A_99_P225476-TC375873	99.44	538	1	2	213	748	436	973	0	976	FALSE	FALSE
BLU	5A	A_99_P225476-TC382133	A_99_P225476-TC410892	97.01	536	14	2	213	746	326	861	0	900	FALSE	FALSE
BLU	5A	A_99_P225476-TC382133	A_99_P225456-TC410892	97.01	536	14	2	213	746	326	861	0	900	FALSE	FALSE
BLU	5A	A_99_P225476-TC382133	A_99_P225476-TC372166	95.97	521	19	2	213	731	509	1029	0	845	FALSE	FALSE
BLU	5A	A_99_P225476-TC382133	A_99_P225456-TC372166	95.97	521	19	2	213	731	509	1029	0	845	FALSE	FALSE
BLU	5A	A_99_P225476-TC382133	A_99_P225476-TC459377	94.65	467	6	19	213	677	457	906	0	708	FALSE	FALSE
BLU	5A	A_99_P225476-TC382133	A_99_P225476-TC376630	94.38	445	20	4	213	652	713	1157	0	678	FALSE	FALSE
BLU	5A	A_99_P225476-TC382133	A_99_P546587-TC406032	89.24	539	51	5	213	746	426	962	0	667	FALSE	FALSE
BLU	5A	A_99_P225476-TC382133	A_99_P225396-TC406032	89.24	539	51	5	213	746	426	962	0	667	FALSE	FALSE
BLU	5A	A_99_P225476-TC382133	A_99_P546587-TC373220	89.31	533	50	5	213	740	256	786	0	662	FALSE	FALSE
BLU	5A	A_99_P225476-TC382133	A_99_P225396-TC373220	89.31	533	50	5	213	740	256	786	0	662	FALSE	FALSE
BLU	5A	A_99_P225476-TC382133	A_99_P225476-CA647023	89.48	523	31	24	213	731	63	565	0	651	FALSE	FALSE
BLU	5A	A_99_P225476-TC382133	A_99_P546587-TC385815	87.08	542	61	8	213	748	421	959	2e-175	604	FALSE	FALSE
BLU	5A	A_99_P225476-TC382133	A_99_P225396-TC385815	87.08	542	61	8	213	748	421	959	2e-175	604	FALSE	FALSE
BLU	5A	A_99_P225476-TC382133	A_99_P225396-TC386855	86.58	529	65	6	213	738	415	940	1e-167	579	FALSE	FALSE
BLU	5A	A_99_P225476-TC382133	A_99_P546587-TC375914	90.05	442	42	2	218	659	452	891	2e-165	571	FALSE	FALSE
BLU	5A	A_99_P225476-TC382133	A_99_P225396-TC375914	90.05	442	42	2	218	659	452	891	2e-165	571	FALSE	FALSE
BLU	5A	A_99_P225476-TC382133	A_99_P225396-TC380569	85.79	535	71	5	213	744	390	922	1e-162	562	FALSE	FALSE
BLU	5A	A_99_P225476-TC382133	A_99_P225396-TC441688	85.47	523	72	3	226	746	170	690	2e-156	542	FALSE	FALSE
BLU	5A	A_99_P225476-TC382133	A_99_P225396-TC429809	85.33	525	72	4	226	748	1090	1611	2e-155	538	FALSE	FALSE
BLU	5A	A_99_P225476-TC382133	A_99_P225396-TC381296	84.73	537	63	12	213	746	445	965	8e-150	520	FALSE	FALSE
BLU	5A	A_99_P225476-TC382133	A_99_P546587-TC450974	85.33	443	54	10	225	663	364	799	4e-133	464	FALSE	FALSE
BLU	5A	A_99_P225476-TC382133	A_99_P225396-TC450974	85.33	443	54	10	225	663	364	799	4e-133	464	FALSE	FALSE
BLU	5A	A_99_P225476-TC382133	A_99_P225396-TC382597	88.19	364	39	4	225	585	429	791	1e-123	433	FALSE	FALSE
BLU	5A	A_99_P225476-TC382133	A_99_P225396-CK204102	96.46	226	8	0	1	226	51	276	7e-106	374	FALSE	FALSE
BLU	5A	A_99_P225476-TC382133	A_99_P225396-CV782550	91.38	232	19	1	1	232	113	343	1e-88	316	FALSE	FALSE
BLU	5A	A_99_P225476-TC382133	A_99_P165052-TC377253	91.15	226	20	0	1	226	265	490	7e-86	307	FALSE	FALSE
BLU	5A	A_99_P225476-TC382133	A_99_P165052-CA661770	81.22	362	52	15	390	746	386	36	1e-78	283	FALSE	FALSE
BLU	5A	A_99_P225476-TC382133	A_99_P225396-CA664334	86.29	248	18	15	226	473	250	481	3e-70	255	FALSE	FALSE
BLU	5A	A_99_P225476-TC382133	A_99_P165052-CA693916	81.37	263	39	9	490	746	297	39	2e-56	209	FALSE	FALSE
BLU	5A	A_99_P546587-TC450974	A_99_P225396-TC450974	100	961	0	0	1	961	1	961	0	1716	FALSE	FALSE
BLU	5A	A_99_P546587-TC450974	A_99_P546587-TC375914	90.51	875	67	16	1	863	96	966	0	1162	FALSE	FALSE
BLU	5A	A_99_P546587-TC450974	A_99_P225396-TC375914	90.51	875	67	16	1	863	96	966	0	1162	FALSE	FALSE
BLU	5A	A_99_P546587-TC450974	A_99_P546587-TC385815	87.72	806	87	12	1	799	72	872	0	946	FALSE	FALSE
BLU	5A	A_99_P546587-TC450974	A_99_P225396-TC385815	87.72	806	87	12	1	799	72	872	0	946	FALSE	FALSE
BLU	5A	A_99_P546587-TC450974	A_99_P165052-TC377253	87.3	795	88	12	1	788	224	1012	0	909	FALSE	FALSE
BLU	5A	A_99_P546587-TC450974	A_99_P225396-TC380569	86.76	808	92	14	1	799	41	842	0	902	FALSE	FALSE
BLU	5A	A_99_P546587-TC450974	A_99_P225396-CK204102	87.91	769	69	16	3	759	11	767	0	898	FALSE	FALSE
BLU	5A	A_99_P546587-TC450974	A_99_P546587-TC406032	86.99	784	89	11	1	780	80	854	0	883	FALSE	FALSE
BLU	5A	A_99_P546587-TC450974	A_99_P225396-TC406032	86.99	784	89	11	1	780	80	854	0	883	FALSE	FALSE
BLU	5A	A_99_P546587-TC450974	A_99_P225476-TC375873	86.1	806	101	10	1	799	87	888	0	874	FALSE	FALSE
BLU	5A	A_99_P546587-TC450974	A_99_P225476-TC372166	85.98	806	102	10	1	799	160	961	0	869	FALSE	FALSE
BLU	5A	A_99_P546587-TC450974	A_99_P225456-TC372166	85.98	806	102	10	1	799	160	961	0	869	FALSE	FALSE
BLU	5A	A_99_P546587-TC450974	A_99_P225476-TC376630	86.34	776	95	10	1	769	364	1135	0	846	FALSE	FALSE
BLU	5A	A_99_P546587-TC450974	A_99_P225396-TC386855	85.56	810	96	20	1	799	66	865	0	841	FALSE	FALSE
BLU	5A	A_99_P546587-TC450974	A_99_P225396-TC429809	85.29	809	97	20	1	799	732	1528	0	830	FALSE	FALSE
BLU	5A	A_99_P546587-TC450974	A_99_P225396-TC382597	86.87	731	86	10	1	726	66	791	0	819	FALSE	FALSE
BLU	5A	A_99_P546587-TC450974	A_99_P546587-TC373220	87.79	688	74	9	97	780	3	684	0	809	FALSE	FALSE
BLU	5A	A_99_P546587-TC450974	A_99_P225396-TC373220	87.79	688	74	9	97	780	3	684	0	809	FALSE	FALSE
BLU	5A	A_99_P546587-TC450974	A_99_P225396-CV782550	88.99	654	64	8	1	649	72	722	0	802	FALSE	FALSE
BLU	5A	A_99_P546587-TC450974	A_99_P225396-TC381296	88.3	658	75	2	1	658	96	751	0	787	FALSE	FALSE
BLU	5A	A_99_P546587-TC450974	A_99_P225476-TC410892	85.64	585	73	10	222	799	198	778	3e-180	621	FALSE	FALSE
BLU	5A	A_99_P546587-TC450974	A_99_P225456-TC410892	85.64	585	73	10	222	799	198	778	3e-180	621	FALSE	FALSE
BLU	5A	A_99_P546587-TC450974	A_99_P225396-CA664334	88.33	497	42	15	116	612	1	481	1e-168	582	FALSE	FALSE
BLU	5A	A_99_P546587-TC450974	A_99_P225476-TC459377	87.87	478	53	5	253	729	360	833	1e-163	566	FALSE	FALSE
BLU	5A	A_99_P546587-TC450974	A_99_P225476-CA647023	87.3	441	53	3	288	727	1	439	6e-147	510	FALSE	FALSE
BLU	5A	A_99_P546587-TC450974	A_99_P225476-TC382133	85.33	443	54	10	364	799	225	663	5e-133	464	FALSE	FALSE
BLU	5A	A_99_P546587-TC450974	A_99_P225396-TC441688	84.44	450	54	15	360	799	165	608	7e-127	444	FALSE	FALSE
BLU	5A	A_99_P546587-TC375914	A_99_P225396-TC375914	100	1069	0	0	1	1069	1	1069	0	1971	FALSE	FALSE
BLU	5A	A_99_P546587-TC375914	A_99_P225476-TC375873	92.76	884	62	2	10	891	1	884	0	1277	FALSE	FALSE
BLU	5A	A_99_P546587-TC375914	A_99_P225396-CK204102	95.95	765	12	12	98	852	12	767	0	1227	FALSE	FALSE
BLU	5A	A_99_P546587-TC375914	A_99_P546587-TC450974	90.51	875	67	16	96	966	1	863	0	1162	FALSE	FALSE
BLU	5A	A_99_P546587-TC375914	A_99_P225396-TC450974	90.51	875	67	16	96	966	1	863	0	1162	FALSE	FALSE
BLU	5A	A_99_P546587-TC375914	A_99_P225476-TC372166	90.2	888	81	3	10	891	70	957	0	1153	FALSE	FALSE
BLU	5A	A_99_P546587-TC375914	A_99_P225456-TC372166	90.2	888	81	3	10	891	70	957	0	1153	FALSE	FALSE
BLU	5A	A_99_P546587-TC375914	A_99_P225476-TC376630	91.43	817	65	5	73	884	341	1157	0	1116	FALSE	FALSE
BLU	5A	A_99_P546587-TC375914	A_99_P165052-TC377253	89.05	877	90	5	16	887	141	1016	0	1083	FALSE	FALSE
BLU	5A	A_99_P546587-TC375914	A_99_P225396-TC380569	89.75	839	83	3	55	891	1	838	0	1070	FALSE	FALSE
BLU	5A	A_99_P546587-TC375914	A_99_P546587-TC385815	90.22	808	78	1	85	891	61	868	0	1053	FALSE	FALSE
BLU	5A	A_99_P546587-TC375914	A_99_P225396-TC385815	90.22	808	78	1	85	891	61	868	0	1053	FALSE	FALSE
BLU	5A	A_99_P546587-TC375914	A_99_P225396-TC429809	88.32	865	83	9	36	888	663	1521	0	1022	FALSE	FALSE
BLU	5A	A_99_P546587-TC375914	A_99_P546587-TC406032	88.26	860	92	6	36	891	21	875	0	1020	FALSE	FALSE
BLU	5A	A_99_P546587-TC375914	A_99_P225396-TC406032	88.26	860	92	6	36	891	21	875	0	1020	FALSE	FALSE
BLU	5A	A_99_P546587-TC375914	A_99_P225396-TC386855	88.88	809	86	4	85	891	55	861	0	992	FALSE	FALSE
BLU	5A	A_99_P546587-TC375914	A_99_P225396-TC381296	86.71	888	89	12	16	891	9	879	0	959	FALSE	FALSE
BLU	5A	A_99_P546587-TC375914	A_99_P225396-TC382597	88.06	787	86	8	85	863	55	841	0	929	FALSE	FALSE
BLU	5A	A_99_P546587-TC375914	A_99_P546587-TC373220	89.64	695	67	4	201	891	12	705	0	880	FALSE	FALSE
BLU	5A	A_99_P546587-TC375914	A_99_P225396-TC373220	89.64	695	67	4	201	891	12	705	0	880	FALSE	FALSE
BLU	5A	A_99_P546587-TC375914	A_99_P225396-CV782550	88.11	698	78	5	50	743	26	722	0	824	FALSE	FALSE
BLU	5A	A_99_P546587-TC375914	A_99_P225476-TC410892	90.12	577	55	2	317	891	198	774	0	749	FALSE	FALSE
BLU	5A	A_99_P546587-TC375914	A_99_P225456-TC410892	90.12	577	55	2	317	891	198	774	0	749	FALSE	FALSE
BLU	5A	A_99_P546587-TC375914	A_99_P225476-TC459377	90.53	475	44	1	348	822	360	833	0	627	FALSE	FALSE
BLU	5A	A_99_P546587-TC375914	A_99_P225396-CA664334	89.54	497	36	15	211	707	1	481	1e-178	616	FALSE	FALSE
BLU	5A	A_99_P546587-TC375914	A_99_P225476-TC382133	90.05	442	42	2	452	891	218	659	3e-165	571	FALSE	FALSE
BLU	5A	A_99_P546587-TC375914	A_99_P225396-TC441688	90.16	437	40	2	455	888	165	601	2e-163	566	FALSE	FALSE
BLU	5A	A_99_P546587-TC375914	A_99_P225476-CA647023	87.65	486	54	6	383	866	1	482	7e-162	560	FALSE	FALSE
BLU	5A	A_99_P546587-TC406032	A_99_P225396-TC406032	100	1171	0	0	1	1171	1	1171	0	2163	FALSE	FALSE
BLU	5A	A_99_P546587-TC406032	A_99_P546587-TC373220	100	787	0	0	173	959	3	789	0	1454	FALSE	FALSE
BLU	5A	A_99_P546587-TC406032	A_99_P225396-TC373220	100	787	0	0	173	959	3	789	0	1454	FALSE	FALSE
BLU	5A	A_99_P546587-TC406032	A_99_P225396-TC380569	87.44	1019	115	12	39	1050	1	1013	0	1160	FALSE	FALSE
BLU	5A	A_99_P546587-TC406032	A_99_P165052-TC377253	87.71	1009	106	13	1	996	144	1147	0	1160	FALSE	FALSE
BLU	5A	A_99_P546587-TC406032	A_99_P225476-TC375873	88.19	948	103	5	21	962	27	971	0	1122	FALSE	FALSE
BLU	5A	A_99_P546587-TC406032	A_99_P225396-TC386855	89.3	888	87	6	71	954	57	940	0	1107	FALSE	FALSE
BLU	5A	A_99_P546587-TC406032	A_99_P225476-TC372166	87.63	954	108	6	1	947	79	1029	0	1099	FALSE	FALSE
BLU	5A	A_99_P546587-TC406032	A_99_P225456-TC372166	87.63	954	108	6	1	947	79	1029	0	1099	FALSE	FALSE
BLU	5A	A_99_P546587-TC406032	A_99_P225396-TC429809	87.34	964	102	9	9	959	651	1607	0	1086	FALSE	FALSE
BLU	5A	A_99_P546587-TC406032	A_99_P546587-TC385815	88.63	897	90	8	71	959	63	955	0	1081	FALSE	FALSE
BLU	5A	A_99_P546587-TC406032	A_99_P225396-TC385815	88.63	897	90	8	71	959	63	955	0	1081	FALSE	FALSE
BLU	5A	A_99_P546587-TC406032	A_99_P225396-TC381296	86.04	1010	106	23	1	996	12	1000	0	1051	FALSE	FALSE
BLU	5A	A_99_P546587-TC406032	A_99_P546587-TC375914	88.26	860	92	6	21	875	36	891	0	1020	FALSE	FALSE
BLU	5A	A_99_P546587-TC406032	A_99_P225396-TC375914	88.26	860	92	6	21	875	36	891	0	1020	FALSE	FALSE
BLU	5A	A_99_P546587-TC406032	A_99_P225476-TC376630	88.26	801	86	6	57	849	341	1141	0	952	FALSE	FALSE
BLU	5A	A_99_P546587-TC406032	A_99_P225476-TC410892	89.66	706	67	4	298	1000	198	900	0	894	FALSE	FALSE
BLU	5A	A_99_P546587-TC406032	A_99_P225456-TC410892	89.66	706	67	4	298	1000	198	900	0	894	FALSE	FALSE
BLU	5A	A_99_P546587-TC406032	A_99_P225396-TC382597	87.47	782	86	12	74	843	60	841	0	891	FALSE	FALSE
BLU	5A	A_99_P546587-TC406032	A_99_P546587-TC450974	86.97	783	91	9	80	854	1	780	0	883	FALSE	FALSE
BLU	5A	A_99_P546587-TC406032	A_99_P225396-TC450974	86.97	783	91	9	80	854	1	780	0	883	FALSE	FALSE
BLU	5A	A_99_P546587-TC406032	A_99_P225396-CV782550	88.19	703	74	7	34	728	26	727	0	830	FALSE	FALSE
BLU	5A	A_99_P546587-TC406032	A_99_P225396-CK204102	86.14	743	83	14	101	832	34	767	0	787	FALSE	FALSE
BLU	5A	A_99_P546587-TC406032	A_99_P225476-TC382133	89.24	539	51	5	426	962	213	746	0	667	FALSE	FALSE
BLU	5A	A_99_P546587-TC406032	A_99_P225476-TC459377	89.06	521	49	7	329	848	360	873	0	641	FALSE	FALSE
BLU	5A	A_99_P546587-TC406032	A_99_P225396-CA664334	89.76	508	32	19	198	705	7	494	0	632	FALSE	FALSE
BLU	5A	A_99_P546587-TC406032	A_99_P225396-TC441688	86.99	561	64	7	441	996	170	726	0	623	FALSE	FALSE
BLU	5A	A_99_P546587-TC406032	A_99_P225476-CA647023	86.53	542	58	14	364	903	1	529	1e-170	590	FALSE	FALSE
BLU	5A	A_99_P546587-TC406032	A_99_P165052-CA661770	81.82	418	55	17	586	996	404	1	4e-95	339	FALSE	FALSE
BLU	5A	A_99_P546587-TC406032	A_99_P165052-CA693916	81.62	321	45	8	684	996	318	4	3e-71	259	FALSE	FALSE
BLU	5A	A_99_P546587-TC373220	A_99_P225396-TC373220	100	790	0	0	3	792	3	792	0	1459	FALSE	FALSE
BLU	5A	A_99_P546587-TC373220	A_99_P546587-TC406032	100	787	0	0	3	789	173	959	0	1454	FALSE	FALSE
BLU	5A	A_99_P546587-TC373220	A_99_P225396-TC406032	100	787	0	0	3	789	173	959	0	1454	FALSE	FALSE
BLU	5A	A_99_P546587-TC373220	A_99_P225396-TC386855	90.22	787	72	3	6	791	165	947	0	1022	FALSE	FALSE
BLU	5A	A_99_P546587-TC373220	A_99_P225476-TC375873	89.83	777	74	3	12	786	192	965	0	992	FALSE	FALSE
BLU	5A	A_99_P546587-TC373220	A_99_P546587-TC385815	89.38	791	75	5	6	791	171	957	0	987	FALSE	FALSE
BLU	5A	A_99_P546587-TC373220	A_99_P225396-TC385815	89.38	791	75	5	6	791	171	957	0	987	FALSE	FALSE
BLU	5A	A_99_P546587-TC373220	A_99_P225476-TC372166	89.58	777	76	3	3	777	256	1029	0	981	FALSE	FALSE
BLU	5A	A_99_P546587-TC373220	A_99_P225456-TC372166	89.58	777	76	3	3	777	256	1029	0	981	FALSE	FALSE
BLU	5A	A_99_P546587-TC373220	A_99_P225396-TC429809	89.02	792	80	5	3	791	822	1609	0	974	FALSE	FALSE
BLU	5A	A_99_P546587-TC373220	A_99_P165052-TC377253	89.04	794	76	6	3	789	320	1109	0	974	FALSE	FALSE
BLU	5A	A_99_P546587-TC373220	A_99_P225396-TC380569	89.22	779	78	5	6	782	140	914	0	968	FALSE	FALSE
BLU	5A	A_99_P546587-TC373220	A_99_P546587-TC375914	89.64	695	67	4	12	705	201	891	0	880	FALSE	FALSE
BLU	5A	A_99_P546587-TC373220	A_99_P225396-TC375914	89.64	695	67	4	12	705	201	891	0	880	FALSE	FALSE
BLU	5A	A_99_P546587-TC373220	A_99_P225396-TC381296	87.12	784	79	14	9	789	198	962	0	869	FALSE	FALSE
BLU	5A	A_99_P546587-TC373220	A_99_P225476-TC376630	89.5	676	66	5	9	679	466	1141	0	850	FALSE	FALSE
BLU	5A	A_99_P546587-TC373220	A_99_P225476-TC410892	89.86	661	62	3	128	786	198	855	0	845	FALSE	FALSE
BLU	5A	A_99_P546587-TC373220	A_99_P225456-TC410892	89.86	661	62	3	128	786	198	855	0	845	FALSE	FALSE
BLU	5A	A_99_P546587-TC373220	A_99_P225396-TC382597	88.68	680	68	9	3	673	162	841	0	821	FALSE	FALSE
BLU	5A	A_99_P546587-TC373220	A_99_P546587-TC450974	87.77	687	76	7	3	684	97	780	0	809	FALSE	FALSE
BLU	5A	A_99_P546587-TC373220	A_99_P225396-TC450974	87.77	687	76	7	3	684	97	780	0	809	FALSE	FALSE
BLU	5A	A_99_P546587-TC373220	A_99_P225396-CV782550	89.78	558	51	6	6	558	171	727	0	710	FALSE	FALSE
BLU	5A	A_99_P546587-TC373220	A_99_P225396-CK204102	85.95	662	73	14	12	662	115	767	0	693	FALSE	FALSE
BLU	5A	A_99_P546587-TC373220	A_99_P225476-TC382133	89.31	533	50	5	256	786	213	740	0	662	FALSE	FALSE
BLU	5A	A_99_P546587-TC373220	A_99_P225476-TC459377	89.06	521	49	7	159	678	360	873	0	641	FALSE	FALSE
BLU	5A	A_99_P546587-TC373220	A_99_P225396-CA664334	89.76	508	32	19	28	535	7	494	0	632	FALSE	FALSE
BLU	5A	A_99_P546587-TC373220	A_99_P225396-TC441688	87.74	522	57	5	271	789	170	687	9e-175	603	FALSE	FALSE
BLU	5A	A_99_P546587-TC373220	A_99_P225476-CA647023	86.53	542	58	14	194	733	1	529	7e-171	590	FALSE	FALSE
BLU	5A	A_99_P546587-TC373220	A_99_P165052-CA661770	81.84	380	49	16	416	789	404	39	2e-86	309	FALSE	FALSE
BLU	5A	A_99_P546587-TC373220	A_99_P165052-CA693916	81.63	283	39	7	514	789	318	42	6e-62	228	FALSE	FALSE
BLU	5A	A_99_P546587-TC385815	A_99_P225396-TC385815	100	959	0	0	1	959	1	959	0	1772	FALSE	FALSE
BLU	5A	A_99_P546587-TC385815	A_99_P165052-TC377253	92.89	970	51	6	3	955	141	1109	0	1393	FALSE	FALSE
BLU	5A	A_99_P546587-TC385815	A_99_P225396-TC386855	92.24	953	66	7	9	959	3	949	0	1343	FALSE	FALSE
BLU	5A	A_99_P546587-TC385815	A_99_P225396-TC380569	92.56	887	60	3	60	945	30	911	0	1267	FALSE	FALSE
BLU	5A	A_99_P546587-TC385815	A_99_P225396-TC382597	91	900	62	19	9	889	3	902	0	1199	FALSE	FALSE
BLU	5A	A_99_P546587-TC385815	A_99_P225396-TC429809	90.39	905	75	8	57	959	717	1611	0	1179	FALSE	FALSE
BLU	5A	A_99_P546587-TC385815	A_99_P225396-TC381296	88.8	902	77	9	57	955	82	962	0	1085	FALSE	FALSE
BLU	5A	A_99_P546587-TC385815	A_99_P546587-TC406032	88.63	897	90	8	63	955	71	959	0	1081	FALSE	FALSE
BLU	5A	A_99_P546587-TC385815	A_99_P225396-TC406032	88.63	897	90	8	63	955	71	959	0	1081	FALSE	FALSE
BLU	5A	A_99_P546587-TC385815	A_99_P225476-TC372166	86.88	960	105	11	1	943	74	1029	0	1055	FALSE	FALSE
BLU	5A	A_99_P546587-TC385815	A_99_P225456-TC372166	86.88	960	105	11	1	943	74	1029	0	1055	FALSE	FALSE
BLU	5A	A_99_P546587-TC385815	A_99_P546587-TC375914	90.22	808	78	1	61	868	85	891	0	1053	FALSE	FALSE
BLU	5A	A_99_P546587-TC385815	A_99_P225396-TC375914	90.22	808	78	1	61	868	85	891	0	1053	FALSE	FALSE
BLU	5A	A_99_P546587-TC385815	A_99_P225476-TC375873	87.47	902	106	6	61	959	76	973	0	1033	FALSE	FALSE
BLU	5A	A_99_P546587-TC385815	A_99_P546587-TC373220	89.38	791	75	5	171	957	6	791	0	987	FALSE	FALSE
BLU	5A	A_99_P546587-TC385815	A_99_P225396-TC373220	89.38	791	75	5	171	957	6	791	0	987	FALSE	FALSE
BLU	5A	A_99_P546587-TC385815	A_99_P546587-TC450974	87.72	806	87	12	72	872	1	799	0	946	FALSE	FALSE
BLU	5A	A_99_P546587-TC385815	A_99_P225476-TC376630	87.95	805	93	4	61	861	353	1157	0	946	FALSE	FALSE
BLU	5A	A_99_P546587-TC385815	A_99_P225396-TC450974	87.72	806	87	12	72	872	1	799	0	946	FALSE	FALSE
BLU	5A	A_99_P546587-TC385815	A_99_P225396-CV782550	89.88	672	62	6	57	723	57	727	0	859	FALSE	FALSE
BLU	5A	A_99_P546587-TC385815	A_99_P225396-CK204102	86.67	765	84	12	74	828	11	767	0	835	FALSE	FALSE
BLU	5A	A_99_P546587-TC385815	A_99_P225476-TC410892	87.92	662	74	5	293	952	198	855	0	774	FALSE	FALSE
BLU	5A	A_99_P546587-TC385815	A_99_P225456-TC410892	87.92	662	74	5	293	952	198	855	0	774	FALSE	FALSE
BLU	5A	A_99_P546587-TC385815	A_99_P225396-TC441688	91.08	527	41	2	431	955	165	687	0	708	FALSE	FALSE
BLU	5A	A_99_P546587-TC385815	A_99_P225396-CA664334	90.08	514	31	19	187	700	1	494	0	649	FALSE	FALSE
BLU	5A	A_99_P546587-TC385815	A_99_P225476-TC382133	87.08	542	61	8	421	959	213	748	3e-175	604	FALSE	FALSE
BLU	5A	A_99_P546587-TC385815	A_99_P225476-TC459377	86.43	560	60	15	327	886	363	906	4e-174	601	FALSE	FALSE
BLU	5A	A_99_P546587-TC385815	A_99_P225476-CA647023	86.12	526	62	10	359	882	1	517	6e-162	560	FALSE	FALSE
BLU	5A	A_99_P546587-TC385815	A_99_P165052-CA661770	92.29	389	18	12	568	955	416	39	1e-159	553	FALSE	FALSE
BLU	5A	A_99_P546587-TC385815	A_99_P165052-CA693916	93.19	279	15	4	679	955	318	42	2e-117	412	FALSE	FALSE
BLU	9A	A_99_P061193-TC450622	A_99_P355931-TC433913	93.67	221	7	7	3	223	223	10	5e-93	329	FALSE	FALSE
BLU	9A	A_99_P346236-TC404850	A_99_P346236-TC382543	93.29	432	20	4	1053	1482	297	721	0	628	FALSE	FALSE
BLU	9A	A_99_P346236-TC382543	A_99_P346236-TC404850	93.29	432	20	4	297	721	1053	1482	0	628	FALSE	FALSE
BLU	9A	A_99_P355931-TC433913	A_99_P061193-TC450622	93.67	221	7	7	10	223	223	3	2e-93	329	FALSE	FALSE
BLU	9B	U35_14192	U35_48972	97.11	622	9	5	1633	2254	1	613	0	1040	FALSE	FALSE
BLU	9B	U35_14192	U35_44514	94.97	457	9	6	1829	2285	95	537	0	704	FALSE	FALSE
BLU	9B	U35_17697	U35_37638	100	316	0	0	488	803	131	446	1e-169	584	FALSE	FALSE
BLU	9B	U35_37638	U35_17697	100	316	0	0	131	446	488	803	8e-170	584	FALSE	FALSE
BLU	9B	U35_44514	U35_48972	100	417	0	0	95	511	197	613	0	771	FALSE	FALSE
BLU	9B	U35_44514	U35_14192	94.97	457	9	6	95	537	1829	2285	0	704	FALSE	FALSE
BLU	9B	U35_48972	U35_44514	100	417	0	0	197	613	95	511	0	771	FALSE	FALSE
BLU	9B	A_99_P417962-TC378967	A_99_P417962-TC395182	99.35	620	4	0	406	1025	207	826	0	1125	FALSE	FALSE
BLU	9B	A_99_P417962-TC395182	A_99_P417962-TC378967	99.35	620	4	0	207	826	406	1025	0	1125	FALSE	FALSE
BLU	9B	A_99_P500372-TC431680	A_99_P500372-TC407472	97.37	532	13	1	94	625	121	651	0	904	FALSE	FALSE
BLU	9B	A_99_P500372-TC407472	A_99_P500372-TC431680	97.37	532	13	1	121	651	94	625	0	904	FALSE	FALSE
BLU	9C	A_99_P061193-TC450622	A_99_P355931-TC433913	93.67	221	7	7	3	223	223	10	1e-92	329	FALSE	FALSE
BLU	9C	A_99_P346236-TC404850	A_99_P346236-TC382543	93.29	432	20	4	1053	1482	297	721	0	628	FALSE	FALSE
BLU	9C	A_99_P346236-TC382543	A_99_P346236-TC404850	93.29	432	20	4	297	721	1053	1482	0	628	FALSE	FALSE
BLU	9C	A_99_P355931-TC433913	A_99_P061193-TC450622	93.67	221	7	7	10	223	223	3	5e-93	329	FALSE	FALSE
BLU	9C	A_99_P526212-TC443019	A_99_P526212-TC428410	91.25	457	34	6	127	579	503	49	4e-180	619	FALSE	FALSE
BLU	9C	A_99_P526212-TC428410	A_99_P526212-TC443019	91.25	457	34	6	49	503	579	127	3e-180	619	FALSE	FALSE
BLU	9D	U35_905	U35_906	90.46	482	42	1	9	486	5	486	0	632	FALSE	FALSE
BLU	9D	U35_905	U35_908	92.29	350	27	0	60	409	171	520	1e-143	497	FALSE	FALSE
BLU	9D	U35_906	U35_905	90.46	482	42	1	5	486	9	486	0	632	FALSE	FALSE
BLU	9D	U35_908	U35_906	99.45	364	2	0	157	520	42	405	0	662	FALSE	FALSE
BLU	9D	U35_908	U35_905	92.29	350	27	0	171	520	60	409	2e-143	497	FALSE	FALSE
BLU	9D	A_99_P242271-CA716144	A_99_P242271-CA713717	93.81	323	8	12	1	323	1	311	1e-139	484	FALSE	FALSE
BLU	9D	A_99_P242271-CA716144	A_99_P242271-CA716296	91.43	350	15	15	1	348	1	337	3e-139	483	FALSE	FALSE
BLU	9D	A_99_P242271-CA716144	A_99_P242271-CA715296	92.08	341	13	14	1	341	1	327	3e-139	483	FALSE	FALSE
BLU	9D	A_99_P242271-CA716144	A_99_P242271-CA716388	91.43	350	14	16	1	347	1	337	3e-139	483	FALSE	FALSE
BLU	9D	A_99_P242271-CA716144	A_99_P242271-CA713131	91.45	351	13	17	1	348	1	337	1e-138	481	FALSE	FALSE
BLU	9D	A_99_P242271-CA716144	A_99_P242271-CA715197	91.06	358	12	20	1	348	1	348	1e-138	481	FALSE	FALSE
BLU	9D	A_99_P242271-CA716144	A_99_P242271-TC417701	92.08	341	11	16	1	341	2	326	2e-137	477	FALSE	FALSE
BLU	9D	A_99_P242271-CA716144	A_99_P242271-CA713001	92.08	341	11	16	1	341	1	325	2e-137	477	FALSE	FALSE
BLU	9D	A_99_P242271-CA716144	A_99_P242271-CA712895	91.64	347	13	16	1	347	1	331	6e-137	475	FALSE	FALSE
BLU	9D	A_99_P242271-CA716144	A_99_P242271-CA711519	92.54	335	14	11	1	333	1	326	6e-137	475	FALSE	FALSE
BLU	9D	A_99_P242271-CA716144	A_99_P242271-CA716147	92.94	326	9	14	1	323	1	315	7e-136	472	FALSE	FALSE
BLU	9D	A_99_P242271-CA716144	A_99_P242271-TC444350	91.96	336	15	12	1	334	1	326	3e-135	470	FALSE	FALSE
BLU	9D	A_99_P242271-CA716144	A_99_P242271-CA713052	91.5	341	13	16	1	341	1	325	3e-135	470	FALSE	FALSE
BLU	9D	A_99_P242271-CA716144	A_99_P242271-CA713055	91.5	341	13	16	1	341	1	325	3e-135	470	FALSE	FALSE
BLU	9D	A_99_P242271-CA716144	A_99_P242271-CA716473	92.24	335	11	15	1	334	1	321	1e-134	468	FALSE	FALSE
BLU	9D	A_99_P242271-CA716144	A_99_P242271-CA712517	91.5	341	13	16	1	341	1	325	1e-134	468	FALSE	FALSE
BLU	9D	A_99_P242271-CA716144	A_99_P242271-CA712301	91.5	341	15	14	1	341	1	327	1e-134	468	FALSE	FALSE
BLU	9D	A_99_P242271-CA716144	A_99_P242271-CA705479	91.96	336	12	14	1	334	1	323	1e-134	468	FALSE	FALSE
BLU	9D	A_99_P242271-CA716144	A_99_P242271-CA716208	92.15	331	13	13	1	331	1	318	1e-134	468	FALSE	FALSE
BLU	9D	A_99_P242271-CA716144	A_99_P242271-CA716452	90.03	351	26	9	1	347	1	346	1e-134	468	FALSE	FALSE
BLU	9D	A_99_P242271-CA716144	A_99_P242271-CA712371	93.65	315	7	13	1	315	1	302	3e-134	466	FALSE	FALSE
BLU	9D	A_99_P242271-CA716144	A_99_P242271-CA712312	91.5	341	15	14	1	341	1	327	3e-134	466	FALSE	FALSE
BLU	9D	A_99_P242271-CA716144	A_99_P242271-CA713289	93.85	309	9	10	1	307	1	301	3e-134	466	FALSE	FALSE
BLU	9D	A_99_P242271-CA716144	A_99_P242271-TC458977	91.39	337	19	10	1	334	1	330	1e-133	464	FALSE	FALSE
BLU	9D	A_99_P242271-CA716144	A_99_P242271-CA714932	91.37	336	18	11	1	334	1	327	1e-133	464	FALSE	FALSE
BLU	9D	A_99_P242271-CA716144	A_99_P242271-CA713791	91.87	332	15	12	1	330	1	322	1e-133	464	FALSE	FALSE
BLU	9D	A_99_P242271-CA716144	A_99_P242271-CA715583	91.07	336	17	13	1	333	1	326	4e-133	462	FALSE	FALSE
BLU	9D	A_99_P242271-CA716144	A_99_P242271-CA714068	93.55	310	10	10	1	310	1	300	4e-133	462	FALSE	FALSE
BLU	9D	A_99_P242271-CA716144	A_99_P242271-CA712296	93.31	314	9	12	1	314	1	302	2e-132	460	FALSE	FALSE
BLU	9D	A_99_P242271-CA716144	A_99_P242271-CA716728	87.98	391	24	23	1	389	1	370	2e-131	457	FALSE	FALSE
BLU	9D	A_99_P242271-CA716144	A_99_P242271-CA716556	90.48	336	20	12	1	334	1	326	3e-130	453	FALSE	FALSE
BLU	9D	A_99_P242271-CA716144	A_99_P242271-CA712359	92.68	314	10	12	1	314	1	301	3e-129	449	FALSE	FALSE
BLU	9D	A_99_P242271-CA716144	A_99_P242271-CA714330	86.39	404	31	23	1	388	1	396	1e-128	448	FALSE	FALSE
BLU	9D	A_99_P242271-CA716144	A_99_P242271-CA716045	88.67	353	27	13	1	350	1	343	1e-128	448	FALSE	FALSE
BLU	9D	A_99_P242271-CA716144	A_99_P242271-TC448355	92.58	310	8	15	1	310	1	295	8e-126	438	FALSE	FALSE
BLU	9D	A_99_P242271-CA716144	A_99_P242271-TC444947	92.31	312	8	16	1	310	1	298	3e-125	436	FALSE	FALSE
BLU	9D	A_99_P242271-CA716144	A_99_P242271-CA714327	89.02	346	25	13	1	341	1	338	4e-124	433	FALSE	FALSE
BLU	9D	A_99_P242271-CA716144	A_99_P242271-CA711902	91.56	308	11	15	1	307	1	294	3e-120	420	FALSE	FALSE
BLU	9D	A_99_P242271-CA716144	A_99_P242271-CA711856	88.52	331	17	21	1	324	1	317	1e-113	398	FALSE	FALSE
BLU	9D	A_99_P242271-CA716144	A_99_P242271-CA712140	89.18	305	22	10	1	304	1	295	3e-110	387	FALSE	FALSE
BLU	9D	A_99_P242271-CA716452	A_99_P242271-CA714327	91.02	412	17	20	1	406	1	398	2e-162	560	FALSE	FALSE
BLU	9D	A_99_P242271-CA716452	A_99_P242271-CA712895	91.02	412	17	20	1	410	1	394	6e-162	558	FALSE	FALSE
BLU	9D	A_99_P242271-CA716452	A_99_P242271-CA715197	90.93	408	23	14	1	401	1	401	6e-162	558	FALSE	FALSE
BLU	9D	A_99_P242271-CA716452	A_99_P242271-CA716388	90.95	409	19	18	1	406	1	394	3e-160	553	FALSE	FALSE
BLU	9D	A_99_P242271-CA716452	A_99_P242271-CA716147	90	420	21	21	1	413	1	406	1e-158	547	FALSE	FALSE
BLU	9D	A_99_P242271-CA716452	A_99_P242271-CA716208	90.66	407	18	19	1	406	1	388	6e-157	542	FALSE	FALSE
BLU	9D	A_99_P242271-CA716452	A_99_P242271-CA715583	90.84	393	20	16	1	389	1	381	7e-156	538	FALSE	FALSE
BLU	9D	A_99_P242271-CA716452	A_99_P242271-TC417701	90.73	410	12	26	1	410	2	385	7e-156	538	FALSE	FALSE
BLU	9D	A_99_P242271-CA716452	A_99_P242271-TC444350	89.79	421	22	21	1	412	1	409	3e-155	536	FALSE	FALSE
BLU	9D	A_99_P242271-CA716452	A_99_P242271-CA713052	90.07	413	17	24	1	413	1	389	3e-155	536	FALSE	FALSE
BLU	9D	A_99_P242271-CA716452	A_99_P242271-CA713131	91.14	395	16	19	1	389	1	382	1e-154	534	FALSE	FALSE
BLU	9D	A_99_P242271-CA716452	A_99_P242271-CA716045	89.35	413	24	20	1	410	1	396	1e-154	534	FALSE	FALSE
BLU	9D	A_99_P242271-CA716452	A_99_P242271-CA714068	91.03	390	18	17	1	388	1	375	1e-153	531	FALSE	FALSE
BLU	9D	A_99_P242271-CA716452	A_99_P242271-CA712312	91.69	385	12	19	1	385	1	365	1e-153	531	FALSE	FALSE
BLU	9D	A_99_P242271-CA716452	A_99_P242271-CA714932	89.1	422	25	21	1	412	1	411	2e-152	527	FALSE	FALSE
BLU	9D	A_99_P242271-CA716452	A_99_P242271-CA712301	90.39	406	13	25	1	405	1	381	6e-152	525	FALSE	FALSE
BLU	9D	A_99_P242271-CA716452	A_99_P242271-CA712517	90.24	410	11	28	1	410	1	381	2e-151	523	FALSE	FALSE
BLU	9D	A_99_P242271-CA716452	A_99_P242271-CA713001	92.64	367	8	19	1	367	1	348	2e-151	523	FALSE	FALSE
BLU	9D	A_99_P242271-CA716452	A_99_P242271-CA715296	91.1	382	17	17	1	380	1	367	7e-151	521	FALSE	FALSE
BLU	9D	A_99_P242271-CA716452	A_99_P242271-CA713055	89.81	412	13	29	1	410	1	385	3e-150	520	FALSE	FALSE
BLU	9D	A_99_P242271-CA716452	A_99_P242271-CA713791	90.46	388	17	20	1	385	1	371	1e-148	514	FALSE	FALSE
BLU	9D	A_99_P242271-CA716452	A_99_P242271-TC458977	87.89	421	32	19	1	413	1	410	2e-147	510	FALSE	FALSE
BLU	9D	A_99_P242271-CA716452	A_99_P242271-CA705479	88.22	416	29	20	1	410	1	402	2e-146	507	FALSE	FALSE
BLU	9D	A_99_P242271-CA716452	A_99_P242271-CA713717	89.9	396	20	19	1	396	1	376	8e-146	505	FALSE	FALSE
BLU	9D	A_99_P242271-CA716452	A_99_P242271-CA712296	91.55	367	11	19	1	367	1	347	1e-144	501	FALSE	FALSE
BLU	9D	A_99_P242271-CA716452	A_99_P242271-CA716296	92.24	348	13	14	1	346	1	336	1e-143	497	FALSE	FALSE
BLU	9D	A_99_P242271-CA716452	A_99_P242271-CA711519	90.16	376	21	16	1	370	1	366	1e-143	497	FALSE	FALSE
BLU	9D	A_99_P242271-CA716452	A_99_P242271-CA712371	91.83	367	8	22	1	367	1	345	1e-143	497	FALSE	FALSE
BLU	9D	A_99_P242271-CA716452	A_99_P242271-CA714330	88.45	407	23	22	1	388	1	402	8e-141	488	FALSE	FALSE
BLU	9D	A_99_P242271-CA716452	A_99_P242271-CA716556	88.52	392	27	18	1	385	1	381	8e-141	488	FALSE	FALSE
BLU	9D	A_99_P242271-CA716452	A_99_P242271-CA716473	92.35	340	10	16	1	339	1	325	1e-139	484	FALSE	FALSE
BLU	9D	A_99_P242271-CA716452	A_99_P242271-CA712359	89.92	387	13	26	1	387	1	361	1e-139	484	FALSE	FALSE
BLU	9D	A_99_P242271-CA716452	A_99_P242271-CA716728	89.73	370	19	19	1	368	1	353	2e-136	473	FALSE	FALSE
BLU	9D	A_99_P242271-CA716452	A_99_P242271-TC448355	91.4	349	9	19	1	349	1	328	3e-135	470	FALSE	FALSE
BLU	9D	A_99_P242271-CA716452	A_99_P242271-CA716144	90.03	351	26	9	1	346	1	347	1e-134	468	FALSE	FALSE
BLU	9D	A_99_P242271-CA716452	A_99_P242271-CA713289	93.89	311	6	13	1	308	1	301	4e-134	466	FALSE	FALSE
BLU	9D	A_99_P242271-CA716452	A_99_P242271-TC444947	93.93	313	4	14	1	312	1	299	4e-134	466	FALSE	FALSE
BLU	9D	A_99_P242271-CA716452	A_99_P242271-CA711902	91.67	324	10	16	1	324	1	307	2e-127	444	FALSE	FALSE
BLU	9D	A_99_P242271-CA716452	A_99_P242271-CA711856	91.22	319	9	19	1	313	1	306	3e-120	420	FALSE	FALSE
BLU	9D	A_99_P242271-CA716452	A_99_P242271-CA712140	91.21	307	13	13	1	305	1	295	2e-117	411	FALSE	FALSE
BLU	9D	A_99_P242271-CA711902	A_99_P242271-TC444947	91.81	403	24	9	1	399	1	398	4e-163	562	FALSE	FALSE
BLU	9D	A_99_P242271-CA711902	A_99_P242271-CA712517	89.83	413	32	10	1	405	1	411	1e-158	547	FALSE	FALSE
BLU	9D	A_99_P242271-CA711902	A_99_P242271-CA712296	90.1	414	30	11	1	405	1	412	4e-158	545	FALSE	FALSE
BLU	9D	A_99_P242271-CA711902	A_99_P242271-TC417701	89.29	411	30	13	1	399	2	410	6e-152	525	FALSE	FALSE
BLU	9D	A_99_P242271-CA711902	A_99_P242271-CA712371	90.1	404	29	11	1	399	1	398	6e-152	525	FALSE	FALSE
BLU	9D	A_99_P242271-CA711902	A_99_P242271-TC448355	89.37	414	30	14	1	405	1	409	6e-152	525	FALSE	FALSE
BLU	9D	A_99_P242271-CA711902	A_99_P242271-CA712301	89	418	31	15	1	405	1	416	7e-151	521	FALSE	FALSE
BLU	9D	A_99_P242271-CA711902	A_99_P242271-CA712359	88.83	412	34	12	1	405	1	407	3e-149	516	FALSE	FALSE
BLU	9D	A_99_P242271-CA711902	A_99_P242271-CA713001	92.37	354	19	7	1	347	1	353	2e-147	510	FALSE	FALSE
BLU	9D	A_99_P242271-CA711902	A_99_P242271-CA713055	91.46	363	21	8	1	354	1	362	2e-146	507	FALSE	FALSE
BLU	9D	A_99_P242271-CA711902	A_99_P242271-CA716208	90.91	374	18	12	1	360	1	372	7e-146	505	FALSE	FALSE
BLU	9D	A_99_P242271-CA711902	A_99_P242271-CA716388	93.75	336	11	10	1	326	1	336	3e-145	503	FALSE	FALSE
BLU	9D	A_99_P242271-CA711902	A_99_P242271-CA712312	91.23	365	20	11	1	355	1	363	3e-144	499	FALSE	FALSE
BLU	9D	A_99_P242271-CA711902	A_99_P242271-CA712895	93.35	331	16	6	1	326	1	330	4e-143	496	FALSE	FALSE
BLU	9D	A_99_P242271-CA711902	A_99_P242271-CA715296	93.39	333	14	8	1	326	1	332	4e-143	496	FALSE	FALSE
BLU	9D	A_99_P242271-CA711902	A_99_P242271-CA713052	93.58	327	16	5	1	323	1	326	6e-142	492	FALSE	FALSE
BLU	9D	A_99_P242271-CA711902	A_99_P242271-CA716147	94.94	316	9	6	1	310	1	315	2e-141	490	FALSE	FALSE
BLU	9D	A_99_P242271-CA711902	A_99_P242271-CA711856	90.84	371	15	19	1	355	1	368	7e-141	488	FALSE	FALSE
BLU	9D	A_99_P242271-CA711902	A_99_P242271-CA713717	94.89	313	10	6	1	309	1	311	3e-140	486	FALSE	FALSE
BLU	9D	A_99_P242271-CA711902	A_99_P242271-CA714068	94.89	313	8	8	1	306	1	312	3e-140	486	FALSE	FALSE
BLU	9D	A_99_P242271-CA711902	A_99_P242271-CA716296	94.32	317	9	9	1	310	1	315	1e-139	484	FALSE	FALSE
BLU	9D	A_99_P242271-CA711902	A_99_P242271-CA713131	94.3	316	10	8	1	310	1	314	1e-138	481	FALSE	FALSE
BLU	9D	A_99_P242271-CA711902	A_99_P242271-CA705479	94.59	314	10	7	1	308	1	313	1e-138	481	FALSE	FALSE
BLU	9D	A_99_P242271-CA711902	A_99_P242271-CA716728	94.23	312	11	7	1	306	1	311	2e-137	477	FALSE	FALSE
BLU	9D	A_99_P242271-CA711902	A_99_P242271-CA716473	95.02	301	10	5	1	297	1	300	8e-136	472	FALSE	FALSE
BLU	9D	A_99_P242271-CA711902	A_99_P242271-CA715583	94.67	300	10	6	1	294	1	300	8e-136	472	FALSE	FALSE
BLU	9D	A_99_P242271-CA711902	A_99_P242271-CA713791	95.32	299	8	5	1	294	1	298	8e-136	472	FALSE	FALSE
BLU	9D	A_99_P242271-CA711902	A_99_P242271-CA715197	95.07	304	5	10	1	294	1	304	8e-136	472	FALSE	FALSE
BLU	9D	A_99_P242271-CA711902	A_99_P242271-CA714932	96.54	289	5	5	1	285	1	288	3e-135	470	FALSE	FALSE
BLU	9D	A_99_P242271-CA711902	A_99_P242271-CA713289	95.03	302	6	9	1	294	1	301	1e-134	468	FALSE	FALSE
BLU	9D	A_99_P242271-CA711902	A_99_P242271-CA716045	93.1	319	10	12	1	307	1	319	1e-134	468	FALSE	FALSE
BLU	9D	A_99_P242271-CA711902	A_99_P242271-CA711519	93.65	315	10	10	1	306	1	314	3e-134	466	FALSE	FALSE
BLU	9D	A_99_P242271-CA711902	A_99_P242271-TC458977	93.13	320	11	11	1	310	1	319	1e-133	464	FALSE	FALSE
BLU	9D	A_99_P242271-CA711902	A_99_P242271-TC444350	93.38	317	10	10	1	307	1	316	2e-132	460	FALSE	FALSE
BLU	9D	A_99_P242271-CA711902	A_99_P242271-CA716556	95.8	286	7	5	1	282	1	285	2e-132	460	FALSE	FALSE
BLU	9D	A_99_P242271-CA711902	A_99_P242271-CA714327	93.44	305	8	12	1	294	1	304	1e-128	448	FALSE	FALSE
BLU	9D	A_99_P242271-CA711902	A_99_P242271-CA712140	89.04	365	26	14	1	357	1	359	5e-128	446	FALSE	FALSE
BLU	9D	A_99_P242271-CA711902	A_99_P242271-CA716452	91.67	324	10	16	1	307	1	324	2e-127	444	FALSE	FALSE
BLU	9D	A_99_P242271-CA711902	A_99_P242271-CA716144	91.56	308	11	15	1	294	1	307	3e-120	420	FALSE	FALSE
BLU	9D	A_99_P242271-CA711902	A_99_P242271-CA714330	91.26	309	7	18	1	289	1	309	2e-116	407	FALSE	FALSE
BLU	9D	A_99_P242271-CA711856	A_99_P242271-TC444947	90.05	412	15	26	1	408	1	390	3e-150	520	FALSE	FALSE
BLU	9D	A_99_P242271-CA711856	A_99_P242271-TC448355	88.83	412	22	24	1	408	1	392	1e-144	501	FALSE	FALSE
BLU	9D	A_99_P242271-CA711856	A_99_P242271-TC417701	88.92	406	25	20	1	400	2	393	4e-143	496	FALSE	FALSE
BLU	9D	A_99_P242271-CA711856	A_99_P242271-CA712517	89.28	401	24	19	1	397	1	386	2e-142	494	FALSE	FALSE
BLU	9D	A_99_P242271-CA711856	A_99_P242271-CA712301	88.65	414	26	20	1	408	1	399	2e-142	494	FALSE	FALSE
BLU	9D	A_99_P242271-CA711856	A_99_P242271-CA712296	88.41	414	24	24	1	408	1	396	8e-141	488	FALSE	FALSE
BLU	9D	A_99_P242271-CA711856	A_99_P242271-CA712312	90.4	375	17	19	1	368	1	363	8e-141	488	FALSE	FALSE
BLU	9D	A_99_P242271-CA711856	A_99_P242271-CA711902	90.84	371	15	19	1	368	1	355	8e-141	488	FALSE	FALSE
BLU	9D	A_99_P242271-CA711856	A_99_P242271-CA716388	90.27	370	18	17	1	359	1	363	2e-136	473	FALSE	FALSE
BLU	9D	A_99_P242271-CA711856	A_99_P242271-CA713055	87.29	417	29	23	1	408	1	402	3e-135	470	FALSE	FALSE
BLU	9D	A_99_P242271-CA711856	A_99_P242271-CA715197	86.68	428	23	31	1	402	1	420	3e-135	470	FALSE	FALSE
BLU	9D	A_99_P242271-CA711856	A_99_P242271-CA713052	87.59	411	25	25	1	400	1	396	1e-134	468	FALSE	FALSE
BLU	9D	A_99_P242271-CA711856	A_99_P242271-CA712371	87.38	412	26	24	1	408	1	390	1e-134	468	FALSE	FALSE
BLU	9D	A_99_P242271-CA711856	A_99_P242271-CA712359	87.5	408	25	25	1	403	1	387	4e-134	466	FALSE	FALSE
BLU	9D	A_99_P242271-CA711856	A_99_P242271-CA713001	89.46	370	20	19	1	364	1	357	5e-133	462	FALSE	FALSE
BLU	9D	A_99_P242271-CA711856	A_99_P242271-CA713717	88.16	397	27	18	1	389	1	385	2e-132	460	FALSE	FALSE
BLU	9D	A_99_P242271-CA711856	A_99_P242271-CA715296	88.92	379	21	20	1	368	1	369	6e-132	459	FALSE	FALSE
BLU	9D	A_99_P242271-CA711856	A_99_P242271-CA716147	88.86	386	14	28	1	368	1	375	8e-131	455	FALSE	FALSE
BLU	9D	A_99_P242271-CA711856	A_99_P242271-CA714327	86.76	408	26	27	1	389	1	399	3e-130	453	FALSE	FALSE
BLU	9D	A_99_P242271-CA711856	A_99_P242271-CA712895	88.39	379	22	22	1	368	1	368	3e-130	453	FALSE	FALSE
BLU	9D	A_99_P242271-CA711856	A_99_P242271-CA715583	91.98	324	11	15	1	316	1	317	3e-130	453	FALSE	FALSE
BLU	9D	A_99_P242271-CA711856	A_99_P242271-CA705479	90.26	349	16	18	1	341	1	339	3e-130	453	FALSE	FALSE
BLU	9D	A_99_P242271-CA711856	A_99_P242271-CA713791	88.53	375	20	21	1	364	1	363	1e-129	451	FALSE	FALSE
BLU	9D	A_99_P242271-CA711856	A_99_P242271-CA716045	92.38	315	11	13	1	307	1	310	1e-129	451	FALSE	FALSE
BLU	9D	A_99_P242271-CA711856	A_99_P242271-TC458977	86.71	414	22	31	1	390	1	405	5e-128	446	FALSE	FALSE
BLU	9D	A_99_P242271-CA711856	A_99_P242271-CA714068	92.93	311	8	14	1	306	1	302	5e-128	446	FALSE	FALSE
BLU	9D	A_99_P242271-CA711856	A_99_P242271-CA712140	85.99	414	27	31	1	407	1	390	6e-127	442	FALSE	FALSE
BLU	9D	A_99_P242271-CA711856	A_99_P242271-CA716296	91.41	326	10	18	1	319	1	315	2e-126	440	FALSE	FALSE
BLU	9D	A_99_P242271-CA711856	A_99_P242271-CA716728	91.54	319	15	12	1	315	1	311	2e-126	440	FALSE	FALSE
BLU	9D	A_99_P242271-CA711856	A_99_P242271-CA716473	92.6	311	10	13	1	307	1	302	2e-126	440	FALSE	FALSE
BLU	9D	A_99_P242271-CA711856	A_99_P242271-CA716556	90.15	335	17	16	1	327	1	327	8e-126	438	FALSE	FALSE
BLU	9D	A_99_P242271-CA711856	A_99_P242271-CA713289	92.53	308	9	14	1	301	1	301	3e-125	436	FALSE	FALSE
BLU	9D	A_99_P242271-CA711856	A_99_P242271-CA713131	91.41	326	9	19	1	319	1	314	1e-124	435	FALSE	FALSE
BLU	9D	A_99_P242271-CA711856	A_99_P242271-CA716208	92.28	311	8	16	1	306	1	300	4e-124	433	FALSE	FALSE
BLU	9D	A_99_P242271-CA711856	A_99_P242271-CA711519	91.75	315	8	18	1	307	1	305	2e-122	427	FALSE	FALSE
BLU	9D	A_99_P242271-CA711856	A_99_P242271-TC444350	91.4	314	13	14	1	307	1	307	6e-122	425	FALSE	FALSE
BLU	9D	A_99_P242271-CA711856	A_99_P242271-CA714932	91.33	323	9	19	1	315	1	312	6e-122	425	FALSE	FALSE
BLU	9D	A_99_P242271-CA711856	A_99_P242271-CA716452	91.22	319	9	19	1	306	1	313	3e-120	420	FALSE	FALSE
BLU	9D	A_99_P242271-CA711856	A_99_P242271-CA716144	88.52	331	17	21	1	317	1	324	1e-113	398	FALSE	FALSE
BLU	9D	A_99_P242271-CA711856	A_99_P242271-CA714330	93.73	255	7	9	1	249	1	252	6e-107	375	FALSE	FALSE
BLU	9D	A_99_P242271-TC444947	A_99_P242271-TC448355	90.73	453	24	18	1	442	1	446	1e-174	601	FALSE	FALSE
BLU	9D	A_99_P242271-TC444947	A_99_P242271-CA712296	90.04	452	25	20	1	437	1	447	2e-171	590	FALSE	FALSE
BLU	9D	A_99_P242271-TC444947	A_99_P242271-CA712517	88.82	474	36	17	1	461	1	470	8e-171	588	FALSE	FALSE
BLU	9D	A_99_P242271-TC444947	A_99_P242271-CA712371	88.75	471	35	17	1	461	1	463	8e-171	588	FALSE	FALSE
BLU	9D	A_99_P242271-TC444947	A_99_P242271-CA712301	89.76	459	24	23	1	441	1	454	2e-167	577	FALSE	FALSE
BLU	9D	A_99_P242271-TC444947	A_99_P242271-CA712312	88.77	463	30	22	1	447	1	457	2e-166	573	FALSE	FALSE
BLU	9D	A_99_P242271-TC444947	A_99_P242271-CA711902	91.81	403	24	9	1	398	1	399	5e-163	562	FALSE	FALSE
BLU	9D	A_99_P242271-TC444947	A_99_P242271-CA712359	88.79	455	28	23	1	442	1	445	2e-162	560	FALSE	FALSE
BLU	9D	A_99_P242271-TC444947	A_99_P242271-TC417701	88.12	463	31	24	1	442	2	461	1e-158	547	FALSE	FALSE
BLU	9D	A_99_P242271-TC444947	A_99_P242271-CA713055	89.93	417	22	19	1	400	1	414	3e-155	536	FALSE	FALSE
BLU	9D	A_99_P242271-TC444947	A_99_P242271-CA713001	93.54	356	11	12	1	347	1	353	2e-152	527	FALSE	FALSE
BLU	9D	A_99_P242271-TC444947	A_99_P242271-CA713052	94.36	337	11	8	1	332	1	334	3e-150	520	FALSE	FALSE
BLU	9D	A_99_P242271-TC444947	A_99_P242271-CA711856	90.05	412	15	26	1	390	1	408	3e-150	520	FALSE	FALSE
BLU	9D	A_99_P242271-TC444947	A_99_P242271-CA714068	97.69	303	1	6	1	299	1	301	1e-149	518	FALSE	FALSE
BLU	9D	A_99_P242271-TC444947	A_99_P242271-CA716388	94.64	336	8	10	1	327	1	335	1e-149	518	FALSE	FALSE
BLU	9D	A_99_P242271-TC444947	A_99_P242271-CA712895	94.58	332	10	8	1	327	1	329	4e-149	516	FALSE	FALSE
BLU	9D	A_99_P242271-TC444947	A_99_P242271-CA715296	94.86	331	8	9	1	325	1	328	4e-149	516	FALSE	FALSE
BLU	9D	A_99_P242271-TC444947	A_99_P242271-CA716147	96.53	317	1	10	1	309	1	315	4e-149	516	FALSE	FALSE
BLU	9D	A_99_P242271-TC444947	A_99_P242271-CA712140	89.19	407	31	13	1	400	1	401	1e-148	514	FALSE	FALSE
BLU	9D	A_99_P242271-TC444947	A_99_P242271-CA713717	96.5	314	3	8	1	309	1	311	5e-148	512	FALSE	FALSE
BLU	9D	A_99_P242271-TC444947	A_99_P242271-CA705479	96.2	316	3	9	1	310	1	313	7e-147	508	FALSE	FALSE
BLU	9D	A_99_P242271-TC444947	A_99_P242271-CA713131	95.9	317	3	10	1	310	1	314	2e-146	507	FALSE	FALSE
BLU	9D	A_99_P242271-TC444947	A_99_P242271-CA716296	95.58	317	5	9	1	310	1	315	8e-146	505	FALSE	FALSE
BLU	9D	A_99_P242271-TC444947	A_99_P242271-CA715583	96.37	303	6	5	1	298	1	303	1e-144	501	FALSE	FALSE
BLU	9D	A_99_P242271-TC444947	A_99_P242271-CA716208	96.69	302	4	6	1	299	1	299	1e-144	501	FALSE	FALSE
BLU	9D	A_99_P242271-TC444947	A_99_P242271-CA716473	96.7	303	3	7	1	299	1	300	4e-144	499	FALSE	FALSE
BLU	9D	A_99_P242271-TC444947	A_99_P242271-CA716728	97.3	296	2	6	1	293	1	293	1e-143	497	FALSE	FALSE
BLU	9D	A_99_P242271-TC444947	A_99_P242271-CA715197	95.08	325	0	16	1	310	1	324	1e-143	497	FALSE	FALSE
BLU	9D	A_99_P242271-TC444947	A_99_P242271-CA713791	96.99	299	1	8	1	294	1	296	5e-143	496	FALSE	FALSE
BLU	9D	A_99_P242271-TC444947	A_99_P242271-CA713289	96.68	301	1	9	1	294	1	299	2e-142	494	FALSE	FALSE
BLU	9D	A_99_P242271-TC444947	A_99_P242271-TC444350	97.28	294	1	6	1	289	1	292	7e-142	492	FALSE	FALSE
BLU	9D	A_99_P242271-TC444947	A_99_P242271-CA711519	96.08	306	2	10	1	299	1	303	7e-142	492	FALSE	FALSE
BLU	9D	A_99_P242271-TC444947	A_99_P242271-TC458977	93.09	333	10	13	1	322	1	331	1e-139	484	FALSE	FALSE
BLU	9D	A_99_P242271-TC444947	A_99_P242271-CA714932	96.91	291	2	7	1	287	1	288	1e-139	484	FALSE	FALSE
BLU	9D	A_99_P242271-TC444947	A_99_P242271-CA716556	97.22	288	1	7	1	284	1	285	4e-139	483	FALSE	FALSE
BLU	9D	A_99_P242271-TC444947	A_99_P242271-CA716045	95.11	307	5	10	1	298	1	306	4e-139	483	FALSE	FALSE
BLU	9D	A_99_P242271-TC444947	A_99_P242271-CA714327	94.75	305	2	14	1	294	1	302	4e-134	466	FALSE	FALSE
BLU	9D	A_99_P242271-TC444947	A_99_P242271-CA716452	93.93	313	4	14	1	299	1	312	4e-134	466	FALSE	FALSE
BLU	9D	A_99_P242271-TC444947	A_99_P242271-CA716144	92.31	312	8	16	1	298	1	310	3e-125	436	FALSE	FALSE
BLU	9D	A_99_P242271-TC444947	A_99_P242271-CA714330	92.56	309	5	16	1	291	1	309	1e-123	431	FALSE	FALSE
BLU	9D	A_99_P242271-CA716388	A_99_P242271-CA713052	92.62	420	16	15	1	419	1	406	4e-173	595	FALSE	FALSE
BLU	9D	A_99_P242271-CA716388	A_99_P242271-CA715296	93.3	403	16	11	1	398	1	397	4e-173	595	FALSE	FALSE
BLU	9D	A_99_P242271-CA716388	A_99_P242271-CA713001	91.71	422	21	14	1	420	1	410	2e-172	593	FALSE	FALSE
BLU	9D	A_99_P242271-CA716388	A_99_P242271-CA713055	92.09	417	17	16	1	416	1	402	6e-172	592	FALSE	FALSE
BLU	9D	A_99_P242271-CA716388	A_99_P242271-TC417701	92.31	416	15	17	1	416	2	400	3e-170	586	FALSE	FALSE
BLU	9D	A_99_P242271-CA716388	A_99_P242271-CA714068	93.95	380	14	9	1	377	1	374	1e-169	584	FALSE	FALSE
BLU	9D	A_99_P242271-CA716388	A_99_P242271-CA716208	92.23	399	19	12	1	396	1	390	2e-166	573	FALSE	FALSE
BLU	9D	A_99_P242271-CA716388	A_99_P242271-CA712895	92.41	395	19	11	1	392	1	387	8e-166	571	FALSE	FALSE
BLU	9D	A_99_P242271-CA716388	A_99_P242271-CA712301	93.15	394	13	14	1	393	1	381	3e-165	569	FALSE	FALSE
BLU	9D	A_99_P242271-CA716388	A_99_P242271-CA713717	93.63	377	15	9	1	377	1	368	1e-164	568	FALSE	FALSE
BLU	9D	A_99_P242271-CA716388	A_99_P242271-CA716147	91.65	407	21	13	1	398	1	403	1e-163	564	FALSE	FALSE
BLU	9D	A_99_P242271-CA716388	A_99_P242271-CA716045	90.86	405	25	12	1	400	1	398	5e-163	562	FALSE	FALSE
BLU	9D	A_99_P242271-CA716388	A_99_P242271-CA705479	90.47	430	23	18	1	419	1	423	2e-162	560	FALSE	FALSE
BLU	9D	A_99_P242271-CA716388	A_99_P242271-CA712312	94.54	366	7	13	1	364	1	355	6e-162	558	FALSE	FALSE
BLU	9D	A_99_P242271-CA716388	A_99_P242271-CA712517	94.78	364	7	12	1	364	1	352	2e-161	556	FALSE	FALSE
BLU	9D	A_99_P242271-CA716388	A_99_P242271-CA713791	92.86	378	17	10	1	375	1	371	2e-161	556	FALSE	FALSE
BLU	9D	A_99_P242271-CA716388	A_99_P242271-CA715583	93.24	370	13	12	1	363	1	365	8e-161	555	FALSE	FALSE
BLU	9D	A_99_P242271-CA716388	A_99_P242271-CA716452	90.95	409	19	18	1	394	1	406	3e-160	553	FALSE	FALSE
BLU	9D	A_99_P242271-CA716388	A_99_P242271-CA716296	95.89	341	5	9	1	337	1	336	1e-159	551	FALSE	FALSE
BLU	9D	A_99_P242271-CA716388	A_99_P242271-CA713131	95.38	346	4	12	1	340	1	340	2e-157	544	FALSE	FALSE
BLU	9D	A_99_P242271-CA716388	A_99_P242271-CA712371	95.88	340	5	8	1	340	1	331	2e-157	544	FALSE	FALSE
BLU	9D	A_99_P242271-CA716388	A_99_P242271-CA715197	94.92	354	3	15	1	341	1	352	2e-157	544	FALSE	FALSE
BLU	9D	A_99_P242271-CA716388	A_99_P242271-CA712296	95.6	341	6	9	1	340	1	333	2e-156	540	FALSE	FALSE
BLU	9D	A_99_P242271-CA716388	A_99_P242271-CA716473	96.04	328	7	6	1	327	1	323	3e-155	536	FALSE	FALSE
BLU	9D	A_99_P242271-CA716388	A_99_P242271-CA714327	90.44	408	17	22	1	395	1	399	3e-155	536	FALSE	FALSE
BLU	9D	A_99_P242271-CA716388	A_99_P242271-CA711519	92.53	375	11	17	1	363	1	370	3e-155	536	FALSE	FALSE
BLU	9D	A_99_P242271-CA716388	A_99_P242271-TC444350	95.24	336	9	7	1	332	1	333	1e-153	531	FALSE	FALSE
BLU	9D	A_99_P242271-CA716388	A_99_P242271-CA714932	90.07	403	22	17	1	389	1	399	1e-153	531	FALSE	FALSE
BLU	9D	A_99_P242271-CA716388	A_99_P242271-CA716728	93.47	352	16	7	1	351	1	346	2e-152	527	FALSE	FALSE
[truncated: 141,307 more rows]

## Sheet: allBLAST_filtered_Mag
Category	Cluster Name	query id	subject id	% identity	alignment length	mismatches	gap opens	q. start	q. end	s. start	s. end	evalue	bit score
[truncated: 289 more rows]
